# Supplementary material for: SLEEPY: a comprehensive Python module for simulating relaxation and dynamics in nuclear magnetic resonance
Source: Nat Commun. 2025 Oct 20;16:9278. doi: 10.1038/s41467-025-65091-6 (PMC12537869; doi:10.1038/s41467-025-65091-6)
Supplement: Supplementary file 2 — Supplementary Software 1 [file 41467_2025_65091_MOESM2_ESM.zip]

Archive with 3 entries (3 files):
- LICENSE
- Supplementary Software 1.py
- __MACOSX/._Supplementary Software 1.py
