# Supplementary material for: SLEEPY: a comprehensive Python module for simulating relaxation and dynamics in nuclear magnetic resonance
Source: Nat Commun. 2025 Oct 20;16:9278. doi: 10.1038/s41467-025-65091-6 (PMC12537869; doi:10.1038/s41467-025-65091-6)
Supplement: Supplementary file 2 — Supplementary Software 1 [file 41467_2025_65091_MOESM2_ESM.zip › Supplementary Software 1.py]

#!/usr/bin/env python3
# -*- coding: utf-8 -*-

"""
Copyright 2025 Albert Smith-Penzel, Kai Zumpfe

This file is copyrighted under the GNU General Public License. A copy of the license has been provided in the file LICENSE

Created on Wed Aug 27 10:24:21 2025

@author: albertsmith
"""

"""
The following notebook is for comparing SLEEPY performance among different 
systems. We run each simulation with and without parallel usage to determine 
additionally where parallel processing improves behavior. Plotting is not 
counted in computational time."""

import SLEEPY as sl
from time import time
import numpy as np
import scipy as sp
import matplotlib.pyplot as plt
import subprocess
import sys


#%% Versions
print(f'Python: {sys.version.split(" (")[0]}')
print(f'Numpy: {np.version.version}')
print(f'Scipy: {sp.version.version}')
try:
    result = subprocess.run(['pip','show','multiprocess'], stdout=subprocess.PIPE)
    vs=result.stdout.decode().split('Version: ')[1].split('Summary')[0].strip()
    print(f'Multiprocess: {vs}')
except:
    print('Multiprocess is not installed (recommended)')
if hasattr(np.__config__,'blas_mkl_info') and 'mkl_rt' in np.__config__.blas_mkl_info['libraries']:
    print('Uses Intel MKL')
else:
    print('Intel MKL not in use (recommended)')
    
    
#%% Benchmark 1: R1p relaxation
sl.Defaults['cache']=True
for parallel in [False,True]:
    sl.Defaults['parallel']=parallel
    t0=time()
    ex0=sl.ExpSys(600,Nucs=['15N','1H'],vr=60000,pwdavg=2,n_gamma=30)
    ex0.set_inter('dipole',i0=0,i1=1,delta=22000)
    ex0.set_inter('CSA',i=0,delta=110,euler=[0,15,0])
    ex1=ex0.copy()
    ex0.set_inter('dipole',i0=0,i1=1,delta=22000,euler=[0,30,0])
    ex0.set_inter('CSA',i=0,delta=110,euler=[[0,15,0],[0,30,0]])
    
    L=sl.Liouvillian(ex0,ex1,kex=sl.Tools.twoSite_kex(1e-6))
    seq=L.Sequence().add_channel('15N',v1=35000)
    rho=sl.Rho(rho0='15Nx',detect='15Nx')
    rho,seq=rho.ReducedSetup(seq)
    rho.DetProp(seq,n=1000)
    print(f'{"Parallel" if parallel else "Series"} time: {(time()-t0)*1e3:.0f} ms')
    print(f'Propagators calculated: {rho.L._PropCache.cache_count[0]}, Propagators from cache: {rho.L._PropCache.cache_count[1]}')
rho.plot()

#%% Benchmark 2: REDOR
sl.Defaults['cache']=True
for parallel in [False,True]:
    sl.Defaults['parallel']=parallel    
    t0=time()
    ex0=sl.ExpSys(v0H=600,Nucs=['15N','1H'],vr=60000,pwdavg=sl.PowderAvg('bcr20'),n_gamma=30)
    # After varying the powder average and n_gamma
    # a beta-average and 30 gamma angles were determined to be sufficient
    delta=sl.Tools.dipole_coupling(.102,'15N','1H')
    phi=35*np.pi/180

    ex0.set_inter('dipole',i0=0,i1=1,delta=delta)
    L=sl.Tools.Setup3siteSym(ex0,tc=1e-9,phi=phi)
    
    v1=120e3 #100 kHz pulse
    tp=1/v1/2 #pi/2 pulse length

    t=[0,L.taur/2-tp,L.taur/2,L.taur-tp,L.taur]
    first=L.Sequence().add_channel('1H',t=t,v1=[0,v1,0,v1],phase=[0,0,0,np.pi/2,0])
    t=[0,tp,L.taur/2,L.taur/2+tp,L.taur]
    second=L.Sequence().add_channel('1H',t=t,v1=[v1,0,v1,0],phase=[np.pi/2,0,0,0,0])
    center=L.Sequence().add_channel('15N',t=[0,L.taur/2-tp/2,L.taur/2+tp/2,L.taur],
                                   v1=[0,v1,0])

    Ucenter=center.U()
    Ufirst=first.U()
    Usecond=second.U()

    rho=sl.Rho('15Nx','15Nx')
    U1=L.Ueye()
    U2=L.Ueye()


    for k in range(48):
        rho.reset()
        (U2*Ucenter*U1*rho)()
        U1=Ufirst*U1
        U2=Usecond*U2
    print(f'{"Parallel" if parallel else "Series"} time: {(time()-t0):.1f} s')
    print(f'Propagators calculated: {L._PropCache.cache_count[0]}, Propagators from cache: {L._PropCache.cache_count[1]}')
    
rho.plot()
    
#%% Benchmark 3: Pseudocontact shift under MAS

sl.Defaults['cache']=True
for parallel in [False,True]:
    sl.Defaults['cache']=True
    sl.Defaults['parallel']=parallel
    t0=time()
    delta=sl.Tools.dipole_coupling(1,'e-','13C')    #10 Angstroms from electron
    ex=sl.ExpSys(v0H=600,Nucs=['13C','e-'],vr=6000,LF=True,T_K=200,pwdavg=6,n_gamma=30)  #Electron-nuclear system
    ex.set_inter('hyperfine',i0=0,i1=1,Axx=-delta/2,Ayy=-delta/2,Azz=delta)
    ex.set_inter('g',i=1,gxx=1,gyy=1,gzz=4)
    
    L=sl.Liouvillian(ex)        #Generate a Liouvillian
    
    L.add_relax('T1',i=1,T1=2e-8,OS=True,Thermal=True)  
    L.add_relax('T2',i=1,T2=2e-8,OS=True)
    
    seq=L.Sequence() #Generate an empty sequence
    
    rho200=sl.Rho('13Cx','13Cp')  #Generate initial state, detection operator
    _=rho200.DetProp(seq,n=8000,n_per_seq=1) #Propagate the system
    
    rho200.downmix()
    
    
    print(f'{"Parallel" if parallel else "Series"} time: {(time()-t0):.1f} s')
    print(f'Propagators calculated: {L._PropCache.cache_count[0]}, Propagators from cache: {L._PropCache.cache_count[1]}')
    L._PropCache.cache_count[:]=0

    t0=time()
    rho200.clear().DetProp(seq,n=8000,n_per_seq=1).downmix()
    print(f'{"Parallel" if parallel else "Series"} time after caching: {(time()-t0):.1f} s')
    print(f'Propagators calculated: {L._PropCache.cache_count[0]}, Propagators from cache: {L._PropCache.cache_count[1]}')

rho.plot()

#%% Benchmark 4: Water hopping (4/5/6-spin simulation)
n=3 #Number of 1H (number of spins is n+1)
sl.Defaults['cache']=True
for parallel in [False,True]:
    sl.Defaults['parallel']=parallel
    t0=time()

    # CH couplings
    delta=np.array([4606.92351485, 1797.74007351, 3013.38969601, 1109.64922884,
       2016.55071255,  985.46533497])
    beta=np.array([1.52269289, 1.32442461, 1.72911212, 2.00710785, 0.79886871,
       2.50129217])
    gamma=np.array([ 0.90747836,  1.24462096, -1.94198315, -2.26840075, -0.28942014,
       -0.97775707])

    # HH couplings
    deltaHH=np.array([[240240.30545617,  61146.36447292,   1970.3813349 ,
          1155.61145146,   6094.10132617,   1985.91135194],
       [ 61146.36447292, 240240.30545617,   1794.04721071,
          1006.48333044,   5846.61932559,   2152.90241365],
       [  1970.3813349 ,   1794.04721071, 240240.30545617,
         61145.15653655,   2294.80686596,   7166.863992  ],
       [  1155.61145146,   1006.48333044,  61145.15653655,
        240240.30545617,   2580.00271199,   6890.73630547],
       [  6094.10132617,   5846.61932559,   2294.80686596,
          2580.00271199, 240240.30545617,  61343.71356863],
       [  1985.91135194,   2152.90241365,   7166.863992  ,
          6890.73630547,  61343.71356863, 240240.30545617]])
    betaHH=np.array([[1.57079633, 2.42558372, 1.29852807, 1.13067005, 2.41964498, 2.4303553 ],
       [0.71600894, 1.57079633, 1.05488134, 0.9288108 , 1.97712181, 2.13051745],
       [1.84306458, 2.08671132, 1.57079633, 0.71601651, 0.67347314, 0.68760657],
       [2.0109226 , 2.21278185, 2.42557615, 1.57079633, 0.98826407, 1.16112572],
       [0.72194768, 1.16447084, 2.46811952, 2.15332858, 1.57079633, 2.42864234],
       [0.71123735, 1.01107521, 2.45398609, 1.98046694, 0.71295032, 1.57079633]])
    gammaHH=np.array([[ 0.00000000e+00, -1.04923238e+00,  1.05757029e+00,
8.88208378e-01,  1.51992907e+00,  1.40024175e+00],
       [ 2.09236028e+00,  0.00000000e+00, -1.14726745e+00,
        -9.56226609e-01,  1.69785967e+00,  1.56297278e+00],
       [-2.08402236e+00,  1.99432521e+00,  0.00000000e+00,
        -2.04361472e-03, -2.43231532e+00, -2.64270770e+00],
       [-2.25338428e+00,  2.18536604e+00,  3.13954904e+00,
         0.00000000e+00, -2.61192428e+00, -2.80947505e+00],
       [-1.62166358e+00, -1.44373298e+00,  7.09277331e-01,
         5.29668373e-01,  0.00000000e+00,  1.13672151e+00],
       [-1.74135091e+00, -1.57861987e+00,  4.98884952e-01,
         3.32117606e-01, -2.00487114e+00,  0.00000000e+00]])

    # 13C CSA
    deltaCSA=15.983465288047174
    etaCSA=-0.10233422812456781
    alphaCSA=-1.1674898472001762
    betaCSA=0.914512792179852
    gammaCSA=-1.312316331380307

    # 1H CS/CSA
    HCS=np.array([22.99922011, 24.97644825, 24.97644846, 22.99921996, 24.52192647, 23.98644806])

    deltaHCSA=np.array([17.60332199, 15.80323671, 15.97227992, 18.56681946, 16.48042676, 16.77075626])
    etaHCSA=np.array([-0.10418638, -0.10503486, -0.08225994, -0.14162113, -0.18843222, -0.11487855])
    alphaHCSA=np.array([-2.12485296, -2.14137643,  0.91297352, -0.55202972,  2.27784746, -0.91270437])
    betaHCSA=np.array([0.93737428, 2.23403156, 2.228757  , 2.17804567, 2.26820148, 0.96358604])
    gammaHCSA=np.array([ 1.25827576, -0.2144375 , -2.31668105,  2.28178711,  0.17926152, -1.23977268])

    ex=sl.ExpSys(v0H=400,Nucs=['13C',*['1H' for _ in range(n)]],vr=5000,pwdavg=sl.PowderAvg(q=2))
    ex.set_inter('CSA',i=0,delta=deltaCSA,eta=etaCSA,euler=[alphaCSA,betaCSA,gammaCSA])
    for k in range(n):
        ex.set_inter('dipole',i0=0,i1=k+1,delta=delta[k],euler=[0,beta[k],gamma[k]])
        ex.set_inter('CSA',i=k+1,delta=deltaHCSA[k],euler=[alphaHCSA[k],betaHCSA[k],gammaHCSA[k]])
        ex.set_inter('CS',i=k+1,ppm=HCS[k])
        for m in range(k+1,n):
            ex.set_inter('dipole',i0=k+1,i1=m+1,delta=deltaHH[k,m],euler=[0,betaHH[k,m],gammaHH[k,m]])

    L=ex.Liouvillian()

    L.add_SpinEx(i=[1,2],tc=1e-4)
    if n>3:
        L.add_SpinEx(i=[3,4],tc=1e-4)
    print(f'{(time()-t0):.1f}')
    for i in range(n):
        L.add_relax(Type='SpinDiffusion',i=i+1,k=0)
    print(f'{(time()-t0):.1f}')
    seq=L.Sequence().add_channel('13C',v1=22000)

    rho=sl.Rho(rho0='13Cx',detect='13Cx')
    rho,seq=rho.ReducedSetup(seq)
    rho.DetProp(seq,n=500)

    print(f'{"Parallel" if parallel else "Series"} time: {(time()-t0):.1f} s')
    print(f'Propagators calculated: {rho.L._PropCache.cache_count[0]}, Propagators from cache: {rho.L._PropCache.cache_count[1]}')
    rho.L._PropCache.cache_count[:]=0
    t0=time()
    rho.DetProp(seq,n=500)
    print(f'{"Parallel" if parallel else "Series"} time after caching: {(time()-t0):.1f} s')
    print(f'Propagators calculated: {rho.L._PropCache.cache_count[0]}, Propagators from cache: {rho.L._PropCache.cache_count[1]}')
    
    rho.plot()
