# Supplementary material for: SLEEPY: a comprehensive Python module for simulating relaxation and dynamics in nuclear magnetic resonance
Source: Nat Commun. 2025 Oct 20;16:9278. doi: 10.1038/s41467-025-65091-6 (PMC12537869; doi:10.1038/s41467-025-65091-6)
Supplement: Supplementary file 4 — Source data [file 41467_2025_65091_MOESM4_ESM.zip]

Archive with 32 entries (28 files):
- 595612_2_data_set_11356395_t1nb8f (1)/
- 595612_2_data_set_11356395_t1nb8f (1)/FigureData/
- 595612_2_data_set_11356395_t1nb8f (1)/FigureData/.DS_Store
- 595612_2_data_set_11356395_t1nb8f (1)/FigureData/DataDescription.txt
- 595612_2_data_set_11356395_t1nb8f (1)/FigureData/Figure1C_decay.txt
- 595612_2_data_set_11356395_t1nb8f (1)/FigureData/Figure1C_Liouvillian.txt
- 595612_2_data_set_11356395_t1nb8f (1)/FigureData/Figure1C_plot_inter.txt
- 595612_2_data_set_11356395_t1nb8f (1)/FigureData/Figure3A.txt
- 595612_2_data_set_11356395_t1nb8f (1)/FigureData/Figure3B.txt
- 595612_2_data_set_11356395_t1nb8f (1)/FigureData/Figure3C.txt
- 595612_2_data_set_11356395_t1nb8f (1)/FigureData/Figure3D.txt
- 595612_2_data_set_11356395_t1nb8f (1)/FigureData/Figure3E.txt
- 595612_2_data_set_11356395_t1nb8f (1)/FigureData/Figure3F.txt
- 595612_2_data_set_11356395_t1nb8f (1)/FigureData/Figure3G.txt
- 595612_2_data_set_11356395_t1nb8f (1)/FigureData/Figure3H.txt
- 595612_2_data_set_11356395_t1nb8f (1)/FigureData/Figure3I.txt
- 595612_2_data_set_11356395_t1nb8f (1)/FigureData/Figure4.txt
- 595612_2_data_set_11356395_t1nb8f (1)/FigureData/Figure5_coherent.txt
- 595612_2_data_set_11356395_t1nb8f (1)/FigureData/Figure5_exchange.txt
- 595612_2_data_set_11356395_t1nb8f (1)/FigureData/Figure6.txt
- 595612_2_data_set_11356395_t1nb8f (1)/__MACOSX/
- 595612_2_data_set_11356395_t1nb8f (1)/__MACOSX/._FigureData
- 595612_2_data_set_11356395_t1nb8f (1)/__MACOSX/FigureData/
- 595612_2_data_set_11356395_t1nb8f (1)/__MACOSX/FigureData/._.DS_Store
- 595612_2_data_set_11356395_t1nb8f (1)/__MACOSX/FigureData/._Figure1C_plot_inter.txt
- 595612_2_data_set_11356395_t1nb8f (1)/__MACOSX/FigureData/._Figure3A.txt
- 595612_2_data_set_11356395_t1nb8f (1)/__MACOSX/FigureData/._Figure3F.txt
- 595612_2_data_set_11356395_t1nb8f (1)/__MACOSX/FigureData/._Figure3G.txt
- 595612_2_data_set_11356395_t1nb8f (1)/__MACOSX/FigureData/._Figure3I.txt
- 595612_2_data_set_11356395_t1nb8f (1)/__MACOSX/FigureData/._Methods1_coherent.txt
- 595612_2_data_set_11356395_t1nb8f (1)/__MACOSX/FigureData/._Methods1_exchange.txt
- 595612_2_data_set_11356395_t1nb8f (1)/__MACOSX/FigureData/._Methods2.txt
