# Supplementary material for: SLEEPY: a comprehensive Python module for simulating relaxation and dynamics in nuclear magnetic resonance
Source: Nat Commun. 2025 Oct 20;16:9278. doi: 10.1038/s41467-025-65091-6 (PMC12537869; doi:10.1038/s41467-025-65091-6)
Supplement: Supplementary file 4 — Source data [file 41467_2025_65091_MOESM4_ESM.zip › 595612_2_data_set_11356395_t1nb8f (1)/FigureData/DataDescription.txt]

Figure data is stored as comma-separated text files for each figure. 2D data is stored as a series of comma-separated rows, each separated by a carriage return. 
In each file, we first give the axis(axes) followed by data. For some matrices, we provide the complex data where the figure displays the absolute value. 
For multi-part figures, text files are either named with the figure number and letter, or the figure number and a description of the contents.
