# Supplementary material for: SLEEPY: a comprehensive Python module for simulating relaxation and dynamics in nuclear magnetic resonance
Source: Nat Commun. 2025 Oct 20;16:9278. doi: 10.1038/s41467-025-65091-6 (PMC12537869; doi:10.1038/s41467-025-65091-6)
Supplement: Supplementary file 4 — Source data [file 41467_2025_65091_MOESM4_ESM.zip › 595612_2_data_set_11356395_t1nb8f (1)/FigureData/Figure1C_decay.txt]

R1p decay
t / s
0.00000000e+00,2.22222222e-05,4.44444444e-05,6.66666667e-05,8.88888889e-05,1.11111111e-04,1.33333333e-04,1.55555556e-04,1.77777778e-04,2.00000000e-04,2.22222222e-04,2.44444444e-04,2.66666667e-04,2.88888889e-04,3.11111111e-04,3.33333333e-04,3.55555556e-04,3.77777778e-04,4.00000000e-04,4.22222222e-04,4.44444444e-04,4.66666667e-04,4.88888889e-04,5.11111111e-04,5.33333333e-04,5.55555556e-04,5.77777778e-04,6.00000000e-04,6.22222222e-04,6.44444444e-04,6.66666667e-04,6.88888889e-04,7.11111111e-04,7.33333333e-04,7.55555556e-04,7.77777778e-04,8.00000000e-04,8.22222222e-04,8.44444444e-04,8.66666667e-04,8.88888889e-04,9.11111111e-04,9.33333333e-04,9.55555556e-04,9.77777778e-04,1.00000000e-03,1.02222222e-03,1.04444444e-03,1.06666667e-03,1.08888889e-03,1.11111111e-03,1.13333333e-03,1.15555556e-03,1.17777778e-03,1.20000000e-03,1.22222222e-03,1.24444444e-03,1.26666667e-03,1.28888889e-03,1.31111111e-03,1.33333333e-03,1.35555556e-03,1.37777778e-03,1.40000000e-03,1.42222222e-03,1.44444444e-03,1.46666667e-03,1.48888889e-03,1.51111111e-03,1.53333333e-03,1.55555556e-03,1.57777778e-03,1.60000000e-03,1.62222222e-03,1.64444444e-03,1.66666667e-03,1.68888889e-03,1.71111111e-03,1.73333333e-03,1.75555556e-03,1.77777778e-03,1.80000000e-03,1.82222222e-03,1.84444444e-03,1.86666667e-03,1.88888889e-03,1.91111111e-03,1.93333333e-03,1.95555556e-03,1.97777778e-03,2.00000000e-03,2.02222222e-03,2.04444444e-03,2.06666667e-03,2.08888889e-03,2.11111111e-03,2.13333333e-03,2.15555556e-03,2.17777778e-03,2.20000000e-03,2.22222222e-03,2.24444444e-03,2.26666667e-03,2.28888889e-03,2.31111111e-03,2.33333333e-03,2.35555556e-03,2.37777778e-03,2.40000000e-03,2.42222222e-03,2.44444444e-03,2.46666667e-03,2.48888889e-03,2.51111111e-03,2.53333333e-03,2.55555556e-03,2.57777778e-03,2.60000000e-03,2.62222222e-03,2.64444444e-03,2.66666667e-03,2.68888889e-03,2.71111111e-03,2.73333333e-03,2.75555556e-03,2.77777778e-03,2.80000000e-03,2.82222222e-03,2.84444444e-03,2.86666667e-03,2.88888889e-03,2.91111111e-03,2.93333333e-03,2.95555556e-03,2.97777778e-03,3.00000000e-03,3.02222222e-03,3.04444444e-03,3.06666667e-03,3.08888889e-03,3.11111111e-03,3.13333333e-03,3.15555556e-03,3.17777778e-03,3.20000000e-03,3.22222222e-03,3.24444444e-03,3.26666667e-03,3.28888889e-03,3.31111111e-03,3.33333333e-03,3.35555556e-03,3.37777778e-03,3.40000000e-03,3.42222222e-03,3.44444444e-03,3.46666667e-03,3.48888889e-03,3.51111111e-03,3.53333333e-03,3.55555556e-03,3.57777778e-03,3.60000000e-03,3.62222222e-03,3.64444444e-03,3.66666667e-03,3.68888889e-03,3.71111111e-03,3.73333333e-03,3.75555556e-03,3.77777778e-03,3.80000000e-03,3.82222222e-03,3.84444444e-03,3.86666667e-03,3.88888889e-03,3.91111111e-03,3.93333333e-03,3.95555556e-03,3.97777778e-03,4.00000000e-03,4.02222222e-03,4.04444444e-03,4.06666667e-03,4.08888889e-03,4.11111111e-03,4.13333333e-03,4.15555556e-03,4.17777778e-03,4.20000000e-03,4.22222222e-03,4.24444444e-03,4.26666667e-03,4.28888889e-03,4.31111111e-03,4.33333333e-03,4.35555556e-03,4.37777778e-03,4.40000000e-03,4.42222222e-03,4.44444444e-03,4.46666667e-03,4.48888889e-03,4.51111111e-03,4.53333333e-03,4.55555556e-03,4.57777778e-03,4.60000000e-03,4.62222222e-03,4.64444444e-03,4.66666667e-03,4.68888889e-03,4.71111111e-03,4.73333333e-03,4.75555556e-03,4.77777778e-03,4.80000000e-03,4.82222222e-03,4.84444444e-03,4.86666667e-03,4.88888889e-03,4.91111111e-03,4.93333333e-03,4.95555556e-03,4.97777778e-03,5.00000000e-03,5.02222222e-03,5.04444444e-03,5.06666667e-03,5.08888889e-03,5.11111111e-03,5.13333333e-03,5.15555556e-03,5.17777778e-03,5.20000000e-03,5.22222222e-03,5.24444444e-03,5.26666667e-03,5.28888889e-03,5.31111111e-03,5.33333333e-03,5.35555556e-03,5.37777778e-03,5.40000000e-03,5.42222222e-03,5.44444444e-03,5.46666667e-03,5.48888889e-03,5.51111111e-03,5.53333333e-03,5.55555556e-03,5.57777778e-03,5.60000000e-03,5.62222222e-03,5.64444444e-03,5.66666667e-03,5.68888889e-03,5.71111111e-03,5.73333333e-03,5.75555556e-03,5.77777778e-03,5.80000000e-03,5.82222222e-03,5.84444444e-03,5.86666667e-03,5.88888889e-03,5.91111111e-03,5.93333333e-03,5.95555556e-03,5.97777778e-03,6.00000000e-03,6.02222222e-03,6.04444444e-03,6.06666667e-03,6.08888889e-03,6.11111111e-03,6.13333333e-03,6.15555556e-03,6.17777778e-03,6.20000000e-03,6.22222222e-03,6.24444444e-03,6.26666667e-03,6.28888889e-03,6.31111111e-03,6.33333333e-03,6.35555556e-03,6.37777778e-03,6.40000000e-03,6.42222222e-03,6.44444444e-03,6.46666667e-03,6.48888889e-03,6.51111111e-03,6.53333333e-03,6.55555556e-03,6.57777778e-03,6.60000000e-03,6.62222222e-03,6.64444444e-03,6.66666667e-03,6.68888889e-03,6.71111111e-03,6.73333333e-03,6.75555556e-03,6.77777778e-03,6.80000000e-03,6.82222222e-03,6.84444444e-03,6.86666667e-03,6.88888889e-03,6.91111111e-03,6.93333333e-03,6.95555556e-03,6.97777778e-03,7.00000000e-03,7.02222222e-03,7.04444444e-03,7.06666667e-03,7.08888889e-03,7.11111111e-03,7.13333333e-03,7.15555556e-03,7.17777778e-03,7.20000000e-03,7.22222222e-03,7.24444444e-03,7.26666667e-03,7.28888889e-03,7.31111111e-03,7.33333333e-03,7.35555556e-03,7.37777778e-03,7.40000000e-03,7.42222222e-03,7.44444444e-03,7.46666667e-03,7.48888889e-03,7.51111111e-03,7.53333333e-03,7.55555556e-03,7.57777778e-03,7.60000000e-03,7.62222222e-03,7.64444444e-03,7.66666667e-03,7.68888889e-03,7.71111111e-03,7.73333333e-03,7.75555556e-03,7.77777778e-03,7.80000000e-03,7.82222222e-03,7.84444444e-03,7.86666667e-03,7.88888889e-03,7.91111111e-03,7.93333333e-03,7.95555556e-03,7.97777778e-03,8.00000000e-03,8.02222222e-03,8.04444444e-03,8.06666667e-03,8.08888889e-03,8.11111111e-03,8.13333333e-03,8.15555556e-03,8.17777778e-03,8.20000000e-03,8.22222222e-03,8.24444444e-03,8.26666667e-03,8.28888889e-03,8.31111111e-03,8.33333333e-03,8.35555556e-03,8.37777778e-03,8.40000000e-03,8.42222222e-03,8.44444444e-03,8.46666667e-03,8.48888889e-03,8.51111111e-03,8.53333333e-03,8.55555556e-03,8.57777778e-03,8.60000000e-03,8.62222222e-03,8.64444444e-03,8.66666667e-03,8.68888889e-03,8.71111111e-03,8.73333333e-03,8.75555556e-03,8.77777778e-03,8.80000000e-03,8.82222222e-03,8.84444444e-03,8.86666667e-03,8.88888889e-03,8.91111111e-03,8.93333333e-03,8.95555556e-03,8.97777778e-03,9.00000000e-03,9.02222222e-03,9.04444444e-03,9.06666667e-03,9.08888889e-03,9.11111111e-03,9.13333333e-03,9.15555556e-03,9.17777778e-03,9.20000000e-03,9.22222222e-03,9.24444444e-03,9.26666667e-03,9.28888889e-03,9.31111111e-03,9.33333333e-03,9.35555556e-03,9.37777778e-03,9.40000000e-03,9.42222222e-03,9.44444444e-03,9.46666667e-03,9.48888889e-03,9.51111111e-03,9.53333333e-03,9.55555556e-03,9.57777778e-03,9.60000000e-03,9.62222222e-03,9.64444444e-03,9.66666667e-03,9.68888889e-03,9.71111111e-03,9.73333333e-03,9.75555556e-03,9.77777778e-03,9.80000000e-03,9.82222222e-03,9.84444444e-03,9.86666667e-03,9.88888889e-03,9.91111111e-03,9.93333333e-03,9.95555556e-03,9.97777778e-03,1.00000000e-02,1.00222222e-02,1.00444444e-02,1.00666667e-02,1.00888889e-02,1.01111111e-02,1.01333333e-02,1.01555556e-02,1.01777778e-02,1.02000000e-02,1.02222222e-02,1.02444444e-02,1.02666667e-02,1.02888889e-02,1.03111111e-02,1.03333333e-02,1.03555556e-02,1.03777778e-02,1.04000000e-02,1.04222222e-02,1.04444444e-02,1.04666667e-02,1.04888889e-02,1.05111111e-02,1.05333333e-02,1.05555556e-02,1.05777778e-02,1.06000000e-02,1.06222222e-02,1.06444444e-02,1.06666667e-02,1.06888889e-02,1.07111111e-02,1.07333333e-02,1.07555556e-02,1.07777778e-02,1.08000000e-02,1.08222222e-02,1.08444444e-02,1.08666667e-02,1.08888889e-02,1.09111111e-02,1.09333333e-02,1.09555556e-02,1.09777778e-02,1.10000000e-02,1.10222222e-02,1.10444444e-02,1.10666667e-02,1.10888889e-02,1.11111111e-02,1.11333333e-02,1.11555556e-02,1.11777778e-02,1.12000000e-02,1.12222222e-02,1.12444444e-02,1.12666667e-02,1.12888889e-02,1.13111111e-02,1.13333333e-02,1.13555556e-02,1.13777778e-02,1.14000000e-02,1.14222222e-02,1.14444444e-02,1.14666667e-02,1.14888889e-02,1.15111111e-02,1.15333333e-02,1.15555556e-02,1.15777778e-02,1.16000000e-02,1.16222222e-02,1.16444444e-02,1.16666667e-02,1.16888889e-02,1.17111111e-02,1.17333333e-02,1.17555556e-02,1.17777778e-02,1.18000000e-02,1.18222222e-02,1.18444444e-02,1.18666667e-02,1.18888889e-02,1.19111111e-02,1.19333333e-02,1.19555556e-02,1.19777778e-02,1.20000000e-02,1.20222222e-02,1.20444444e-02,1.20666667e-02,1.20888889e-02,1.21111111e-02,1.21333333e-02,1.21555556e-02,1.21777778e-02,1.22000000e-02,1.22222222e-02,1.22444444e-02,1.22666667e-02,1.22888889e-02,1.23111111e-02,1.23333333e-02,1.23555556e-02,1.23777778e-02,1.24000000e-02,1.24222222e-02,1.24444444e-02,1.24666667e-02,1.24888889e-02,1.25111111e-02,1.25333333e-02,1.25555556e-02,1.25777778e-02,1.26000000e-02,1.26222222e-02,1.26444444e-02,1.26666667e-02,1.26888889e-02,1.27111111e-02,1.27333333e-02,1.27555556e-02,1.27777778e-02,1.28000000e-02,1.28222222e-02,1.28444444e-02,1.28666667e-02,1.28888889e-02,1.29111111e-02,1.29333333e-02,1.29555556e-02,1.29777778e-02,1.30000000e-02,1.30222222e-02,1.30444444e-02,1.30666667e-02,1.30888889e-02,1.31111111e-02,1.31333333e-02,1.31555556e-02,1.31777778e-02,1.32000000e-02,1.32222222e-02,1.32444444e-02,1.32666667e-02,1.32888889e-02,1.33111111e-02,1.33333333e-02,1.33555556e-02,1.33777778e-02,1.34000000e-02,1.34222222e-02,1.34444444e-02,1.34666667e-02,1.34888889e-02,1.35111111e-02,1.35333333e-02,1.35555556e-02,1.35777778e-02,1.36000000e-02,1.36222222e-02,1.36444444e-02,1.36666667e-02,1.36888889e-02,1.37111111e-02,1.37333333e-02,1.37555556e-02,1.37777778e-02,1.38000000e-02,1.38222222e-02,1.38444444e-02,1.38666667e-02,1.38888889e-02,1.39111111e-02,1.39333333e-02,1.39555556e-02,1.39777778e-02,1.40000000e-02,1.40222222e-02,1.40444444e-02,1.40666667e-02,1.40888889e-02,1.41111111e-02,1.41333333e-02,1.41555556e-02,1.41777778e-02,1.42000000e-02,1.42222222e-02,1.42444444e-02,1.42666667e-02,1.42888889e-02,1.43111111e-02,1.43333333e-02,1.43555556e-02,1.43777778e-02,1.44000000e-02,1.44222222e-02,1.44444444e-02,1.44666667e-02,1.44888889e-02,1.45111111e-02,1.45333333e-02,1.45555556e-02,1.45777778e-02,1.46000000e-02,1.46222222e-02,1.46444444e-02,1.46666667e-02,1.46888889e-02,1.47111111e-02,1.47333333e-02,1.47555556e-02,1.47777778e-02,1.48000000e-02,1.48222222e-02,1.48444444e-02,1.48666667e-02,1.48888889e-02,1.49111111e-02,1.49333333e-02,1.49555556e-02,1.49777778e-02,1.50000000e-02,1.50222222e-02,1.50444444e-02,1.50666667e-02,1.50888889e-02,1.51111111e-02,1.51333333e-02,1.51555556e-02,1.51777778e-02,1.52000000e-02,1.52222222e-02,1.52444444e-02,1.52666667e-02,1.52888889e-02,1.53111111e-02,1.53333333e-02,1.53555556e-02,1.53777778e-02,1.54000000e-02,1.54222222e-02,1.54444444e-02,1.54666667e-02,1.54888889e-02,1.55111111e-02,1.55333333e-02,1.55555556e-02,1.55777778e-02,1.56000000e-02,1.56222222e-02,1.56444444e-02,1.56666667e-02,1.56888889e-02,1.57111111e-02,1.57333333e-02,1.57555556e-02,1.57777778e-02,1.58000000e-02,1.58222222e-02,1.58444444e-02,1.58666667e-02,1.58888889e-02,1.59111111e-02,1.59333333e-02,1.59555556e-02,1.59777778e-02,1.60000000e-02,1.60222222e-02,1.60444444e-02,1.60666667e-02,1.60888889e-02,1.61111111e-02,1.61333333e-02,1.61555556e-02,1.61777778e-02,1.62000000e-02,1.62222222e-02,1.62444444e-02,1.62666667e-02,1.62888889e-02,1.63111111e-02,1.63333333e-02,1.63555556e-02,1.63777778e-02,1.64000000e-02,1.64222222e-02,1.64444444e-02,1.64666667e-02,1.64888889e-02,1.65111111e-02,1.65333333e-02,1.65555556e-02,1.65777778e-02,1.66000000e-02,1.66222222e-02,1.66444444e-02,1.66666667e-02,1.66888889e-02,1.67111111e-02,1.67333333e-02,1.67555556e-02,1.67777778e-02,1.68000000e-02,1.68222222e-02,1.68444444e-02,1.68666667e-02,1.68888889e-02,1.69111111e-02,1.69333333e-02,1.69555556e-02,1.69777778e-02,1.70000000e-02,1.70222222e-02,1.70444444e-02,1.70666667e-02,1.70888889e-02,1.71111111e-02,1.71333333e-02,1.71555556e-02,1.71777778e-02,1.72000000e-02,1.72222222e-02,1.72444444e-02,1.72666667e-02,1.72888889e-02,1.73111111e-02,1.73333333e-02,1.73555556e-02,1.73777778e-02,1.74000000e-02,1.74222222e-02,1.74444444e-02,1.74666667e-02,1.74888889e-02,1.75111111e-02,1.75333333e-02,1.75555556e-02,1.75777778e-02,1.76000000e-02,1.76222222e-02,1.76444444e-02,1.76666667e-02,1.76888889e-02,1.77111111e-02,1.77333333e-02,1.77555556e-02,1.77777778e-02,1.78000000e-02,1.78222222e-02,1.78444444e-02,1.78666667e-02,1.78888889e-02,1.79111111e-02,1.79333333e-02,1.79555556e-02,1.79777778e-02,1.80000000e-02,1.80222222e-02,1.80444444e-02,1.80666667e-02,1.80888889e-02,1.81111111e-02,1.81333333e-02,1.81555556e-02,1.81777778e-02,1.82000000e-02,1.82222222e-02,1.82444444e-02,1.82666667e-02,1.82888889e-02,1.83111111e-02,1.83333333e-02,1.83555556e-02,1.83777778e-02,1.84000000e-02,1.84222222e-02,1.84444444e-02,1.84666667e-02,1.84888889e-02,1.85111111e-02,1.85333333e-02,1.85555556e-02,1.85777778e-02,1.86000000e-02,1.86222222e-02,1.86444444e-02,1.86666667e-02,1.86888889e-02,1.87111111e-02,1.87333333e-02,1.87555556e-02,1.87777778e-02,1.88000000e-02,1.88222222e-02,1.88444444e-02,1.88666667e-02,1.88888889e-02,1.89111111e-02,1.89333333e-02,1.89555556e-02,1.89777778e-02,1.90000000e-02,1.90222222e-02,1.90444444e-02,1.90666667e-02,1.90888889e-02,1.91111111e-02,1.91333333e-02,1.91555556e-02,1.91777778e-02,1.92000000e-02,1.92222222e-02,1.92444444e-02,1.92666667e-02,1.92888889e-02,1.93111111e-02,1.93333333e-02,1.93555556e-02,1.93777778e-02,1.94000000e-02,1.94222222e-02,1.94444444e-02,1.94666667e-02,1.94888889e-02,1.95111111e-02,1.95333333e-02,1.95555556e-02,1.95777778e-02,1.96000000e-02,1.96222222e-02,1.96444444e-02,1.96666667e-02,1.96888889e-02,1.97111111e-02,1.97333333e-02,1.97555556e-02,1.97777778e-02,1.98000000e-02,1.98222222e-02,1.98444444e-02,1.98666667e-02,1.98888889e-02,1.99111111e-02,1.99333333e-02,1.99555556e-02,1.99777778e-02,2.00000000e-02,2.00222222e-02,2.00444444e-02,2.00666667e-02,2.00888889e-02,2.01111111e-02,2.01333333e-02,2.01555556e-02,2.01777778e-02,2.02000000e-02,2.02222222e-02,2.02444444e-02,2.02666667e-02,2.02888889e-02,2.03111111e-02,2.03333333e-02,2.03555556e-02,2.03777778e-02,2.04000000e-02,2.04222222e-02,2.04444444e-02,2.04666667e-02,2.04888889e-02,2.05111111e-02,2.05333333e-02,2.05555556e-02,2.05777778e-02,2.06000000e-02,2.06222222e-02,2.06444444e-02,2.06666667e-02,2.06888889e-02,2.07111111e-02,2.07333333e-02,2.07555556e-02,2.07777778e-02,2.08000000e-02,2.08222222e-02,2.08444444e-02,2.08666667e-02,2.08888889e-02,2.09111111e-02,2.09333333e-02,2.09555556e-02,2.09777778e-02,2.10000000e-02,2.10222222e-02,2.10444444e-02,2.10666667e-02,2.10888889e-02,2.11111111e-02,2.11333333e-02,2.11555556e-02,2.11777778e-02,2.12000000e-02,2.12222222e-02,2.12444444e-02,2.12666667e-02,2.12888889e-02,2.13111111e-02,2.13333333e-02,2.13555556e-02,2.13777778e-02,2.14000000e-02,2.14222222e-02,2.14444444e-02,2.14666667e-02,2.14888889e-02,2.15111111e-02,2.15333333e-02,2.15555556e-02,2.15777778e-02,2.16000000e-02,2.16222222e-02,2.16444444e-02,2.16666667e-02,2.16888889e-02,2.17111111e-02,2.17333333e-02,2.17555556e-02,2.17777778e-02,2.18000000e-02,2.18222222e-02,2.18444444e-02,2.18666667e-02,2.18888889e-02,2.19111111e-02,2.19333333e-02,2.19555556e-02,2.19777778e-02,2.20000000e-02,2.20222222e-02,2.20444444e-02,2.20666667e-02,2.20888889e-02,2.21111111e-02,2.21333333e-02,2.21555556e-02,2.21777778e-02,2.22000000e-02,2.22222222e-02,2.22444444e-02,2.22666667e-02,2.22888889e-02,2.23111111e-02,2.23333333e-02,2.23555556e-02,2.23777778e-02,2.24000000e-02,2.24222222e-02,2.24444444e-02,2.24666667e-02,2.24888889e-02,2.25111111e-02,2.25333333e-02,2.25555556e-02,2.25777778e-02,2.26000000e-02,2.26222222e-02,2.26444444e-02,2.26666667e-02,2.26888889e-02,2.27111111e-02,2.27333333e-02,2.27555556e-02,2.27777778e-02,2.28000000e-02,2.28222222e-02,2.28444444e-02,2.28666667e-02,2.28888889e-02,2.29111111e-02,2.29333333e-02,2.29555556e-02,2.29777778e-02,2.30000000e-02,2.30222222e-02,2.30444444e-02,2.30666667e-02,2.30888889e-02,2.31111111e-02,2.31333333e-02,2.31555556e-02,2.31777778e-02,2.32000000e-02,2.32222222e-02,2.32444444e-02,2.32666667e-02,2.32888889e-02,2.33111111e-02,2.33333333e-02,2.33555556e-02,2.33777778e-02,2.34000000e-02,2.34222222e-02,2.34444444e-02,2.34666667e-02,2.34888889e-02,2.35111111e-02,2.35333333e-02,2.35555556e-02,2.35777778e-02,2.36000000e-02,2.36222222e-02,2.36444444e-02,2.36666667e-02,2.36888889e-02,2.37111111e-02,2.37333333e-02,2.37555556e-02,2.37777778e-02,2.38000000e-02,2.38222222e-02,2.38444444e-02,2.38666667e-02,2.38888889e-02,2.39111111e-02,2.39333333e-02,2.39555556e-02,2.39777778e-02,2.40000000e-02,2.40222222e-02,2.40444444e-02,2.40666667e-02,2.40888889e-02,2.41111111e-02,2.41333333e-02,2.41555556e-02,2.41777778e-02,2.42000000e-02,2.42222222e-02,2.42444444e-02,2.42666667e-02,2.42888889e-02,2.43111111e-02,2.43333333e-02,2.43555556e-02,2.43777778e-02,2.44000000e-02,2.44222222e-02,2.44444444e-02,2.44666667e-02,2.44888889e-02,2.45111111e-02,2.45333333e-02,2.45555556e-02,2.45777778e-02,2.46000000e-02,2.46222222e-02,2.46444444e-02,2.46666667e-02,2.46888889e-02,2.47111111e-02,2.47333333e-02,2.47555556e-02,2.47777778e-02,2.48000000e-02,2.48222222e-02,2.48444444e-02,2.48666667e-02,2.48888889e-02,2.49111111e-02,2.49333333e-02,2.49555556e-02,2.49777778e-02,2.50000000e-02,2.50222222e-02,2.50444444e-02,2.50666667e-02,2.50888889e-02,2.51111111e-02,2.51333333e-02,2.51555556e-02,2.51777778e-02,2.52000000e-02,2.52222222e-02,2.52444444e-02,2.52666667e-02,2.52888889e-02,2.53111111e-02,2.53333333e-02,2.53555556e-02,2.53777778e-02,2.54000000e-02,2.54222222e-02,2.54444444e-02,2.54666667e-02,2.54888889e-02,2.55111111e-02,2.55333333e-02,2.55555556e-02,2.55777778e-02,2.56000000e-02,2.56222222e-02,2.56444444e-02,2.56666667e-02,2.56888889e-02,2.57111111e-02,2.57333333e-02,2.57555556e-02,2.57777778e-02,2.58000000e-02,2.58222222e-02,2.58444444e-02,2.58666667e-02,2.58888889e-02,2.59111111e-02,2.59333333e-02,2.59555556e-02,2.59777778e-02,2.60000000e-02,2.60222222e-02,2.60444444e-02,2.60666667e-02,2.60888889e-02,2.61111111e-02,2.61333333e-02,2.61555556e-02,2.61777778e-02,2.62000000e-02,2.62222222e-02,2.62444444e-02,2.62666667e-02,2.62888889e-02,2.63111111e-02,2.63333333e-02,2.63555556e-02,2.63777778e-02,2.64000000e-02,2.64222222e-02,2.64444444e-02,2.64666667e-02,2.64888889e-02,2.65111111e-02,2.65333333e-02,2.65555556e-02,2.65777778e-02,2.66000000e-02,2.66222222e-02,2.66444444e-02,2.66666667e-02,2.66888889e-02,2.67111111e-02,2.67333333e-02,2.67555556e-02,2.67777778e-02,2.68000000e-02,2.68222222e-02,2.68444444e-02,2.68666667e-02,2.68888889e-02,2.69111111e-02,2.69333333e-02,2.69555556e-02,2.69777778e-02,2.70000000e-02,2.70222222e-02,2.70444444e-02,2.70666667e-02,2.70888889e-02,2.71111111e-02,2.71333333e-02,2.71555556e-02,2.71777778e-02,2.72000000e-02,2.72222222e-02,2.72444444e-02,2.72666667e-02,2.72888889e-02,2.73111111e-02,2.73333333e-02,2.73555556e-02,2.73777778e-02,2.74000000e-02,2.74222222e-02,2.74444444e-02,2.74666667e-02,2.74888889e-02,2.75111111e-02,2.75333333e-02,2.75555556e-02,2.75777778e-02,2.76000000e-02,2.76222222e-02,2.76444444e-02,2.76666667e-02,2.76888889e-02,2.77111111e-02,2.77333333e-02,2.77555556e-02,2.77777778e-02,2.78000000e-02,2.78222222e-02,2.78444444e-02,2.78666667e-02,2.78888889e-02,2.79111111e-02,2.79333333e-02,2.79555556e-02,2.79777778e-02,2.80000000e-02,2.80222222e-02,2.80444444e-02,2.80666667e-02,2.80888889e-02,2.81111111e-02,2.81333333e-02,2.81555556e-02,2.81777778e-02,2.82000000e-02,2.82222222e-02,2.82444444e-02,2.82666667e-02,2.82888889e-02,2.83111111e-02,2.83333333e-02,2.83555556e-02,2.83777778e-02,2.84000000e-02,2.84222222e-02,2.84444444e-02,2.84666667e-02,2.84888889e-02,2.85111111e-02,2.85333333e-02,2.85555556e-02,2.85777778e-02,2.86000000e-02,2.86222222e-02,2.86444444e-02,2.86666667e-02,2.86888889e-02,2.87111111e-02,2.87333333e-02,2.87555556e-02,2.87777778e-02,2.88000000e-02,2.88222222e-02,2.88444444e-02,2.88666667e-02,2.88888889e-02,2.89111111e-02,2.89333333e-02,2.89555556e-02,2.89777778e-02,2.90000000e-02,2.90222222e-02,2.90444444e-02,2.90666667e-02,2.90888889e-02,2.91111111e-02,2.91333333e-02,2.91555556e-02,2.91777778e-02,2.92000000e-02,2.92222222e-02,2.92444444e-02,2.92666667e-02,2.92888889e-02,2.93111111e-02,2.93333333e-02,2.93555556e-02,2.93777778e-02,2.94000000e-02,2.94222222e-02,2.94444444e-02,2.94666667e-02,2.94888889e-02,2.95111111e-02,2.95333333e-02,2.95555556e-02,2.95777778e-02,2.96000000e-02,2.96222222e-02,2.96444444e-02,2.96666667e-02,2.96888889e-02,2.97111111e-02,2.97333333e-02,2.97555556e-02,2.97777778e-02,2.98000000e-02,2.98222222e-02,2.98444444e-02,2.98666667e-02,2.98888889e-02,2.99111111e-02,2.99333333e-02,2.99555556e-02,2.99777778e-02,3.00000000e-02,3.00222222e-02,3.00444444e-02,3.00666667e-02,3.00888889e-02,3.01111111e-02,3.01333333e-02,3.01555556e-02,3.01777778e-02,3.02000000e-02,3.02222222e-02,3.02444444e-02,3.02666667e-02,3.02888889e-02,3.03111111e-02,3.03333333e-02,3.03555556e-02,3.03777778e-02,3.04000000e-02,3.04222222e-02,3.04444444e-02,3.04666667e-02,3.04888889e-02,3.05111111e-02,3.05333333e-02,3.05555556e-02,3.05777778e-02,3.06000000e-02,3.06222222e-02,3.06444444e-02,3.06666667e-02,3.06888889e-02,3.07111111e-02,3.07333333e-02,3.07555556e-02,3.07777778e-02,3.08000000e-02,3.08222222e-02,3.08444444e-02,3.08666667e-02,3.08888889e-02,3.09111111e-02,3.09333333e-02,3.09555556e-02,3.09777778e-02,3.10000000e-02,3.10222222e-02,3.10444444e-02,3.10666667e-02,3.10888889e-02,3.11111111e-02,3.11333333e-02,3.11555556e-02,3.11777778e-02,3.12000000e-02,3.12222222e-02,3.12444444e-02,3.12666667e-02,3.12888889e-02,3.13111111e-02,3.13333333e-02,3.13555556e-02,3.13777778e-02,3.14000000e-02,3.14222222e-02,3.14444444e-02,3.14666667e-02,3.14888889e-02,3.15111111e-02,3.15333333e-02,3.15555556e-02,3.15777778e-02,3.16000000e-02,3.16222222e-02,3.16444444e-02,3.16666667e-02,3.16888889e-02,3.17111111e-02,3.17333333e-02,3.17555556e-02,3.17777778e-02,3.18000000e-02,3.18222222e-02,3.18444444e-02,3.18666667e-02,3.18888889e-02,3.19111111e-02,3.19333333e-02,3.19555556e-02,3.19777778e-02,3.20000000e-02,3.20222222e-02,3.20444444e-02,3.20666667e-02,3.20888889e-02,3.21111111e-02,3.21333333e-02,3.21555556e-02,3.21777778e-02,3.22000000e-02,3.22222222e-02,3.22444444e-02,3.22666667e-02,3.22888889e-02,3.23111111e-02,3.23333333e-02,3.23555556e-02,3.23777778e-02,3.24000000e-02,3.24222222e-02,3.24444444e-02,3.24666667e-02,3.24888889e-02,3.25111111e-02,3.25333333e-02,3.25555556e-02,3.25777778e-02,3.26000000e-02,3.26222222e-02,3.26444444e-02,3.26666667e-02,3.26888889e-02,3.27111111e-02,3.27333333e-02,3.27555556e-02,3.27777778e-02,3.28000000e-02,3.28222222e-02,3.28444444e-02,3.28666667e-02,3.28888889e-02,3.29111111e-02,3.29333333e-02,3.29555556e-02,3.29777778e-02,3.30000000e-02,3.30222222e-02,3.30444444e-02,3.30666667e-02,3.30888889e-02,3.31111111e-02,3.31333333e-02,3.31555556e-02,3.31777778e-02,3.32000000e-02,3.32222222e-02,3.32444444e-02,3.32666667e-02,3.32888889e-02,3.33111111e-02,3.33333333e-02,3.33555556e-02,3.33777778e-02,3.34000000e-02,3.34222222e-02,3.34444444e-02,3.34666667e-02,3.34888889e-02,3.35111111e-02,3.35333333e-02,3.35555556e-02,3.35777778e-02,3.36000000e-02,3.36222222e-02,3.36444444e-02,3.36666667e-02,3.36888889e-02,3.37111111e-02,3.37333333e-02,3.37555556e-02,3.37777778e-02,3.38000000e-02,3.38222222e-02,3.38444444e-02,3.38666667e-02,3.38888889e-02,3.39111111e-02,3.39333333e-02,3.39555556e-02,3.39777778e-02,3.40000000e-02,3.40222222e-02,3.40444444e-02,3.40666667e-02,3.40888889e-02,3.41111111e-02,3.41333333e-02,3.41555556e-02,3.41777778e-02,3.42000000e-02,3.42222222e-02,3.42444444e-02,3.42666667e-02,3.42888889e-02,3.43111111e-02,3.43333333e-02,3.43555556e-02,3.43777778e-02,3.44000000e-02,3.44222222e-02,3.44444444e-02,3.44666667e-02,3.44888889e-02,3.45111111e-02,3.45333333e-02,3.45555556e-02,3.45777778e-02,3.46000000e-02,3.46222222e-02,3.46444444e-02,3.46666667e-02,3.46888889e-02,3.47111111e-02,3.47333333e-02,3.47555556e-02,3.47777778e-02,3.48000000e-02,3.48222222e-02,3.48444444e-02,3.48666667e-02,3.48888889e-02,3.49111111e-02,3.49333333e-02,3.49555556e-02,3.49777778e-02,3.50000000e-02,3.50222222e-02,3.50444444e-02,3.50666667e-02,3.50888889e-02,3.51111111e-02,3.51333333e-02,3.51555556e-02,3.51777778e-02,3.52000000e-02,3.52222222e-02,3.52444444e-02,3.52666667e-02,3.52888889e-02,3.53111111e-02,3.53333333e-02,3.53555556e-02,3.53777778e-02,3.54000000e-02,3.54222222e-02,3.54444444e-02,3.54666667e-02,3.54888889e-02,3.55111111e-02,3.55333333e-02,3.55555556e-02,3.55777778e-02,3.56000000e-02,3.56222222e-02,3.56444444e-02,3.56666667e-02,3.56888889e-02,3.57111111e-02,3.57333333e-02,3.57555556e-02,3.57777778e-02,3.58000000e-02,3.58222222e-02,3.58444444e-02,3.58666667e-02,3.58888889e-02,3.59111111e-02,3.59333333e-02,3.59555556e-02,3.59777778e-02,3.60000000e-02,3.60222222e-02,3.60444444e-02,3.60666667e-02,3.60888889e-02,3.61111111e-02,3.61333333e-02,3.61555556e-02,3.61777778e-02,3.62000000e-02,3.62222222e-02,3.62444444e-02,3.62666667e-02,3.62888889e-02,3.63111111e-02,3.63333333e-02,3.63555556e-02,3.63777778e-02,3.64000000e-02,3.64222222e-02,3.64444444e-02,3.64666667e-02,3.64888889e-02,3.65111111e-02,3.65333333e-02,3.65555556e-02,3.65777778e-02,3.66000000e-02,3.66222222e-02,3.66444444e-02,3.66666667e-02,3.66888889e-02,3.67111111e-02,3.67333333e-02,3.67555556e-02,3.67777778e-02,3.68000000e-02,3.68222222e-02,3.68444444e-02,3.68666667e-02,3.68888889e-02,3.69111111e-02,3.69333333e-02,3.69555556e-02,3.69777778e-02,3.70000000e-02,3.70222222e-02,3.70444444e-02,3.70666667e-02,3.70888889e-02,3.71111111e-02,3.71333333e-02,3.71555556e-02,3.71777778e-02,3.72000000e-02,3.72222222e-02,3.72444444e-02,3.72666667e-02,3.72888889e-02,3.73111111e-02,3.73333333e-02,3.73555556e-02,3.73777778e-02,3.74000000e-02,3.74222222e-02,3.74444444e-02,3.74666667e-02,3.74888889e-02,3.75111111e-02,3.75333333e-02,3.75555556e-02,3.75777778e-02,3.76000000e-02,3.76222222e-02,3.76444444e-02,3.76666667e-02,3.76888889e-02,3.77111111e-02,3.77333333e-02,3.77555556e-02,3.77777778e-02,3.78000000e-02,3.78222222e-02,3.78444444e-02,3.78666667e-02,3.78888889e-02,3.79111111e-02,3.79333333e-02,3.79555556e-02,3.79777778e-02,3.80000000e-02,3.80222222e-02,3.80444444e-02,3.80666667e-02,3.80888889e-02,3.81111111e-02,3.81333333e-02,3.81555556e-02,3.81777778e-02,3.82000000e-02,3.82222222e-02,3.82444444e-02,3.82666667e-02,3.82888889e-02,3.83111111e-02,3.83333333e-02,3.83555556e-02,3.83777778e-02,3.84000000e-02,3.84222222e-02,3.84444444e-02,3.84666667e-02,3.84888889e-02,3.85111111e-02,3.85333333e-02,3.85555556e-02,3.85777778e-02,3.86000000e-02,3.86222222e-02,3.86444444e-02,3.86666667e-02,3.86888889e-02,3.87111111e-02,3.87333333e-02,3.87555556e-02,3.87777778e-02,3.88000000e-02,3.88222222e-02,3.88444444e-02,3.88666667e-02,3.88888889e-02,3.89111111e-02,3.89333333e-02,3.89555556e-02,3.89777778e-02,3.90000000e-02,3.90222222e-02,3.90444444e-02,3.90666667e-02,3.90888889e-02,3.91111111e-02,3.91333333e-02,3.91555556e-02,3.91777778e-02,3.92000000e-02,3.92222222e-02,3.92444444e-02,3.92666667e-02,3.92888889e-02,3.93111111e-02,3.93333333e-02,3.93555556e-02,3.93777778e-02,3.94000000e-02,3.94222222e-02,3.94444444e-02,3.94666667e-02,3.94888889e-02,3.95111111e-02,3.95333333e-02,3.95555556e-02,3.95777778e-02,3.96000000e-02,3.96222222e-02,3.96444444e-02,3.96666667e-02,3.96888889e-02,3.97111111e-02,3.97333333e-02,3.97555556e-02,3.97777778e-02,3.98000000e-02,3.98222222e-02,3.98444444e-02,3.98666667e-02,3.98888889e-02,3.99111111e-02,3.99333333e-02,3.99555556e-02,3.99777778e-02,4.00000000e-02,4.00222222e-02,4.00444444e-02,4.00666667e-02,4.00888889e-02,4.01111111e-02,4.01333333e-02,4.01555556e-02,4.01777778e-02,4.02000000e-02,4.02222222e-02,4.02444444e-02,4.02666667e-02,4.02888889e-02,4.03111111e-02,4.03333333e-02,4.03555556e-02,4.03777778e-02,4.04000000e-02,4.04222222e-02,4.04444444e-02,4.04666667e-02,4.04888889e-02,4.05111111e-02,4.05333333e-02,4.05555556e-02,4.05777778e-02,4.06000000e-02,4.06222222e-02,4.06444444e-02,4.06666667e-02,4.06888889e-02,4.07111111e-02,4.07333333e-02,4.07555556e-02,4.07777778e-02,4.08000000e-02,4.08222222e-02,4.08444444e-02,4.08666667e-02,4.08888889e-02,4.09111111e-02,4.09333333e-02,4.09555556e-02,4.09777778e-02,4.10000000e-02,4.10222222e-02,4.10444444e-02,4.10666667e-02,4.10888889e-02,4.11111111e-02,4.11333333e-02,4.11555556e-02,4.11777778e-02,4.12000000e-02,4.12222222e-02,4.12444444e-02,4.12666667e-02,4.12888889e-02,4.13111111e-02,4.13333333e-02,4.13555556e-02,4.13777778e-02,4.14000000e-02,4.14222222e-02,4.14444444e-02,4.14666667e-02,4.14888889e-02,4.15111111e-02,4.15333333e-02,4.15555556e-02,4.15777778e-02,4.16000000e-02,4.16222222e-02,4.16444444e-02,4.16666667e-02,4.16888889e-02,4.17111111e-02,4.17333333e-02,4.17555556e-02,4.17777778e-02,4.18000000e-02,4.18222222e-02,4.18444444e-02,4.18666667e-02,4.18888889e-02,4.19111111e-02,4.19333333e-02,4.19555556e-02,4.19777778e-02,4.20000000e-02,4.20222222e-02,4.20444444e-02,4.20666667e-02,4.20888889e-02,4.21111111e-02,4.21333333e-02,4.21555556e-02,4.21777778e-02,4.22000000e-02,4.22222222e-02,4.22444444e-02,4.22666667e-02,4.22888889e-02,4.23111111e-02,4.23333333e-02,4.23555556e-02,4.23777778e-02,4.24000000e-02,4.24222222e-02,4.24444444e-02,4.24666667e-02,4.24888889e-02,4.25111111e-02,4.25333333e-02,4.25555556e-02,4.25777778e-02,4.26000000e-02,4.26222222e-02,4.26444444e-02,4.26666667e-02,4.26888889e-02,4.27111111e-02,4.27333333e-02,4.27555556e-02,4.27777778e-02,4.28000000e-02,4.28222222e-02,4.28444444e-02,4.28666667e-02,4.28888889e-02,4.29111111e-02,4.29333333e-02,4.29555556e-02,4.29777778e-02,4.30000000e-02,4.30222222e-02,4.30444444e-02,4.30666667e-02,4.30888889e-02,4.31111111e-02,4.31333333e-02,4.31555556e-02,4.31777778e-02,4.32000000e-02,4.32222222e-02,4.32444444e-02,4.32666667e-02,4.32888889e-02,4.33111111e-02,4.33333333e-02,4.33555556e-02,4.33777778e-02,4.34000000e-02,4.34222222e-02,4.34444444e-02,4.34666667e-02,4.34888889e-02,4.35111111e-02,4.35333333e-02,4.35555556e-02,4.35777778e-02,4.36000000e-02,4.36222222e-02,4.36444444e-02,4.36666667e-02,4.36888889e-02,4.37111111e-02,4.37333333e-02,4.37555556e-02,4.37777778e-02,4.38000000e-02,4.38222222e-02,4.38444444e-02,4.38666667e-02,4.38888889e-02,4.39111111e-02,4.39333333e-02,4.39555556e-02,4.39777778e-02,4.40000000e-02,4.40222222e-02,4.40444444e-02,4.40666667e-02,4.40888889e-02,4.41111111e-02,4.41333333e-02,4.41555556e-02,4.41777778e-02,4.42000000e-02,4.42222222e-02,4.42444444e-02,4.42666667e-02,4.42888889e-02,4.43111111e-02,4.43333333e-02,4.43555556e-02,4.43777778e-02,4.44000000e-02,4.44222222e-02,4.44444444e-02,4.44666667e-02,4.44888889e-02,4.45111111e-02,4.45333333e-02,4.45555556e-02,4.45777778e-02,4.46000000e-02,4.46222222e-02,4.46444444e-02,4.46666667e-02,4.46888889e-02,4.47111111e-02,4.47333333e-02,4.47555556e-02,4.47777778e-02,4.48000000e-02,4.48222222e-02,4.48444444e-02,4.48666667e-02,4.48888889e-02,4.49111111e-02,4.49333333e-02,4.49555556e-02,4.49777778e-02,4.50000000e-02,4.50222222e-02,4.50444444e-02,4.50666667e-02,4.50888889e-02,4.51111111e-02,4.51333333e-02,4.51555556e-02,4.51777778e-02,4.52000000e-02,4.52222222e-02,4.52444444e-02,4.52666667e-02,4.52888889e-02,4.53111111e-02,4.53333333e-02,4.53555556e-02,4.53777778e-02,4.54000000e-02,4.54222222e-02,4.54444444e-02,4.54666667e-02,4.54888889e-02,4.55111111e-02,4.55333333e-02,4.55555556e-02,4.55777778e-02,4.56000000e-02,4.56222222e-02,4.56444444e-02,4.56666667e-02,4.56888889e-02,4.57111111e-02,4.57333333e-02,4.57555556e-02,4.57777778e-02,4.58000000e-02,4.58222222e-02,4.58444444e-02,4.58666667e-02,4.58888889e-02,4.59111111e-02,4.59333333e-02,4.59555556e-02,4.59777778e-02,4.60000000e-02,4.60222222e-02,4.60444444e-02,4.60666667e-02,4.60888889e-02,4.61111111e-02,4.61333333e-02,4.61555556e-02,4.61777778e-02,4.62000000e-02,4.62222222e-02,4.62444444e-02,4.62666667e-02,4.62888889e-02,4.63111111e-02,4.63333333e-02,4.63555556e-02,4.63777778e-02,4.64000000e-02,4.64222222e-02,4.64444444e-02,4.64666667e-02,4.64888889e-02,4.65111111e-02,4.65333333e-02,4.65555556e-02,4.65777778e-02,4.66000000e-02,4.66222222e-02,4.66444444e-02,4.66666667e-02,4.66888889e-02,4.67111111e-02,4.67333333e-02,4.67555556e-02,4.67777778e-02,4.68000000e-02,4.68222222e-02,4.68444444e-02,4.68666667e-02,4.68888889e-02,4.69111111e-02,4.69333333e-02,4.69555556e-02,4.69777778e-02,4.70000000e-02,4.70222222e-02,4.70444444e-02,4.70666667e-02,4.70888889e-02,4.71111111e-02,4.71333333e-02,4.71555556e-02,4.71777778e-02,4.72000000e-02,4.72222222e-02,4.72444444e-02,4.72666667e-02,4.72888889e-02,4.73111111e-02,4.73333333e-02,4.73555556e-02,4.73777778e-02,4.74000000e-02,4.74222222e-02,4.74444444e-02,4.74666667e-02,4.74888889e-02,4.75111111e-02,4.75333333e-02,4.75555556e-02,4.75777778e-02,4.76000000e-02,4.76222222e-02,4.76444444e-02,4.76666667e-02,4.76888889e-02,4.77111111e-02,4.77333333e-02,4.77555556e-02,4.77777778e-02,4.78000000e-02,4.78222222e-02,4.78444444e-02,4.78666667e-02,4.78888889e-02,4.79111111e-02,4.79333333e-02,4.79555556e-02,4.79777778e-02,4.80000000e-02,4.80222222e-02,4.80444444e-02,4.80666667e-02,4.80888889e-02,4.81111111e-02,4.81333333e-02,4.81555556e-02,4.81777778e-02,4.82000000e-02,4.82222222e-02,4.82444444e-02,4.82666667e-02,4.82888889e-02,4.83111111e-02,4.83333333e-02,4.83555556e-02,4.83777778e-02,4.84000000e-02,4.84222222e-02,4.84444444e-02,4.84666667e-02,4.84888889e-02,4.85111111e-02,4.85333333e-02,4.85555556e-02,4.85777778e-02,4.86000000e-02,4.86222222e-02,4.86444444e-02,4.86666667e-02,4.86888889e-02,4.87111111e-02,4.87333333e-02,4.87555556e-02,4.87777778e-02,4.88000000e-02,4.88222222e-02,4.88444444e-02,4.88666667e-02,4.88888889e-02,4.89111111e-02,4.89333333e-02,4.89555556e-02,4.89777778e-02,4.90000000e-02,4.90222222e-02,4.90444444e-02,4.90666667e-02,4.90888889e-02,4.91111111e-02,4.91333333e-02,4.91555556e-02,4.91777778e-02,4.92000000e-02,4.92222222e-02,4.92444444e-02,4.92666667e-02,4.92888889e-02,4.93111111e-02,4.93333333e-02,4.93555556e-02,4.93777778e-02,4.94000000e-02,4.94222222e-02,4.94444444e-02,4.94666667e-02,4.94888889e-02,4.95111111e-02,4.95333333e-02,4.95555556e-02,4.95777778e-02,4.96000000e-02,4.96222222e-02,4.96444444e-02,4.96666667e-02,4.96888889e-02,4.97111111e-02,4.97333333e-02,4.97555556e-02,4.97777778e-02,4.98000000e-02,4.98222222e-02,4.98444444e-02,4.98666667e-02,4.98888889e-02,4.99111111e-02,4.99333333e-02,4.99555556e-02,4.99777778e-02,5.00000000e-02,5.00222222e-02,5.00444444e-02,5.00666667e-02,5.00888889e-02,5.01111111e-02,5.01333333e-02,5.01555556e-02,5.01777778e-02,5.02000000e-02,5.02222222e-02,5.02444444e-02,5.02666667e-02,5.02888889e-02,5.03111111e-02,5.03333333e-02,5.03555556e-02,5.03777778e-02,5.04000000e-02,5.04222222e-02,5.04444444e-02,5.04666667e-02,5.04888889e-02,5.05111111e-02,5.05333333e-02,5.05555556e-02,5.05777778e-02,5.06000000e-02,5.06222222e-02,5.06444444e-02,5.06666667e-02,5.06888889e-02,5.07111111e-02,5.07333333e-02,5.07555556e-02,5.07777778e-02,5.08000000e-02,5.08222222e-02,5.08444444e-02,5.08666667e-02,5.08888889e-02,5.09111111e-02,5.09333333e-02,5.09555556e-02,5.09777778e-02,5.10000000e-02,5.10222222e-02,5.10444444e-02,5.10666667e-02,5.10888889e-02,5.11111111e-02,5.11333333e-02,5.11555556e-02,5.11777778e-02,5.12000000e-02,5.12222222e-02,5.12444444e-02,5.12666667e-02,5.12888889e-02,5.13111111e-02,5.13333333e-02,5.13555556e-02,5.13777778e-02,5.14000000e-02,5.14222222e-02,5.14444444e-02,5.14666667e-02,5.14888889e-02,5.15111111e-02,5.15333333e-02,5.15555556e-02,5.15777778e-02,5.16000000e-02,5.16222222e-02,5.16444444e-02,5.16666667e-02,5.16888889e-02,5.17111111e-02,5.17333333e-02,5.17555556e-02,5.17777778e-02,5.18000000e-02,5.18222222e-02,5.18444444e-02,5.18666667e-02,5.18888889e-02,5.19111111e-02,5.19333333e-02,5.19555556e-02,5.19777778e-02,5.20000000e-02,5.20222222e-02,5.20444444e-02,5.20666667e-02,5.20888889e-02,5.21111111e-02,5.21333333e-02,5.21555556e-02,5.21777778e-02,5.22000000e-02,5.22222222e-02,5.22444444e-02,5.22666667e-02,5.22888889e-02,5.23111111e-02,5.23333333e-02,5.23555556e-02,5.23777778e-02,5.24000000e-02,5.24222222e-02,5.24444444e-02,5.24666667e-02,5.24888889e-02,5.25111111e-02,5.25333333e-02,5.25555556e-02,5.25777778e-02,5.26000000e-02,5.26222222e-02,5.26444444e-02,5.26666667e-02,5.26888889e-02,5.27111111e-02,5.27333333e-02,5.27555556e-02,5.27777778e-02,5.28000000e-02,5.28222222e-02,5.28444444e-02,5.28666667e-02,5.28888889e-02,5.29111111e-02,5.29333333e-02,5.29555556e-02,5.29777778e-02,5.30000000e-02,5.30222222e-02,5.30444444e-02,5.30666667e-02,5.30888889e-02,5.31111111e-02,5.31333333e-02,5.31555556e-02,5.31777778e-02,5.32000000e-02,5.32222222e-02,5.32444444e-02,5.32666667e-02,5.32888889e-02,5.33111111e-02,5.33333333e-02,5.33555556e-02,5.33777778e-02,5.34000000e-02,5.34222222e-02,5.34444444e-02,5.34666667e-02,5.34888889e-02,5.35111111e-02,5.35333333e-02,5.35555556e-02,5.35777778e-02,5.36000000e-02,5.36222222e-02,5.36444444e-02,5.36666667e-02,5.36888889e-02,5.37111111e-02,5.37333333e-02,5.37555556e-02,5.37777778e-02,5.38000000e-02,5.38222222e-02,5.38444444e-02,5.38666667e-02,5.38888889e-02,5.39111111e-02,5.39333333e-02,5.39555556e-02,5.39777778e-02,5.40000000e-02,5.40222222e-02,5.40444444e-02,5.40666667e-02,5.40888889e-02,5.41111111e-02,5.41333333e-02,5.41555556e-02,5.41777778e-02,5.42000000e-02,5.42222222e-02,5.42444444e-02,5.42666667e-02,5.42888889e-02,5.43111111e-02,5.43333333e-02,5.43555556e-02,5.43777778e-02,5.44000000e-02,5.44222222e-02,5.44444444e-02,5.44666667e-02,5.44888889e-02,5.45111111e-02,5.45333333e-02,5.45555556e-02,5.45777778e-02,5.46000000e-02,5.46222222e-02,5.46444444e-02,5.46666667e-02,5.46888889e-02,5.47111111e-02,5.47333333e-02,5.47555556e-02,5.47777778e-02,5.48000000e-02,5.48222222e-02,5.48444444e-02,5.48666667e-02,5.48888889e-02,5.49111111e-02,5.49333333e-02,5.49555556e-02,5.49777778e-02,5.50000000e-02,5.50222222e-02,5.50444444e-02,5.50666667e-02,5.50888889e-02,5.51111111e-02,5.51333333e-02,5.51555556e-02,5.51777778e-02,5.52000000e-02,5.52222222e-02,5.52444444e-02,5.52666667e-02,5.52888889e-02,5.53111111e-02,5.53333333e-02,5.53555556e-02,5.53777778e-02,5.54000000e-02,5.54222222e-02,5.54444444e-02,5.54666667e-02,5.54888889e-02,5.55111111e-02,5.55333333e-02,5.55555556e-02,5.55777778e-02,5.56000000e-02,5.56222222e-02,5.56444444e-02,5.56666667e-02,5.56888889e-02,5.57111111e-02,5.57333333e-02,5.57555556e-02,5.57777778e-02,5.58000000e-02,5.58222222e-02,5.58444444e-02,5.58666667e-02,5.58888889e-02,5.59111111e-02,5.59333333e-02,5.59555556e-02,5.59777778e-02,5.60000000e-02,5.60222222e-02,5.60444444e-02,5.60666667e-02,5.60888889e-02,5.61111111e-02,5.61333333e-02,5.61555556e-02,5.61777778e-02,5.62000000e-02,5.62222222e-02,5.62444444e-02,5.62666667e-02,5.62888889e-02,5.63111111e-02,5.63333333e-02,5.63555556e-02,5.63777778e-02,5.64000000e-02,5.64222222e-02,5.64444444e-02,5.64666667e-02,5.64888889e-02,5.65111111e-02,5.65333333e-02,5.65555556e-02,5.65777778e-02,5.66000000e-02,5.66222222e-02,5.66444444e-02,5.66666667e-02,5.66888889e-02,5.67111111e-02,5.67333333e-02,5.67555556e-02,5.67777778e-02,5.68000000e-02,5.68222222e-02,5.68444444e-02,5.68666667e-02,5.68888889e-02,5.69111111e-02,5.69333333e-02,5.69555556e-02,5.69777778e-02,5.70000000e-02,5.70222222e-02,5.70444444e-02,5.70666667e-02,5.70888889e-02,5.71111111e-02,5.71333333e-02,5.71555556e-02,5.71777778e-02,5.72000000e-02,5.72222222e-02,5.72444444e-02,5.72666667e-02,5.72888889e-02,5.73111111e-02,5.73333333e-02,5.73555556e-02,5.73777778e-02,5.74000000e-02,5.74222222e-02,5.74444444e-02,5.74666667e-02,5.74888889e-02,5.75111111e-02,5.75333333e-02,5.75555556e-02,5.75777778e-02,5.76000000e-02,5.76222222e-02,5.76444444e-02,5.76666667e-02,5.76888889e-02,5.77111111e-02,5.77333333e-02,5.77555556e-02,5.77777778e-02,5.78000000e-02,5.78222222e-02,5.78444444e-02,5.78666667e-02,5.78888889e-02,5.79111111e-02,5.79333333e-02,5.79555556e-02,5.79777778e-02,5.80000000e-02,5.80222222e-02,5.80444444e-02,5.80666667e-02,5.80888889e-02,5.81111111e-02,5.81333333e-02,5.81555556e-02,5.81777778e-02,5.82000000e-02,5.82222222e-02,5.82444444e-02,5.82666667e-02,5.82888889e-02,5.83111111e-02,5.83333333e-02,5.83555556e-02,5.83777778e-02,5.84000000e-02,5.84222222e-02,5.84444444e-02,5.84666667e-02,5.84888889e-02,5.85111111e-02,5.85333333e-02,5.85555556e-02,5.85777778e-02,5.86000000e-02,5.86222222e-02,5.86444444e-02,5.86666667e-02,5.86888889e-02,5.87111111e-02,5.87333333e-02,5.87555556e-02,5.87777778e-02,5.88000000e-02,5.88222222e-02,5.88444444e-02,5.88666667e-02,5.88888889e-02,5.89111111e-02,5.89333333e-02,5.89555556e-02,5.89777778e-02,5.90000000e-02,5.90222222e-02,5.90444444e-02,5.90666667e-02,5.90888889e-02,5.91111111e-02,5.91333333e-02,5.91555556e-02,5.91777778e-02,5.92000000e-02,5.92222222e-02,5.92444444e-02,5.92666667e-02,5.92888889e-02,5.93111111e-02,5.93333333e-02,5.93555556e-02,5.93777778e-02,5.94000000e-02,5.94222222e-02,5.94444444e-02,5.94666667e-02,5.94888889e-02,5.95111111e-02,5.95333333e-02,5.95555556e-02,5.95777778e-02,5.96000000e-02,5.96222222e-02,5.96444444e-02,5.96666667e-02,5.96888889e-02,5.97111111e-02,5.97333333e-02,5.97555556e-02,5.97777778e-02,5.98000000e-02,5.98222222e-02,5.98444444e-02,5.98666667e-02,5.98888889e-02,5.99111111e-02,5.99333333e-02,5.99555556e-02,5.99777778e-02,6.00000000e-02,6.00222222e-02,6.00444444e-02,6.00666667e-02,6.00888889e-02,6.01111111e-02,6.01333333e-02,6.01555556e-02,6.01777778e-02,6.02000000e-02,6.02222222e-02,6.02444444e-02,6.02666667e-02,6.02888889e-02,6.03111111e-02,6.03333333e-02,6.03555556e-02,6.03777778e-02,6.04000000e-02,6.04222222e-02,6.04444444e-02,6.04666667e-02,6.04888889e-02,6.05111111e-02,6.05333333e-02,6.05555556e-02,6.05777778e-02,6.06000000e-02,6.06222222e-02,6.06444444e-02,6.06666667e-02,6.06888889e-02,6.07111111e-02,6.07333333e-02,6.07555556e-02,6.07777778e-02,6.08000000e-02,6.08222222e-02,6.08444444e-02,6.08666667e-02,6.08888889e-02,6.09111111e-02,6.09333333e-02,6.09555556e-02,6.09777778e-02,6.10000000e-02,6.10222222e-02,6.10444444e-02,6.10666667e-02,6.10888889e-02,6.11111111e-02,6.11333333e-02,6.11555556e-02,6.11777778e-02,6.12000000e-02,6.12222222e-02,6.12444444e-02,6.12666667e-02,6.12888889e-02,6.13111111e-02,6.13333333e-02,6.13555556e-02,6.13777778e-02,6.14000000e-02,6.14222222e-02,6.14444444e-02,6.14666667e-02,6.14888889e-02,6.15111111e-02,6.15333333e-02,6.15555556e-02,6.15777778e-02,6.16000000e-02,6.16222222e-02,6.16444444e-02,6.16666667e-02,6.16888889e-02,6.17111111e-02,6.17333333e-02,6.17555556e-02,6.17777778e-02,6.18000000e-02,6.18222222e-02,6.18444444e-02,6.18666667e-02,6.18888889e-02,6.19111111e-02,6.19333333e-02,6.19555556e-02,6.19777778e-02,6.20000000e-02,6.20222222e-02,6.20444444e-02,6.20666667e-02,6.20888889e-02,6.21111111e-02,6.21333333e-02,6.21555556e-02,6.21777778e-02,6.22000000e-02,6.22222222e-02,6.22444444e-02,6.22666667e-02,6.22888889e-02,6.23111111e-02,6.23333333e-02,6.23555556e-02,6.23777778e-02,6.24000000e-02,6.24222222e-02,6.24444444e-02,6.24666667e-02,6.24888889e-02,6.25111111e-02,6.25333333e-02,6.25555556e-02,6.25777778e-02,6.26000000e-02,6.26222222e-02,6.26444444e-02,6.26666667e-02,6.26888889e-02,6.27111111e-02,6.27333333e-02,6.27555556e-02,6.27777778e-02,6.28000000e-02,6.28222222e-02,6.28444444e-02,6.28666667e-02,6.28888889e-02,6.29111111e-02,6.29333333e-02,6.29555556e-02,6.29777778e-02,6.30000000e-02,6.30222222e-02,6.30444444e-02,6.30666667e-02,6.30888889e-02,6.31111111e-02,6.31333333e-02,6.31555556e-02,6.31777778e-02,6.32000000e-02,6.32222222e-02,6.32444444e-02,6.32666667e-02,6.32888889e-02,6.33111111e-02,6.33333333e-02,6.33555556e-02,6.33777778e-02,6.34000000e-02,6.34222222e-02,6.34444444e-02,6.34666667e-02,6.34888889e-02,6.35111111e-02,6.35333333e-02,6.35555556e-02,6.35777778e-02,6.36000000e-02,6.36222222e-02,6.36444444e-02,6.36666667e-02,6.36888889e-02,6.37111111e-02,6.37333333e-02,6.37555556e-02,6.37777778e-02,6.38000000e-02,6.38222222e-02,6.38444444e-02,6.38666667e-02,6.38888889e-02,6.39111111e-02,6.39333333e-02,6.39555556e-02,6.39777778e-02,6.40000000e-02,6.40222222e-02,6.40444444e-02,6.40666667e-02,6.40888889e-02,6.41111111e-02,6.41333333e-02,6.41555556e-02,6.41777778e-02,6.42000000e-02,6.42222222e-02,6.42444444e-02,6.42666667e-02,6.42888889e-02,6.43111111e-02,6.43333333e-02,6.43555556e-02,6.43777778e-02,6.44000000e-02,6.44222222e-02,6.44444444e-02,6.44666667e-02,6.44888889e-02,6.45111111e-02,6.45333333e-02,6.45555556e-02,6.45777778e-02,6.46000000e-02,6.46222222e-02,6.46444444e-02,6.46666667e-02,6.46888889e-02,6.47111111e-02,6.47333333e-02,6.47555556e-02,6.47777778e-02,6.48000000e-02,6.48222222e-02,6.48444444e-02,6.48666667e-02,6.48888889e-02,6.49111111e-02,6.49333333e-02,6.49555556e-02,6.49777778e-02,6.50000000e-02,6.50222222e-02,6.50444444e-02,6.50666667e-02,6.50888889e-02,6.51111111e-02,6.51333333e-02,6.51555556e-02,6.51777778e-02,6.52000000e-02,6.52222222e-02,6.52444444e-02,6.52666667e-02,6.52888889e-02,6.53111111e-02,6.53333333e-02,6.53555556e-02,6.53777778e-02,6.54000000e-02,6.54222222e-02,6.54444444e-02,6.54666667e-02,6.54888889e-02,6.55111111e-02,6.55333333e-02,6.55555556e-02,6.55777778e-02,6.56000000e-02,6.56222222e-02,6.56444444e-02,6.56666667e-02,6.56888889e-02,6.57111111e-02,6.57333333e-02,6.57555556e-02,6.57777778e-02,6.58000000e-02,6.58222222e-02,6.58444444e-02,6.58666667e-02,6.58888889e-02,6.59111111e-02,6.59333333e-02,6.59555556e-02,6.59777778e-02,6.60000000e-02,6.60222222e-02,6.60444444e-02,6.60666667e-02,6.60888889e-02,6.61111111e-02,6.61333333e-02,6.61555556e-02,6.61777778e-02,6.62000000e-02,6.62222222e-02,6.62444444e-02,6.62666667e-02,6.62888889e-02,6.63111111e-02,6.63333333e-02,6.63555556e-02,6.63777778e-02,6.64000000e-02,6.64222222e-02,6.64444444e-02,6.64666667e-02,6.64888889e-02,6.65111111e-02,6.65333333e-02,6.65555556e-02,6.65777778e-02,6.66000000e-02,6.66222222e-02,6.66444444e-02,6.66666667e-02,6.66888889e-02,6.67111111e-02,6.67333333e-02,6.67555556e-02,6.67777778e-02,6.68000000e-02,6.68222222e-02,6.68444444e-02,6.68666667e-02,6.68888889e-02,6.69111111e-02,6.69333333e-02,6.69555556e-02,6.69777778e-02,6.70000000e-02,6.70222222e-02,6.70444444e-02,6.70666667e-02,6.70888889e-02,6.71111111e-02,6.71333333e-02,6.71555556e-02,6.71777778e-02,6.72000000e-02,6.72222222e-02,6.72444444e-02,6.72666667e-02,6.72888889e-02,6.73111111e-02,6.73333333e-02,6.73555556e-02,6.73777778e-02,6.74000000e-02,6.74222222e-02,6.74444444e-02,6.74666667e-02,6.74888889e-02,6.75111111e-02,6.75333333e-02,6.75555556e-02,6.75777778e-02,6.76000000e-02,6.76222222e-02,6.76444444e-02,6.76666667e-02,6.76888889e-02,6.77111111e-02,6.77333333e-02,6.77555556e-02,6.77777778e-02,6.78000000e-02,6.78222222e-02,6.78444444e-02,6.78666667e-02,6.78888889e-02,6.79111111e-02,6.79333333e-02,6.79555556e-02,6.79777778e-02,6.80000000e-02,6.80222222e-02,6.80444444e-02,6.80666667e-02,6.80888889e-02,6.81111111e-02,6.81333333e-02,6.81555556e-02,6.81777778e-02,6.82000000e-02,6.82222222e-02,6.82444444e-02,6.82666667e-02,6.82888889e-02,6.83111111e-02,6.83333333e-02,6.83555556e-02,6.83777778e-02,6.84000000e-02,6.84222222e-02,6.84444444e-02,6.84666667e-02,6.84888889e-02,6.85111111e-02,6.85333333e-02,6.85555556e-02,6.85777778e-02,6.86000000e-02,6.86222222e-02,6.86444444e-02,6.86666667e-02,6.86888889e-02,6.87111111e-02,6.87333333e-02,6.87555556e-02,6.87777778e-02,6.88000000e-02,6.88222222e-02,6.88444444e-02,6.88666667e-02,6.88888889e-02,6.89111111e-02,6.89333333e-02,6.89555556e-02,6.89777778e-02,6.90000000e-02,6.90222222e-02,6.90444444e-02,6.90666667e-02,6.90888889e-02,6.91111111e-02,6.91333333e-02,6.91555556e-02,6.91777778e-02,6.92000000e-02,6.92222222e-02,6.92444444e-02,6.92666667e-02,6.92888889e-02,6.93111111e-02,6.93333333e-02,6.93555556e-02,6.93777778e-02,6.94000000e-02,6.94222222e-02,6.94444444e-02,6.94666667e-02,6.94888889e-02,6.95111111e-02,6.95333333e-02,6.95555556e-02,6.95777778e-02,6.96000000e-02,6.96222222e-02,6.96444444e-02,6.96666667e-02,6.96888889e-02,6.97111111e-02,6.97333333e-02,6.97555556e-02,6.97777778e-02,6.98000000e-02,6.98222222e-02,6.98444444e-02,6.98666667e-02,6.98888889e-02,6.99111111e-02,6.99333333e-02,6.99555556e-02,6.99777778e-02,7.00000000e-02,7.00222222e-02,7.00444444e-02,7.00666667e-02,7.00888889e-02,7.01111111e-02,7.01333333e-02,7.01555556e-02,7.01777778e-02,7.02000000e-02,7.02222222e-02,7.02444444e-02,7.02666667e-02,7.02888889e-02,7.03111111e-02,7.03333333e-02,7.03555556e-02,7.03777778e-02,7.04000000e-02,7.04222222e-02,7.04444444e-02,7.04666667e-02,7.04888889e-02,7.05111111e-02,7.05333333e-02,7.05555556e-02,7.05777778e-02,7.06000000e-02,7.06222222e-02,7.06444444e-02,7.06666667e-02,7.06888889e-02,7.07111111e-02,7.07333333e-02,7.07555556e-02,7.07777778e-02,7.08000000e-02,7.08222222e-02,7.08444444e-02,7.08666667e-02,7.08888889e-02,7.09111111e-02,7.09333333e-02,7.09555556e-02,7.09777778e-02,7.10000000e-02,7.10222222e-02,7.10444444e-02,7.10666667e-02,7.10888889e-02,7.11111111e-02,7.11333333e-02,7.11555556e-02,7.11777778e-02,7.12000000e-02,7.12222222e-02,7.12444444e-02,7.12666667e-02,7.12888889e-02,7.13111111e-02,7.13333333e-02,7.13555556e-02,7.13777778e-02,7.14000000e-02,7.14222222e-02,7.14444444e-02,7.14666667e-02,7.14888889e-02,7.15111111e-02,7.15333333e-02,7.15555556e-02,7.15777778e-02,7.16000000e-02,7.16222222e-02,7.16444444e-02,7.16666667e-02,7.16888889e-02,7.17111111e-02,7.17333333e-02,7.17555556e-02,7.17777778e-02,7.18000000e-02,7.18222222e-02,7.18444444e-02,7.18666667e-02,7.18888889e-02,7.19111111e-02,7.19333333e-02,7.19555556e-02,7.19777778e-02,7.20000000e-02,7.20222222e-02,7.20444444e-02,7.20666667e-02,7.20888889e-02,7.21111111e-02,7.21333333e-02,7.21555556e-02,7.21777778e-02,7.22000000e-02,7.22222222e-02,7.22444444e-02,7.22666667e-02,7.22888889e-02,7.23111111e-02,7.23333333e-02,7.23555556e-02,7.23777778e-02,7.24000000e-02,7.24222222e-02,7.24444444e-02,7.24666667e-02,7.24888889e-02,7.25111111e-02,7.25333333e-02,7.25555556e-02,7.25777778e-02,7.26000000e-02,7.26222222e-02,7.26444444e-02,7.26666667e-02,7.26888889e-02,7.27111111e-02,7.27333333e-02,7.27555556e-02,7.27777778e-02,7.28000000e-02,7.28222222e-02,7.28444444e-02,7.28666667e-02,7.28888889e-02,7.29111111e-02,7.29333333e-02,7.29555556e-02,7.29777778e-02,7.30000000e-02,7.30222222e-02,7.30444444e-02,7.30666667e-02,7.30888889e-02,7.31111111e-02,7.31333333e-02,7.31555556e-02,7.31777778e-02,7.32000000e-02,7.32222222e-02,7.32444444e-02,7.32666667e-02,7.32888889e-02,7.33111111e-02,7.33333333e-02,7.33555556e-02,7.33777778e-02,7.34000000e-02,7.34222222e-02,7.34444444e-02,7.34666667e-02,7.34888889e-02,7.35111111e-02,7.35333333e-02,7.35555556e-02,7.35777778e-02,7.36000000e-02,7.36222222e-02,7.36444444e-02,7.36666667e-02,7.36888889e-02,7.37111111e-02,7.37333333e-02,7.37555556e-02,7.37777778e-02,7.38000000e-02,7.38222222e-02,7.38444444e-02,7.38666667e-02,7.38888889e-02,7.39111111e-02,7.39333333e-02,7.39555556e-02,7.39777778e-02,7.40000000e-02,7.40222222e-02,7.40444444e-02,7.40666667e-02,7.40888889e-02,7.41111111e-02,7.41333333e-02,7.41555556e-02,7.41777778e-02,7.42000000e-02,7.42222222e-02,7.42444444e-02,7.42666667e-02,7.42888889e-02,7.43111111e-02,7.43333333e-02,7.43555556e-02,7.43777778e-02,7.44000000e-02,7.44222222e-02,7.44444444e-02,7.44666667e-02,7.44888889e-02,7.45111111e-02,7.45333333e-02,7.45555556e-02,7.45777778e-02,7.46000000e-02,7.46222222e-02,7.46444444e-02,7.46666667e-02,7.46888889e-02,7.47111111e-02,7.47333333e-02,7.47555556e-02,7.47777778e-02,7.48000000e-02,7.48222222e-02,7.48444444e-02,7.48666667e-02,7.48888889e-02,7.49111111e-02,7.49333333e-02,7.49555556e-02,7.49777778e-02,7.50000000e-02,7.50222222e-02,7.50444444e-02,7.50666667e-02,7.50888889e-02,7.51111111e-02,7.51333333e-02,7.51555556e-02,7.51777778e-02,7.52000000e-02,7.52222222e-02,7.52444444e-02,7.52666667e-02,7.52888889e-02,7.53111111e-02,7.53333333e-02,7.53555556e-02,7.53777778e-02,7.54000000e-02,7.54222222e-02,7.54444444e-02,7.54666667e-02,7.54888889e-02,7.55111111e-02,7.55333333e-02,7.55555556e-02,7.55777778e-02,7.56000000e-02,7.56222222e-02,7.56444444e-02,7.56666667e-02,7.56888889e-02,7.57111111e-02,7.57333333e-02,7.57555556e-02,7.57777778e-02,7.58000000e-02,7.58222222e-02,7.58444444e-02,7.58666667e-02,7.58888889e-02,7.59111111e-02,7.59333333e-02,7.59555556e-02,7.59777778e-02,7.60000000e-02,7.60222222e-02,7.60444444e-02,7.60666667e-02,7.60888889e-02,7.61111111e-02,7.61333333e-02,7.61555556e-02,7.61777778e-02,7.62000000e-02,7.62222222e-02,7.62444444e-02,7.62666667e-02,7.62888889e-02,7.63111111e-02,7.63333333e-02,7.63555556e-02,7.63777778e-02,7.64000000e-02,7.64222222e-02,7.64444444e-02,7.64666667e-02,7.64888889e-02,7.65111111e-02,7.65333333e-02,7.65555556e-02,7.65777778e-02,7.66000000e-02,7.66222222e-02,7.66444444e-02,7.66666667e-02,7.66888889e-02,7.67111111e-02,7.67333333e-02,7.67555556e-02,7.67777778e-02,7.68000000e-02,7.68222222e-02,7.68444444e-02,7.68666667e-02,7.68888889e-02,7.69111111e-02,7.69333333e-02,7.69555556e-02,7.69777778e-02,7.70000000e-02,7.70222222e-02,7.70444444e-02,7.70666667e-02,7.70888889e-02,7.71111111e-02,7.71333333e-02,7.71555556e-02,7.71777778e-02,7.72000000e-02,7.72222222e-02,7.72444444e-02,7.72666667e-02,7.72888889e-02,7.73111111e-02,7.73333333e-02,7.73555556e-02,7.73777778e-02,7.74000000e-02,7.74222222e-02,7.74444444e-02,7.74666667e-02,7.74888889e-02,7.75111111e-02,7.75333333e-02,7.75555556e-02,7.75777778e-02,7.76000000e-02,7.76222222e-02,7.76444444e-02,7.76666667e-02,7.76888889e-02,7.77111111e-02,7.77333333e-02,7.77555556e-02,7.77777778e-02,7.78000000e-02,7.78222222e-02,7.78444444e-02,7.78666667e-02,7.78888889e-02,7.79111111e-02,7.79333333e-02,7.79555556e-02,7.79777778e-02,7.80000000e-02,7.80222222e-02,7.80444444e-02,7.80666667e-02,7.80888889e-02,7.81111111e-02,7.81333333e-02,7.81555556e-02,7.81777778e-02,7.82000000e-02,7.82222222e-02,7.82444444e-02,7.82666667e-02,7.82888889e-02,7.83111111e-02,7.83333333e-02,7.83555556e-02,7.83777778e-02,7.84000000e-02,7.84222222e-02,7.84444444e-02,7.84666667e-02,7.84888889e-02,7.85111111e-02,7.85333333e-02,7.85555556e-02,7.85777778e-02,7.86000000e-02,7.86222222e-02,7.86444444e-02,7.86666667e-02,7.86888889e-02,7.87111111e-02,7.87333333e-02,7.87555556e-02,7.87777778e-02,7.88000000e-02,7.88222222e-02,7.88444444e-02,7.88666667e-02,7.88888889e-02,7.89111111e-02,7.89333333e-02,7.89555556e-02,7.89777778e-02,7.90000000e-02,7.90222222e-02,7.90444444e-02,7.90666667e-02,7.90888889e-02,7.91111111e-02,7.91333333e-02,7.91555556e-02,7.91777778e-02,7.92000000e-02,7.92222222e-02,7.92444444e-02,7.92666667e-02,7.92888889e-02,7.93111111e-02,7.93333333e-02,7.93555556e-02,7.93777778e-02,7.94000000e-02,7.94222222e-02,7.94444444e-02,7.94666667e-02,7.94888889e-02,7.95111111e-02,7.95333333e-02,7.95555556e-02,7.95777778e-02,7.96000000e-02,7.96222222e-02,7.96444444e-02,7.96666667e-02,7.96888889e-02,7.97111111e-02,7.97333333e-02,7.97555556e-02,7.97777778e-02,7.98000000e-02,7.98222222e-02,7.98444444e-02,7.98666667e-02,7.98888889e-02,7.99111111e-02,7.99333333e-02,7.99555556e-02,7.99777778e-02,8.00000000e-02,8.00222222e-02,8.00444444e-02,8.00666667e-02,8.00888889e-02,8.01111111e-02,8.01333333e-02,8.01555556e-02,8.01777778e-02,8.02000000e-02,8.02222222e-02,8.02444444e-02,8.02666667e-02,8.02888889e-02,8.03111111e-02,8.03333333e-02,8.03555556e-02,8.03777778e-02,8.04000000e-02,8.04222222e-02,8.04444444e-02,8.04666667e-02,8.04888889e-02,8.05111111e-02,8.05333333e-02,8.05555556e-02,8.05777778e-02,8.06000000e-02,8.06222222e-02,8.06444444e-02,8.06666667e-02,8.06888889e-02,8.07111111e-02,8.07333333e-02,8.07555556e-02,8.07777778e-02,8.08000000e-02,8.08222222e-02,8.08444444e-02,8.08666667e-02,8.08888889e-02,8.09111111e-02,8.09333333e-02,8.09555556e-02,8.09777778e-02,8.10000000e-02,8.10222222e-02,8.10444444e-02,8.10666667e-02,8.10888889e-02,8.11111111e-02,8.11333333e-02,8.11555556e-02,8.11777778e-02,8.12000000e-02,8.12222222e-02,8.12444444e-02,8.12666667e-02,8.12888889e-02,8.13111111e-02,8.13333333e-02,8.13555556e-02,8.13777778e-02,8.14000000e-02,8.14222222e-02,8.14444444e-02,8.14666667e-02,8.14888889e-02,8.15111111e-02,8.15333333e-02,8.15555556e-02,8.15777778e-02,8.16000000e-02,8.16222222e-02,8.16444444e-02,8.16666667e-02,8.16888889e-02,8.17111111e-02,8.17333333e-02,8.17555556e-02,8.17777778e-02,8.18000000e-02,8.18222222e-02,8.18444444e-02,8.18666667e-02,8.18888889e-02,8.19111111e-02,8.19333333e-02,8.19555556e-02,8.19777778e-02,8.20000000e-02,8.20222222e-02,8.20444444e-02,8.20666667e-02,8.20888889e-02,8.21111111e-02,8.21333333e-02,8.21555556e-02,8.21777778e-02,8.22000000e-02,8.22222222e-02,8.22444444e-02,8.22666667e-02,8.22888889e-02,8.23111111e-02,8.23333333e-02,8.23555556e-02,8.23777778e-02,8.24000000e-02,8.24222222e-02,8.24444444e-02,8.24666667e-02,8.24888889e-02,8.25111111e-02,8.25333333e-02,8.25555556e-02,8.25777778e-02,8.26000000e-02,8.26222222e-02,8.26444444e-02,8.26666667e-02,8.26888889e-02,8.27111111e-02,8.27333333e-02,8.27555556e-02,8.27777778e-02,8.28000000e-02,8.28222222e-02,8.28444444e-02,8.28666667e-02,8.28888889e-02,8.29111111e-02,8.29333333e-02,8.29555556e-02,8.29777778e-02,8.30000000e-02,8.30222222e-02,8.30444444e-02,8.30666667e-02,8.30888889e-02,8.31111111e-02,8.31333333e-02,8.31555556e-02,8.31777778e-02,8.32000000e-02,8.32222222e-02,8.32444444e-02,8.32666667e-02,8.32888889e-02,8.33111111e-02,8.33333333e-02,8.33555556e-02,8.33777778e-02,8.34000000e-02,8.34222222e-02,8.34444444e-02,8.34666667e-02,8.34888889e-02,8.35111111e-02,8.35333333e-02,8.35555556e-02,8.35777778e-02,8.36000000e-02,8.36222222e-02,8.36444444e-02,8.36666667e-02,8.36888889e-02,8.37111111e-02,8.37333333e-02,8.37555556e-02,8.37777778e-02,8.38000000e-02,8.38222222e-02,8.38444444e-02,8.38666667e-02,8.38888889e-02,8.39111111e-02,8.39333333e-02,8.39555556e-02,8.39777778e-02,8.40000000e-02,8.40222222e-02,8.40444444e-02,8.40666667e-02,8.40888889e-02,8.41111111e-02,8.41333333e-02,8.41555556e-02,8.41777778e-02,8.42000000e-02,8.42222222e-02,8.42444444e-02,8.42666667e-02,8.42888889e-02,8.43111111e-02,8.43333333e-02,8.43555556e-02,8.43777778e-02,8.44000000e-02,8.44222222e-02,8.44444444e-02,8.44666667e-02,8.44888889e-02,8.45111111e-02,8.45333333e-02,8.45555556e-02,8.45777778e-02,8.46000000e-02,8.46222222e-02,8.46444444e-02,8.46666667e-02,8.46888889e-02,8.47111111e-02,8.47333333e-02,8.47555556e-02,8.47777778e-02,8.48000000e-02,8.48222222e-02,8.48444444e-02,8.48666667e-02,8.48888889e-02,8.49111111e-02,8.49333333e-02,8.49555556e-02,8.49777778e-02,8.50000000e-02,8.50222222e-02,8.50444444e-02,8.50666667e-02,8.50888889e-02,8.51111111e-02,8.51333333e-02,8.51555556e-02,8.51777778e-02,8.52000000e-02,8.52222222e-02,8.52444444e-02,8.52666667e-02,8.52888889e-02,8.53111111e-02,8.53333333e-02,8.53555556e-02,8.53777778e-02,8.54000000e-02,8.54222222e-02,8.54444444e-02,8.54666667e-02,8.54888889e-02,8.55111111e-02,8.55333333e-02,8.55555556e-02,8.55777778e-02,8.56000000e-02,8.56222222e-02,8.56444444e-02,8.56666667e-02,8.56888889e-02,8.57111111e-02,8.57333333e-02,8.57555556e-02,8.57777778e-02,8.58000000e-02,8.58222222e-02,8.58444444e-02,8.58666667e-02,8.58888889e-02,8.59111111e-02,8.59333333e-02,8.59555556e-02,8.59777778e-02,8.60000000e-02,8.60222222e-02,8.60444444e-02,8.60666667e-02,8.60888889e-02,8.61111111e-02,8.61333333e-02,8.61555556e-02,8.61777778e-02,8.62000000e-02,8.62222222e-02,8.62444444e-02,8.62666667e-02,8.62888889e-02,8.63111111e-02,8.63333333e-02,8.63555556e-02,8.63777778e-02,8.64000000e-02,8.64222222e-02,8.64444444e-02,8.64666667e-02,8.64888889e-02,8.65111111e-02,8.65333333e-02,8.65555556e-02,8.65777778e-02,8.66000000e-02,8.66222222e-02,8.66444444e-02,8.66666667e-02,8.66888889e-02,8.67111111e-02,8.67333333e-02,8.67555556e-02,8.67777778e-02,8.68000000e-02,8.68222222e-02,8.68444444e-02,8.68666667e-02,8.68888889e-02,8.69111111e-02,8.69333333e-02,8.69555556e-02,8.69777778e-02,8.70000000e-02,8.70222222e-02,8.70444444e-02,8.70666667e-02,8.70888889e-02,8.71111111e-02,8.71333333e-02,8.71555556e-02,8.71777778e-02,8.72000000e-02,8.72222222e-02,8.72444444e-02,8.72666667e-02,8.72888889e-02,8.73111111e-02,8.73333333e-02,8.73555556e-02,8.73777778e-02,8.74000000e-02,8.74222222e-02,8.74444444e-02,8.74666667e-02,8.74888889e-02,8.75111111e-02,8.75333333e-02,8.75555556e-02,8.75777778e-02,8.76000000e-02,8.76222222e-02,8.76444444e-02,8.76666667e-02,8.76888889e-02,8.77111111e-02,8.77333333e-02,8.77555556e-02,8.77777778e-02,8.78000000e-02,8.78222222e-02,8.78444444e-02,8.78666667e-02,8.78888889e-02,8.79111111e-02,8.79333333e-02,8.79555556e-02,8.79777778e-02,8.80000000e-02,8.80222222e-02,8.80444444e-02,8.80666667e-02,8.80888889e-02,8.81111111e-02,8.81333333e-02,8.81555556e-02,8.81777778e-02,8.82000000e-02,8.82222222e-02,8.82444444e-02,8.82666667e-02,8.82888889e-02,8.83111111e-02,8.83333333e-02,8.83555556e-02,8.83777778e-02,8.84000000e-02,8.84222222e-02,8.84444444e-02,8.84666667e-02,8.84888889e-02,8.85111111e-02,8.85333333e-02,8.85555556e-02,8.85777778e-02,8.86000000e-02,8.86222222e-02,8.86444444e-02,8.86666667e-02,8.86888889e-02,8.87111111e-02,8.87333333e-02,8.87555556e-02,8.87777778e-02,8.88000000e-02,8.88222222e-02,8.88444444e-02,8.88666667e-02

Intensity
5.00000000e-01,3.77256083e-01,2.72828196e-01,4.05026191e-01,4.84738484e-01,3.43668481e-01,2.85811043e-01,4.24146228e-01,4.53796618e-01,3.19036831e-01,3.11761669e-01,4.31987845e-01,4.13636741e-01,3.07555796e-01,3.43017510e-01,4.26042151e-01,3.72636946e-01,3.09896761e-01,3.71063527e-01,4.07481997e-01,3.38860107e-01,3.23156357e-01,3.88822546e-01,3.80694428e-01,3.17935106e-01,3.41801036e-01,3.92450708e-01,3.51935913e-01,3.11709754e-01,3.59306581e-01,3.82146884e-01,3.27523813e-01,3.18026415e-01,3.69999485e-01,3.61789449e-01,3.12098351e-01,3.31631204e-01,3.70565677e-01,3.37562861e-01,3.07449528e-01,3.45896794e-01,3.60808949e-01,3.16023931e-01,3.12219574e-01,3.54816112e-01,3.43477067e-01,3.02199752e-01,3.22523038e-01,3.54672185e-01,3.23253852e-01,2.98269104e-01,3.33256185e-01,3.44916667e-01,3.05255458e-01,3.03176524e-01,3.39675719e-01,3.28050069e-01,2.93498688e-01,3.13231481e-01,3.38768105e-01,3.08605746e-01,2.89793959e-01,3.23448212e-01,3.30017139e-01,2.91601579e-01,2.93366157e-01,3.29174521e-01,3.15376990e-01,2.80960971e-01,3.01273483e-01,3.27498724e-01,2.98505714e-01,2.78382818e-01,3.09451502e-01,3.18023059e-01,2.83533432e-01,2.82973694e-01,3.14030721e-01,3.02810620e-01,2.73764936e-01,2.91703197e-01,3.12512341e-01,2.85577720e-01,2.70714676e-01,3.00487411e-01,3.04452471e-01,2.70430632e-01,2.73749340e-01,3.05524625e-01,2.91473857e-01,2.60567113e-01,2.80412810e-01,3.04453358e-01,2.76639715e-01,2.57347461e-01,2.87295065e-01,2.96984856e-01,2.63418308e-01,2.59999789e-01,2.91146692e-01,2.84847293e-01,2.54580782e-01,2.66010338e-01,2.89880653e-01,2.71103509e-01,2.51377463e-01,2.72032820e-01,2.83156553e-01,2.59095876e-01,2.53233608e-01,2.74998747e-01,2.72387841e-01,2.51373004e-01,2.58031965e-01,2.73067313e-01,2.60199873e-01,2.48936938e-01,2.62863585e-01,2.66125798e-01,2.49536298e-01,2.51028185e-01,2.64988298e-01,2.55710388e-01,2.42711137e-01,2.55483459e-01,2.62693649e-01,2.44407754e-01,2.40706216e-01,2.59518329e-01,2.55787991e-01,2.34958016e-01,2.42922419e-01,2.60661517e-01,2.45590603e-01,2.29361098e-01,2.47441215e-01,2.57535580e-01,2.34445687e-01,2.28269936e-01,2.51690470e-01,2.50244896e-01,2.24934903e-01,2.30847006e-01,2.53286924e-01,2.40269670e-01,2.19049398e-01,2.35104170e-01,2.50782937e-01,2.29926539e-01,2.17582895e-01,2.38591974e-01,2.44087606e-01,2.21589842e-01,2.19926251e-01,2.39201749e-01,2.34444745e-01,2.16932255e-01,2.24310112e-01,2.35821509e-01,2.23994053e-01,2.16422924e-01,2.28400227e-01,2.28647172e-01,2.15070662e-01,2.19226952e-01,2.30044450e-01,2.19069994e-01,2.09472543e-01,2.23516087e-01,2.27932564e-01,2.09198312e-01,2.07924549e-01,2.27071344e-01,2.21968448e-01,2.01182502e-01,2.09895882e-01,2.27974268e-01,2.13252950e-01,1.96563258e-01,2.13810679e-01,2.25168281e-01,2.03701334e-01,1.95842553e-01,2.17567871e-01,2.18725478e-01,1.95430822e-01,1.98395011e-01,2.19195343e-01,2.09755995e-01,1.90117544e-01,2.02724458e-01,2.17431407e-01,2.00011709e-01,1.88520787e-01,2.06963532e-01,2.12060396e-01,1.91326716e-01,1.90309819e-01,2.09446524e-01,2.03914735e-01,1.85077082e-01,1.94227716e-01,2.09175497e-01,1.94563494e-01,1.81822818e-01,1.98520972e-01,2.06046276e-01,1.85802502e-01,1.81226286e-01,2.01486622e-01,2.00785397e-01,1.79114570e-01,1.82248490e-01,2.01962219e-01,1.94642238e-01,1.75266284e-01,1.83538796e-01,1.99613571e-01,1.88952493e-01,1.74154115e-01,1.83880972e-01,1.94947837e-01,1.84719000e-01,1.74927455e-01,1.82552932e-01,1.89069863e-01,1.82337678e-01,1.76328232e-01,1.79497056e-01,1.83278132e-01,1.81539712e-01,1.77123833e-01,1.75266334e-01,1.78639492e-01,1.81547132e-01,1.76490269e-01,1.70784859e-01,1.75677772e-01,1.81372450e-01,1.74229160e-01,1.67015663e-01,1.74265105e-01,1.80154396e-01,1.70763701e-01,1.64649199e-01,1.73733584e-01,1.77420825e-01,1.66933220e-01,1.63908219e-01,1.73153353e-01,1.73203452e-01,1.63668840e-01,1.64518699e-01,1.71673935e-01,1.67983393e-01,1.61664721e-01,1.65838872e-01,1.68813010e-01,1.62502267e-01,1.61152300e-01,1.67089038e-01,1.64602286e-01,1.57512842e-01,1.61843824e-01,1.67598598e-01,1.59552945e-01,1.53554825e-01,1.63051764e-01,1.66989977e-01,1.54464494e-01,1.50824311e-01,1.63932956e-01,1.65247944e-01,1.50150251e-01,1.49167911e-01,1.63769042e-01,1.62665403e-01,1.47175089e-01,1.48188707e-01,1.62188771e-01,1.59697992e-01,1.45690775e-01,1.47416043e-01,1.59262815e-01,1.56786275e-01,1.45416845e-01,1.46475176e-01,1.55447977e-01,1.54208843e-01,1.45764188e-01,1.45199588e-01,1.51408511e-01,1.52012747e-01,1.46051797e-01,1.43653840e-01,1.47781065e-01,1.50036989e-01,1.45739380e-01,1.42068229e-01,1.44964481e-01,1.48011692e-01,1.44597649e-01,1.40716484e-01,1.43003044e-01,1.45691213e-01,1.42762820e-01,1.39784639e-01,1.41597404e-01,1.42971138e-01,1.40662731e-01,1.39278646e-01,1.40233680e-01,1.39948122e-01,1.38844779e-01,1.39001900e-01,1.38382855e-01,1.36903574e-01,1.37766785e-01,1.38608366e-01,1.35701582e-01,1.34218821e-01,1.37621528e-01,1.37711440e-01,1.32167729e-01,1.32251750e-01,1.38252143e-01,1.36011280e-01,1.28107432e-01,1.31216110e-01,1.39184378e-01,1.33399047e-01,1.24106610e-01,1.31102034e-01,1.39763723e-01,1.30005463e-01,1.20836581e-01,1.31661967e-01,1.39352855e-01,1.26179562e-01,1.18849327e-01,1.32465377e-01,1.37527592e-01,1.22404860e-01,1.18405460e-01,1.33005319e-01,1.34211988e-01,1.19177908e-01,1.19386001e-01,1.32826056e-01,1.29713462e-01,1.16883396e-01,1.21312446e-01,1.31636813e-01,1.24649622e-01,1.15698935e-01,1.23467101e-01,1.29382528e-01,1.19790003e-01,1.15552858e-01,1.25077502e-01,1.26255428e-01,1.15858851e-01,1.16143341e-01,1.25512525e-01,1.22647051e-01,1.13353538e-01,1.17011668e-01,1.24437443e-01,1.19054663e-01,1.12425841e-01,1.17650166e-01,1.21889290e-01,1.15965543e-01,1.12853772e-01,1.17618909e-01,1.18257292e-01,1.13745897e-01,1.14106280e-01,1.16645098e-01,1.14178485e-01,1.12558467e-01,1.15479505e-01,1.14684228e-01,1.10379099e-01,1.12325638e-01,1.16267250e-01,1.11930933e-01,1.07503008e-01,1.12745065e-01,1.15923232e-01,1.08777772e-01,1.05968129e-01,1.13354352e-01,1.14178251e-01,1.05730368e-01,1.05881552e-01,1.13631812e-01,1.11089016e-01,1.03295848e-01,1.07028257e-01,1.13113098e-01,1.07012574e-01,1.01867248e-01,1.08930844e-01,1.11499542e-01,1.02516869e-01,1.01628464e-01,1.10962824e-01,1.08734379e-01,9.82504884e-02,1.02501621e-01,1.12488318e-01,1.05028093e-01,9.48012614e-02,1.04151319e-01,1.12997580e-01,1.00823823e-01,9.25736753e-02,1.06048643e-01,1.12210409e-01,9.67066558e-02,9.17097739e-02,1.07584133e-01,1.10127124e-01,9.32743746e-02,9.20686384e-02,1.08206040e-01,1.07017859e-01,9.09983622e-02,9.32674852e-02,1.07551677e-01,1.03353501e-01,9.01084887e-02,9.47747654e-02,1.05538491e-01,9.96937845e-02,9.05326242e-02,9.60345690e-02,1.02389170e-01,9.65574918e-02,9.19095261e-02,9.65942902e-02,9.85806201e-02,9.43044563e-02,9.36755473e-02,9.62058351e-02,9.47265632e-02,9.30574183e-02,9.52054406e-02,9.48756988e-02,9.14224826e-02,9.26833838e-02,9.59712384e-02,9.28507133e-02,8.90939132e-02,9.28401341e-02,9.56760187e-02,9.05420594e-02,8.78903631e-02,9.30768675e-02,9.43243354e-02,8.84065958e-02,8.76560552e-02,9.29628595e-02,9.22077055e-02,8.68171545e-02,8.79876009e-02,9.22089646e-02,8.98076382e-02,8.59581311e-02,8.83633603e-02,9.07470709e-02,8.76433871e-02,8.57771984e-02,8.83071475e-02,8.87431801e-02,8.61093045e-02,8.60089070e-02,8.75371604e-02,8.65384214e-02,8.53514369e-02,8.62649941e-02,8.60538448e-02,8.45340316e-02,8.52225897e-02,8.61653817e-02,8.41377784e-02,8.30546147e-02,8.53319512e-02,8.54696825e-02,8.22558668e-02,8.22327374e-02,8.51761463e-02,8.41666191e-02,8.09030948e-02,8.19535607e-02,8.43122381e-02,8.24898102e-02,8.04286533e-02,8.18811006e-02,8.25182349e-02,8.08503703e-02,8.09022540e-02,8.15624441e-02,7.98883816e-02,7.97033775e-02,8.20659463e-02,8.05804292e-02,7.68291396e-02,7.93881394e-02,8.33913248e-02,7.87073415e-02,7.39520876e-02,7.99935822e-02,8.42291188e-02,7.60085104e-02,7.18928392e-02,8.12954589e-02,8.40079822e-02,7.28575153e-02,7.11100686e-02,8.27918438e-02,8.24216004e-02,6.98509198e-02,7.17275724e-02,8.38331431e-02,7.95441513e-02,6.76423584e-02,7.34714951e-02,8.38118533e-02,7.58341587e-02,6.67433197e-02,7.57270830e-02,8.23556193e-02,7.20202144e-02,6.73518631e-02,7.77027907e-02,7.94623958e-02,6.88988170e-02,6.92654583e-02,7.86555099e-02,7.55312225e-02,6.71031398e-02,7.19107144e-02,7.81099824e-02,7.12725774e-02,6.69126157e-02,7.44875797e-02,7.60050504e-02,6.75194517e-02,6.81627776e-02,7.61893892e-02,7.27200267e-02,6.49925505e-02,7.02854888e-02,7.64345255e-02,6.89702209e-02,6.40897769e-02,7.24702582e-02,7.50391046e-02,6.56006974e-02,6.47653831e-02,7.38998761e-02,7.22758274e-02,6.33392088e-02,6.65385538e-02,7.39899135e-02,6.87977520e-02,6.25828038e-02,6.86321592e-02,7.25593893e-02,6.54471307e-02,6.32832572e-02,7.02019629e-02,6.98801942e-02,6.30056814e-02,6.49667758e-02,7.05875464e-02,6.65896783e-02,6.19620611e-02,6.68823724e-02,6.95081382e-02,6.34928690e-02,6.23682643e-02,6.82335874e-02,6.71424986e-02,6.13149852e-02,6.38299486e-02,6.84222913e-02,6.40674444e-02,6.04804935e-02,6.56343241e-02,6.72293881e-02,6.10736114e-02,6.09868492e-02,6.69761228e-02,6.48767401e-02,5.89157705e-02,6.24116840e-02,6.72110109e-02,6.19515896e-02,5.80760340e-02,6.40506059e-02,6.60567017e-02,5.92176637e-02,5.86146528e-02,6.51419889e-02,6.36781787e-02,5.73725522e-02,6.01556834e-02,6.51079518e-02,6.06299665e-02,5.68276990e-02,6.20120972e-02,6.37357662e-02,5.76738190e-02,5.75801118e-02,6.34104312e-02,6.12427934e-02,5.55300795e-02,5.92159099e-02,6.37430688e-02,5.82048374e-02,5.46424520e-02,6.10441972e-02,6.27670663e-02,5.53709336e-02,5.50319930e-02,6.23185881e-02,6.06852148e-02,5.34234565e-02,5.62878339e-02,6.24760389e-02,5.80825598e-02,5.27596875e-02,5.76984272e-02,6.13171925e-02,5.57379552e-02,5.33641676e-02,5.84819038e-02,5.90709760e-02,5.43705685e-02,5.48124072e-02,5.80419742e-02,5.63228455e-02,5.44025660e-02,5.64049248e-02,5.61671177e-02,5.38292620e-02,5.58145305e-02,5.73892930e-02,5.31084942e-02,5.22770450e-02,5.81408677e-02,5.71999495e-02,4.95105447e-02,5.20637772e-02,6.06078323e-02,5.56398163e-02,4.62153209e-02,5.31688699e-02,6.23711264e-02,5.29460790e-02,4.40021323e-02,5.51563247e-02,6.27779378e-02,4.97190196e-02,4.33450724e-02,5.73086607e-02,6.15701524e-02,4.67360313e-02,4.42656000e-02,5.88500557e-02,5.89639617e-02,4.47092226e-02,4.63272608e-02,5.91885375e-02,5.55803326e-02,4.40628879e-02,4.87744235e-02,5.81009597e-02,5.22482956e-02,4.48009702e-02,5.07710200e-02,5.58024142e-02,4.97435449e-02,4.65064035e-02,5.16633915e-02,5.28780139e-02,4.85454784e-02,4.84728060e-02,5.11836457e-02,5.00982075e-02,4.86899390e-02,4.99274258e-02,4.95288799e-02,4.81753759e-02,4.97644374e-02,5.02755542e-02,4.72911507e-02,4.75379481e-02,5.10472772e-02,4.92898043e-02,4.52605716e-02,4.81928997e-02,5.17462331e-02,4.71847780e-02,4.41642455e-02,4.97199898e-02,5.12608070e-02,4.45533242e-02,4.44241153e-02,5.14000948e-02,4.93846030e-02,4.21836426e-02,4.60108197e-02,5.24383179e-02,4.63833190e-02,4.08134891e-02,4.84402845e-02,5.22131507e-02,4.29231400e-02,4.08972295e-02,5.09147586e-02,5.04749030e-02,3.98714185e-02,4.24575100e-02,5.25646170e-02,4.74322803e-02,3.80315609e-02,4.50672438e-02,5.27157824e-02,4.37003803e-02,3.78944484e-02,4.79676340e-02,5.10998529e-02,4.01257654e-02,3.94832722e-02,5.02865033e-02,4.79421882e-02,3.75415448e-02,4.23393045e-02,5.12910021e-02,4.39013488e-02,3.65261868e-02,4.56522960e-02,5.05989564e-02,3.98792675e-02,3.72379221e-02,4.84947391e-02,4.82864260e-02,3.67609213e-02,3.93729652e-02,5.00879959e-02,4.48610669e-02,3.51629429e-02,4.22579409e-02,5.00197538e-02,4.11115534e-02,3.52664508e-02,4.50466116e-02,4.83486585e-02,3.78800886e-02,3.67821814e-02,4.69605840e-02,4.55677170e-02,3.58268018e-02,3.90546587e-02,4.75021394e-02,4.24416611e-02,3.52553457e-02,4.12697670e-02,4.65777481e-02,3.97712634e-02,3.60486212e-02,4.26998025e-02,4.44994461e-02,3.81580705e-02,3.77290574e-02,4.29109087e-02,4.18688634e-02,3.78403346e-02,3.96201356e-02,4.18719441e-02,3.93835945e-02,3.86466088e-02,4.10564781e-02,3.99362203e-02,3.76272348e-02,4.00757338e-02,4.15774805e-02,3.77075491e-02,3.69066407e-02,4.14728931e-02,4.10473494e-02,3.58370321e-02,3.71827841e-02,4.22431977e-02,3.96693590e-02,3.48163419e-02,3.81109614e-02,4.20352233e-02,3.78958884e-02,3.48314737e-02,3.91719745e-02,4.08391532e-02,3.62676187e-02,3.57194372e-02,3.98488870e-02,3.89730625e-02,3.52354289e-02,3.70365647e-02,3.97921243e-02,3.69667758e-02,3.50212568e-02,3.82120386e-02,3.89220959e-02,3.53841757e-02,3.55593519e-02,3.87348768e-02,3.74404273e-02,3.46422107e-02,3.65322687e-02,3.83144684e-02,3.57508507e-02,3.48833060e-02,3.74855816e-02,3.69656599e-02,3.43191136e-02,3.59386971e-02,3.79812915e-02,3.49951223e-02,3.35191292e-02,3.73901428e-02,3.77395016e-02,3.28976032e-02,3.35148163e-02,3.87064139e-02,3.67238918e-02,3.11984145e-02,3.42136041e-02,3.94086930e-02,3.51462704e-02,3.02936026e-02,3.53032873e-02,3.92121527e-02,3.33922323e-02,3.03375159e-02,3.63569423e-02,3.81009787e-02,3.18949425e-02,3.12102162e-02,3.69696202e-02,3.63170663e-02,3.09994195e-02,3.25705324e-02,3.68819627e-02,3.42706972e-02,3.08609022e-02,3.39733630e-02,3.60520005e-02,3.24056081e-02,3.14080980e-02,3.50107244e-02,3.46546692e-02,3.10635267e-02,3.23799497e-02,3.54307058e-02,3.30127143e-02,3.03909929e-02,3.34204865e-02,3.51979886e-02,3.14846763e-02,3.03154873e-02,3.41981480e-02,3.44802357e-02,3.03485287e-02,3.05942083e-02,3.45093627e-02,3.35693497e-02,2.97194351e-02,3.09151890e-02,3.43328712e-02,3.27672731e-02,2.95274398e-02,3.10143986e-02,3.38187286e-02,3.22761854e-02,2.95601947e-02,3.07688798e-02,3.32181232e-02,3.21297946e-02,2.95540144e-02,3.02354904e-02,3.27797524e-02,3.21874522e-02,2.93007637e-02,2.96238910e-02,3.26491832e-02,3.21912959e-02,2.87333330e-02,2.92145698e-02,3.28061104e-02,3.18657040e-02,2.79600569e-02,2.92506747e-02,3.30614151e-02,3.10247489e-02,2.72357110e-02,2.98405758e-02,3.31158604e-02,2.96512167e-02,2.68779017e-02,3.09040775e-02,3.26617192e-02,2.79204817e-02,2.71558598e-02,3.21806392e-02,3.14942742e-02,2.61606653e-02,2.81880120e-02,3.32977690e-02,2.95964999e-02,2.47610817e-02,2.98823236e-02,3.38784777e-02,2.71684059e-02,2.40574107e-02,3.19401398e-02,3.36543831e-02,2.45897883e-02,2.42292478e-02,3.39243980e-02,3.25494479e-02,2.23259671e-02,2.52416322e-02,3.53729521e-02,3.07086436e-02,2.08039097e-02,2.68483815e-02,3.59236442e-02,2.84629203e-02,2.02954299e-02,2.86560711e-02,3.54140008e-02,2.62412294e-02,2.08421129e-02,3.02292694e-02,3.39260642e-02,2.44560118e-02,2.22440318e-02,3.12057334e-02,3.17633833e-02,2.33958494e-02,2.41151954e-02,3.13880964e-02,2.93674145e-02,2.31559478e-02,2.59889286e-02,3.07864868e-02,2.71983060e-02,2.36250358e-02,2.74420278e-02,2.96017601e-02,2.56149583e-02,2.45300982e-02,2.82017654e-02,2.81567637e-02,2.47885773e-02,2.55234367e-02,2.82058201e-02,2.67978743e-02,2.46731320e-02,2.62849176e-02,2.75999073e-02,2.57966795e-02,2.50387322e-02,2.66091392e-02,2.66766134e-02,2.52801555e-02,2.55553319e-02,2.64531836e-02,2.57759996e-02,2.52079171e-02,2.58999304e-02,2.59334045e-02,2.51789083e-02,2.54003639e-02,2.58546606e-02,2.52752362e-02,2.50247490e-02,2.56064332e-02,2.53672262e-02,2.47335691e-02,2.52769542e-02,2.55886595e-02,2.45575002e-02,2.45089317e-02,2.57442014e-02,2.51993503e-02,2.36707304e-02,2.46846070e-02,2.61486222e-02,2.44256834e-02,2.29936263e-02,2.52023495e-02,2.62186237e-02,2.33917993e-02,2.27599725e-02,2.58821485e-02,2.57775202e-02,2.23191601e-02,2.30744929e-02,2.64783228e-02,2.48015079e-02,2.14585749e-02,2.38772194e-02,2.67540206e-02,2.34305419e-02,2.10148881e-02,2.49578646e-02,2.65517065e-02,2.19301299e-02,2.10864648e-02,2.60146782e-02,2.58394129e-02,2.06164990e-02,2.16363418e-02,2.67394758e-02,2.47203937e-02,1.97678079e-02,2.25021226e-02,2.69035901e-02,2.34047538e-02,1.95472910e-02,2.34404420e-02,2.64201625e-02,2.21523688e-02,1.99598215e-02,2.41923718e-02,2.53659051e-02,2.12039255e-02,2.08530066e-02,2.45510345e-02,2.39576532e-02,2.07193255e-02,2.19608699e-02,2.44130653e-02,2.24919760e-02,2.07396495e-02,2.29763035e-02,2.38009598e-02,2.12660571e-02,2.11816005e-02,2.36311253e-02,2.28519330e-02,2.05023369e-02,2.18641038e-02,2.37615954e-02,2.17781198e-02,2.02971216e-02,2.25582176e-02,2.33425405e-02,2.08102261e-02,2.06055356e-02,2.30459400e-02,2.24829341e-02,2.01402638e-02,2.12643945e-02,2.31721876e-02,2.13868661e-02,1.98781008e-02,2.20440284e-02,2.28771803e-02,2.02930801e-02,2.00318240e-02,2.27127717e-02,2.22025815e-02,1.94111736e-02,2.05149009e-02,2.30955987e-02,2.12721236e-02,1.88720405e-02,2.11758961e-02,2.31115142e-02,2.02540357e-02,1.87047154e-02,2.18409945e-02,2.27815390e-02,1.93166774e-02,1.88433376e-02,2.23571274e-02,2.22081108e-02,1.85894964e-02,1.91591198e-02,2.26245120e-02,2.15347555e-02,1.81388341e-02,1.95055386e-02,2.26113406e-02,2.08997346e-02,1.79631696e-02,1.97622356e-02,2.23489085e-02,2.03978526e-02,1.80066345e-02,1.98648415e-02,2.19110191e-02,2.00608825e-02,1.81846844e-02,1.98133119e-02,2.13855162e-02,1.98605168e-02,1.84129868e-02,1.96585566e-02,2.08472646e-02,1.97304788e-02,1.86305402e-02,1.94739175e-02,2.03405619e-02,1.95986760e-02,1.88106168e-02,1.93223764e-02,1.98753648e-02,1.94176769e-02,1.89574589e-02,1.92310730e-02,1.94369864e-02,1.91830082e-02,1.90913994e-02,1.91817195e-02,1.90045231e-02,1.89332774e-02,1.92288049e-02,1.91198590e-02,1.85705009e-02,1.87324361e-02,1.93648354e-02,1.89794393e-02,1.81539282e-02,1.86406157e-02,1.94659961e-02,1.87138986e-02,1.78012087e-02,1.86839895e-02,1.94761158e-02,1.83225194e-02,1.75735327e-02,1.88347732e-02,1.93347156e-02,1.78619860e-02,1.75241739e-02,1.90095368e-02,1.90021669e-02,1.74375657e-02,1.76730697e-02,1.90883064e-02,1.84830357e-02,1.71748115e-02,1.79878430e-02,1.89501696e-02,1.78386403e-02,1.71792104e-02,1.83793067e-02,1.85153173e-02,1.71824135e-02,1.74957764e-02,1.87156168e-02,1.77804730e-02,1.66566048e-02,1.80817076e-02,1.88535819e-02,1.68355235e-02,1.63948102e-02,1.88023898e-02,1.86798310e-02,1.58538274e-02,1.64800214e-02,1.94548481e-02,1.81503809e-02,1.50559576e-02,1.69106282e-02,1.98148672e-02,1.73160997e-02,1.46545448e-02,1.75859972e-02,1.96966456e-02,1.63242520e-02,1.47941434e-02,1.83187855e-02,1.90091854e-02,1.53923092e-02,1.55027214e-02,1.88740088e-02,1.77931735e-02,1.47579965e-02,1.66694909e-02,1.90269845e-02,1.62262631e-02,1.46169842e-02,1.80576025e-02,1.86258821e-02,1.45925155e-02,1.50644453e-02,1.93512270e-02,1.76417875e-02,1.32213068e-02,1.60572472e-02,2.02271149e-02,1.61910629e-02,1.24096645e-02,1.74092915e-02,2.04334622e-02,1.45211967e-02,1.23473182e-02,1.88243213e-02,1.98559520e-02,1.29607889e-02,1.30640888e-02,1.99604533e-02,1.85531979e-02,1.18442839e-02,1.44142907e-02,2.05115369e-02,1.67510746e-02,1.14297240e-02,1.61037160e-02,2.02848721e-02,1.47957737e-02,1.18308145e-02,1.77538522e-02,1.92546377e-02,1.30761657e-02,1.29818506e-02,1.89881650e-02,1.75759225e-02,1.19342597e-02,1.46460468e-02,1.95192535e-02,1.55542051e-02,1.15859537e-02,1.64665759e-02,1.92151689e-02,1.35768711e-02,1.20718405e-02,1.80482129e-02,1.81284044e-02,1.20236164e-02,1.32501755e-02,1.90491053e-02,1.64806591e-02,1.11784525e-02,1.48332365e-02,1.92592862e-02,1.46078712e-02,1.11657423e-02,1.64571843e-02,1.86460184e-02,1.28801097e-02,1.19262642e-02,1.77671644e-02,1.73550054e-02,1.16169777e-02,1.32384860e-02,1.84960392e-02,1.56684062e-02,1.10196027e-02,1.47780931e-02,1.85176412e-02,1.39320829e-02,1.11350813e-02,1.61988174e-02,1.78629615e-02,1.24722945e-02,1.18599703e-02,1.72125830e-02,1.66980147e-02,1.15239762e-02,1.29787933e-02,1.76482867e-02,1.52722688e-02,1.11883501e-02,1.42245955e-02,1.74756394e-02,1.38536349e-02,1.14283643e-02,1.53437801e-02,1.67911568e-02,1.26681910e-02,1.20992164e-02,1.61479978e-02,1.57743242e-02,1.18596773e-02,1.30014311e-02,1.65412908e-02,1.46298654e-02,1.14765583e-02,1.39385221e-02,1.65191287e-02,1.35346230e-02,1.14855107e-02,1.47617017e-02,1.61446884e-02,1.26042201e-02,1.18024003e-02,1.53900130e-02,1.55139981e-02,1.18867215e-02,1.23275440e-02,1.58035476e-02,1.47235303e-02,1.13807009e-02,1.29724960e-02,1.60169004e-02,1.38510755e-02,1.10667633e-02,1.36703669e-02,1.60465269e-02,1.29543997e-02,1.09374608e-02,1.43689893e-02,1.58870309e-02,1.20845838e-02,1.10120246e-02,1.50134462e-02,1.55072214e-02,1.13047937e-02,1.13288597e-02,1.55290112e-02,1.48685003e-02,1.07027478e-02,1.19180305e-02,1.58157321e-02,1.39587002e-02,1.03873099e-02,1.27647096e-02,1.57615438e-02,1.28272563e-02,1.04658066e-02,1.37795849e-02,1.52733283e-02,1.16053073e-02,1.10067775e-02,1.47914965e-02,1.43173233e-02,1.04980797e-02,1.20000492e-02,1.55710074e-02,1.29546154e-02,9.74580447e-03,1.33295875e-02,1.58831012e-02,1.13564235e-02,9.56067234e-03,1.47728686e-02,1.55561470e-02,9.78830734e-03,1.00572178e-02,1.60336067e-02,1.45464597e-02,8.56136124e-03,1.11985000e-02,1.68043905e-02,1.29761873e-02,7.95929358e-03,1.27783882e-02,1.68452526e-02,1.11279608e-02,8.15962534e-03,1.44512151e-02,1.60568882e-02,9.39153191e-03,9.17183066e-03,1.58063792e-02,1.45258694e-02,8.17217242e-03,1.08131275e-02,1.64711773e-02,1.25248008e-02,7.78351893e-03,1.27338169e-02,1.62147148e-02,1.04618391e-02,8.35458416e-03,1.44906947e-02,1.50227641e-02,8.78833246e-03,9.77920578e-03,1.56528269e-02,1.31193685e-02,7.88637752e-03,1.17260920e-02,1.59131474e-02,1.09246479e-02,7.96582090e-03,1.37113506e-02,1.51754156e-02,8.95600137e-03,8.99992219e-03,1.52174701e-02,1.35907230e-02,7.69665847e-03,1.07200983e-02,1.58284056e-02,1.15301680e-02,7.46628238e-03,1.26749104e-02,1.53441289e-02,9.49737214e-03,8.32959259e-03,1.43407981e-02,1.38419606e-02,8.00150352e-03,1.00699709e-02,1.52569849e-02,1.16655016e-02,7.42350345e-03,1.22379229e-02,1.51489369e-02,9.34148095e-03,7.91159807e-03,1.42637359e-02,1.40063726e-02,7.44492884e-03,9.33557590e-03,1.56054808e-02,1.20930290e-02,6.44803270e-03,1.13142141e-02,1.58929234e-02,9.88336679e-03,6.59344378e-03,1.33106121e-02,1.50281178e-02,7.94129730e-03,7.82692540e-03,1.47714328e-02,1.32146306e-02,6.77228350e-03,9.80852439e-03,1.52734483e-02,1.09065005e-02,6.68816513e-03,1.20001831e-02,1.46380186e-02,8.68990392e-03,7.72135120e-03,1.38067952e-02,1.29821690e-02,7.12897258e-03,9.61217987e-03,1.47329960e-02,1.06917124e-02,6.61710632e-03,1.18736793e-02,1.45135936e-02,8.32285195e-03,7.27368076e-03,1.39170285e-02,1.31827245e-02,6.45810658e-03,8.91365861e-03,1.52045022e-02,1.10635305e-02,5.55485670e-03,1.10977603e-02,1.53891753e-02,8.68173959e-03,5.82683508e-03,1.32490631e-02,1.44042580e-02,6.62698684e-03,7.18992715e-03,1.48042042e-02,1.24786240e-02,5.39942508e-03,9.28618990e-03,1.53585628e-02,1.00750782e-02,5.28247934e-03,1.15788955e-02,1.47671681e-02,7.76865038e-03,6.27478165e-03,1.34924812e-02,1.31757407e-02,6.09799502e-03,8.09775163e-03,1.45597064e-02,1.09755492e-02,5.42956798e-03,1.02746981e-02,1.45371386e-02,8.69621406e-03,5.86998068e-03,1.22584271e-02,1.34594558e-02,6.86662713e-03,7.24818880e-03,1.35722378e-02,1.16201625e-02,5.88154602e-03,9.16992923e-03,1.39269375e-02,9.48631413e-03,5.90847067e-03,1.11274843e-02,1.32843621e-02,7.57217311e-03,6.85729231e-03,1.26337157e-02,1.18533337e-02,6.30671996e-03,8.41758158e-03,1.33440768e-02,1.00225132e-02,5.93012953e-03,1.01502588e-02,1.31350962e-02,8.25107276e-03,6.44499457e-03,1.16066959e-02,1.21209460e-02,6.94814805e-03,7.63217533e-03,1.24425263e-02,1.06072153e-02,6.37324447e-03,9.12331203e-03,1.24967465e-02,8.99791245e-03,6.58230043e-03,1.05072508e-02,1.18176948e-02,7.68339278e-03,7.43044514e-03,1.14398260e-02,1.06327836e-02,6.94039190e-03,8.62669261e-03,1.17274165e-02,9.27404359e-03,6.87010224e-03,9.82229277e-03,1.13637157e-02,8.08249771e-03,7.38817819e-03,1.07067471e-02,1.05132839e-02,7.31841331e-03,8.26542675e-03,1.10853174e-02,9.45046313e-03,7.10092314e-03,9.20412021e-03,1.09187707e-02,8.47390315e-03,7.39083528e-03,9.92613467e-03,1.03177543e-02,7.82220386e-03,8.01771532e-03,1.02475991e-02,9.49707731e-03,7.61397071e-03,8.74021209e-03,1.01204005e-02,8.70568412e-03,7.82699559e-03,9.32038153e-03,9.63166881e-03,8.15352952e-03,8.31916715e-03,9.59041801e-03,8.96487207e-03,7.95577577e-03,8.88173835e-03,9.49395307e-03,8.33673459e-03,8.10839539e-03,9.30712585e-03,9.09245901e-03,7.92996850e-03,8.49951873e-03,9.45064220e-03,8.53765972e-03,7.84147828e-03,8.95064328e-03,9.26886225e-03,8.02020586e-03,8.05978207e-03,9.27397021e-03,8.82532240e-03,7.71071353e-03,8.47598317e-03,9.32864451e-03,8.26432292e-03,7.71024069e-03,8.92266695e-03,9.06019038e-03,7.76271250e-03,8.02346963e-03,9.22748444e-03,8.51317341e-03,7.47514117e-03,8.56067135e-03,9.26492613e-03,7.81520010e-03,7.48902380e-03,9.16617011e-03,8.99149530e-03,7.13839600e-03,7.80151009e-03,9.66388126e-03,8.45529671e-03,6.65029009e-03,8.32359514e-03,9.90642692e-03,7.77898711e-03,6.46815901e-03,8.90842550e-03,9.81422857e-03,7.12265639e-03,6.62903943e-03,9.39423618e-03,9.39456733e-03,6.63837574e-03,7.08259671e-03,9.64895994e-03,8.73664515e-03,6.42959456e-03,7.70743642e-03,9.60407629e-03,7.98535754e-03,6.52619642e-03,8.34515990e-03,9.26922634e-03,7.30196031e-03,6.88084064e-03,8.84215424e-03,8.72509251e-03,6.82271063e-03,7.38592979e-03,9.08776494e-03,8.09816622e-03,6.62632135e-03,7.90501856e-03,9.03924158e-03,7.52558196e-03,6.71800636e-03,8.30917495e-03,8.72796184e-03,7.12007657e-03,7.03305291e-03,8.50840515e-03,8.24664697e-03,6.94410668e-03,7.45765120e-03,8.47054906e-03,7.72213455e-03,6.99883207e-03,7.86052166e-03,8.22410653e-03,7.28155188e-03,7.22922669e-03,8.12669020e-03,7.84595210e-03,7.02074401e-03,7.54235184e-03,8.18493809e-03,7.43857347e-03,6.98251947e-03,7.83291671e-03,8.02271615e-03,7.10346466e-03,7.14924069e-03,8.00923595e-03,7.68588235e-03,6.91734990e-03,7.45044415e-03,8.01354032e-03,7.26447448e-03,6.91631451e-03,7.78255785e-03,7.83276919e-03,6.86889711e-03,7.09037656e-03,8.03523794e-03,7.49867724e-03,6.60270671e-03,7.38836647e-03,8.11784501e-03,7.07854507e-03,6.53836964e-03,7.73086899e-03,7.98015587e-03,6.65945919e-03,6.70111540e-03,8.02779006e-03,7.62321261e-03,6.32983173e-03,7.06379536e-03,8.19685960e-03,7.09866995e-03,6.16169020e-03,7.55310830e-03,8.17983228e-03,6.49749289e-03,6.19659307e-03,8.06525123e-03,7.95396214e-03,5.93086732e-03,6.43714719e-03,8.48741114e-03,7.53721726e-03,5.50741305e-03,6.84523548e-03,8.72072217e-03,6.98653327e-03,5.31115011e-03,7.34726082e-03,8.70035684e-03,6.38919517e-03,5.38425785e-03,7.84590712e-03,8.40914968e-03,5.84828042e-03,5.71767140e-03,8.23702269e-03,7.88235912e-03,5.46404418e-03,6.25119014e-03,8.42924913e-03,7.20265898e-03,5.31410301e-03,6.88321525e-03,8.36311171e-03,6.48604042e-03,5.43603632e-03,7.48865069e-03,8.02575297e-03,5.86084063e-03,5.81624375e-03,7.94205770e-03,7.45766537e-03,5.44341969e-03,6.38827235e-03,8.14203887e-03,6.74888263e-03,5.31487437e-03,7.04224960e-03,8.03226479e-03,6.02409525e-03,5.50338197e-03,7.64471143e-03,7.61475713e-03,5.41871951e-03,5.97612702e-03,8.06548958e-03,6.95213626e-03,5.05045627e-03,6.64322514e-03,8.20612028e-03,6.15748843e-03,4.99259362e-03,7.37377005e-03,8.02316352e-03,5.37303890e-03,5.25560974e-03,8.02147925e-03,7.54036661e-03,4.74144082e-03,5.78222130e-03,8.45498003e-03,6.84584097e-03,4.37556806e-03,6.45807066e-03,8.58621105e-03,6.07392402e-03,4.33361676e-03,7.13640509e-03,8.39025638e-03,5.37532434e-03,4.60565599e-03,7.67136025e-03,7.91142710e-03,4.88243422e-03,5.11547949e-03,7.95187688e-03,7.25338466e-03,4.67836542e-03,5.73809689e-03,7.92767229e-03,6.55494319e-03,4.77772624e-03,6.32927017e-03,7.62037158e-03,5.95694982e-03,5.12440963e-03,6.76017447e-03,7.11655724e-03,5.56828524e-03,5.60733364e-03,6.94851655e-03,6.54421382e-03,5.43971299e-03,6.09028910e-03,6.87791087e-03,6.03856295e-03,5.55267099e-03,6.44812324e-03,6.60005084e-03,5.70632820e-03,5.82640716e-03,6.59956093e-03,6.21863419e-03,5.59811844e-03,6.14199493e-03,6.52766463e-03,5.85898219e-03,5.69659473e-03,6.37702113e-03,6.28216418e-03,5.63145207e-03,5.92385591e-03,6.44147998e-03,5.96283278e-03,5.59883459e-03,6.16615861e-03,6.30466841e-03,5.68840695e-03,5.75721896e-03,6.30914387e-03,6.00502877e-03,5.55975279e-03,6.03632865e-03,6.27359000e-03,5.63947563e-03,5.62783903e-03,6.31993335e-03,6.04130270e-03,5.33457652e-03,5.87598309e-03,6.48109081e-03,5.66329595e-03,5.20739556e-03,6.22200481e-03,6.42235839e-03,5.24728387e-03,5.32723441e-03,6.54035298e-03,6.10916287e-03,4.92738717e-03,5.68979795e-03,6.69849126e-03,5.58594756e-03,4.82421433e-03,6.21221869e-03,6.59748170e-03,4.96928687e-03,5.00658885e-03,6.75162649e-03,6.20507673e-03,4.41868459e-03,5.46619382e-03,7.14310994e-03,5.57128646e-03,4.09242696e-03,6.11318200e-03,7.24694613e-03,4.82097778e-03,4.10068485e-03,6.79514563e-03,6.99168472e-03,4.12439411e-03,4.46953604e-03,7.33527010e-03,6.40016433e-03,3.65282900e-03,5.12710617e-03,7.57983344e-03,5.58985502e-03,3.53124886e-03,5.91714441e-03,7.44209845e-03,4.74597297e-03,3.80107898e-03,6.63762136e-03,6.93005559e-03,4.07366149e-03,4.40411840e-03,7.09454529e-03,6.14943739e-03,3.74191381e-03,5.19311944e-03,7.15631323e-03,5.27996680e-03,3.83490043e-03,5.96735500e-03,6.79307692e-03,4.53018898e-03,4.32494349e-03,6.52445291e-03,6.08922153e-03,4.08243371e-03,5.07578732e-03,6.71487840e-03,5.22425422e-03,4.04268427e-03,5.87650465e-03,6.48414507e-03,4.42623274e-03,4.40937358e-03,6.49765423e-03,5.89063172e-03,3.90984376e-03,5.07044742e-03,6.75466399e-03,5.09315379e-03,3.81603971e-03,5.83058359e-03,6.56083338e-03,4.31056765e-03,4.17028337e-03,6.46220456e-03,5.95469607e-03,3.76348450e-03,4.87174713e-03,6.76712917e-03,5.09323502e-03,3.61346273e-03,5.71747262e-03,6.63231236e-03,4.21179517e-03,3.91628033e-03,6.45579008e-03,6.06417531e-03,3.56090575e-03,4.60258446e-03,6.85494506e-03,5.19138895e-03,3.33695162e-03,5.49214088e-03,6.76827588e-03,4.23429632e-03,3.62576392e-03,6.33889591e-03,6.17780340e-03,3.44823815e-03,4.37504423e-03,6.89554789e-03,5.20368815e-03,3.05539759e-03,5.40388418e-03,6.98066570e-03,4.07619332e-03,3.18333067e-03,6.44756583e-03,6.53022488e-03,3.07705491e-03,3.82701976e-03,7.22610515e-03,5.61919642e-03,2.46565448e-03,4.84532141e-03,7.51833923e-03,4.44660089e-03,2.40974097e-03,5.99360996e-03,7.22163372e-03,3.28718604e-03,2.93941634e-03,6.98466865e-03,6.38100914e-03,2.42196326e-03,3.93694169e-03,7.56211156e-03,5.17965166e-03,2.06574605e-03,5.16531392e-03,7.56699765e-03,3.89314946e-03,2.31090185e-03,6.32814314e-03,6.97987650e-03,2.81953396e-03,3.10239630e-03,7.14498128e-03,5.92691828e-03,2.20364564e-03,4.25094932e-03,7.42219410e-03,4.64832220e-03,2.17574741e-03,5.48095653e-03,7.10080655e-03,3.43728224e-03,2.72033450e-03,6.50052873e-03,6.26907275e-03,2.56565789e-03,3.68287409e-03,7.07511355e-03,5.13704996e-03,2.21599395e-03,4.81203580e-03,7.08530422e-03,3.98056350e-03,2.43769781e-03,5.82563028e-03,6.55383817e-03,3.06989026e-03,3.13853460e-03,6.48247036e-03,5.63521609e-03,2.60215891e-03,4.11298882e-03,6.64125978e-03,4.57148996e-03,2.65496578e-03,5.09912870e-03,6.29158590e-03,3.62678063e-03,3.17256851e-03,5.84812501e-03,5.54994284e-03,3.01852589e-03,3.98702342e-03,6.18754928e-03,4.62321323e-03,2.86387946e-03,4.86729032e-03,6.06177029e-03,3.75057514e-03,3.15505238e-03,5.58217404e-03,5.53948124e-03,3.14009766e-03,3.76908836e-03,5.95986848e-03,4.78766803e-03,2.91702025e-03,4.50798037e-03,5.92851817e-03,4.02053330e-03,3.09683995e-03,5.15686420e-03,5.52799407e-03,3.43845739e-03,3.58907686e-03,5.54351305e-03,4.89127133e-03,3.17423929e-03,4.22905161e-03,5.58266671e-03,4.20207387e-03,3.26113763e-03,4.82756551e-03,5.29363265e-03,3.64155482e-03,3.63053620e-03,5.22401111e-03,4.78757007e-03,3.33913199e-03,4.13840645e-03,5.32822636e-03,4.22955687e-03,3.34070594e-03,4.61164749e-03,5.14022659e-03,3.78745435e-03,3.60204933e-03,4.90013249e-03,4.74358481e-03,3.58281568e-03,4.00781750e-03,4.91928157e-03,4.27573665e-03,3.65783653e-03,4.40949585e-03,4.67135281e-03,3.88474861e-03,3.96713697e-03,4.67063673e-03,4.24027256e-03,3.68542442e-03,4.39563028e-03,4.70623450e-03,3.76268886e-03,3.72722593e-03,4.79613203e-03,4.50532114e-03,3.38471409e-03,3.98261293e-03,5.03488855e-03,4.13106489e-03,3.21760622e-03,4.35827717e-03,5.03136334e-03,3.69925434e-03,3.30543436e-03,4.72515900e-03,4.78081387e-03,3.34215040e-03,3.61379012e-03,4.95795147e-03,4.35363634e-03,3.16859919e-03,4.04213437e-03,4.97241847e-03,3.87245297e-03,3.23200024e-03,4.45537755e-03,4.74985055e-03,3.47437951e-03,3.51512948e-03,4.72483020e-03,4.34196123e-03,3.26998312e-03,3.93576237e-03,4.76625450e-03,3.85527500e-03,3.31103044e-03,4.37102440e-03,4.56398471e-03,3.41990826e-03,3.57618855e-03,4.69313250e-03,4.17447133e-03,3.15195255e-03,3.97835694e-03,4.80613379e-03,3.70875858e-03,3.12027422e-03,4.39095263e-03,4.67319020e-03,3.29948864e-03,3.32707271e-03,4.68510276e-03,4.32683275e-03,3.06229551e-03,3.70748609e-03,4.76682013e-03,3.85953615e-03,3.06275588e-03,4.14809501e-03,4.60357197e-03,3.39751841e-03,3.29814831e-03,4.51890207e-03,4.23297620e-03,3.06529351e-03,3.69881097e-03,4.70971025e-03,3.75161049e-03,2.95094279e-03,4.14824487e-03,4.66075912e-03,3.28753818e-03,3.08170529e-03,4.51591917e-03,4.37922853e-03,2.96455441e-03,3.41649203e-03,4.69342364e-03,3.93723325e-03,2.86816906e-03,3.85719093e-03,4.62400985e-03,3.45205381e-03,3.02252886e-03,4.27548612e-03,4.31770170e-03,3.05415565e-03,3.38420201e-03,4.54777309e-03,3.84831466e-03,2.85174841e-03,3.85402377e-03,4.58870150e-03,3.33367057e-03,2.90141345e-03,4.30337988e-03,4.37440916e-03,2.90466288e-03,3.19254298e-03,4.60767523e-03,3.94940643e-03,2.67149326e-03,3.64954345e-03,4.67818277e-03,3.41548532e-03,2.69577185e-03,4.15102450e-03,4.48426223e-03,2.90574984e-03,2.97530491e-03,4.56079945e-03,4.06072008e-03,2.55064472e-03,3.44491503e-03,4.76259738e-03,3.49900393e-03,2.44475335e-03,3.99254405e-03,4.68963087e-03,2.92492402e-03,2.62272686e-03,4.48623625e-03,4.34168483e-03,2.46868316e-03,3.05019699e-03,4.80524351e-03,3.78570387e-03,2.23450577e-03,3.63164381e-03,4.86788737e-03,3.14004295e-03,2.27686403e-03,4.23297212e-03,4.64994529e-03,2.54652290e-03,2.58843408e-03,4.71306032e-03,4.18978316e-03,2.13722944e-03,3.10204030e-03,4.95659692e-03,3.57956617e-03,2.00399766e-03,3.70568695e-03,4.90049567e-03,2.94491136e-03,2.17759743e-03,4.26703153e-03,4.54797043e-03,2.41767018e-03,2.62111886e-03,4.66185040e-03,3.96741801e-03,2.10774427e-03,3.23864030e-03,4.80045638e-03,3.27680877e-03,2.07980259e-03,3.89678854e-03,4.64666047e-03,2.61748007e-03,2.33959212e-03,4.45405613e-03,4.22551377e-03,2.12338244e-03,2.83251407e-03,4.79127511e-03,3.61836016e-03,1.89254994e-03,3.45467829e-03,4.83667960e-03,2.94624145e-03,1.96680914e-03,4.07419656e-03,4.58040239e-03,2.34498351e-03,2.32377223e-03,4.55845345e-03,4.07565165e-03,1.93695925e-03,2.88246714e-03,4.80185641e-03,3.42665163e-03,1.80527120e-03,3.52112117e-03,4.74835317e-03,2.76612512e-03,1.97575400e-03,4.10319063e-03,4.40390171e-03,2.22714072e-03,2.41077052e-03,4.50615098e-03,3.83598384e-03,1.91519395e-03,3.01646685e-03,4.64708692e-03,3.15986457e-03,1.88628118e-03,3.66235795e-03,4.49980666e-03,2.51413701e-03,2.13550059e-03,4.20938357e-03,4.09991264e-03,2.03056723e-03,2.59860006e-03,4.54050435e-03,3.53668574e-03,1.80478343e-03,3.16626631e-03,4.58702946e-03,2.93334708e-03,1.87450169e-03,3.70828899e-03,4.34449140e-03,2.41974387e-03,2.21058541e-03,4.10255669e-03,3.87400092e-03,2.10325944e-03,2.72349238e-03,4.26261512e-03,3.28824426e-03,2.04436331e-03,3.28412407e-03,4.15756989e-03,2.72493015e-03,2.24247238e-03,3.75456293e-03,3.81954269e-03,2.31368153e-03,2.63573494e-03,4.02154901e-03,3.33649565e-03,2.14426242e-03,3.11531963e-03,4.02453750e-03,2.83153667e-03,2.24405895e-03,3.55140509e-03,3.77116629e-03,2.43309701e-03,2.57076070e-03,3.82509695e-03,3.33582510e-03,2.24283803e-03,3.02259360e-03,3.85871022e-03,2.84113343e-03,2.30911441e-03,3.46407207e-03,3.63680124e-03,2.42650760e-03,2.61291348e-03,3.76116284e-03,3.21218739e-03,2.21149885e-03,3.07046691e-03,3.81706950e-03,2.69464809e-03,2.26325105e-03,3.55273520e-03,3.59933357e-03,2.22430112e-03,2.57672520e-03,3.91762908e-03,3.15084632e-03,1.93573674e-03,3.07333905e-03,4.04726935e-03,2.58129015e-03,1.92177315e-03,3.61906134e-03,3.88080198e-03,2.04053074e-03,2.20632980e-03,4.05792834e-03,3.43388811e-03,1.68028437e-03,2.73407208e-03,4.25274169e-03,2.79899081e-03,1.61370793e-03,3.38048297e-03,4.12250857e-03,2.12533775e-03,1.88346223e-03,3.98079733e-03,3.66666035e-03,1.58278212e-03,2.44695366e-03,4.37112693e-03,2.96920437e-03,1.31830181e-03,3.18325349e-03,4.43150136e-03,2.18099301e-03,1.41629350e-03,3.92066252e-03,4.11951786e-03,1.48396760e-03,1.87335833e-03,4.47845068e-03,3.48525209e-03,1.04607130e-03,2.59491273e-03,4.71239650e-03,2.66265444e-03,9.78223237e-04,3.41546145e-03,4.55245744e-03,1.83872105e-03,1.30453200e-03,4.13813872e-03,4.02262960e-03,1.20770323e-03,1.95377956e-03,4.58382201e-03,3.23743018e-03,9.21870148e-04,2.77488157e-03,4.63723263e-03,2.37536847e-03,1.05164546e-03,3.57287756e-03,4.27783416e-03,1.63573682e-03,1.56583795e-03,4.15662383e-03,3.58702692e-03,1.18948514e-03,2.33764166e-03,4.38618271e-03,2.72921203e-03,1.13664616e-03,3.17537789e-03,4.20779882e-03,1.91117665e-03,1.48126120e-03,3.87036917e-03,3.66740355e-03,1.33008308e-03,2.13036360e-03,4.24966425e-03,2.89903988e-03,1.12352257e-03,2.91742429e-03,4.21987980e-03,2.09104885e-03,1.33470904e-03,3.64434589e-03,3.79063689e-03,1.43862466e-03,1.90198835e-03,4.13126609e-03,3.07139875e-03,1.09490331e-03,2.67544105e-03,4.26138373e-03,2.24254757e-03,1.13314511e-03,3.45617356e-03,4.00930952e-03,1.50837739e-03,1.52967955e-03,4.04787048e-03,3.44574869e-03,1.04446862e-03,2.17184818e-03,4.30695848e-03,2.71751980e-03,9.53340655e-04,2.88863652e-03,4.17819189e-03,2.00836573e-03,1.23996256e-03,3.49576258e-03,3.70648082e-03,1.49100698e-03,1.81327681e-03,3.84326319e-03,3.02224237e-03,1.28309333e-03,2.51284926e-03,3.85308299e-03,2.30468774e-03,1.41854143e-03,3.15303177e-03,3.53696337e-03,1.73331209e-03,1.84152246e-03,3.57244757e-03,2.99029127e-03,1.44083982e-03,2.42423150e-03,3.67541330e-03,2.36404778e-03,1.48021149e-03,3.00318996e-03,3.45438279e-03,1.82283682e-03,1.81410841e-03,3.42393428e-03,2.98790733e-03,1.50059320e-03,2.32917198e-03,3.58185175e-03,2.41542186e-03,1.46599451e-03,2.87026945e-03,3.44819073e-03,1.89648205e-03,1.70673681e-03,3.28477427e-03,3.07452925e-03,1.56615524e-03,2.13648978e-03,3.46433511e-03,2.57503703e-03,1.49901503e-03,2.62201780e-03,3.37264486e-03,2.09202555e-03,1.69145892e-03,3.02240047e-03,3.05193449e-03,1.75483353e-03,2.06668560e-03,3.22905407e-03,2.60707242e-03,1.64378084e-03,2.50018909e-03,3.19523171e-03,2.17248473e-03,1.76928890e-03,2.85789029e-03,2.94685160e-03,1.87184258e-03,2.07179023e-03,3.03563460e-03,2.57195415e-03,1.78228230e-03,2.44201967e-03,2.98865544e-03,2.19226034e-03,1.91336582e-03,2.75541554e-03,2.74272297e-03,1.92543234e-03,2.20654648e-03,2.91033907e-03,2.38413088e-03,1.84925758e-03,2.55488223e-03,2.85879134e-03,2.03184430e-03,1.97833919e-03,2.83687051e-03,2.62056505e-03,1.80027121e-03,2.26016408e-03,2.95424061e-03,2.27666235e-03,1.76376803e-03,2.59170295e-03,2.86246791e-03,1.94392840e-03,1.93341112e-03,2.85162754e-03,2.58495688e-03,1.73842230e-03,2.25294390e-03,2.93856947e-03,2.20663385e-03,1.73844778e-03,2.61519516e-03,2.80396020e-03,1.84871384e-03,1.95839051e-03,2.89427055e-03,2.46945231e-03,1.63193213e-03,2.34146189e-03,2.98416468e-03,2.02333786e-03,1.63897474e-03,2.77398469e-03,2.83246002e-03,1.59649564e-03,1.88721275e-03,3.11753576e-03,2.45905042e-03,1.32445808e-03,2.32002000e-03,3.24991192e-03,1.95400599e-03,1.30642893e-03,2.81971780e-03,3.10307350e-03,1.45461546e-03,1.57324814e-03,3.23901190e-03,2.68679927e-03,1.10763532e-03,2.07400616e-03,3.44241091e-03,2.09064064e-03,1.02714508e-03,2.68586435e-03,3.34606945e-03,1.46283584e-03,1.25990432e-03,3.24507323e-03,2.94466927e-03,9.71427982e-04,1.76827307e-03,3.59105567e-03,2.31732903e-03,7.58050660e-04,2.43606646e-03,3.61149123e-03,1.61021310e-03,8.97194329e-04,3.09644086e-03,3.27574987e-03,9.99939231e-04,1.37253770e-03,3.57477571e-03,2.64699325e-03,6.47288171e-04,2.07741972e-03,3.73522450e-03,1.86899718e-03,6.53590174e-04,2.83996590e-03,3.51836419e-03,1.13067503e-03,1.03168391e-03,3.46658174e-03,2.95955129e-03,6.17476329e-04,1.69960773e-03,3.79237832e-03,2.18263323e-03,4.62568704e-04,2.49918100e-03,3.72504143e-03,1.37021701e-03,7.10936065e-04,3.23497892e-03,3.27028066e-03,7.17994537e-04,1.30616173e-03,3.72369768e-03,2.53186472e-03,3.84958792e-04,2.10362752e-03,3.84104411e-03,1.68603530e-03,4.52537277e-04,2.90679779e-03,3.55384651e-03,9.36939777e-04,9.03388033e-04,3.51709641e-03,2.92892801e-03,4.64772488e-04,1.62545717e-03,3.78429268e-03,2.11638129e-03,3.80206977e-04,2.44026408e-03,3.64424195e-03,1.31159981e-03,6.96952778e-04,3.14803686e-03,3.13426440e-03,7.05962179e-04,1.32938956e-03,3.57795453e-03,2.38242589e-03,4.38964657e-04,2.11556905e-03,3.63051238e-03,1.57386846e-03,5.64102808e-04,2.85924068e-03,3.30121256e-03,9.03273302e-04,1.03708312e-03,3.37971884e-03,2.67977556e-03,5.25963106e-04,1.72902467e-03,3.55661555e-03,1.92550925e-03,5.20212260e-04,2.46078894e-03,3.35811560e-03,1.22563429e-03,8.70100685e-04,3.04918562e-03,2.84604182e-03,7.47626686e-04,1.47266720e-03,3.35294485e-03,2.15715486e-03,5.97914563e-04,2.16673421e-03,3.30671791e-03,1.46626900e-03,7.97292399e-04,2.77529379e-03,2.93479050e-03,9.41234046e-04,1.27879573e-03,3.15017269e-03,2.34168194e-03,7.01522775e-04,1.90780601e-03,3.20757031e-03,1.68285057e-03,7.90744667e-04,2.51844225e-03,2.94589519e-03,1.12372499e-03,1.16938564e-03,2.95633639e-03,2.44223902e-03,7.97953258e-04,1.72861835e-03,3.11665809e-03,1.82944400e-03,7.75498207e-04,2.32063007e-03,2.96796530e-03,1.26054217e-03,1.04819685e-03,2.79697401e-03,2.55653332e-03,8.70165258e-04,1.53555999e-03,3.04490830e-03,1.99107695e-03,7.42722651e-04,2.10827209e-03,3.01280206e-03,1.41278944e-03,8.94830577e-04,2.62248036e-03,2.71900857e-03,9.59077058e-04,1.27540475e-03,2.95563003e-03,2.24312906e-03,7.30453048e-04,1.78217046e-03,3.03479975e-03,1.70306780e-03,7.68629102e-04,2.28934028e-03,2.85100858e-03,1.22456026e-03,1.05044239e-03,2.67884189e-03,2.45698638e-03,9.11188827e-04,1.49791031e-03,2.86722737e-03,1.95026301e-03,8.22099518e-04,2.00062207e-03,2.82214861e-03,1.44696746e-03,9.62086997e-04,2.44390659e-03,2.56541655e-03,1.05357469e-03,1.28523339e-03,2.73537768e-03,2.16324141e-03,8.43657129e-04,1.70985290e-03,2.82359787e-03,1.70731642e-03,8.44722333e-04,2.13998489e-03,2.70523447e-03,1.29222237e-03,1.03714576e-03,2.48763984e-03,2.42035825e-03,9.94866086e-04,1.36396427e-03,2.69053833e-03,2.03852118e-03,8.60443297e-04,1.74776142e-03,2.72186624e-03,1.64018234e-03,8.97229777e-04,2.10964272e-03,2.59098242e-03,1.29854294e-03,1.08004685e-03,2.38553325e-03,2.33634578e-03,1.06595751e-03,1.36019634e-03,2.53647265e-03,2.01357778e-03,9.67242569e-04,1.67849574e-03,2.55166535e-03,1.68221327e-03,1.00005536e-03,1.97793763e-03,2.44509442e-03,1.39430712e-03,1.14070876e-03,2.21330225e-03,2.24795394e-03,1.18693715e-03,1.35278031e-03,2.35638753e-03,1.99968663e-03,1.07922032e-03,1.59581439e-03,2.39691610e-03,1.74004090e-03,1.07319770e-03,1.83214705e-03,2.34022044e-03,1.50357138e-03,1.15718026e-03,2.03102122e-03,2.20326255e-03,1.31683578e-03,1.31000394e-03,2.17025414e-03,2.01040089e-03,1.19761658e-03,1.50502449e-03,2.23640492e-03,1.78976202e-03,1.15509174e-03,1.71333645e-03,2.22449940e-03,1.57039997e-03,1.19004523e-03,1.90632179e-03,2.13797156e-03,1.37992124e-03,1.29477375e-03,2.05797648e-03,1.98882589e-03,1.24209900e-03,1.45300615e-03,2.14742439e-03,1.79744046e-03,1.17421661e-03,1.64059021e-03,2.16166820e-03,1.59119186e-03,1.18433353e-03,1.82771035e-03,2.09813954e-03,1.40131023e-03,1.26912718e-03,1.98295583e-03,1.96623712e-03,1.25799097e-03,1.41319882e-03,2.07882671e-03,1.78698212e-03,1.18456247e-03,1.59059749e-03,2.09753196e-03,1.59024948e-03,1.19212411e-03,1.76880924e-03,2.03550502e-03,1.40967932e-03,1.27625984e-03,1.91472778e-03,1.90514130e-03,1.27612775e-03,1.41707541e-03,2.00141072e-03,1.73287900e-03,1.21111826e-03,1.58297255e-03,2.01399260e-03,1.55373531e-03,1.22197256e-03,1.73750554e-03,1.95315384e-03,1.40346769e-03,1.30001701e-03,1.84770574e-03,1.83506942e-03,1.31030984e-03,1.42252566e-03,1.89172912e-03,1.68765728e-03,1.28846410e-03,1.55806986e-03,1.86377355e-03,1.54395655e-03,1.33511670e-03,1.67399236e-03,1.77492411e-03,1.43428569e-03,1.43178660e-03,1.74410223e-03,1.64971258e-03,1.37920224e-03,1.54960519e-03,1.75459680e-03,1.51938215e-03,1.38508442e-03,1.65702158e-03,1.70669792e-03,1.41376267e-03,1.44342885e-03,1.72777347e-03,1.61540603e-03,1.35400617e-03,1.53392102e-03,1.74695486e-03,1.50485625e-03,1.34810771e-03,1.63029417e-03,1.71364194e-03,1.40168236e-03,1.39025277e-03,1.70725916e-03,1.63960336e-03,1.32828481e-03,1.46387317e-03,1.74657575e-03,1.54478185e-03,1.29781957e-03,1.54722358e-03,1.74069637e-03,1.45112976e-03,1.31211551e-03,1.61963762e-03,1.69321912e-03,1.37674330e-03,1.36279284e-03,1.66657423e-03,1.61637419e-03,1.33197812e-03,1.43489540e-03,1.68210935e-03,1.52662365e-03,1.31845392e-03,1.51166495e-03,1.66846320e-03,1.43991561e-03,1.33084239e-03,1.57888131e-03,1.63315695e-03,1.36807082e-03,1.36042546e-03,1.62750990e-03,1.58512807e-03,1.31724025e-03,1.39890667e-03,1.65410821e-03,1.53136600e-03,1.28855786e-03,1.44101424e-03,1.65928740e-03,1.47529676e-03,1.28031367e-03,1.48501015e-03,1.64520711e-03,1.41738128e-03,1.29046736e-03,1.53109980e-03,1.61336566e-03,1.35747775e-03,1.31828442e-03,1.57860075e-03,1.56373835e-03,1.29778497e-03,1.36431239e-03,1.62326300e-03,1.49569562e-03,1.24490072e-03,1.42866354e-03,1.65613606e-03,1.41032781e-03,1.20981006e-03,1.50835413e-03,1.66483513e-03,1.31311574e-03,1.20537899e-03,1.59497367e-03,1.63714575e-03,1.21558271e-03,1.24191298e-03,1.67400541e-03,1.56593985e-03,1.13478443e-03,1.32220048e-03,1.72664061e-03,1.45370288e-03,1.09019550e-03,1.43787977e-03,1.73405963e-03,1.31485545e-03,1.09851530e-03,1.56875995e-03,1.68317734e-03,1.17457870e-03,1.16781444e-03,1.68591560e-03,1.57211407e-03,1.06389083e-03,1.29294459e-03,1.75818936e-03,1.41344222e-03,1.01196086e-03,1.45402122e-03,1.76054648e-03,1.23370249e-03,1.03768504e-03,1.61903637e-03,1.68192844e-03,1.06869669e-03,1.14303232e-03,1.75045704e-03,1.53013979e-03,9.55362739e-04,1.31038603e-03,1.81437164e-03,1.33196522e-03,9.22219306e-04,1.50510220e-03,1.78977746e-03,1.12799748e-03,9.81037238e-04,1.68303592e-03,1.67529839e-03,9.63201466e-04,1.12229341e-03,1.80128433e-03,1.49113688e-03,8.75583389e-04,1.31605973e-03,1.82931995e-03,1.27529840e-03,8.86049461e-04,1.51849898e-03,1.75739563e-03,1.07474783e-03,9.92374505e-04,1.68249923e-03,1.59972250e-03,9.33689188e-04,1.16916080e-03,1.76967568e-03,1.39131282e-03,8.82127726e-04,1.37402404e-03,1.76042040e-03,1.17915737e-03,9.27949246e-04,1.55846284e-03,1.65909416e-03,1.01005613e-03,1.05486771e-03,1.68047650e-03,1.49275221e-03,9.18446150e-04,1.22697147e-03,1.71542037e-03,1.30362282e-03,9.17646143e-04,1.39869954e-03,1.66202513e-03,1.13738463e-03,9.97013539e-04,1.52746455e-03,1.54185411e-03,1.03056502e-03,1.12583346e-03,1.58530451e-03,1.39235512e-03,1.00070345e-03,1.26281050e-03,1.56616877e-03,1.25553249e-03,1.04216513e-03,1.36838549e-03,1.48668659e-03,1.16556590e-03,1.12885058e-03,1.41624843e-03,1.38018369e-03,1.13903599e-03,1.22299705e-03,1.40063328e-03,1.28573806e-03,1.17066412e-03,1.28742089e-03,1.33721810e-03,1.23559021e-03,1.23584154e-03,1.29747013e-03,1.25736094e-03,1.24477009e-03,1.29918347e-03,1.24899123e-03,1.19741933e-03,1.30618247e-03,1.32650304e-03,1.15977880e-03,1.18642296e-03,1.39276736e-03,1.29651637e-03,1.06394209e-03,1.23592704e-03,1.46619459e-03,1.20860642e-03,1.00080725e-03,1.33527876e-03,1.48950898e-03,1.08410766e-03,1.00171432e-03,1.45393617e-03,1.43984327e-03,9.60508308e-04,1.07881965e-03,1.55034668e-03,1.31717771e-03,8.80135493e-04,1.21952102e-03,1.58485356e-03,1.14622048e-03,8.76640161e-04,1.38850124e-03,1.53277202e-03,9.70512587e-04,9.63392628e-04,1.53710084e-03,1.39358349e-03,8.40229009e-04,1.12746947e-03,1.61745996e-03,1.19322590e-03,7.97144381e-04,1.33135336e-03,1.59730518e-03,9.78435770e-04,8.61236832e-04,1.52221520e-03,1.47089580e-03,8.04457207e-04,1.02308449e-03,1.64635867e-03,1.26262900e-03,7.19478478e-04,1.24462317e-03,1.66476381e-03,1.02187805e-03,7.50267326e-04,1.46842205e-03,1.56517975e-03,8.10207743e-04,8.93294298e-04,1.63309796e-03,1.36706334e-03,6.84421480e-04,1.11417478e-03,1.69058294e-03,1.11763000e-03,6.80246395e-04,1.35592142e-03,1.62026987e-03,8.79822120e-04,8.01431105e-04,1.55394495e-03,1.43582156e-03,7.15378764e-04,1.01758920e-03,1.65371812e-03,1.18245043e-03,6.67703788e-04,1.27166510e-03,1.62613199e-03,9.25188492e-04,7.49414972e-04,1.49512888e-03,1.47610981e-03,7.31288706e-04,9.38230079e-04,1.62673151e-03,1.24187774e-03,6.51656381e-04,1.18253469e-03,1.62954612e-03,9.84913954e-04,7.06575092e-04,1.41523281e-03,1.50142765e-03,7.73262194e-04,8.79837599e-04,1.57209318e-03,1.27584458e-03,6.62829355e-04,1.12303456e-03,1.60947038e-03,1.01275864e-03,6.81919297e-04,1.36886522e-03,1.51639974e-03,7.82071011e-04,8.23386214e-04,1.54974927e-03,1.31762287e-03,6.44289343e-04,1.04665594e-03,1.61649003e-03,1.06665870e-03,6.33877214e-04,1.28906771e-03,1.55171592e-03,8.30863769e-04,7.49984024e-04,1.48333572e-03,1.37432164e-03,6.72707763e-04,9.57137410e-04,1.57618697e-03,1.13371228e-03,6.32563999e-04,1.19562353e-03,1.54290700e-03,8.95573737e-04,7.17865710e-04,1.39851278e-03,1.39371606e-03,7.23303634e-04,9.01634523e-04,1.51041296e-03,1.17025917e-03,6.60439084e-04,1.13068376e-03,1.50259066e-03,9.33339909e-04,7.19067329e-04,1.34102252e-03,1.38021536e-03,7.45528685e-04,8.77413378e-04,1.47594584e-03,1.17981471e-03,6.53705705e-04,1.08709885e-03,1.50158391e-03,9.57892313e-04,6.76542830e-04,1.28775552e-03,1.41550055e-03,7.74207421e-04,8.00413416e-04,1.42458129e-03,1.24602862e-03,6.74704098e-04,9.84699414e-04,1.46365526e-03,1.04278070e-03,6.79076774e-04,1.17469168e-03,1.40059653e-03,8.61359505e-04,7.76486059e-04,1.31807585e-03,1.26021442e-03,7.46947788e-04,9.30445023e-04,1.38001326e-03,1.08752982e-03,7.21695500e-04,1.09113586e-03,1.35234828e-03,9.33124883e-04,7.79582745e-04,1.21121852e-03,1.25433281e-03,8.37430340e-04,8.90102568e-04,1.26021215e-03,1.12488673e-03,8.18795753e-04,1.00939040e-03,1.23305428e-03,1.00900871e-03,8.68946912e-04,1.09515347e-03,1.15030327e-03,9.42726727e-04,9.57100401e-04,1.12061593e-03,1.05007442e-03,9.41389193e-04,1.04129391e-03,1.08304182e-03,9.74386818e-04,9.95019739e-04,1.08323246e-03,1.00412404e-03,9.54351009e-04,1.07221860e-03,1.06183998e-03,9.22106830e-04,9.99007177e-04,1.13137718e-03,9.81090375e-04,8.78149080e-04,1.09150194e-03,1.13561737e-03,8.69465356e-04,9.01318390e-04,1.19400290e-03,1.06660932e-03,7.71014710e-04,9.97134973e-04,1.25998619e-03,9.32668269e-04,7.30678172e-04,1.14357413e-03,1.25014081e-03,7.68232814e-04,7.78436837e-04,1.29616919e-03,1.14686152e-03,6.24486689e-04,9.17391581e-04,1.40100955e-03,9.62564958e-04,5.53700013e-04,1.11982102e-03,1.41186811e-03,7.38818949e-04,5.91968514e-04,1.33293365e-03,1.30621872e-03,5.36022105e-04,7.45750394e-04,1.49307897e-03,1.09500300e-03,4.16298159e-04,9.86677007e-04,1.54450354e-03,8.22695374e-04,4.24490621e-04,1.25677574e-03,1.45715191e-03,5.57031792e-04,5.72962746e-04,1.48315718e-03,1.23803383e-03,3.70891759e-04,8.35034084e-04,1.59829426e-03,9.32352403e-04,3.21321702e-04,1.14952555e-03,1.56014543e-03,6.13466378e-04,4.31788269e-04,1.43569644e-03,1.36614446e-03,3.64023734e-04,6.83077423e-04,1.61475906e-03,1.05661806e-03,2.53301715e-04,1.01595180e-03,1.63206638e-03,7.06100501e-04,3.17106970e-04,1.34537433e-03,1.47362943e-03,4.04475770e-04,5.46103211e-04,1.58274175e-03,1.17200969e-03,2.32894881e-04,8.86232948e-04,1.66012950e-03,7.99494346e-04,2.41095653e-04,1.25157629e-03,1.54976534e-03,4.50009813e-04,4.32572442e-04,1.54647375e-03,1.27309137e-03,2.14457750e-04,7.62010497e-04,1.69103617e-03,8.96559034e-04,1.56135481e-04,1.14605722e-03,1.64306294e-03,5.14964746e-04,2.93040904e-04,1.48478141e-03,1.41023422e-03,2.26644558e-04,5.92087275e-04,1.68812603e-03,1.04902764e-03,1.07203153e-04,9.77037986e-04,1.70016681e-03,6.50429814e-04,1.88969551e-04,1.34820274e-03,1.51449093e-03,3.16162221e-04,4.51880654e-04,1.60866806e-03,1.17638849e-03,1.31794247e-04,8.28394962e-04,1.68998856e-03,7.71150145e-04,1.44021972e-04,1.22119155e-03,1.57036684e-03,4.01584005e-04,3.48286867e-04,1.52888948e-03,1.28038119e-03,1.60834056e-04,6.90094098e-04,1.67281613e-03,8.94718907e-04,1.07869500e-04,1.07964750e-03,1.61757656e-03,5.12194308e-04,2.52261416e-04,1.41578862e-03,1.37990306e-03,2.29512493e-04,5.52286832e-04,1.61271766e-03,1.02350449e-03,1.15901261e-04,9.26727790e-04,1.62227489e-03,6.41477425e-04,1.95425493e-04,1.27699423e-03,1.44585074e-03,3.31211406e-04,4.41622372e-04,1.51343404e-03,1.13289613e-03,1.68689146e-04,7.85675771e-04,1.57865705e-03,7.66696316e-04,1.89120387e-04,1.13564669e-03,1.46165447e-03,4.41520599e-04,3.78976893e-04,1.40132263e-03,1.19914255e-03,2.37514543e-04,6.81268530e-04,1.51784694e-03,8.64131417e-04,2.00159858e-04,1.01224041e-03,1.46179703e-03,5.45206683e-04,3.29698884e-04,1.28460496e-03,1.25561702e-03,3.22443926e-04,5.83044719e-04,1.43078813e-03,9.59613333e-04,2.46606459e-04,8.87207400e-04,1.41988346e-03,6.54148746e-04,3.27146488e-04,1.16014774e-03,1.26395948e-03,4.17263120e-04,5.31908578e-04,1.33308069e-03,1.01245835e-03,3.04010758e-04,7.98099549e-04,1.36808000e-03,7.36757373e-04,3.33084712e-04,1.05099647e-03,1.26637938e-03,5.09597855e-04,4.84055875e-04,1.22487256e-03,1.06553364e-03,3.85304206e-04,7.05468612e-04,1.28025000e-03,8.26778837e-04,3.86228118e-04,9.31001513e-04,1.21288406e-03,6.16604365e-04,4.98859360e-04,1.09877416e-03,1.05241597e-03,4.87986661e-04,6.80167121e-04,1.16822651e-03,8.51637248e-04,4.66573419e-04,8.71824005e-04,1.12994646e-03,6.69915813e-04,5.45454548e-04,1.01784764e-03,1.00604241e-03,5.55815519e-04,6.89540388e-04,1.08044355e-03,8.41468055e-04,5.33921639e-04,8.47773098e-04,1.04960639e-03,6.89279658e-04,5.99430202e-04,9.69231537e-04,9.44049907e-04,5.94412215e-04,7.21647299e-04,1.01825095e-03,8.03659693e-04,5.80776165e-04,8.54908828e-04,9.84189149e-04,6.76113933e-04,6.45292593e-04,9.53342220e-04,8.83226564e-04,6.01895878e-04,7.60299293e-04,9.84931786e-04,7.52031493e-04,6.02204013e-04,8.83245102e-04,9.40751638e-04,6.35518319e-04,6.73222684e-04,9.70489691e-04,8.36823624e-04,5.72578642e-04,7.88202472e-04,9.90937115e-04,7.08331999e-04,5.84119309e-04,9.06440207e-04,9.35435042e-04,5.98192332e-04,6.66907265e-04,9.86244525e-04,8.19262098e-04,5.43568870e-04,7.94888482e-04,9.97895843e-04,6.77155163e-04,5.64420660e-04,9.27387263e-04,9.32740050e-04,5.52548685e-04,6.57430770e-04,1.02157889e-03,8.05811558e-04,4.84356906e-04,7.96989952e-04,1.04544279e-03,6.51357335e-04,4.95261493e-04,9.42790167e-04,9.87364099e-04,5.12728634e-04,5.84921145e-04,1.05166536e-03,8.59631947e-04,4.29708238e-04,7.29994330e-04,1.09014630e-03,6.94931809e-04,4.27001450e-04,8.90837561e-04,1.04408608e-03,5.36983359e-04,5.07181246e-04,1.02281498e-03,9.22656055e-04,4.28133381e-04,6.50008086e-04,1.08888436e-03,7.55699442e-04,3.97509304e-04,8.18171211e-04,1.06985328e-03,5.85348054e-04,4.53075176e-04,9.67676968e-04,9.69468610e-04,4.54400014e-04,5.79723328e-04,1.05985843e-03,8.13052532e-04,3.94782025e-04,7.43764294e-04,1.07163173e-03,6.40255175e-04,4.19276932e-04,9.02372378e-04,1.00123743e-03,4.94116367e-04,5.18669414e-04,1.01521892e-03,8.68063787e-04,4.09567576e-04,6.64880588e-04,1.05503278e-03,7.06834267e-04,4.04526668e-04,8.18996844e-04,1.01426657e-03,5.57967596e-04,4.75882383e-04,9.41818704e-04,9.06246494e-04,4.56866949e-04,6.01218716e-04,1.00399593e-03,7.60766302e-04,4.25037258e-04,7.45528641e-04,9.93087546e-04,6.15589091e-04,4.65275165e-04,8.70866026e-04,9.15862557e-04,5.06332180e-04,5.61956852e-04,9.46224284e-04,7.95523607e-04,4.57484493e-04,6.86037170e-04,9.55047943e-04,6.64891703e-04,4.76819791e-04,8.03167031e-04,8.98588721e-04,5.57568522e-04,5.54414366e-04,8.82644439e-04,7.94536599e-04,4.99461773e-04,6.66188048e-04,9.04879361e-04,6.71622935e-04,5.02773834e-04,7.80731902e-04,8.65622819e-04,5.61861563e-04,5.63752687e-04,8.67461812e-04,7.76175309e-04,4.92535952e-04,6.64451217e-04,9.03991913e-04,6.59853778e-04,4.79896232e-04,7.77738801e-04,8.81027821e-04,5.45872444e-04,5.25907035e-04,8.74109932e-04,8.03861945e-04,4.62280347e-04,6.18510131e-04,9.28575874e-04,6.90457950e-04,4.29628750e-04,7.34996649e-04,9.26107127e-04,5.66889480e-04,4.56677534e-04,8.47440957e-04,8.64600772e-04,4.61375480e-04,5.38847284e-04,9.28851506e-04,7.54997301e-04,3.98270581e-04,6.59471117e-04,9.58745468e-04,6.18785705e-04,3.93173604e-04,7.93357150e-04,9.27161796e-04,4.83584806e-04,4.49932480e-04,9.11829950e-04,8.36553463e-04,3.77721988e-04,5.59889125e-04,9.88289691e-04,7.01415803e-04,3.24768845e-04,7.03329807e-04,1.00336415e-03,5.45836480e-04,3.38900048e-04,8.52830661e-04,9.48861861e-04,3.99379468e-04,4.21782433e-04,9.78001173e-04,8.29910654e-04,2.91873918e-04,5.61513089e-04,1.05098660e-03,6.64867236e-04,2.47813424e-04,7.33905542e-04,1.05195793e-03,4.82828817e-04,2.81200183e-04,9.06144284e-04,9.73700099e-04,3.18896326e-04,3.91761246e-04,1.04246751e-03,8.24360778e-04,2.07737168e-04,5.63446249e-04,1.11111243e-03,6.27528265e-04,1.76429381e-04,7.65902056e-04,1.09134118e-03,4.19141889e-04,2.37936212e-04,9.59159672e-04,9.79082542e-04,2.41316563e-04,3.86722649e-04,1.10109198e-03,7.89715283e-04,1.33906495e-04,5.97856029e-04,1.15643446e-03,5.56882899e-04,1.25369776e-04,8.30371220e-04,1.10551218e-03,3.26976202e-04,2.24997467e-04,1.03477849e-03,9.50516560e-04,1.49933694e-04,4.18622343e-04,1.16352585e-03,7.17404000e-04,6.80594508e-05,6.69400408e-04,1.18227010e-03,4.52296363e-04,1.05347346e-04,9.24194657e-04,1.07926127e-03,2.12529999e-04,2.60050074e-04,1.12469351e-03,8.70238736e-04,5.39386820e-05,5.02773680e-04,1.22101528e-03,5.97055655e-04,1.71766323e-05,7.81228470e-04,1.18458800e-03,3.19673204e-04,1.16504213e-04,1.03114895e-03,1.01689050e-03,1.02877698e-04,3.34208145e-04,1.19120314e-03,7.51356532e-04,6.27022258e-07,6.22669000e-04,1.21841453e-03,4.47290073e-04,4.18683148e-05,9.14242316e-04,1.10013140e-03,1.76672882e-04,2.21652445e-04,1.13703363e-03,8.59124710e-04,6.74048503e-06,5.00305011e-04,1.23288800e-03,5.49932031e-04,-1.74075316e-05,8.11492402e-04,1.17300947e-03,2.46754920e-04,1.14438564e-04,1.07770278e-03,9.66907498e-04,2.55085467e-05,3.73177653e-04,1.22955881e-03,6.61856062e-04,-5.56168011e-05,6.96015552e-04,1.22409594e-03,3.32424265e-04,2.79752019e-05,1.00122487e-03,1.05709717e-03,6.22950948e-05,2.59406442e-04,1.20862107e-03,7.65873738e-04,-7.71914857e-05,5.82961912e-04,1.26058411e-03,4.21249541e-04,-4.62015435e-05,9.17077262e-04,1.13803015e-03,1.10355586e-04,1.51959985e-04,1.17470304e-03,8.66826966e-04,-8.55935131e-05,4.70193801e-04,1.28593148e-03,5.12528527e-04,-1.12813592e-04,8.28552269e-04,1.21692490e-03,1.64381825e-04,4.00335526e-05,1.13428867e-03,9.79931528e-04,-8.74909642e-05,3.37590367e-04,1.30594316e-03,6.31382793e-04,-1.75833055e-04,7.05831287e-04,1.29512112e-03,2.58187801e-04,-7.45609621e-05,1.05060234e-03,1.10003733e-03,-4.44517638e-05,1.93440194e-04,1.28199481e-03,7.66958391e-04,-1.97975205e-04,5.61402712e-04,1.33814869e-03,3.78859676e-04,-1.61501127e-04,9.35570771e-04,1.20206001e-03,3.40754238e-05,5.67886596e-05,1.21959077e-03,9.06708755e-04,-1.79492435e-04,4.01187546e-04,1.33995089e-03,5.26899646e-04,-2.07717843e-04,7.82740823e-04,1.26561391e-03,1.59799020e-04,-4.48013910e-05,1.10259696e-03,1.01645591e-03,-1.00726261e-04,2.65017060e-04,1.27822772e-03,6.58101137e-04,-1.89085559e-04,6.39176513e-04,1.26543332e-03,2.84432568e-04,-8.54656205e-05,9.78868655e-04,1.07011174e-03,-7.55467221e-06,1.78966931e-04,1.19552503e-03,7.46513551e-04,-1.43748838e-04,5.30655807e-04,1.23451675e-03,3.82388435e-04,-9.26762405e-05,8.73749208e-04,1.08958660e-03,7.50435607e-05,1.26397013e-04,1.11622168e-03,8.04054604e-04,-9.51336261e-05,4.49238188e-04,1.19485270e-03,4.58474116e-04,-8.64034911e-05,7.84691603e-04,1.09217885e-03,1.48161576e-04,9.33396861e-05,1.03998932e-03,8.40744443e-04,-4.31673839e-05,3.89345485e-04,1.14630647e-03,5.13500616e-04,-6.63406063e-05,7.15741604e-04,1.07747315e-03,2.03063805e-04,8.01063568e-05,9.79800044e-04,8.56669445e-04,-4.34154061e-06,3.50164557e-04,1.10792463e-03,5.49295863e-04,-5.29456029e-05,6.63850545e-04,1.06607242e-03,2.44085652e-04,6.72409756e-05,9.30117942e-04,8.68896108e-04,2.78205884e-05,3.18111177e-04,1.07269503e-03,5.75081720e-04,-3.92033104e-05,6.24751513e-04,1.05155506e-03,2.70258751e-04,5.99560350e-05,8.97086758e-04,8.73977332e-04,4.23732711e-05,2.94417903e-04,1.05570234e-03,5.92114913e-04,-4.34585148e-05,5.94622819e-04,1.05449397e-03,2.87812698e-04,3.65354187e-05,8.72442903e-04,8.93709211e-04,4.90334369e-05,2.58153520e-04,1.04650538e-03,6.19691211e-04,-5.53760390e-05,5.56335858e-04,1.06550527e-03,3.11429629e-04,4.61449634e-06,8.43961958e-04,9.22866121e-04,5.77875489e-05,2.11659350e-04,1.03693708e-03,6.58579611e-04,-6.80682614e-05,5.06047372e-04,1.07838107e-03,3.47712270e-04,-2.97119254e-05,8.02839909e-04,9.54994601e-04,7.88709588e-05,1.62046681e-04
