# Supplementary material for: SLEEPY: a comprehensive Python module for simulating relaxation and dynamics in nuclear magnetic resonance
Source: Nat Commun. 2025 Oct 20;16:9278. doi: 10.1038/s41467-025-65091-6 (PMC12537869; doi:10.1038/s41467-025-65091-6)
Supplement: Supplementary file 4 — Source data [file 41467_2025_65091_MOESM4_ESM.zip › 595612_2_data_set_11356395_t1nb8f (1)/FigureData/Figure1C_Liouvillian.txt]

Liouvillian matrix
States (LaTeX names)
|S$_0^\alpha$S$_1^\alpha$$\langle_1$,|S$_0^\alpha$S$_1^+$$\langle_1$,|S$_0^\alpha$S$_1^-$$\langle_1$,|S$_0^\alpha$S$_1^\beta$$\langle_1$,|S$_0^\beta$S$_1^\alpha$$\langle_1$,|S$_0^\beta$S$_1^+$$\langle_1$,|S$_0^\beta$S$_1^-$$\langle_1$,|S$_0^\beta$S$_1^\beta$$\langle_1$,|S$_0^\alpha$S$_1^\alpha$$\langle_2$,|S$_0^\alpha$S$_1^+$$\langle_2$,|S$_0^\alpha$S$_1^-$$\langle_2$,|S$_0^\alpha$S$_1^\beta$$\langle_2$,|S$_0^\beta$S$_1^\alpha$$\langle_2$,|S$_0^\beta$S$_1^+$$\langle_2$,|S$_0^\beta$S$_1^-$$\langle_2$,|S$_0^\beta$S$_1^\beta$$\langle_2$

Liouvillian intensity
-5.00000000e+05+0.00000000e+00j,0.00000000e+00+1.09955743e+05j,0.00000000e+00+0.00000000e+00j,0.00000000e+00+0.00000000e+00j,0.00000000e+00-1.09955743e+05j,0.00000000e+00+0.00000000e+00j,0.00000000e+00+0.00000000e+00j,0.00000000e+00+0.00000000e+00j,0.00000000e+00+0.00000000e+00j,0.00000000e+00+0.00000000e+00j,0.00000000e+00+0.00000000e+00j,0.00000000e+00+0.00000000e+00j,0.00000000e+00+0.00000000e+00j,0.00000000e+00+0.00000000e+00j,0.00000000e+00+0.00000000e+00j,0.00000000e+00+0.00000000e+00j,5.00000000e+05+0.00000000e+00j,0.00000000e+00+0.00000000e+00j,0.00000000e+00+0.00000000e+00j,0.00000000e+00+0.00000000e+00j,0.00000000e+00+0.00000000e+00j,0.00000000e+00+0.00000000e+00j,0.00000000e+00+0.00000000e+00j,0.00000000e+00+0.00000000e+00j,0.00000000e+00+0.00000000e+00j,0.00000000e+00+0.00000000e+00j,0.00000000e+00+0.00000000e+00j,0.00000000e+00+0.00000000e+00j,0.00000000e+00+0.00000000e+00j,0.00000000e+00+0.00000000e+00j,0.00000000e+00+0.00000000e+00j,0.00000000e+00+0.00000000e+00j
0.00000000e+00+1.09955743e+05j,-5.00000000e+05-5.21097926e+03j,0.00000000e+00+0.00000000e+00j,0.00000000e+00+0.00000000e+00j,0.00000000e+00+0.00000000e+00j,0.00000000e+00-1.09955743e+05j,0.00000000e+00+0.00000000e+00j,0.00000000e+00+0.00000000e+00j,0.00000000e+00+0.00000000e+00j,0.00000000e+00+0.00000000e+00j,0.00000000e+00+0.00000000e+00j,0.00000000e+00+0.00000000e+00j,0.00000000e+00+0.00000000e+00j,0.00000000e+00+0.00000000e+00j,0.00000000e+00+0.00000000e+00j,0.00000000e+00+0.00000000e+00j,0.00000000e+00+0.00000000e+00j,5.00000000e+05+0.00000000e+00j,0.00000000e+00+0.00000000e+00j,0.00000000e+00+0.00000000e+00j,0.00000000e+00+0.00000000e+00j,0.00000000e+00+0.00000000e+00j,0.00000000e+00+0.00000000e+00j,0.00000000e+00+0.00000000e+00j,0.00000000e+00+0.00000000e+00j,0.00000000e+00+0.00000000e+00j,0.00000000e+00+0.00000000e+00j,0.00000000e+00+0.00000000e+00j,0.00000000e+00+0.00000000e+00j,0.00000000e+00+0.00000000e+00j,0.00000000e+00+0.00000000e+00j,0.00000000e+00+0.00000000e+00j
0.00000000e+00+0.00000000e+00j,0.00000000e+00+0.00000000e+00j,-5.00000000e+05-5.21097926e+03j,0.00000000e+00+1.09955743e+05j,0.00000000e+00+0.00000000e+00j,0.00000000e+00+0.00000000e+00j,0.00000000e+00-1.09955743e+05j,0.00000000e+00+0.00000000e+00j,0.00000000e+00+0.00000000e+00j,0.00000000e+00+0.00000000e+00j,0.00000000e+00+0.00000000e+00j,0.00000000e+00+0.00000000e+00j,0.00000000e+00+0.00000000e+00j,0.00000000e+00+0.00000000e+00j,0.00000000e+00+0.00000000e+00j,0.00000000e+00+0.00000000e+00j,0.00000000e+00+0.00000000e+00j,0.00000000e+00+0.00000000e+00j,5.00000000e+05+0.00000000e+00j,0.00000000e+00+0.00000000e+00j,0.00000000e+00+0.00000000e+00j,0.00000000e+00+0.00000000e+00j,0.00000000e+00+0.00000000e+00j,0.00000000e+00+0.00000000e+00j,0.00000000e+00+0.00000000e+00j,0.00000000e+00+0.00000000e+00j,0.00000000e+00+0.00000000e+00j,0.00000000e+00+0.00000000e+00j,0.00000000e+00+0.00000000e+00j,0.00000000e+00+0.00000000e+00j,0.00000000e+00+0.00000000e+00j,0.00000000e+00+0.00000000e+00j
0.00000000e+00+0.00000000e+00j,0.00000000e+00+0.00000000e+00j,0.00000000e+00+1.09955743e+05j,-5.00000000e+05+0.00000000e+00j,0.00000000e+00+0.00000000e+00j,0.00000000e+00+0.00000000e+00j,0.00000000e+00+0.00000000e+00j,0.00000000e+00-1.09955743e+05j,0.00000000e+00+0.00000000e+00j,0.00000000e+00+0.00000000e+00j,0.00000000e+00+0.00000000e+00j,0.00000000e+00+0.00000000e+00j,0.00000000e+00+0.00000000e+00j,0.00000000e+00+0.00000000e+00j,0.00000000e+00+0.00000000e+00j,0.00000000e+00+0.00000000e+00j,0.00000000e+00+0.00000000e+00j,0.00000000e+00+0.00000000e+00j,0.00000000e+00+0.00000000e+00j,5.00000000e+05+0.00000000e+00j,0.00000000e+00+0.00000000e+00j,0.00000000e+00+0.00000000e+00j,0.00000000e+00+0.00000000e+00j,0.00000000e+00+0.00000000e+00j,0.00000000e+00+0.00000000e+00j,0.00000000e+00+0.00000000e+00j,0.00000000e+00+0.00000000e+00j,0.00000000e+00+0.00000000e+00j,0.00000000e+00+0.00000000e+00j,0.00000000e+00+0.00000000e+00j,0.00000000e+00+0.00000000e+00j,0.00000000e+00+0.00000000e+00j
0.00000000e+00-1.09955743e+05j,0.00000000e+00+0.00000000e+00j,0.00000000e+00+0.00000000e+00j,0.00000000e+00+0.00000000e+00j,-5.00000000e+05+5.21097926e+03j,0.00000000e+00+1.09955743e+05j,0.00000000e+00+0.00000000e+00j,0.00000000e+00+0.00000000e+00j,0.00000000e+00+0.00000000e+00j,0.00000000e+00+0.00000000e+00j,0.00000000e+00+0.00000000e+00j,0.00000000e+00+0.00000000e+00j,0.00000000e+00+0.00000000e+00j,0.00000000e+00+0.00000000e+00j,0.00000000e+00+0.00000000e+00j,0.00000000e+00+0.00000000e+00j,0.00000000e+00+0.00000000e+00j,0.00000000e+00+0.00000000e+00j,0.00000000e+00+0.00000000e+00j,0.00000000e+00+0.00000000e+00j,5.00000000e+05+0.00000000e+00j,0.00000000e+00+0.00000000e+00j,0.00000000e+00+0.00000000e+00j,0.00000000e+00+0.00000000e+00j,0.00000000e+00+0.00000000e+00j,0.00000000e+00+0.00000000e+00j,0.00000000e+00+0.00000000e+00j,0.00000000e+00+0.00000000e+00j,0.00000000e+00+0.00000000e+00j,0.00000000e+00+0.00000000e+00j,0.00000000e+00+0.00000000e+00j,0.00000000e+00+0.00000000e+00j
0.00000000e+00+0.00000000e+00j,0.00000000e+00-1.09955743e+05j,0.00000000e+00+0.00000000e+00j,0.00000000e+00+0.00000000e+00j,0.00000000e+00+1.09955743e+05j,-5.00000000e+05+0.00000000e+00j,0.00000000e+00+0.00000000e+00j,0.00000000e+00+0.00000000e+00j,0.00000000e+00+0.00000000e+00j,0.00000000e+00+0.00000000e+00j,0.00000000e+00+0.00000000e+00j,0.00000000e+00+0.00000000e+00j,0.00000000e+00+0.00000000e+00j,0.00000000e+00+0.00000000e+00j,0.00000000e+00+0.00000000e+00j,0.00000000e+00+0.00000000e+00j,0.00000000e+00+0.00000000e+00j,0.00000000e+00+0.00000000e+00j,0.00000000e+00+0.00000000e+00j,0.00000000e+00+0.00000000e+00j,0.00000000e+00+0.00000000e+00j,5.00000000e+05+0.00000000e+00j,0.00000000e+00+0.00000000e+00j,0.00000000e+00+0.00000000e+00j,0.00000000e+00+0.00000000e+00j,0.00000000e+00+0.00000000e+00j,0.00000000e+00+0.00000000e+00j,0.00000000e+00+0.00000000e+00j,0.00000000e+00+0.00000000e+00j,0.00000000e+00+0.00000000e+00j,0.00000000e+00+0.00000000e+00j,0.00000000e+00+0.00000000e+00j
0.00000000e+00+0.00000000e+00j,0.00000000e+00+0.00000000e+00j,0.00000000e+00-1.09955743e+05j,0.00000000e+00+0.00000000e+00j,0.00000000e+00+0.00000000e+00j,0.00000000e+00+0.00000000e+00j,-5.00000000e+05+0.00000000e+00j,0.00000000e+00+1.09955743e+05j,0.00000000e+00+0.00000000e+00j,0.00000000e+00+0.00000000e+00j,0.00000000e+00+0.00000000e+00j,0.00000000e+00+0.00000000e+00j,0.00000000e+00+0.00000000e+00j,0.00000000e+00+0.00000000e+00j,0.00000000e+00+0.00000000e+00j,0.00000000e+00+0.00000000e+00j,0.00000000e+00+0.00000000e+00j,0.00000000e+00+0.00000000e+00j,0.00000000e+00+0.00000000e+00j,0.00000000e+00+0.00000000e+00j,0.00000000e+00+0.00000000e+00j,0.00000000e+00+0.00000000e+00j,5.00000000e+05+0.00000000e+00j,0.00000000e+00+0.00000000e+00j,0.00000000e+00+0.00000000e+00j,0.00000000e+00+0.00000000e+00j,0.00000000e+00+0.00000000e+00j,0.00000000e+00+0.00000000e+00j,0.00000000e+00+0.00000000e+00j,0.00000000e+00+0.00000000e+00j,0.00000000e+00+0.00000000e+00j,0.00000000e+00+0.00000000e+00j
0.00000000e+00+0.00000000e+00j,0.00000000e+00+0.00000000e+00j,0.00000000e+00+0.00000000e+00j,0.00000000e+00-1.09955743e+05j,0.00000000e+00+0.00000000e+00j,0.00000000e+00+0.00000000e+00j,0.00000000e+00+1.09955743e+05j,-5.00000000e+05+5.21097926e+03j,0.00000000e+00+0.00000000e+00j,0.00000000e+00+0.00000000e+00j,0.00000000e+00+0.00000000e+00j,0.00000000e+00+0.00000000e+00j,0.00000000e+00+0.00000000e+00j,0.00000000e+00+0.00000000e+00j,0.00000000e+00+0.00000000e+00j,0.00000000e+00+0.00000000e+00j,0.00000000e+00+0.00000000e+00j,0.00000000e+00+0.00000000e+00j,0.00000000e+00+0.00000000e+00j,0.00000000e+00+0.00000000e+00j,0.00000000e+00+0.00000000e+00j,0.00000000e+00+0.00000000e+00j,0.00000000e+00+0.00000000e+00j,5.00000000e+05+0.00000000e+00j,0.00000000e+00+0.00000000e+00j,0.00000000e+00+0.00000000e+00j,0.00000000e+00+0.00000000e+00j,0.00000000e+00+0.00000000e+00j,0.00000000e+00+0.00000000e+00j,0.00000000e+00+0.00000000e+00j,0.00000000e+00+0.00000000e+00j,0.00000000e+00+0.00000000e+00j
0.00000000e+00+0.00000000e+00j,0.00000000e+00+0.00000000e+00j,0.00000000e+00+0.00000000e+00j,0.00000000e+00+0.00000000e+00j,0.00000000e+00+0.00000000e+00j,0.00000000e+00+0.00000000e+00j,0.00000000e+00+0.00000000e+00j,0.00000000e+00+0.00000000e+00j,-5.00000000e+05+5.21097926e+03j,0.00000000e+00+1.09955743e+05j,0.00000000e+00+0.00000000e+00j,0.00000000e+00+0.00000000e+00j,0.00000000e+00-1.09955743e+05j,0.00000000e+00+0.00000000e+00j,0.00000000e+00+0.00000000e+00j,0.00000000e+00+0.00000000e+00j,0.00000000e+00+0.00000000e+00j,0.00000000e+00+0.00000000e+00j,0.00000000e+00+0.00000000e+00j,0.00000000e+00+0.00000000e+00j,0.00000000e+00+0.00000000e+00j,0.00000000e+00+0.00000000e+00j,0.00000000e+00+0.00000000e+00j,0.00000000e+00+0.00000000e+00j,5.00000000e+05+0.00000000e+00j,0.00000000e+00+0.00000000e+00j,0.00000000e+00+0.00000000e+00j,0.00000000e+00+0.00000000e+00j,0.00000000e+00+0.00000000e+00j,0.00000000e+00+0.00000000e+00j,0.00000000e+00+0.00000000e+00j,0.00000000e+00+0.00000000e+00j
0.00000000e+00+0.00000000e+00j,0.00000000e+00+0.00000000e+00j,0.00000000e+00+0.00000000e+00j,0.00000000e+00+0.00000000e+00j,0.00000000e+00+0.00000000e+00j,0.00000000e+00+0.00000000e+00j,0.00000000e+00+0.00000000e+00j,0.00000000e+00+0.00000000e+00j,0.00000000e+00+1.09955743e+05j,-5.00000000e+05+0.00000000e+00j,0.00000000e+00+0.00000000e+00j,0.00000000e+00+0.00000000e+00j,0.00000000e+00+0.00000000e+00j,0.00000000e+00-1.09955743e+05j,0.00000000e+00+0.00000000e+00j,0.00000000e+00+0.00000000e+00j,0.00000000e+00+0.00000000e+00j,0.00000000e+00+0.00000000e+00j,0.00000000e+00+0.00000000e+00j,0.00000000e+00+0.00000000e+00j,0.00000000e+00+0.00000000e+00j,0.00000000e+00+0.00000000e+00j,0.00000000e+00+0.00000000e+00j,0.00000000e+00+0.00000000e+00j,0.00000000e+00+0.00000000e+00j,5.00000000e+05+0.00000000e+00j,0.00000000e+00+0.00000000e+00j,0.00000000e+00+0.00000000e+00j,0.00000000e+00+0.00000000e+00j,0.00000000e+00+0.00000000e+00j,0.00000000e+00+0.00000000e+00j,0.00000000e+00+0.00000000e+00j
0.00000000e+00+0.00000000e+00j,0.00000000e+00+0.00000000e+00j,0.00000000e+00+0.00000000e+00j,0.00000000e+00+0.00000000e+00j,0.00000000e+00+0.00000000e+00j,0.00000000e+00+0.00000000e+00j,0.00000000e+00+0.00000000e+00j,0.00000000e+00+0.00000000e+00j,0.00000000e+00+0.00000000e+00j,0.00000000e+00+0.00000000e+00j,-5.00000000e+05+0.00000000e+00j,0.00000000e+00+1.09955743e+05j,0.00000000e+00+0.00000000e+00j,0.00000000e+00+0.00000000e+00j,0.00000000e+00-1.09955743e+05j,0.00000000e+00+0.00000000e+00j,0.00000000e+00+0.00000000e+00j,0.00000000e+00+0.00000000e+00j,0.00000000e+00+0.00000000e+00j,0.00000000e+00+0.00000000e+00j,0.00000000e+00+0.00000000e+00j,0.00000000e+00+0.00000000e+00j,0.00000000e+00+0.00000000e+00j,0.00000000e+00+0.00000000e+00j,0.00000000e+00+0.00000000e+00j,0.00000000e+00+0.00000000e+00j,5.00000000e+05+0.00000000e+00j,0.00000000e+00+0.00000000e+00j,0.00000000e+00+0.00000000e+00j,0.00000000e+00+0.00000000e+00j,0.00000000e+00+0.00000000e+00j,0.00000000e+00+0.00000000e+00j
0.00000000e+00+0.00000000e+00j,0.00000000e+00+0.00000000e+00j,0.00000000e+00+0.00000000e+00j,0.00000000e+00+0.00000000e+00j,0.00000000e+00+0.00000000e+00j,0.00000000e+00+0.00000000e+00j,0.00000000e+00+0.00000000e+00j,0.00000000e+00+0.00000000e+00j,0.00000000e+00+0.00000000e+00j,0.00000000e+00+0.00000000e+00j,0.00000000e+00+1.09955743e+05j,-5.00000000e+05+5.21097926e+03j,0.00000000e+00+0.00000000e+00j,0.00000000e+00+0.00000000e+00j,0.00000000e+00+0.00000000e+00j,0.00000000e+00-1.09955743e+05j,0.00000000e+00+0.00000000e+00j,0.00000000e+00+0.00000000e+00j,0.00000000e+00+0.00000000e+00j,0.00000000e+00+0.00000000e+00j,0.00000000e+00+0.00000000e+00j,0.00000000e+00+0.00000000e+00j,0.00000000e+00+0.00000000e+00j,0.00000000e+00+0.00000000e+00j,0.00000000e+00+0.00000000e+00j,0.00000000e+00+0.00000000e+00j,0.00000000e+00+0.00000000e+00j,5.00000000e+05+0.00000000e+00j,0.00000000e+00+0.00000000e+00j,0.00000000e+00+0.00000000e+00j,0.00000000e+00+0.00000000e+00j,0.00000000e+00+0.00000000e+00j
0.00000000e+00+0.00000000e+00j,0.00000000e+00+0.00000000e+00j,0.00000000e+00+0.00000000e+00j,0.00000000e+00+0.00000000e+00j,0.00000000e+00+0.00000000e+00j,0.00000000e+00+0.00000000e+00j,0.00000000e+00+0.00000000e+00j,0.00000000e+00+0.00000000e+00j,0.00000000e+00-1.09955743e+05j,0.00000000e+00+0.00000000e+00j,0.00000000e+00+0.00000000e+00j,0.00000000e+00+0.00000000e+00j,-5.00000000e+05+0.00000000e+00j,0.00000000e+00+1.09955743e+05j,0.00000000e+00+0.00000000e+00j,0.00000000e+00+0.00000000e+00j,0.00000000e+00+0.00000000e+00j,0.00000000e+00+0.00000000e+00j,0.00000000e+00+0.00000000e+00j,0.00000000e+00+0.00000000e+00j,0.00000000e+00+0.00000000e+00j,0.00000000e+00+0.00000000e+00j,0.00000000e+00+0.00000000e+00j,0.00000000e+00+0.00000000e+00j,0.00000000e+00+0.00000000e+00j,0.00000000e+00+0.00000000e+00j,0.00000000e+00+0.00000000e+00j,0.00000000e+00+0.00000000e+00j,5.00000000e+05+0.00000000e+00j,0.00000000e+00+0.00000000e+00j,0.00000000e+00+0.00000000e+00j,0.00000000e+00+0.00000000e+00j
0.00000000e+00+0.00000000e+00j,0.00000000e+00+0.00000000e+00j,0.00000000e+00+0.00000000e+00j,0.00000000e+00+0.00000000e+00j,0.00000000e+00+0.00000000e+00j,0.00000000e+00+0.00000000e+00j,0.00000000e+00+0.00000000e+00j,0.00000000e+00+0.00000000e+00j,0.00000000e+00+0.00000000e+00j,0.00000000e+00-1.09955743e+05j,0.00000000e+00+0.00000000e+00j,0.00000000e+00+0.00000000e+00j,0.00000000e+00+1.09955743e+05j,-5.00000000e+05-5.21097926e+03j,0.00000000e+00+0.00000000e+00j,0.00000000e+00+0.00000000e+00j,0.00000000e+00+0.00000000e+00j,0.00000000e+00+0.00000000e+00j,0.00000000e+00+0.00000000e+00j,0.00000000e+00+0.00000000e+00j,0.00000000e+00+0.00000000e+00j,0.00000000e+00+0.00000000e+00j,0.00000000e+00+0.00000000e+00j,0.00000000e+00+0.00000000e+00j,0.00000000e+00+0.00000000e+00j,0.00000000e+00+0.00000000e+00j,0.00000000e+00+0.00000000e+00j,0.00000000e+00+0.00000000e+00j,0.00000000e+00+0.00000000e+00j,5.00000000e+05+0.00000000e+00j,0.00000000e+00+0.00000000e+00j,0.00000000e+00+0.00000000e+00j
0.00000000e+00+0.00000000e+00j,0.00000000e+00+0.00000000e+00j,0.00000000e+00+0.00000000e+00j,0.00000000e+00+0.00000000e+00j,0.00000000e+00+0.00000000e+00j,0.00000000e+00+0.00000000e+00j,0.00000000e+00+0.00000000e+00j,0.00000000e+00+0.00000000e+00j,0.00000000e+00+0.00000000e+00j,0.00000000e+00+0.00000000e+00j,0.00000000e+00-1.09955743e+05j,0.00000000e+00+0.00000000e+00j,0.00000000e+00+0.00000000e+00j,0.00000000e+00+0.00000000e+00j,-5.00000000e+05-5.21097926e+03j,0.00000000e+00+1.09955743e+05j,0.00000000e+00+0.00000000e+00j,0.00000000e+00+0.00000000e+00j,0.00000000e+00+0.00000000e+00j,0.00000000e+00+0.00000000e+00j,0.00000000e+00+0.00000000e+00j,0.00000000e+00+0.00000000e+00j,0.00000000e+00+0.00000000e+00j,0.00000000e+00+0.00000000e+00j,0.00000000e+00+0.00000000e+00j,0.00000000e+00+0.00000000e+00j,0.00000000e+00+0.00000000e+00j,0.00000000e+00+0.00000000e+00j,0.00000000e+00+0.00000000e+00j,0.00000000e+00+0.00000000e+00j,5.00000000e+05+0.00000000e+00j,0.00000000e+00+0.00000000e+00j
0.00000000e+00+0.00000000e+00j,0.00000000e+00+0.00000000e+00j,0.00000000e+00+0.00000000e+00j,0.00000000e+00+0.00000000e+00j,0.00000000e+00+0.00000000e+00j,0.00000000e+00+0.00000000e+00j,0.00000000e+00+0.00000000e+00j,0.00000000e+00+0.00000000e+00j,0.00000000e+00+0.00000000e+00j,0.00000000e+00+0.00000000e+00j,0.00000000e+00+0.00000000e+00j,0.00000000e+00-1.09955743e+05j,0.00000000e+00+0.00000000e+00j,0.00000000e+00+0.00000000e+00j,0.00000000e+00+1.09955743e+05j,-5.00000000e+05+0.00000000e+00j,0.00000000e+00+0.00000000e+00j,0.00000000e+00+0.00000000e+00j,0.00000000e+00+0.00000000e+00j,0.00000000e+00+0.00000000e+00j,0.00000000e+00+0.00000000e+00j,0.00000000e+00+0.00000000e+00j,0.00000000e+00+0.00000000e+00j,0.00000000e+00+0.00000000e+00j,0.00000000e+00+0.00000000e+00j,0.00000000e+00+0.00000000e+00j,0.00000000e+00+0.00000000e+00j,0.00000000e+00+0.00000000e+00j,0.00000000e+00+0.00000000e+00j,0.00000000e+00+0.00000000e+00j,0.00000000e+00+0.00000000e+00j,5.00000000e+05+0.00000000e+00j
5.00000000e+05+0.00000000e+00j,0.00000000e+00+0.00000000e+00j,0.00000000e+00+0.00000000e+00j,0.00000000e+00+0.00000000e+00j,0.00000000e+00+0.00000000e+00j,0.00000000e+00+0.00000000e+00j,0.00000000e+00+0.00000000e+00j,0.00000000e+00+0.00000000e+00j,0.00000000e+00+0.00000000e+00j,0.00000000e+00+0.00000000e+00j,0.00000000e+00+0.00000000e+00j,0.00000000e+00+0.00000000e+00j,0.00000000e+00+0.00000000e+00j,0.00000000e+00+0.00000000e+00j,0.00000000e+00+0.00000000e+00j,0.00000000e+00+0.00000000e+00j,-5.00000000e+05+0.00000000e+00j,0.00000000e+00+1.09955743e+05j,0.00000000e+00+0.00000000e+00j,0.00000000e+00+0.00000000e+00j,0.00000000e+00-1.09955743e+05j,0.00000000e+00+0.00000000e+00j,0.00000000e+00+0.00000000e+00j,0.00000000e+00+0.00000000e+00j,0.00000000e+00+0.00000000e+00j,0.00000000e+00+0.00000000e+00j,0.00000000e+00+0.00000000e+00j,0.00000000e+00+0.00000000e+00j,0.00000000e+00+0.00000000e+00j,0.00000000e+00+0.00000000e+00j,0.00000000e+00+0.00000000e+00j,0.00000000e+00+0.00000000e+00j
0.00000000e+00+0.00000000e+00j,5.00000000e+05+0.00000000e+00j,0.00000000e+00+0.00000000e+00j,0.00000000e+00+0.00000000e+00j,0.00000000e+00+0.00000000e+00j,0.00000000e+00+0.00000000e+00j,0.00000000e+00+0.00000000e+00j,0.00000000e+00+0.00000000e+00j,0.00000000e+00+0.00000000e+00j,0.00000000e+00+0.00000000e+00j,0.00000000e+00+0.00000000e+00j,0.00000000e+00+0.00000000e+00j,0.00000000e+00+0.00000000e+00j,0.00000000e+00+0.00000000e+00j,0.00000000e+00+0.00000000e+00j,0.00000000e+00+0.00000000e+00j,0.00000000e+00+1.09955743e+05j,-5.00000000e+05-2.36556582e+04j,0.00000000e+00+0.00000000e+00j,0.00000000e+00+0.00000000e+00j,0.00000000e+00+0.00000000e+00j,0.00000000e+00-1.09955743e+05j,0.00000000e+00+0.00000000e+00j,0.00000000e+00+0.00000000e+00j,0.00000000e+00+0.00000000e+00j,0.00000000e+00+0.00000000e+00j,0.00000000e+00+0.00000000e+00j,0.00000000e+00+0.00000000e+00j,0.00000000e+00+0.00000000e+00j,0.00000000e+00+0.00000000e+00j,0.00000000e+00+0.00000000e+00j,0.00000000e+00+0.00000000e+00j
0.00000000e+00+0.00000000e+00j,0.00000000e+00+0.00000000e+00j,5.00000000e+05+0.00000000e+00j,0.00000000e+00+0.00000000e+00j,0.00000000e+00+0.00000000e+00j,0.00000000e+00+0.00000000e+00j,0.00000000e+00+0.00000000e+00j,0.00000000e+00+0.00000000e+00j,0.00000000e+00+0.00000000e+00j,0.00000000e+00+0.00000000e+00j,0.00000000e+00+0.00000000e+00j,0.00000000e+00+0.00000000e+00j,0.00000000e+00+0.00000000e+00j,0.00000000e+00+0.00000000e+00j,0.00000000e+00+0.00000000e+00j,0.00000000e+00+0.00000000e+00j,0.00000000e+00+0.00000000e+00j,0.00000000e+00+0.00000000e+00j,-5.00000000e+05-2.36556582e+04j,0.00000000e+00+1.09955743e+05j,0.00000000e+00+0.00000000e+00j,0.00000000e+00+0.00000000e+00j,0.00000000e+00-1.09955743e+05j,0.00000000e+00+0.00000000e+00j,0.00000000e+00+0.00000000e+00j,0.00000000e+00+0.00000000e+00j,0.00000000e+00+0.00000000e+00j,0.00000000e+00+0.00000000e+00j,0.00000000e+00+0.00000000e+00j,0.00000000e+00+0.00000000e+00j,0.00000000e+00+0.00000000e+00j,0.00000000e+00+0.00000000e+00j
0.00000000e+00+0.00000000e+00j,0.00000000e+00+0.00000000e+00j,0.00000000e+00+0.00000000e+00j,5.00000000e+05+0.00000000e+00j,0.00000000e+00+0.00000000e+00j,0.00000000e+00+0.00000000e+00j,0.00000000e+00+0.00000000e+00j,0.00000000e+00+0.00000000e+00j,0.00000000e+00+0.00000000e+00j,0.00000000e+00+0.00000000e+00j,0.00000000e+00+0.00000000e+00j,0.00000000e+00+0.00000000e+00j,0.00000000e+00+0.00000000e+00j,0.00000000e+00+0.00000000e+00j,0.00000000e+00+0.00000000e+00j,0.00000000e+00+0.00000000e+00j,0.00000000e+00+0.00000000e+00j,0.00000000e+00+0.00000000e+00j,0.00000000e+00+1.09955743e+05j,-5.00000000e+05+0.00000000e+00j,0.00000000e+00+0.00000000e+00j,0.00000000e+00+0.00000000e+00j,0.00000000e+00+0.00000000e+00j,0.00000000e+00-1.09955743e+05j,0.00000000e+00+0.00000000e+00j,0.00000000e+00+0.00000000e+00j,0.00000000e+00+0.00000000e+00j,0.00000000e+00+0.00000000e+00j,0.00000000e+00+0.00000000e+00j,0.00000000e+00+0.00000000e+00j,0.00000000e+00+0.00000000e+00j,0.00000000e+00+0.00000000e+00j
0.00000000e+00+0.00000000e+00j,0.00000000e+00+0.00000000e+00j,0.00000000e+00+0.00000000e+00j,0.00000000e+00+0.00000000e+00j,5.00000000e+05+0.00000000e+00j,0.00000000e+00+0.00000000e+00j,0.00000000e+00+0.00000000e+00j,0.00000000e+00+0.00000000e+00j,0.00000000e+00+0.00000000e+00j,0.00000000e+00+0.00000000e+00j,0.00000000e+00+0.00000000e+00j,0.00000000e+00+0.00000000e+00j,0.00000000e+00+0.00000000e+00j,0.00000000e+00+0.00000000e+00j,0.00000000e+00+0.00000000e+00j,0.00000000e+00+0.00000000e+00j,0.00000000e+00-1.09955743e+05j,0.00000000e+00+0.00000000e+00j,0.00000000e+00+0.00000000e+00j,0.00000000e+00+0.00000000e+00j,-5.00000000e+05+2.36556582e+04j,0.00000000e+00+1.09955743e+05j,0.00000000e+00+0.00000000e+00j,0.00000000e+00+0.00000000e+00j,0.00000000e+00+0.00000000e+00j,0.00000000e+00+0.00000000e+00j,0.00000000e+00+0.00000000e+00j,0.00000000e+00+0.00000000e+00j,0.00000000e+00+0.00000000e+00j,0.00000000e+00+0.00000000e+00j,0.00000000e+00+0.00000000e+00j,0.00000000e+00+0.00000000e+00j
0.00000000e+00+0.00000000e+00j,0.00000000e+00+0.00000000e+00j,0.00000000e+00+0.00000000e+00j,0.00000000e+00+0.00000000e+00j,0.00000000e+00+0.00000000e+00j,5.00000000e+05+0.00000000e+00j,0.00000000e+00+0.00000000e+00j,0.00000000e+00+0.00000000e+00j,0.00000000e+00+0.00000000e+00j,0.00000000e+00+0.00000000e+00j,0.00000000e+00+0.00000000e+00j,0.00000000e+00+0.00000000e+00j,0.00000000e+00+0.00000000e+00j,0.00000000e+00+0.00000000e+00j,0.00000000e+00+0.00000000e+00j,0.00000000e+00+0.00000000e+00j,0.00000000e+00+0.00000000e+00j,0.00000000e+00-1.09955743e+05j,0.00000000e+00+0.00000000e+00j,0.00000000e+00+0.00000000e+00j,0.00000000e+00+1.09955743e+05j,-5.00000000e+05+0.00000000e+00j,0.00000000e+00+0.00000000e+00j,0.00000000e+00+0.00000000e+00j,0.00000000e+00+0.00000000e+00j,0.00000000e+00+0.00000000e+00j,0.00000000e+00+0.00000000e+00j,0.00000000e+00+0.00000000e+00j,0.00000000e+00+0.00000000e+00j,0.00000000e+00+0.00000000e+00j,0.00000000e+00+0.00000000e+00j,0.00000000e+00+0.00000000e+00j
0.00000000e+00+0.00000000e+00j,0.00000000e+00+0.00000000e+00j,0.00000000e+00+0.00000000e+00j,0.00000000e+00+0.00000000e+00j,0.00000000e+00+0.00000000e+00j,0.00000000e+00+0.00000000e+00j,5.00000000e+05+0.00000000e+00j,0.00000000e+00+0.00000000e+00j,0.00000000e+00+0.00000000e+00j,0.00000000e+00+0.00000000e+00j,0.00000000e+00+0.00000000e+00j,0.00000000e+00+0.00000000e+00j,0.00000000e+00+0.00000000e+00j,0.00000000e+00+0.00000000e+00j,0.00000000e+00+0.00000000e+00j,0.00000000e+00+0.00000000e+00j,0.00000000e+00+0.00000000e+00j,0.00000000e+00+0.00000000e+00j,0.00000000e+00-1.09955743e+05j,0.00000000e+00+0.00000000e+00j,0.00000000e+00+0.00000000e+00j,0.00000000e+00+0.00000000e+00j,-5.00000000e+05+0.00000000e+00j,0.00000000e+00+1.09955743e+05j,0.00000000e+00+0.00000000e+00j,0.00000000e+00+0.00000000e+00j,0.00000000e+00+0.00000000e+00j,0.00000000e+00+0.00000000e+00j,0.00000000e+00+0.00000000e+00j,0.00000000e+00+0.00000000e+00j,0.00000000e+00+0.00000000e+00j,0.00000000e+00+0.00000000e+00j
0.00000000e+00+0.00000000e+00j,0.00000000e+00+0.00000000e+00j,0.00000000e+00+0.00000000e+00j,0.00000000e+00+0.00000000e+00j,0.00000000e+00+0.00000000e+00j,0.00000000e+00+0.00000000e+00j,0.00000000e+00+0.00000000e+00j,5.00000000e+05+0.00000000e+00j,0.00000000e+00+0.00000000e+00j,0.00000000e+00+0.00000000e+00j,0.00000000e+00+0.00000000e+00j,0.00000000e+00+0.00000000e+00j,0.00000000e+00+0.00000000e+00j,0.00000000e+00+0.00000000e+00j,0.00000000e+00+0.00000000e+00j,0.00000000e+00+0.00000000e+00j,0.00000000e+00+0.00000000e+00j,0.00000000e+00+0.00000000e+00j,0.00000000e+00+0.00000000e+00j,0.00000000e+00-1.09955743e+05j,0.00000000e+00+0.00000000e+00j,0.00000000e+00+0.00000000e+00j,0.00000000e+00+1.09955743e+05j,-5.00000000e+05+2.36556582e+04j,0.00000000e+00+0.00000000e+00j,0.00000000e+00+0.00000000e+00j,0.00000000e+00+0.00000000e+00j,0.00000000e+00+0.00000000e+00j,0.00000000e+00+0.00000000e+00j,0.00000000e+00+0.00000000e+00j,0.00000000e+00+0.00000000e+00j,0.00000000e+00+0.00000000e+00j
0.00000000e+00+0.00000000e+00j,0.00000000e+00+0.00000000e+00j,0.00000000e+00+0.00000000e+00j,0.00000000e+00+0.00000000e+00j,0.00000000e+00+0.00000000e+00j,0.00000000e+00+0.00000000e+00j,0.00000000e+00+0.00000000e+00j,0.00000000e+00+0.00000000e+00j,5.00000000e+05+0.00000000e+00j,0.00000000e+00+0.00000000e+00j,0.00000000e+00+0.00000000e+00j,0.00000000e+00+0.00000000e+00j,0.00000000e+00+0.00000000e+00j,0.00000000e+00+0.00000000e+00j,0.00000000e+00+0.00000000e+00j,0.00000000e+00+0.00000000e+00j,0.00000000e+00+0.00000000e+00j,0.00000000e+00+0.00000000e+00j,0.00000000e+00+0.00000000e+00j,0.00000000e+00+0.00000000e+00j,0.00000000e+00+0.00000000e+00j,0.00000000e+00+0.00000000e+00j,0.00000000e+00+0.00000000e+00j,0.00000000e+00+0.00000000e+00j,-5.00000000e+05+2.36556582e+04j,0.00000000e+00+1.09955743e+05j,0.00000000e+00+0.00000000e+00j,0.00000000e+00+0.00000000e+00j,0.00000000e+00-1.09955743e+05j,0.00000000e+00+0.00000000e+00j,0.00000000e+00+0.00000000e+00j,0.00000000e+00+0.00000000e+00j
0.00000000e+00+0.00000000e+00j,0.00000000e+00+0.00000000e+00j,0.00000000e+00+0.00000000e+00j,0.00000000e+00+0.00000000e+00j,0.00000000e+00+0.00000000e+00j,0.00000000e+00+0.00000000e+00j,0.00000000e+00+0.00000000e+00j,0.00000000e+00+0.00000000e+00j,0.00000000e+00+0.00000000e+00j,5.00000000e+05+0.00000000e+00j,0.00000000e+00+0.00000000e+00j,0.00000000e+00+0.00000000e+00j,0.00000000e+00+0.00000000e+00j,0.00000000e+00+0.00000000e+00j,0.00000000e+00+0.00000000e+00j,0.00000000e+00+0.00000000e+00j,0.00000000e+00+0.00000000e+00j,0.00000000e+00+0.00000000e+00j,0.00000000e+00+0.00000000e+00j,0.00000000e+00+0.00000000e+00j,0.00000000e+00+0.00000000e+00j,0.00000000e+00+0.00000000e+00j,0.00000000e+00+0.00000000e+00j,0.00000000e+00+0.00000000e+00j,0.00000000e+00+1.09955743e+05j,-5.00000000e+05+0.00000000e+00j,0.00000000e+00+0.00000000e+00j,0.00000000e+00+0.00000000e+00j,0.00000000e+00+0.00000000e+00j,0.00000000e+00-1.09955743e+05j,0.00000000e+00+0.00000000e+00j,0.00000000e+00+0.00000000e+00j
0.00000000e+00+0.00000000e+00j,0.00000000e+00+0.00000000e+00j,0.00000000e+00+0.00000000e+00j,0.00000000e+00+0.00000000e+00j,0.00000000e+00+0.00000000e+00j,0.00000000e+00+0.00000000e+00j,0.00000000e+00+0.00000000e+00j,0.00000000e+00+0.00000000e+00j,0.00000000e+00+0.00000000e+00j,0.00000000e+00+0.00000000e+00j,5.00000000e+05+0.00000000e+00j,0.00000000e+00+0.00000000e+00j,0.00000000e+00+0.00000000e+00j,0.00000000e+00+0.00000000e+00j,0.00000000e+00+0.00000000e+00j,0.00000000e+00+0.00000000e+00j,0.00000000e+00+0.00000000e+00j,0.00000000e+00+0.00000000e+00j,0.00000000e+00+0.00000000e+00j,0.00000000e+00+0.00000000e+00j,0.00000000e+00+0.00000000e+00j,0.00000000e+00+0.00000000e+00j,0.00000000e+00+0.00000000e+00j,0.00000000e+00+0.00000000e+00j,0.00000000e+00+0.00000000e+00j,0.00000000e+00+0.00000000e+00j,-5.00000000e+05+0.00000000e+00j,0.00000000e+00+1.09955743e+05j,0.00000000e+00+0.00000000e+00j,0.00000000e+00+0.00000000e+00j,0.00000000e+00-1.09955743e+05j,0.00000000e+00+0.00000000e+00j
0.00000000e+00+0.00000000e+00j,0.00000000e+00+0.00000000e+00j,0.00000000e+00+0.00000000e+00j,0.00000000e+00+0.00000000e+00j,0.00000000e+00+0.00000000e+00j,0.00000000e+00+0.00000000e+00j,0.00000000e+00+0.00000000e+00j,0.00000000e+00+0.00000000e+00j,0.00000000e+00+0.00000000e+00j,0.00000000e+00+0.00000000e+00j,0.00000000e+00+0.00000000e+00j,5.00000000e+05+0.00000000e+00j,0.00000000e+00+0.00000000e+00j,0.00000000e+00+0.00000000e+00j,0.00000000e+00+0.00000000e+00j,0.00000000e+00+0.00000000e+00j,0.00000000e+00+0.00000000e+00j,0.00000000e+00+0.00000000e+00j,0.00000000e+00+0.00000000e+00j,0.00000000e+00+0.00000000e+00j,0.00000000e+00+0.00000000e+00j,0.00000000e+00+0.00000000e+00j,0.00000000e+00+0.00000000e+00j,0.00000000e+00+0.00000000e+00j,0.00000000e+00+0.00000000e+00j,0.00000000e+00+0.00000000e+00j,0.00000000e+00+1.09955743e+05j,-5.00000000e+05+2.36556582e+04j,0.00000000e+00+0.00000000e+00j,0.00000000e+00+0.00000000e+00j,0.00000000e+00+0.00000000e+00j,0.00000000e+00-1.09955743e+05j
0.00000000e+00+0.00000000e+00j,0.00000000e+00+0.00000000e+00j,0.00000000e+00+0.00000000e+00j,0.00000000e+00+0.00000000e+00j,0.00000000e+00+0.00000000e+00j,0.00000000e+00+0.00000000e+00j,0.00000000e+00+0.00000000e+00j,0.00000000e+00+0.00000000e+00j,0.00000000e+00+0.00000000e+00j,0.00000000e+00+0.00000000e+00j,0.00000000e+00+0.00000000e+00j,0.00000000e+00+0.00000000e+00j,5.00000000e+05+0.00000000e+00j,0.00000000e+00+0.00000000e+00j,0.00000000e+00+0.00000000e+00j,0.00000000e+00+0.00000000e+00j,0.00000000e+00+0.00000000e+00j,0.00000000e+00+0.00000000e+00j,0.00000000e+00+0.00000000e+00j,0.00000000e+00+0.00000000e+00j,0.00000000e+00+0.00000000e+00j,0.00000000e+00+0.00000000e+00j,0.00000000e+00+0.00000000e+00j,0.00000000e+00+0.00000000e+00j,0.00000000e+00-1.09955743e+05j,0.00000000e+00+0.00000000e+00j,0.00000000e+00+0.00000000e+00j,0.00000000e+00+0.00000000e+00j,-5.00000000e+05+0.00000000e+00j,0.00000000e+00+1.09955743e+05j,0.00000000e+00+0.00000000e+00j,0.00000000e+00+0.00000000e+00j
0.00000000e+00+0.00000000e+00j,0.00000000e+00+0.00000000e+00j,0.00000000e+00+0.00000000e+00j,0.00000000e+00+0.00000000e+00j,0.00000000e+00+0.00000000e+00j,0.00000000e+00+0.00000000e+00j,0.00000000e+00+0.00000000e+00j,0.00000000e+00+0.00000000e+00j,0.00000000e+00+0.00000000e+00j,0.00000000e+00+0.00000000e+00j,0.00000000e+00+0.00000000e+00j,0.00000000e+00+0.00000000e+00j,0.00000000e+00+0.00000000e+00j,5.00000000e+05+0.00000000e+00j,0.00000000e+00+0.00000000e+00j,0.00000000e+00+0.00000000e+00j,0.00000000e+00+0.00000000e+00j,0.00000000e+00+0.00000000e+00j,0.00000000e+00+0.00000000e+00j,0.00000000e+00+0.00000000e+00j,0.00000000e+00+0.00000000e+00j,0.00000000e+00+0.00000000e+00j,0.00000000e+00+0.00000000e+00j,0.00000000e+00+0.00000000e+00j,0.00000000e+00+0.00000000e+00j,0.00000000e+00-1.09955743e+05j,0.00000000e+00+0.00000000e+00j,0.00000000e+00+0.00000000e+00j,0.00000000e+00+1.09955743e+05j,-5.00000000e+05-2.36556582e+04j,0.00000000e+00+0.00000000e+00j,0.00000000e+00+0.00000000e+00j
0.00000000e+00+0.00000000e+00j,0.00000000e+00+0.00000000e+00j,0.00000000e+00+0.00000000e+00j,0.00000000e+00+0.00000000e+00j,0.00000000e+00+0.00000000e+00j,0.00000000e+00+0.00000000e+00j,0.00000000e+00+0.00000000e+00j,0.00000000e+00+0.00000000e+00j,0.00000000e+00+0.00000000e+00j,0.00000000e+00+0.00000000e+00j,0.00000000e+00+0.00000000e+00j,0.00000000e+00+0.00000000e+00j,0.00000000e+00+0.00000000e+00j,0.00000000e+00+0.00000000e+00j,5.00000000e+05+0.00000000e+00j,0.00000000e+00+0.00000000e+00j,0.00000000e+00+0.00000000e+00j,0.00000000e+00+0.00000000e+00j,0.00000000e+00+0.00000000e+00j,0.00000000e+00+0.00000000e+00j,0.00000000e+00+0.00000000e+00j,0.00000000e+00+0.00000000e+00j,0.00000000e+00+0.00000000e+00j,0.00000000e+00+0.00000000e+00j,0.00000000e+00+0.00000000e+00j,0.00000000e+00+0.00000000e+00j,0.00000000e+00-1.09955743e+05j,0.00000000e+00+0.00000000e+00j,0.00000000e+00+0.00000000e+00j,0.00000000e+00+0.00000000e+00j,-5.00000000e+05-2.36556582e+04j,0.00000000e+00+1.09955743e+05j
0.00000000e+00+0.00000000e+00j,0.00000000e+00+0.00000000e+00j,0.00000000e+00+0.00000000e+00j,0.00000000e+00+0.00000000e+00j,0.00000000e+00+0.00000000e+00j,0.00000000e+00+0.00000000e+00j,0.00000000e+00+0.00000000e+00j,0.00000000e+00+0.00000000e+00j,0.00000000e+00+0.00000000e+00j,0.00000000e+00+0.00000000e+00j,0.00000000e+00+0.00000000e+00j,0.00000000e+00+0.00000000e+00j,0.00000000e+00+0.00000000e+00j,0.00000000e+00+0.00000000e+00j,0.00000000e+00+0.00000000e+00j,5.00000000e+05+0.00000000e+00j,0.00000000e+00+0.00000000e+00j,0.00000000e+00+0.00000000e+00j,0.00000000e+00+0.00000000e+00j,0.00000000e+00+0.00000000e+00j,0.00000000e+00+0.00000000e+00j,0.00000000e+00+0.00000000e+00j,0.00000000e+00+0.00000000e+00j,0.00000000e+00+0.00000000e+00j,0.00000000e+00+0.00000000e+00j,0.00000000e+00+0.00000000e+00j,0.00000000e+00+0.00000000e+00j,0.00000000e+00-1.09955743e+05j,0.00000000e+00+0.00000000e+00j,0.00000000e+00+0.00000000e+00j,0.00000000e+00+1.09955743e+05j,-5.00000000e+05+0.00000000e+00j
