# Supplementary material for: SLEEPY: a comprehensive Python module for simulating relaxation and dynamics in nuclear magnetic resonance
Source: Nat Commun. 2025 Oct 20;16:9278. doi: 10.1038/s41467-025-65091-6 (PMC12537869; doi:10.1038/s41467-025-65091-6)
Supplement: Supplementary file 4 — Source data [file 41467_2025_65091_MOESM4_ESM.zip › 595612_2_data_set_11356395_t1nb8f (1)/FigureData/Figure1C_plot_inter.txt]

Dipole Tensor
beta / radians
3.14159265e-02,6.28318531e-02,9.42477796e-02,1.25663706e-01,1.57079633e-01,1.88495559e-01,2.19911486e-01,2.51327412e-01,2.82743339e-01,3.14159265e-01,3.45575192e-01,3.76991118e-01,4.08407045e-01,4.39822972e-01,4.71238898e-01,5.02654825e-01,5.34070751e-01,5.65486678e-01,5.96902604e-01,6.28318531e-01,6.59734457e-01,6.91150384e-01,7.22566310e-01,7.53982237e-01,7.85398163e-01,8.16814090e-01,8.48230016e-01,8.79645943e-01,9.11061870e-01,9.42477796e-01,9.73893723e-01,1.00530965e+00,1.03672558e+00,1.06814150e+00,1.09955743e+00,1.13097336e+00,1.16238928e+00,1.19380521e+00,1.22522113e+00,1.25663706e+00,1.28805299e+00,1.31946891e+00,1.35088484e+00,1.38230077e+00,1.41371669e+00,1.44513262e+00,1.47654855e+00,1.50796447e+00,1.53938040e+00,1.57079633e+00,1.60221225e+00,1.63362818e+00,1.66504411e+00,1.69646003e+00,1.72787596e+00,1.75929189e+00,1.79070781e+00,1.82212374e+00,1.85353967e+00,1.88495559e+00,1.91637152e+00,1.94778745e+00,1.97920337e+00,2.01061930e+00,2.04203522e+00,2.07345115e+00,2.10486708e+00,2.13628300e+00,2.16769893e+00,2.19911486e+00,2.23053078e+00,2.26194671e+00,2.29336264e+00,2.32477856e+00,2.35619449e+00,2.38761042e+00,2.41902634e+00,2.45044227e+00,2.48185820e+00,2.51327412e+00,2.54469005e+00,2.57610598e+00,2.60752190e+00,2.63893783e+00,2.67035376e+00,2.70176968e+00,2.73318561e+00,2.76460154e+00,2.79601746e+00,2.82743339e+00,2.85884931e+00,2.89026524e+00,2.92168117e+00,2.95309709e+00,2.98451302e+00,3.01592895e+00,3.04734487e+00,3.07876080e+00,3.11017673e+00

gamma / radians
2.57610598e+00,5.15221195e+00,1.44513262e+00,4.02123860e+00,3.14159265e-01,2.89026524e+00,5.46637122e+00,1.75929189e+00,4.33539786e+00,6.28318531e-01,3.20442451e+00,5.78053048e+00,2.07345115e+00,4.64955713e+00,9.42477796e-01,3.51858377e+00,6.09468975e+00,2.38761042e+00,4.96371639e+00,1.25663706e+00,3.83274304e+00,1.25663706e-01,2.70176968e+00,5.27787566e+00,1.57079633e+00,4.14690230e+00,4.39822972e-01,3.01592895e+00,5.59203492e+00,1.88495559e+00,4.46106157e+00,7.53982237e-01,3.33008821e+00,5.90619419e+00,2.19911486e+00,4.77522083e+00,1.06814150e+00,3.64424748e+00,6.22035345e+00,2.51327412e+00,5.08938010e+00,1.38230077e+00,3.95840674e+00,2.51327412e-01,2.82743339e+00,5.40353936e+00,1.69646003e+00,4.27256601e+00,5.65486678e-01,3.14159265e+00,5.71769863e+00,2.01061930e+00,4.58672527e+00,8.79645943e-01,3.45575192e+00,6.03185789e+00,2.32477856e+00,4.90088454e+00,1.19380521e+00,3.76991118e+00,6.28318531e-02,2.63893783e+00,5.21504380e+00,1.50796447e+00,4.08407045e+00,3.76991118e-01,2.95309709e+00,5.52920307e+00,1.82212374e+00,4.39822972e+00,6.91150384e-01,3.26725636e+00,5.84336234e+00,2.13628300e+00,4.71238898e+00,1.00530965e+00,3.58141563e+00,6.15752160e+00,2.45044227e+00,5.02654825e+00,1.31946891e+00,3.89557489e+00,1.88495559e-01,2.76460154e+00,5.34070751e+00,1.63362818e+00,4.20973416e+00,5.02654825e-01,3.07876080e+00,5.65486678e+00,1.94778745e+00,4.52389342e+00,8.16814090e-01,3.39292007e+00,5.96902604e+00,2.26194671e+00,4.83805269e+00,1.13097336e+00,3.70707933e+00

A0 component / Hz
4.39348820e+04,4.37397851e+04,4.34154793e+04,4.29632443e+04,4.23848650e+04,4.16826240e+04,4.08592927e+04,3.99181204e+04,3.88628215e+04,3.76975608e+04,3.64269370e+04,3.50559647e+04,3.35900545e+04,3.20349917e+04,3.03969133e+04,2.86822842e+04,2.68978712e+04,2.50507166e+04,2.31481102e+04,2.11975608e+04,1.92067663e+04,1.71835834e+04,1.51359967e+04,1.30720871e+04,1.10000000e+04,8.92791286e+03,6.86400329e+03,4.81641662e+03,2.79323372e+03,8.02439186e+02,-1.14811024e+03,-3.05071662e+03,-4.89787125e+03,-6.68228423e+03,-8.39691333e+03,-1.00349917e+04,-1.15900545e+04,-1.30559647e+04,-1.44269370e+04,-1.56975608e+04,-1.68628215e+04,-1.79181204e+04,-1.88592927e+04,-1.96826240e+04,-2.03848650e+04,-2.09632443e+04,-2.14154793e+04,-2.17397851e+04,-2.19348820e+04,-2.20000000e+04,-2.19348820e+04,-2.17397851e+04,-2.14154793e+04,-2.09632443e+04,-2.03848650e+04,-1.96826240e+04,-1.88592927e+04,-1.79181204e+04,-1.68628215e+04,-1.56975608e+04,-1.44269370e+04,-1.30559647e+04,-1.15900545e+04,-1.00349917e+04,-8.39691333e+03,-6.68228423e+03,-4.89787125e+03,-3.05071662e+03,-1.14811024e+03,8.02439186e+02,2.79323372e+03,4.81641662e+03,6.86400329e+03,8.92791286e+03,1.10000000e+04,1.30720871e+04,1.51359967e+04,1.71835834e+04,1.92067663e+04,2.11975608e+04,2.31481102e+04,2.50507166e+04,2.68978712e+04,2.86822842e+04,3.03969133e+04,3.20349917e+04,3.35900545e+04,3.50559647e+04,3.64269370e+04,3.76975608e+04,3.88628215e+04,3.99181204e+04,4.08592927e+04,4.16826240e+04,4.23848650e+04,4.29632443e+04,4.34154793e+04,4.37397851e+04,4.39348820e+04
