# Supplementary material for: SLEEPY: a comprehensive Python module for simulating relaxation and dynamics in nuclear magnetic resonance
Source: Nat Commun. 2025 Oct 20;16:9278. doi: 10.1038/s41467-025-65091-6 (PMC12537869; doi:10.1038/s41467-025-65091-6)
Supplement: Supplementary file 4 — Source data [file 41467_2025_65091_MOESM4_ESM.zip › 595612_2_data_set_11356395_t1nb8f (1)/FigureData/Figure3A.txt]

Indirect dimension axis / Hz
-1.52380952e+03,-1.47619048e+03,-1.42857143e+03,-1.38095238e+03,-1.33333333e+03,-1.28571429e+03,-1.23809524e+03,-1.19047619e+03,-1.14285714e+03,-1.09523810e+03,-1.04761905e+03,-1.00000000e+03,-9.52380952e+02,-9.04761905e+02,-8.57142857e+02,-8.09523810e+02,-7.61904762e+02,-7.14285714e+02,-6.66666667e+02,-6.19047619e+02,-5.71428571e+02,-5.23809524e+02,-4.76190476e+02,-4.28571429e+02,-3.80952381e+02,-3.33333333e+02,-2.85714286e+02,-2.38095238e+02,-1.90476190e+02,-1.42857143e+02,-9.52380952e+01,-4.76190476e+01,-1.27897692e-13,4.76190476e+01,9.52380952e+01,1.42857143e+02,1.90476190e+02,2.38095238e+02,2.85714286e+02,3.33333333e+02,3.80952381e+02,4.28571429e+02,4.76190476e+02,5.23809524e+02,5.71428571e+02,6.19047619e+02,6.66666667e+02,7.14285714e+02,7.61904762e+02,8.09523810e+02,8.57142857e+02,9.04761905e+02,9.52380952e+02,1.00000000e+03,1.04761905e+03,1.09523810e+03,1.14285714e+03,1.19047619e+03,1.23809524e+03,1.28571429e+03,1.33333333e+03,1.38095238e+03,1.42857143e+03,1.47619048e+03

Direct dimension axis / Hz
-1.52380952e+03,-1.47619048e+03,-1.42857143e+03,-1.38095238e+03,-1.33333333e+03,-1.28571429e+03,-1.23809524e+03,-1.19047619e+03,-1.14285714e+03,-1.09523810e+03,-1.04761905e+03,-1.00000000e+03,-9.52380952e+02,-9.04761905e+02,-8.57142857e+02,-8.09523810e+02,-7.61904762e+02,-7.14285714e+02,-6.66666667e+02,-6.19047619e+02,-5.71428571e+02,-5.23809524e+02,-4.76190476e+02,-4.28571429e+02,-3.80952381e+02,-3.33333333e+02,-2.85714286e+02,-2.38095238e+02,-1.90476190e+02,-1.42857143e+02,-9.52380952e+01,-4.76190476e+01,-1.27897692e-13,4.76190476e+01,9.52380952e+01,1.42857143e+02,1.90476190e+02,2.38095238e+02,2.85714286e+02,3.33333333e+02,3.80952381e+02,4.28571429e+02,4.76190476e+02,5.23809524e+02,5.71428571e+02,6.19047619e+02,6.66666667e+02,7.14285714e+02,7.61904762e+02,8.09523810e+02,8.57142857e+02,9.04761905e+02,9.52380952e+02,1.00000000e+03,1.04761905e+03,1.09523810e+03,1.14285714e+03,1.19047619e+03,1.23809524e+03,1.28571429e+03,1.33333333e+03,1.38095238e+03,1.42857143e+03,1.47619048e+03

Real Spectrum
1.32352465e-03,1.36266258e-03,1.44066507e-03,1.56094036e-03,1.73714170e-03,1.98205911e-03,2.32799454e-03,2.81202293e-03,3.51758779e-03,4.56283425e-03,6.21414099e-03,8.94739163e-03,1.39486607e-02,2.39063587e-02,4.51714922e-02,7.83845656e-02,9.81003315e-02,8.19960836e-02,5.02931260e-02,2.88387788e-02,1.82448630e-02,1.26682243e-02,9.48616984e-03,7.49409443e-03,6.18963929e-03,5.28620941e-03,4.65105501e-03,4.19069918e-03,3.86098938e-03,3.62479821e-03,3.46598755e-03,3.36878159e-03,3.32851192e-03,3.34008477e-03,3.40577343e-03,3.52861821e-03,3.71848566e-03,3.98907098e-03,4.36400646e-03,4.87827416e-03,5.58831218e-03,6.58327698e-03,8.01070761e-03,1.01140296e-02,1.32849843e-02,1.80317755e-02,2.44567477e-02,3.07038382e-02,3.26995930e-02,2.83973529e-02,2.07882097e-02,1.39930935e-02,9.39542177e-03,6.53303520e-03,4.74707185e-03,3.59956207e-03,2.83874245e-03,2.32024876e-03,1.96073522e-03,1.70931750e-03,1.53562074e-03,1.41952248e-03,1.34990343e-03,1.31859114e-03
1.36266258e-03,1.40295785e-03,1.48326695e-03,1.60709890e-03,1.78851069e-03,2.04067055e-03,2.39683563e-03,2.89517722e-03,3.62160633e-03,4.69776176e-03,6.39789926e-03,9.21197482e-03,1.43611363e-02,2.46132933e-02,4.65072578e-02,8.07024744e-02,1.01001255e-01,8.44207886e-02,5.17803433e-02,2.96915699e-02,1.87843815e-02,1.30428362e-02,9.76668523e-03,7.71570219e-03,6.37267303e-03,5.44252783e-03,4.78859129e-03,4.31462229e-03,3.97516264e-03,3.73198706e-03,3.56848022e-03,3.46839978e-03,3.42693930e-03,3.43885437e-03,3.50648550e-03,3.63296293e-03,3.82844495e-03,4.10703174e-03,4.49305443e-03,5.02252954e-03,5.75356408e-03,6.77795097e-03,8.24759212e-03,1.04131114e-02,1.36778344e-02,1.85649929e-02,2.51799578e-02,3.16117810e-02,3.36665521e-02,2.92370906e-02,2.14029375e-02,1.44068830e-02,9.67325365e-03,6.72622348e-03,4.88744744e-03,3.70600467e-03,2.92268687e-03,2.38886081e-03,2.01871609e-03,1.75986371e-03,1.58103056e-03,1.46149916e-03,1.38982140e-03,1.35758318e-03
1.44066507e-03,1.48326695e-03,1.56817316e-03,1.69909359e-03,1.89088987e-03,2.15748405e-03,2.53403698e-03,3.06090499e-03,3.82891686e-03,4.96667434e-03,6.76413231e-03,9.73929316e-03,1.51832066e-02,2.60222247e-02,4.91694589e-02,8.53221022e-02,1.06782840e-01,8.92532627e-02,5.47443901e-02,3.13911956e-02,1.98596503e-02,1.37894434e-02,1.03257567e-02,8.15736984e-03,6.73746206e-03,5.75407283e-03,5.06270320e-03,4.56160293e-03,4.20271169e-03,3.94561609e-03,3.77274967e-03,3.66694036e-03,3.62310657e-03,3.63570369e-03,3.70720621e-03,3.84092355e-03,4.04759549e-03,4.34212934e-03,4.75024901e-03,5.31003271e-03,6.08291364e-03,7.16593920e-03,8.71970659e-03,1.10091861e-02,1.44607906e-02,1.96277032e-02,2.66213267e-02,3.34213248e-02,3.55937166e-02,3.09107007e-02,2.26280995e-02,1.52315720e-02,1.02269768e-02,7.11125070e-03,5.16721815e-03,3.91814640e-03,3.08998936e-03,2.52560566e-03,2.13427286e-03,1.86060306e-03,1.67153303e-03,1.54515933e-03,1.46937854e-03,1.43529491e-03
1.56094036e-03,1.60709890e-03,1.69909359e-03,1.84094403e-03,2.04875261e-03,2.33760366e-03,2.74559346e-03,3.31644755e-03,4.14857762e-03,5.38132186e-03,7.32884231e-03,1.05523873e-02,1.64507910e-02,2.81947148e-02,5.32744179e-02,9.24452989e-02,1.15697707e-01,9.67046561e-02,5.93147775e-02,3.40119194e-02,2.15176521e-02,1.49406681e-02,1.11878123e-02,8.83839561e-03,7.29994548e-03,6.23445707e-03,5.48536778e-03,4.94243268e-03,4.55357907e-03,4.27501960e-03,4.08772126e-03,3.97307836e-03,3.92558506e-03,3.93923386e-03,4.01670585e-03,4.16158670e-03,4.38551284e-03,4.70463613e-03,5.14682806e-03,5.75334583e-03,6.59075146e-03,7.76419444e-03,9.44767958e-03,1.19282984e-02,1.56680634e-02,2.12663407e-02,2.88438334e-02,3.62115358e-02,3.85652918e-02,3.34913099e-02,2.45172279e-02,1.65031942e-02,1.10807857e-02,7.70494022e-03,5.59860826e-03,4.24525657e-03,3.34796006e-03,2.73645824e-03,2.31245466e-03,2.01593727e-03,1.81108255e-03,1.67415842e-03,1.59205100e-03,1.55512187e-03
1.73714170e-03,1.78851069e-03,1.89088987e-03,2.04875261e-03,2.28001895e-03,2.60147594e-03,3.05552026e-03,3.69081324e-03,4.61687542e-03,5.98877372e-03,8.15613326e-03,1.17435569e-02,1.83077815e-02,3.13773775e-02,5.92881158e-02,1.02880666e-01,1.28757841e-01,1.07620826e-01,6.60103205e-02,3.78512369e-02,2.39465976e-02,1.66271936e-02,1.24507097e-02,9.83608724e-03,8.12397450e-03,6.93821213e-03,6.10456450e-03,5.50034206e-03,5.06759405e-03,4.75759036e-03,4.54914950e-03,4.42156553e-03,4.36871112e-03,4.38390062e-03,4.47011775e-03,4.63135298e-03,4.88055625e-03,5.23570267e-03,5.72780990e-03,6.40279232e-03,7.33472559e-03,8.64062860e-03,1.05141481e-02,1.32747831e-02,1.74366984e-02,2.36669178e-02,3.20997695e-02,4.02991494e-02,4.29186011e-02,3.72718602e-02,2.72847701e-02,1.83661001e-02,1.23316018e-02,8.57468567e-03,6.23058774e-03,4.72446763e-03,3.72588292e-03,3.04535384e-03,2.57348808e-03,2.24349936e-03,2.01552032e-03,1.86313999e-03,1.77176416e-03,1.73066640e-03
1.98205911e-03,2.04067055e-03,2.15748405e-03,2.33760366e-03,2.60147594e-03,2.96825475e-03,3.48631421e-03,4.21117634e-03,5.26780286e-03,6.83312337e-03,9.30605620e-03,1.33992662e-02,2.08889725e-02,3.58012343e-02,6.76470724e-02,1.17385681e-01,1.46911247e-01,1.22794150e-01,7.53170323e-02,4.31878351e-02,2.73227982e-02,1.89714407e-02,1.42061195e-02,1.12228648e-02,9.26936342e-03,7.91642191e-03,6.96523935e-03,6.27582835e-03,5.78206774e-03,5.42835702e-03,5.19052834e-03,5.04495648e-03,4.98465019e-03,5.00198124e-03,5.10035402e-03,5.28432159e-03,5.56865971e-03,5.97387778e-03,6.53536659e-03,7.30551393e-03,8.36883929e-03,9.85885993e-03,1.19965246e-02,1.51463780e-02,1.98950766e-02,2.70036867e-02,3.66254755e-02,4.59808757e-02,4.89696405e-02,4.25267728e-02,3.11316155e-02,2.09555133e-02,1.40702188e-02,9.78361979e-03,7.10903044e-03,5.39056436e-03,4.25119045e-03,3.47471444e-03,2.93632092e-03,2.55980751e-03,2.29968599e-03,2.12582174e-03,2.02156295e-03,1.97467088e-03
2.32799454e-03,2.39683563e-03,2.53403698e-03,2.74559346e-03,3.05552026e-03,3.48631421e-03,4.09479232e-03,4.94616707e-03,6.18721016e-03,8.02573131e-03,1.09302734e-02,1.57378851e-02,2.45347950e-02,4.20497438e-02,7.94537428e-02,1.37873398e-01,1.72552159e-01,1.44225825e-01,8.84623665e-02,5.07255528e-02,3.20915378e-02,2.22825899e-02,1.66855612e-02,1.31816290e-02,1.08871765e-02,9.29810157e-03,8.18090593e-03,7.37116971e-03,6.79123141e-03,6.37578638e-03,6.09644866e-03,5.92546965e-03,5.85463790e-03,5.87499379e-03,5.99053591e-03,6.20661196e-03,6.54057657e-03,7.01651870e-03,7.67600604e-03,8.58056978e-03,9.82948088e-03,1.15795598e-02,1.40903183e-02,1.77899261e-02,2.33674310e-02,3.17167307e-02,4.30178426e-02,5.40060721e-02,5.75164760e-02,4.99491130e-02,3.65651207e-02,2.46129493e-02,1.65259412e-02,1.14911878e-02,8.34979336e-03,6.33139764e-03,4.99316498e-03,4.08116800e-03,3.44880686e-03,3.00657930e-03,2.70105790e-03,2.49684854e-03,2.37439311e-03,2.31931681e-03
2.81202293e-03,2.89517722e-03,3.06090499e-03,3.31644755e-03,3.69081324e-03,4.21117634e-03,4.94616707e-03,5.97455664e-03,7.47363303e-03,9.69441301e-03,1.32028572e-02,1.90100505e-02,2.96359828e-02,5.07925779e-02,9.59734843e-02,1.66539547e-01,2.08428594e-01,1.74212749e-01,1.06855149e-01,6.12722305e-02,3.87638969e-02,2.69155072e-02,2.01547642e-02,1.59223067e-02,1.31507998e-02,1.12313300e-02,9.88185099e-03,8.90375727e-03,8.20324025e-03,7.70141735e-03,7.36400073e-03,7.15747236e-03,7.07191353e-03,7.09650175e-03,7.23606697e-03,7.49706879e-03,7.90047014e-03,8.47536848e-03,9.27197409e-03,1.03646115e-02,1.18731918e-02,1.39871410e-02,1.70199275e-02,2.14887447e-02,2.82259047e-02,3.83111613e-02,5.19619604e-02,6.52348238e-02,6.94750985e-02,6.03343561e-02,4.41676114e-02,2.97303868e-02,1.99619565e-02,1.38803949e-02,1.00858529e-02,7.64779947e-03,6.03132620e-03,4.92971003e-03,4.16587059e-03,3.63169664e-03,3.26265231e-03,3.01598447e-03,2.86806854e-03,2.80154096e-03
3.51758779e-03,3.62160633e-03,3.82891686e-03,4.14857762e-03,4.61687542e-03,5.26780286e-03,6.18721016e-03,7.47363303e-03,9.34884277e-03,1.21268388e-02,1.65155870e-02,2.37798635e-02,3.70719492e-02,6.35369469e-02,1.20054197e-01,2.08325996e-01,2.60725426e-01,2.17924481e-01,1.33666181e-01,7.66460497e-02,4.84901488e-02,3.36688788e-02,2.52117973e-02,1.99173737e-02,1.64504678e-02,1.40493837e-02,1.23613069e-02,1.11377996e-02,1.02615158e-02,9.63378047e-03,9.21170262e-03,8.95335421e-03,8.84632780e-03,8.87708545e-03,9.05166899e-03,9.37815880e-03,9.88277760e-03,1.06019237e-02,1.15984057e-02,1.29651969e-02,1.48522951e-02,1.74966554e-02,2.12903985e-02,2.68804870e-02,3.53080682e-02,4.79238172e-02,6.49997392e-02,8.16028976e-02,8.69070999e-02,7.54728533e-02,5.52497096e-02,3.71900401e-02,2.49706123e-02,1.73631257e-02,1.26164949e-02,9.56670932e-03,7.54464664e-03,6.16662389e-03,5.21112945e-03,4.54292587e-03,4.08128461e-03,3.77272532e-03,3.58769580e-03,3.50447578e-03
4.56283425e-03,4.69776176e-03,4.96667434e-03,5.38132186e-03,5.98877372e-03,6.83312337e-03,8.02573131e-03,9.69441301e-03,1.21268388e-02,1.57303126e-02,2.14231714e-02,3.08460179e-02,4.80878288e-02,8.24168650e-02,1.55728140e-01,2.70229785e-01,3.38199635e-01,2.82680447e-01,1.73384907e-01,9.94213200e-02,6.28989310e-02,4.36735407e-02,3.27034489e-02,2.58357944e-02,2.13387021e-02,1.82241391e-02,1.60344525e-02,1.44473817e-02,1.33107114e-02,1.24964453e-02,1.19489476e-02,1.16138313e-02,1.14750022e-02,1.15148994e-02,1.17413602e-02,1.21648660e-02,1.28194316e-02,1.37522711e-02,1.50448563e-02,1.68177876e-02,1.92656346e-02,2.26957630e-02,2.76168117e-02,3.48679874e-02,4.57998130e-02,6.21643148e-02,8.43143240e-02,1.05851089e-01,1.12731427e-01,9.78995098e-02,7.16670863e-02,4.82410103e-02,3.23905961e-02,2.25225551e-02,1.63654693e-02,1.24094441e-02,9.78652821e-03,7.99902786e-03,6.75960953e-03,5.89285017e-03,5.29403282e-03,4.89378556e-03,4.65377476e-03,4.54582603e-03
6.21414099e-03,6.39789926e-03,6.76413231e-03,7.32884231e-03,8.15613326e-03,9.30605620e-03,1.09302734e-02,1.32028572e-02,1.65155870e-02,2.14231714e-02,2.91762970e-02,4.20093068e-02,6.54909934e-02,1.12243836e-01,2.12086735e-01,3.68026951e-01,4.60595344e-01,3.84983554e-01,2.36133551e-01,1.35402266e-01,8.56622887e-02,5.94791580e-02,4.45389490e-02,3.51858648e-02,2.90612579e-02,2.48195231e-02,2.18373807e-02,1.96759430e-02,1.81279074e-02,1.70189555e-02,1.62733163e-02,1.58169202e-02,1.56278482e-02,1.56821845e-02,1.59906023e-02,1.65673764e-02,1.74588317e-02,1.87292692e-02,2.04896459e-02,2.29042077e-02,2.62379396e-02,3.09094442e-02,3.76114389e-02,4.74868421e-02,6.23749361e-02,8.46618121e-02,1.14827992e-01,1.44158992e-01,1.53529351e-01,1.33329707e-01,9.76036720e-02,6.56996118e-02,4.41128736e-02,3.06735517e-02,2.22881937e-02,1.69004682e-02,1.33283093e-02,1.08939059e-02,9.20593743e-03,8.02549462e-03,7.20996304e-03,6.66486480e-03,6.33799320e-03,6.19097743e-03
8.94739163e-03,9.21197482e-03,9.73929316e-03,1.05523873e-02,1.17435569e-02,1.33992662e-02,1.57378851e-02,1.90100505e-02,2.37798635e-02,3.08460179e-02,4.20093068e-02,6.04868349e-02,9.42967930e-02,1.61613578e-01,3.05371745e-01,5.29901280e-01,6.63185295e-01,5.54316138e-01,3.39995402e-01,1.94958098e-01,1.23340305e-01,8.56406898e-02,6.41291242e-02,5.06621451e-02,4.18436686e-02,3.57362334e-02,3.14424145e-02,2.83302822e-02,2.61013530e-02,2.45046355e-02,2.34310317e-02,2.27738926e-02,2.25016585e-02,2.25798942e-02,2.30239676e-02,2.38544322e-02,2.51379886e-02,2.69672199e-02,2.95018872e-02,3.29784787e-02,3.77785315e-02,4.45047679e-02,5.41545926e-02,6.83736295e-02,8.98101576e-02,1.21899775e-01,1.65334359e-01,2.07566414e-01,2.21058266e-01,1.91973937e-01,1.40534030e-01,9.45971709e-02,6.35156423e-02,4.41651196e-02,3.20915148e-02,2.43340323e-02,1.91906819e-02,1.56855215e-02,1.32551108e-02,1.15554577e-02,1.03812197e-02,9.59636347e-03,9.12571946e-03,8.91403973e-03
1.39486607e-02,1.43611363e-02,1.51832066e-02,1.64507910e-02,1.83077815e-02,2.08889725e-02,2.45347950e-02,2.96359828e-02,3.70719492e-02,4.80878288e-02,6.54909934e-02,9.42967930e-02,1.47005298e-01,2.51949736e-01,4.76063531e-01,8.26096975e-01,1.03388194e+00,8.64158857e-01,5.30040563e-01,3.03932639e-01,1.92283085e-01,1.33510745e-01,9.99749906e-02,7.89804561e-02,6.52327695e-02,5.57114984e-02,4.90175897e-02,4.41658877e-02,4.06910674e-02,3.82018426e-02,3.65281329e-02,3.55036768e-02,3.50792737e-02,3.52012403e-02,3.58935347e-02,3.71881991e-02,3.91892171e-02,4.20409228e-02,4.59923776e-02,5.14122583e-02,5.88953674e-02,6.93813273e-02,8.44250558e-02,1.06592021e-01,1.40010795e-01,1.90037351e-01,2.57750300e-01,3.23588549e-01,3.44621860e-01,2.99280440e-01,2.19087482e-01,1.47473576e-01,9.90185944e-02,6.88518278e-02,5.00295137e-02,3.79358783e-02,2.99175805e-02,2.44531620e-02,2.06642395e-02,1.80145416e-02,1.61839470e-02,1.49603844e-02,1.42266673e-02,1.38966663e-02
2.39063587e-02,2.46132933e-02,2.60222247e-02,2.81947148e-02,3.13773775e-02,3.58012343e-02,4.20497438e-02,5.07925779e-02,6.35369469e-02,8.24168650e-02,1.12243836e-01,1.61613578e-01,2.51949736e-01,4.31812121e-01,8.15916724e-01,1.41583275e+00,1.77195167e+00,1.48106632e+00,9.08426987e-01,5.20904684e-01,3.29550521e-01,2.28821665e-01,1.71345338e-01,1.35363183e-01,1.11801270e-01,9.54829351e-02,8.40103654e-02,7.56951205e-02,6.97396886e-02,6.54734509e-02,6.26049100e-02,6.08491131e-02,6.01217363e-02,6.03307726e-02,6.15172836e-02,6.37361855e-02,6.71656943e-02,7.20531815e-02,7.88255087e-02,8.81145447e-02,1.00939711e-01,1.18911409e-01,1.44694585e-01,1.82686148e-01,2.39961983e-01,3.25701598e-01,4.41753603e-01,5.54592595e-01,5.90641208e-01,5.12931364e-01,3.75490096e-01,2.52752309e-01,1.69706188e-01,1.18003909e-01,8.57446836e-02,6.50176195e-02,5.12752032e-02,4.19098346e-02,3.54160684e-02,3.08747988e-02,2.77373756e-02,2.56403337e-02,2.43828293e-02,2.38172464e-02
4.51714922e-02,4.65072578e-02,4.91694589e-02,5.32744179e-02,5.92881158e-02,6.76470724e-02,7.94537428e-02,9.59734843e-02,1.20054197e-01,1.55728140e-01,2.12086735e-01,3.05371745e-01,4.76063531e-01,8.15916724e-01,1.54168924e+00,2.67524129e+00,3.34813437e+00,2.79850130e+00,1.71648904e+00,9.84258715e-01,6.22691603e-01,4.32362627e-01,3.23760081e-01,2.55771155e-01,2.11250500e-01,1.80416713e-01,1.58739088e-01,1.43027284e-01,1.31774389e-01,1.23713256e-01,1.18293097e-01,1.14975487e-01,1.13601096e-01,1.13996074e-01,1.16238007e-01,1.20430662e-01,1.26910780e-01,1.36145775e-01,1.48942208e-01,1.66494008e-01,1.90727389e-01,2.24685234e-01,2.73403005e-01,3.45188743e-01,4.53412459e-01,6.15418993e-01,8.34701332e-01,1.04791263e+00,1.11602713e+00,9.69192984e-01,7.09495250e-01,4.77580008e-01,3.20662877e-01,2.22970497e-01,1.62016113e-01,1.22851955e-01,9.68854134e-02,7.91893820e-02,6.69192945e-02,5.83384845e-02,5.24102672e-02,4.84478690e-02,4.60717920e-02,4.50031130e-02
7.83845656e-02,8.07024744e-02,8.53221022e-02,9.24452989e-02,1.02880666e-01,1.17385681e-01,1.37873398e-01,1.66539547e-01,2.08325996e-01,2.70229785e-01,3.68026951e-01,5.29901280e-01,8.26096975e-01,1.41583275e+00,2.67524129e+00,4.64225591e+00,5.80990454e+00,4.85614484e+00,2.97856548e+00,1.70795092e+00,1.08053572e+00,7.50264272e-01,5.61809939e-01,4.43831051e-01,3.66575860e-01,3.13071032e-01,2.75454580e-01,2.48190417e-01,2.28663648e-01,2.14675437e-01,2.05270018e-01,1.99513082e-01,1.97128147e-01,1.97813538e-01,2.01703890e-01,2.08979263e-01,2.20223993e-01,2.36249167e-01,2.58454386e-01,2.88911432e-01,3.30962799e-01,3.89888701e-01,4.74427005e-01,5.98994374e-01,7.86791333e-01,1.06791580e+00,1.44842904e+00,1.81840740e+00,1.93660420e+00,1.68180787e+00,1.23116316e+00,8.28728466e-01,5.56435465e-01,3.86913176e-01,2.81141092e-01,2.13180850e-01,1.68121987e-01,1.37414661e-01,1.16122793e-01,1.01232803e-01,9.09457674e-02,8.40699516e-02,7.99468253e-02,7.80923827e-02
9.81003315e-02,1.01001255e-01,1.06782840e-01,1.15697707e-01,1.28757841e-01,1.46911247e-01,1.72552159e-01,2.08428594e-01,2.60725426e-01,3.38199635e-01,4.60595344e-01,6.63185295e-01,1.03388194e+00,1.77195167e+00,3.34813437e+00,5.80990454e+00,7.27124730e+00,6.07759212e+00,3.72775251e+00,2.13754520e+00,1.35231868e+00,9.38975335e-01,7.03119815e-01,5.55466155e-01,4.58779266e-01,3.91816575e-01,3.44738603e-01,3.10616791e-01,2.86178529e-01,2.68671918e-01,2.56900790e-01,2.49695834e-01,2.46711025e-01,2.47568811e-01,2.52437688e-01,2.61543007e-01,2.75616080e-01,2.95672004e-01,3.23462416e-01,3.61580204e-01,4.14208589e-01,4.87955894e-01,5.93757791e-01,7.49657106e-01,9.84689907e-01,1.33652453e+00,1.81274679e+00,2.27578437e+00,2.42371074e+00,2.10482648e+00,1.54083285e+00,1.03717532e+00,6.96393521e-01,4.84231947e-01,3.51855421e-01,2.66801402e-01,2.10409059e-01,1.71978038e-01,1.45330709e-01,1.26695497e-01,1.13821004e-01,1.05215741e-01,1.00055540e-01,9.77346570e-02
8.19960836e-02,8.44207886e-02,8.92532627e-02,9.67046561e-02,1.07620826e-01,1.22794150e-01,1.44225825e-01,1.74212749e-01,2.17924481e-01,2.82680447e-01,3.84983554e-01,5.54316138e-01,8.64158857e-01,1.48106632e+00,2.79850130e+00,4.85614484e+00,6.07759212e+00,5.07988856e+00,3.11580095e+00,1.78664365e+00,1.13032070e+00,7.84832211e-01,5.87694967e-01,4.64280279e-01,3.83465606e-01,3.27495577e-01,2.88145971e-01,2.59625630e-01,2.39199178e-01,2.24566469e-01,2.14727701e-01,2.08705518e-01,2.06210698e-01,2.06927669e-01,2.10997266e-01,2.18607847e-01,2.30370671e-01,2.47134194e-01,2.70362504e-01,3.02222838e-01,3.46211696e-01,4.07852570e-01,4.96285922e-01,6.26592651e-01,8.23042234e-01,1.11711933e+00,1.51516447e+00,1.90218935e+00,2.02583198e+00,1.75929607e+00,1.28788820e+00,8.66911593e-01,5.82072869e-01,4.04739950e-01,2.94094485e-01,2.23003019e-01,1.75868099e-01,1.43745953e-01,1.21473075e-01,1.05897039e-01,9.51360347e-02,8.79434201e-02,8.36303234e-02,8.16904386e-02
5.02931260e-02,5.17803433e-02,5.47443901e-02,5.93147775e-02,6.60103205e-02,7.53170323e-02,8.84623665e-02,1.06855149e-01,1.33666181e-01,1.73384907e-01,2.36133551e-01,3.39995402e-01,5.30040563e-01,9.08426987e-01,1.71648904e+00,2.97856548e+00,3.72775251e+00,3.11580095e+00,1.91110798e+00,1.09585593e+00,6.93293617e-01,4.81384763e-01,3.60468644e-01,2.84770998e-01,2.35202502e-01,2.00872720e-01,1.76737242e-01,1.59244002e-01,1.46715231e-01,1.37740112e-01,1.31705404e-01,1.28011637e-01,1.26481414e-01,1.26921176e-01,1.29417304e-01,1.34085331e-01,1.41300178e-01,1.51582254e-01,1.65829573e-01,1.85371430e-01,2.12352440e-01,2.50160493e-01,3.04401983e-01,3.84326931e-01,5.04821267e-01,6.85196425e-01,9.29341432e-01,1.16672705e+00,1.24256450e+00,1.07908202e+00,7.89939235e-01,5.31728981e-01,3.57020273e-01,2.48251336e-01,1.80385823e-01,1.36781154e-01,1.07870475e-01,8.81680319e-02,7.45067375e-02,6.49530181e-02,5.83526477e-02,5.39409850e-02,5.12955035e-02,5.01056556e-02
2.88387788e-02,2.96915699e-02,3.13911956e-02,3.40119194e-02,3.78512369e-02,4.31878351e-02,5.07255528e-02,6.12722305e-02,7.66460497e-02,9.94213200e-02,1.35402266e-01,1.94958098e-01,3.03932639e-01,5.20904684e-01,9.84258715e-01,1.70795092e+00,2.13754520e+00,1.78664365e+00,1.09585593e+00,6.28379049e-01,3.97544214e-01,2.76032726e-01,2.06697740e-01,1.63291656e-01,1.34868390e-01,1.15183215e-01,1.01343595e-01,9.13127283e-02,8.41285567e-02,7.89820981e-02,7.55217126e-02,7.34036552e-02,7.25262042e-02,7.27783694e-02,7.42096844e-02,7.68863957e-02,8.10234894e-02,8.69193752e-02,9.50889860e-02,1.06294559e-01,1.21765846e-01,1.43445510e-01,1.74548335e-01,2.20378414e-01,2.89471544e-01,3.92901171e-01,5.32897318e-01,6.69017535e-01,7.12503789e-01,6.18760654e-01,4.52962157e-01,3.04900802e-01,2.04720396e-01,1.42350773e-01,1.03435743e-01,7.84322184e-02,6.18544322e-02,5.05567772e-02,4.27232008e-02,3.72449651e-02,3.34602207e-02,3.09305119e-02,2.94135560e-02,2.87312806e-02
1.82448630e-02,1.87843815e-02,1.98596503e-02,2.15176521e-02,2.39465976e-02,2.73227982e-02,3.20915378e-02,3.87638969e-02,4.84901488e-02,6.28989310e-02,8.56622887e-02,1.23340305e-01,1.92283085e-01,3.29550521e-01,6.22691603e-01,1.08053572e+00,1.35231868e+00,1.13032070e+00,6.93293617e-01,3.97544214e-01,2.51506479e-01,1.74632196e-01,1.30767394e-01,1.03306520e-01,8.53245315e-02,7.28706989e-02,6.41150592e-02,5.77690278e-02,5.32239593e-02,4.99680505e-02,4.77788365e-02,4.64388468e-02,4.58837272e-02,4.60432595e-02,4.69487814e-02,4.86422038e-02,5.12595374e-02,5.49895715e-02,6.01580786e-02,6.72472882e-02,7.70352029e-02,9.07508495e-02,1.10428062e-01,1.39422477e-01,1.83134268e-01,2.48569056e-01,3.37137665e-01,4.23254165e-01,4.50765758e-01,3.91459133e-01,2.86566659e-01,1.92895593e-01,1.29516426e-01,9.00582637e-02,6.54386568e-02,4.96201690e-02,3.91322270e-02,3.19847619e-02,2.70288471e-02,2.35630395e-02,2.11686197e-02,1.95681986e-02,1.86084960e-02,1.81768542e-02
1.26682243e-02,1.30428362e-02,1.37894434e-02,1.49406681e-02,1.66271936e-02,1.89714407e-02,2.22825899e-02,2.69155072e-02,3.36688788e-02,4.36735407e-02,5.94791580e-02,8.56406898e-02,1.33510745e-01,2.28821665e-01,4.32362627e-01,7.50264272e-01,9.38975335e-01,7.84832211e-01,4.81384763e-01,2.76032726e-01,1.74632196e-01,1.21254943e-01,9.07976494e-02,7.17303370e-02,5.92446381e-02,5.05973851e-02,4.45179529e-02,4.01116195e-02,3.69557752e-02,3.46950521e-02,3.31749829e-02,3.22445681e-02,3.18591237e-02,3.19698942e-02,3.25986385e-02,3.37744574e-02,3.55917892e-02,3.81817187e-02,4.17704443e-02,4.66927996e-02,5.34889865e-02,6.30123733e-02,7.66751422e-02,9.68072606e-02,1.27158312e-01,1.72592612e-01,2.34089758e-01,2.93884295e-01,3.12986825e-01,2.71807582e-01,1.98976047e-01,1.33936037e-01,8.99290469e-02,6.25314800e-02,4.54369859e-02,3.44535024e-02,2.71712553e-02,2.22084506e-02,1.87673373e-02,1.63608721e-02,1.46983194e-02,1.35870754e-02,1.29207109e-02,1.26210028e-02
9.48616984e-03,9.76668523e-03,1.03257567e-02,1.11878123e-02,1.24507097e-02,1.42061195e-02,1.66855612e-02,2.01547642e-02,2.52117973e-02,3.27034489e-02,4.45389490e-02,6.41291242e-02,9.99749906e-02,1.71345338e-01,3.23760081e-01,5.61809939e-01,7.03119815e-01,5.87694967e-01,3.60468644e-01,2.06697740e-01,1.30767394e-01,9.07976494e-02,6.79907384e-02,5.37128286e-02,4.43633367e-02,3.78881348e-02,3.33357583e-02,3.00362250e-02,2.76730781e-02,2.59802124e-02,2.48419601e-02,2.41452506e-02,2.38566236e-02,2.39395703e-02,2.44103842e-02,2.52908563e-02,2.66517035e-02,2.85910843e-02,3.12783797e-02,3.49643184e-02,4.00534123e-02,4.71846774e-02,5.74155781e-02,7.24908318e-02,9.52181869e-02,1.29240120e-01,1.75290171e-01,2.20065281e-01,2.34369562e-01,2.03533884e-01,1.48996460e-01,1.00293456e-01,6.73403149e-02,4.68245767e-02,3.40239450e-02,2.57993360e-02,2.03462724e-02,1.66300445e-02,1.40532837e-02,1.22512838e-02,1.10063377e-02,1.01742203e-02,9.67523590e-03,9.45080961e-03
7.49409443e-03,7.71570219e-03,8.15736984e-03,8.83839561e-03,9.83608724e-03,1.12228648e-02,1.31816290e-02,1.59223067e-02,1.99173737e-02,2.58357944e-02,3.51858648e-02,5.06621451e-02,7.89804561e-02,1.35363183e-01,2.55771155e-01,4.43831051e-01,5.55466155e-01,4.64280279e-01,2.84770998e-01,1.63291656e-01,1.03306520e-01,7.17303370e-02,5.37128286e-02,4.24332493e-02,3.50471307e-02,2.99317074e-02,2.63353202e-02,2.37286819e-02,2.18617908e-02,2.05244233e-02,1.96252015e-02,1.90747995e-02,1.88467836e-02,1.89123117e-02,1.92842557e-02,1.99798305e-02,2.10549027e-02,2.25870177e-02,2.47099867e-02,2.76218862e-02,3.16422813e-02,3.72759959e-02,4.53584293e-02,5.72679120e-02,7.52225710e-02,1.02099971e-01,1.38479610e-01,1.73852042e-01,1.85152455e-01,1.60792203e-01,1.17707522e-01,7.92320445e-02,5.31989926e-02,3.69915156e-02,2.68789892e-02,2.03815306e-02,1.60735987e-02,1.31377707e-02,1.11021241e-02,9.67854039e-03,8.69503026e-03,8.03765578e-03,7.64345703e-03,7.46615978e-03
6.18963929e-03,6.37267303e-03,6.73746206e-03,7.29994548e-03,8.12397450e-03,9.26936342e-03,1.08871765e-02,1.31507998e-02,1.64504678e-02,2.13387021e-02,2.90612579e-02,4.18436686e-02,6.52327695e-02,1.11801270e-01,2.11250500e-01,3.66575860e-01,4.58779266e-01,3.83465606e-01,2.35202502e-01,1.34868390e-01,8.53245315e-02,5.92446381e-02,4.43633367e-02,3.50471307e-02,2.89466725e-02,2.47216623e-02,2.17512782e-02,1.95983629e-02,1.80564310e-02,1.69518516e-02,1.62091524e-02,1.57545558e-02,1.55662293e-02,1.56203513e-02,1.59275530e-02,1.65020530e-02,1.73899934e-02,1.86554217e-02,2.04088574e-02,2.28138988e-02,2.61344862e-02,3.07875716e-02,3.74631410e-02,4.72996066e-02,6.21289985e-02,8.43279997e-02,1.14375238e-01,1.43590589e-01,1.52924002e-01,1.32804003e-01,9.72188312e-02,6.54405653e-02,4.39389413e-02,3.05526092e-02,2.22003137e-02,1.68338314e-02,1.32757572e-02,1.08509524e-02,9.16963940e-03,7.99385095e-03,7.18153493e-03,6.63858596e-03,6.31300318e-03,6.16656707e-03
5.28620941e-03,5.44252783e-03,5.75407283e-03,6.23445707e-03,6.93821213e-03,7.91642191e-03,9.29810157e-03,1.12313300e-02,1.40493837e-02,1.82241391e-02,2.48195231e-02,3.57362334e-02,5.57114984e-02,9.54829351e-02,1.80416713e-01,3.13071032e-01,3.91816575e-01,3.27495577e-01,2.00872720e-01,1.15183215e-01,7.28706989e-02,5.05973851e-02,3.78881348e-02,2.99317074e-02,2.47216623e-02,2.11133279e-02,1.85764963e-02,1.67378171e-02,1.54209431e-02,1.44775864e-02,1.38432903e-02,1.34550459e-02,1.32942073e-02,1.33404297e-02,1.36027928e-02,1.40934397e-02,1.48517777e-02,1.59325061e-02,1.74300131e-02,1.94840185e-02,2.23199382e-02,2.62938667e-02,3.19950807e-02,4.03958314e-02,5.30607489e-02,7.20196192e-02,9.76812103e-02,1.22632335e-01,1.30603458e-01,1.13420142e-01,8.30289256e-02,5.58889647e-02,3.75256834e-02,2.60931991e-02,1.89599913e-02,1.43767922e-02,1.13380488e-02,9.26716465e-03,7.83125345e-03,6.82708121e-03,6.13332954e-03,5.66962853e-03,5.39156729e-03,5.26650477e-03
4.65105501e-03,4.78859129e-03,5.06270320e-03,5.48536778e-03,6.10456450e-03,6.96523935e-03,8.18090593e-03,9.88185099e-03,1.23613069e-02,1.60344525e-02,2.18373807e-02,3.14424145e-02,4.90175897e-02,8.40103654e-02,1.58739088e-01,2.75454580e-01,3.44738603e-01,2.88145971e-01,1.76737242e-01,1.01343595e-01,6.41150592e-02,4.45179529e-02,3.33357583e-02,2.63353202e-02,2.17512782e-02,1.85764963e-02,1.63444729e-02,1.47267166e-02,1.35680692e-02,1.27380596e-02,1.21799762e-02,1.18383806e-02,1.16968672e-02,1.17375358e-02,1.19683752e-02,1.24000693e-02,1.30672907e-02,1.40181663e-02,1.53357432e-02,1.71429535e-02,1.96381287e-02,2.31345774e-02,2.81507728e-02,3.55421474e-02,4.66853359e-02,6.33662394e-02,8.59445110e-02,1.07897681e-01,1.14911049e-01,9.97923616e-02,7.30527436e-02,4.91737328e-02,3.30168566e-02,2.29580205e-02,1.66818898e-02,1.26493762e-02,9.97574720e-03,8.15368618e-03,6.89030415e-03,6.00678630e-03,5.39639104e-03,4.98840514e-03,4.74375382e-03,4.63371794e-03
4.19069918e-03,4.31462229e-03,4.56160293e-03,4.94243268e-03,5.50034206e-03,6.27582835e-03,7.37116971e-03,8.90375727e-03,1.11377996e-02,1.44473817e-02,1.96759430e-02,2.83302822e-02,4.41658877e-02,7.56951205e-02,1.43027284e-01,2.48190417e-01,3.10616791e-01,2.59625630e-01,1.59244002e-01,9.13127283e-02,5.77690278e-02,4.01116195e-02,3.00362250e-02,2.37286819e-02,1.95983629e-02,1.67378171e-02,1.47267166e-02,1.32690839e-02,1.22251180e-02,1.14772618e-02,1.09744168e-02,1.06666319e-02,1.05391254e-02,1.05757687e-02,1.07837598e-02,1.11727254e-02,1.17739060e-02,1.26306650e-02,1.38178298e-02,1.54461646e-02,1.76943704e-02,2.08447447e-02,2.53644432e-02,3.20242284e-02,4.20644776e-02,5.70943253e-02,7.74378268e-02,9.72180986e-02,1.03537292e-01,8.99150337e-02,6.58220709e-02,4.43065760e-02,2.97488879e-02,2.06856633e-02,1.50307364e-02,1.13973562e-02,8.98835975e-03,7.34664414e-03,6.20831014e-03,5.41224183e-03,4.86226275e-03,4.49465881e-03,4.27422278e-03,4.17507812e-03
3.86098938e-03,3.97516264e-03,4.20271169e-03,4.55357907e-03,5.06759405e-03,5.78206774e-03,6.79123141e-03,8.20324025e-03,1.02615158e-02,1.33107114e-02,1.81279074e-02,2.61013530e-02,4.06910674e-02,6.97396886e-02,1.31774389e-01,2.28663648e-01,2.86178529e-01,2.39199178e-01,1.46715231e-01,8.41285567e-02,5.32239593e-02,3.69557752e-02,2.76730781e-02,2.18617908e-02,1.80564310e-02,1.54209431e-02,1.35680692e-02,1.22251180e-02,1.12632877e-02,1.05742703e-02,1.01109874e-02,9.82741798e-03,9.70994321e-03,9.74370355e-03,9.93533066e-03,1.02936938e-02,1.08475756e-02,1.16369277e-02,1.27306904e-02,1.42309134e-02,1.63022381e-02,1.92047519e-02,2.33688560e-02,2.95046722e-02,3.87549890e-02,5.26023400e-02,7.13452847e-02,8.95693127e-02,9.53913334e-02,8.28408279e-02,6.06434166e-02,4.08206868e-02,2.74083476e-02,1.90581864e-02,1.38481697e-02,1.05006514e-02,8.28118650e-03,6.76863543e-03,5.71986163e-03,4.98642524e-03,4.47971663e-03,4.14103450e-03,3.93794162e-03,3.84659732e-03
3.62479821e-03,3.73198706e-03,3.94561609e-03,4.27501960e-03,4.75759036e-03,5.42835702e-03,6.37578638e-03,7.70141735e-03,9.63378047e-03,1.24964453e-02,1.70189555e-02,2.45046355e-02,3.82018426e-02,6.54734509e-02,1.23713256e-01,2.14675437e-01,2.68671918e-01,2.24566469e-01,1.37740112e-01,7.89820981e-02,4.99680505e-02,3.46950521e-02,2.59802124e-02,2.05244233e-02,1.69518516e-02,1.44775864e-02,1.27380596e-02,1.14772618e-02,1.05742703e-02,9.92740261e-03,9.49246051e-03,9.22623805e-03,9.11594965e-03,9.14764474e-03,9.32754931e-03,9.66399000e-03,1.01839888e-02,1.09250533e-02,1.19519065e-02,1.33603552e-02,1.53049692e-02,1.80299253e-02,2.19392957e-02,2.76997610e-02,3.63842014e-02,4.93844581e-02,6.69808267e-02,8.40900227e-02,8.95558886e-02,7.77731445e-02,5.69336319e-02,3.83235327e-02,2.57316764e-02,1.78923258e-02,1.30010254e-02,9.85828724e-03,7.77459534e-03,6.35457267e-03,5.36995630e-03,4.68138695e-03,4.20567560e-03,3.88771192e-03,3.69704300e-03,3.61128657e-03
3.46598755e-03,3.56848022e-03,3.77274967e-03,4.08772126e-03,4.54914950e-03,5.19052834e-03,6.09644866e-03,7.36400073e-03,9.21170262e-03,1.19489476e-02,1.62733163e-02,2.34310317e-02,3.65281329e-02,6.26049100e-02,1.18293097e-01,2.05270018e-01,2.56900790e-01,2.14727701e-01,1.31705404e-01,7.55217126e-02,4.77788365e-02,3.31749829e-02,2.48419601e-02,1.96252015e-02,1.62091524e-02,1.38432903e-02,1.21799762e-02,1.09744168e-02,1.01109874e-02,9.49246051e-03,9.07657420e-03,8.82201556e-03,8.71655915e-03,8.74686560e-03,8.91888814e-03,9.24058860e-03,9.73780505e-03,1.04464019e-02,1.14282662e-02,1.27750076e-02,1.46344237e-02,1.72399933e-02,2.09780852e-02,2.64861714e-02,3.47901267e-02,4.72208126e-02,6.40462442e-02,8.04058474e-02,8.56322413e-02,7.43657260e-02,5.44392399e-02,3.66444915e-02,2.46043131e-02,1.71084223e-02,1.24314209e-02,9.42637323e-03,7.43397262e-03,6.07616438e-03,5.13468629e-03,4.47628473e-03,4.02141538e-03,3.71738241e-03,3.53506713e-03,3.45306789e-03
3.36878159e-03,3.46839978e-03,3.66694036e-03,3.97307836e-03,4.42156553e-03,5.04495648e-03,5.92546965e-03,7.15747236e-03,8.95335421e-03,1.16138313e-02,1.58169202e-02,2.27738926e-02,3.55036768e-02,6.08491131e-02,1.14975487e-01,1.99513082e-01,2.49695834e-01,2.08705518e-01,1.28011637e-01,7.34036552e-02,4.64388468e-02,3.22445681e-02,2.41452506e-02,1.90747995e-02,1.57545558e-02,1.34550459e-02,1.18383806e-02,1.06666319e-02,9.82741798e-03,9.22623805e-03,8.82201556e-03,8.57459618e-03,8.47209737e-03,8.50155386e-03,8.66875191e-03,8.98143006e-03,9.46470174e-03,1.01534255e-02,1.11077528e-02,1.24167239e-02,1.42239914e-02,1.67564860e-02,2.03897406e-02,2.57433489e-02,3.38144141e-02,4.58964730e-02,6.22500241e-02,7.81508112e-02,8.32306273e-02,7.22800891e-02,5.29124547e-02,3.56167720e-02,2.39142686e-02,1.66286051e-02,1.20827733e-02,9.16200424e-03,7.22548184e-03,5.90575425e-03,4.99068055e-03,4.35074431e-03,3.90863207e-03,3.61312592e-03,3.43592379e-03,3.35622427e-03
3.32851192e-03,3.42693930e-03,3.62310657e-03,3.92558506e-03,4.36871112e-03,4.98465019e-03,5.85463790e-03,7.07191353e-03,8.84632780e-03,1.14750022e-02,1.56278482e-02,2.25016585e-02,3.50792737e-02,6.01217363e-02,1.13601096e-01,1.97128147e-01,2.46711025e-01,2.06210698e-01,1.26481414e-01,7.25262042e-02,4.58837272e-02,3.18591237e-02,2.38566236e-02,1.88467836e-02,1.55662293e-02,1.32942073e-02,1.16968672e-02,1.05391254e-02,9.70994321e-03,9.11594965e-03,8.71655915e-03,8.47209737e-03,8.37082380e-03,8.39992817e-03,8.56512758e-03,8.87406804e-03,9.35156280e-03,1.00320537e-02,1.09749732e-02,1.22682972e-02,1.40539610e-02,1.65561827e-02,2.01460062e-02,2.54356186e-02,3.34102041e-02,4.53478368e-02,6.15059012e-02,7.72166138e-02,8.22357069e-02,7.14160690e-02,5.22799510e-02,3.51910170e-02,2.36284027e-02,1.64298304e-02,1.19383385e-02,9.05248368e-03,7.13911004e-03,5.83515818e-03,4.93102306e-03,4.29873648e-03,3.86190915e-03,3.56993541e-03,3.39485152e-03,3.31610471e-03
3.34008477e-03,3.43885437e-03,3.63570369e-03,3.93923386e-03,4.38390062e-03,5.00198124e-03,5.87499379e-03,7.09650175e-03,8.87708545e-03,1.15148994e-02,1.56821845e-02,2.25798942e-02,3.52012403e-02,6.03307726e-02,1.13996074e-01,1.97813538e-01,2.47568811e-01,2.06927669e-01,1.26921176e-01,7.27783694e-02,4.60432595e-02,3.19698942e-02,2.39395703e-02,1.89123117e-02,1.56203513e-02,1.33404297e-02,1.17375358e-02,1.05757687e-02,9.74370355e-03,9.14764474e-03,8.74686560e-03,8.50155386e-03,8.39992817e-03,8.42913374e-03,8.59490752e-03,8.90492214e-03,9.38407709e-03,1.00669340e-02,1.10131319e-02,1.23109526e-02,1.41028249e-02,1.66137466e-02,2.02160515e-02,2.55240553e-02,3.35263675e-02,4.55055059e-02,6.17197500e-02,7.74850869e-02,8.25216308e-02,7.16643743e-02,5.24617223e-02,3.53133721e-02,2.37105559e-02,1.64869550e-02,1.19798467e-02,9.08395810e-03,7.16393189e-03,5.85544634e-03,4.94816765e-03,4.31368268e-03,3.87533656e-03,3.58234766e-03,3.40665502e-03,3.32763442e-03
3.40577343e-03,3.50648550e-03,3.70720621e-03,4.01670585e-03,4.47011775e-03,5.10035402e-03,5.99053591e-03,7.23606697e-03,9.05166899e-03,1.17413602e-02,1.59906023e-02,2.30239676e-02,3.58935347e-02,6.15172836e-02,1.16238007e-01,2.01703890e-01,2.52437688e-01,2.10997266e-01,1.29417304e-01,7.42096844e-02,4.69487814e-02,3.25986385e-02,2.44103842e-02,1.92842557e-02,1.59275530e-02,1.36027928e-02,1.19683752e-02,1.07837598e-02,9.93533066e-03,9.32754931e-03,8.91888814e-03,8.66875191e-03,8.56512758e-03,8.59490752e-03,8.76394154e-03,9.08005314e-03,9.56863151e-03,1.02649180e-02,1.12297246e-02,1.25530692e-02,1.43801819e-02,1.69404853e-02,2.06136358e-02,2.60260308e-02,3.41857226e-02,4.64004519e-02,6.29335777e-02,7.90089678e-02,8.41445642e-02,7.30737806e-02,5.34934746e-02,3.60078718e-02,2.41768658e-02,1.68112001e-02,1.22154515e-02,9.26261016e-03,7.30482325e-03,5.97060402e-03,5.04548210e-03,4.39851886e-03,3.95155189e-03,3.65280085e-03,3.47365290e-03,3.39307822e-03
3.52861821e-03,3.63296293e-03,3.84092355e-03,4.16158670e-03,4.63135298e-03,5.28432159e-03,6.20661196e-03,7.49706879e-03,9.37815880e-03,1.21648660e-02,1.65673764e-02,2.38544322e-02,3.71881991e-02,6.37361855e-02,1.20430662e-01,2.08979263e-01,2.61543007e-01,2.18607847e-01,1.34085331e-01,7.68863957e-02,4.86422038e-02,3.37744574e-02,2.52908563e-02,1.99798305e-02,1.65020530e-02,1.40934397e-02,1.24000693e-02,1.11727254e-02,1.02936938e-02,9.66399000e-03,9.24058860e-03,8.98143006e-03,8.87406804e-03,8.90492214e-03,9.08005314e-03,9.40756675e-03,9.91376793e-03,1.06351691e-02,1.16347759e-02,1.30058530e-02,1.48988688e-02,1.75515213e-02,2.13571608e-02,2.69647786e-02,3.54187869e-02,4.80740963e-02,6.52035648e-02,8.18587873e-02,8.71796225e-02,7.57095204e-02,5.54229612e-02,3.73066603e-02,2.50489150e-02,1.74175728e-02,1.26560576e-02,9.59670852e-03,7.56830508e-03,6.18596114e-03,5.22747046e-03,4.55717154e-03,4.09408267e-03,3.78455580e-03,3.59894606e-03,3.51546509e-03
3.71848566e-03,3.82844495e-03,4.04759549e-03,4.38551284e-03,4.88055625e-03,5.56865971e-03,6.54057657e-03,7.90047014e-03,9.88277760e-03,1.28194316e-02,1.74588317e-02,2.51379886e-02,3.91892171e-02,6.71656943e-02,1.26910780e-01,2.20223993e-01,2.75616080e-01,2.30370671e-01,1.41300178e-01,8.10234894e-02,5.12595374e-02,3.55917892e-02,2.66517035e-02,2.10549027e-02,1.73899934e-02,1.48517777e-02,1.30672907e-02,1.17739060e-02,1.08475756e-02,1.01839888e-02,9.73780505e-03,9.46470174e-03,9.35156280e-03,9.38407709e-03,9.56863151e-03,9.91376793e-03,1.04472067e-02,1.12074250e-02,1.22608185e-02,1.37056703e-02,1.57005453e-02,1.84959314e-02,2.25063443e-02,2.84156961e-02,3.73245966e-02,5.06608613e-02,6.87120301e-02,8.62634348e-02,9.18705728e-02,7.97832889e-02,5.84051530e-02,3.93140524e-02,2.63967439e-02,1.83547754e-02,1.33370532e-02,1.01130870e-02,7.97553950e-03,6.51881457e-03,5.50874955e-03,4.80238327e-03,4.31437656e-03,3.98819471e-03,3.79259771e-03,3.70462480e-03
3.98907098e-03,4.10703174e-03,4.34212934e-03,4.70463613e-03,5.23570267e-03,5.97387778e-03,7.01651870e-03,8.47536848e-03,1.06019237e-02,1.37522711e-02,1.87292692e-02,2.69672199e-02,4.20409228e-02,7.20531815e-02,1.36145775e-01,2.36249167e-01,2.95672004e-01,2.47134194e-01,1.51582254e-01,8.69193752e-02,5.49895715e-02,3.81817187e-02,2.85910843e-02,2.25870177e-02,1.86554217e-02,1.59325061e-02,1.40181663e-02,1.26306650e-02,1.16369277e-02,1.09250533e-02,1.04464019e-02,1.01534255e-02,1.00320537e-02,1.00669340e-02,1.02649180e-02,1.06351691e-02,1.12074250e-02,1.20229626e-02,1.31530089e-02,1.47029992e-02,1.68430365e-02,1.98418361e-02,2.41440772e-02,3.04834384e-02,4.00406184e-02,5.43473312e-02,7.37120404e-02,9.25406189e-02,9.85557749e-02,8.55889283e-02,6.26551565e-02,4.21748421e-02,2.83175719e-02,1.96904086e-02,1.43075587e-02,1.08489922e-02,8.55590046e-03,6.99317313e-03,5.90960809e-03,5.15184122e-03,4.62832344e-03,4.27840611e-03,4.06857598e-03,3.97420150e-03
4.36400646e-03,4.49305443e-03,4.75024901e-03,5.14682806e-03,5.72780990e-03,6.53536659e-03,7.67600604e-03,9.27197409e-03,1.15984057e-02,1.50448563e-02,2.04896459e-02,2.95018872e-02,4.59923776e-02,7.88255087e-02,1.48942208e-01,2.58454386e-01,3.23462416e-01,2.70362504e-01,1.65829573e-01,9.50889860e-02,6.01580786e-02,4.17704443e-02,3.12783797e-02,2.47099867e-02,2.04088574e-02,1.74300131e-02,1.53357432e-02,1.38178298e-02,1.27306904e-02,1.19519065e-02,1.14282662e-02,1.11077528e-02,1.09749732e-02,1.10131319e-02,1.12297246e-02,1.16347759e-02,1.22608185e-02,1.31530089e-02,1.43892691e-02,1.60849441e-02,1.84261249e-02,2.17067837e-02,2.64133953e-02,3.33485974e-02,4.38040632e-02,5.94554736e-02,8.06402850e-02,1.01238574e-01,1.07819099e-01,9.36334895e-02,6.85441570e-02,4.61388840e-02,3.09791596e-02,2.15411234e-02,1.56523358e-02,1.18686963e-02,9.36007533e-03,7.65046620e-03,6.46505615e-03,5.63606626e-03,5.06334268e-03,4.68053640e-03,4.45098419e-03,4.34773938e-03
4.87827416e-03,5.02252954e-03,5.31003271e-03,5.75334583e-03,6.40279232e-03,7.30551393e-03,8.58056978e-03,1.03646115e-02,1.29651969e-02,1.68177876e-02,2.29042077e-02,3.29784787e-02,5.14122583e-02,8.81145447e-02,1.66494008e-01,2.88911432e-01,3.61580204e-01,3.02222838e-01,1.85371430e-01,1.06294559e-01,6.72472882e-02,4.66927996e-02,3.49643184e-02,2.76218862e-02,2.28138988e-02,1.94840185e-02,1.71429535e-02,1.54461646e-02,1.42309134e-02,1.33603552e-02,1.27750076e-02,1.24167239e-02,1.22682972e-02,1.23109526e-02,1.25530692e-02,1.30058530e-02,1.37056703e-02,1.47029992e-02,1.60849441e-02,1.79804425e-02,2.05975151e-02,2.42647767e-02,2.95260296e-02,3.72784968e-02,4.89660663e-02,6.64618862e-02,9.01431797e-02,1.13168834e-01,1.20524827e-01,1.04667543e-01,7.66216075e-02,5.15760295e-02,3.46298373e-02,2.40795945e-02,1.74968543e-02,1.32673394e-02,1.04630949e-02,8.55202025e-03,7.22691790e-03,6.30023734e-03,5.66002228e-03,5.23210494e-03,4.97550161e-03,4.86009012e-03
5.58831218e-03,5.75356408e-03,6.08291364e-03,6.59075146e-03,7.33472559e-03,8.36883929e-03,9.82948088e-03,1.18731918e-02,1.48522951e-02,1.92656346e-02,2.62379396e-02,3.77785315e-02,5.88953674e-02,1.00939711e-01,1.90727389e-01,3.30962799e-01,4.14208589e-01,3.46211696e-01,2.12352440e-01,1.21765846e-01,7.70352029e-02,5.34889865e-02,4.00534123e-02,3.16422813e-02,2.61344862e-02,2.23199382e-02,1.96381287e-02,1.76943704e-02,1.63022381e-02,1.53049692e-02,1.46344237e-02,1.42239914e-02,1.40539610e-02,1.41028249e-02,1.43801819e-02,1.48988688e-02,1.57005453e-02,1.68430365e-02,1.84261249e-02,2.05975151e-02,2.35955054e-02,2.77965408e-02,3.38235748e-02,4.27044219e-02,5.60931296e-02,7.61354847e-02,1.03263616e-01,1.29640678e-01,1.38067345e-01,1.19902015e-01,8.77739644e-02,5.90829757e-02,3.96702472e-02,2.75844052e-02,2.00435402e-02,1.51984148e-02,1.19860095e-02,9.79677594e-03,8.27880352e-03,7.21724362e-03,6.48384457e-03,5.99364341e-03,5.69969119e-03,5.56748144e-03
6.58327698e-03,6.77795097e-03,7.16593920e-03,7.76419444e-03,8.64062860e-03,9.85885993e-03,1.15795598e-02,1.39871410e-02,1.74966554e-02,2.26957630e-02,3.09094442e-02,4.45047679e-02,6.93813273e-02,1.18911409e-01,2.24685234e-01,3.89888701e-01,4.87955894e-01,4.07852570e-01,2.50160493e-01,1.43445510e-01,9.07508495e-02,6.30123733e-02,4.71846774e-02,3.72759959e-02,3.07875716e-02,2.62938667e-02,2.31345774e-02,2.08447447e-02,1.92047519e-02,1.80299253e-02,1.72399933e-02,1.67564860e-02,1.65561827e-02,1.66137466e-02,1.69404853e-02,1.75515213e-02,1.84959314e-02,1.98418361e-02,2.17067837e-02,2.42647767e-02,2.77965408e-02,3.27455449e-02,3.98456553e-02,5.03076829e-02,6.60801681e-02,8.96909420e-02,1.21649071e-01,1.52722408e-01,1.62649391e-01,1.41249836e-01,1.03401582e-01,6.96023381e-02,4.67332920e-02,3.24956398e-02,2.36121699e-02,1.79043995e-02,1.41200452e-02,1.15410320e-02,9.75279384e-03,8.50222969e-03,7.63825343e-03,7.06077495e-03,6.71448634e-03,6.55873745e-03
8.01070761e-03,8.24759212e-03,8.71970659e-03,9.44767958e-03,1.05141481e-02,1.19965246e-02,1.40903183e-02,1.70199275e-02,2.12903985e-02,2.76168117e-02,3.76114389e-02,5.41545926e-02,8.44250558e-02,1.44694585e-01,2.73403005e-01,4.74427005e-01,5.93757791e-01,4.96285922e-01,3.04401983e-01,1.74548335e-01,1.10428062e-01,7.66751422e-02,5.74155781e-02,4.53584293e-02,3.74631410e-02,3.19950807e-02,2.81507728e-02,2.53644432e-02,2.33688560e-02,2.19392957e-02,2.09780852e-02,2.03897406e-02,2.01460062e-02,2.02160515e-02,2.06136358e-02,2.13571608e-02,2.25063443e-02,2.41440772e-02,2.64133953e-02,2.95260296e-02,3.38235748e-02,3.98456553e-02,4.84852597e-02,6.12157349e-02,8.04081170e-02,1.09138338e-01,1.48025845e-01,1.85836713e-01,1.97916131e-01,1.71876580e-01,1.25821812e-01,8.46939877e-02,5.68663204e-02,3.95415641e-02,2.87319202e-02,2.17865525e-02,1.71816489e-02,1.40434365e-02,1.18674605e-02,1.03457406e-02,9.29443119e-03,8.59173992e-03,8.17036667e-03,7.98084725e-03
1.01140296e-02,1.04131114e-02,1.10091861e-02,1.19282984e-02,1.32747831e-02,1.51463780e-02,1.77899261e-02,2.14887447e-02,2.68804870e-02,3.48679874e-02,4.74868421e-02,6.83736295e-02,1.06592021e-01,1.82686148e-01,3.45188743e-01,5.98994374e-01,7.49657106e-01,6.26592651e-01,3.84326931e-01,2.20378414e-01,1.39422477e-01,9.68072606e-02,7.24908318e-02,5.72679120e-02,4.72996066e-02,4.03958314e-02,3.55421474e-02,3.20242284e-02,2.95046722e-02,2.76997610e-02,2.64861714e-02,2.57433489e-02,2.54356186e-02,2.55240553e-02,2.60260308e-02,2.69647786e-02,2.84156961e-02,3.04834384e-02,3.33485974e-02,3.72784968e-02,4.27044219e-02,5.03076829e-02,6.12157349e-02,7.72887723e-02,1.01520380e-01,1.37794118e-01,1.86892077e-01,2.34630711e-01,2.49881747e-01,2.17005152e-01,1.58858068e-01,1.06931565e-01,7.17973588e-02,4.99237483e-02,3.62758830e-02,2.75069130e-02,2.16929283e-02,1.77307349e-02,1.49834264e-02,1.30621578e-02,1.17348126e-02,1.08476200e-02,1.03156094e-02,1.00763290e-02
1.32849843e-02,1.36778344e-02,1.44607906e-02,1.56680634e-02,1.74366984e-02,1.98950766e-02,2.33674310e-02,2.82259047e-02,3.53080682e-02,4.57998130e-02,6.23749361e-02,8.98101576e-02,1.40010795e-01,2.39961983e-01,4.53412459e-01,7.86791333e-01,9.84689907e-01,8.23042234e-01,5.04821267e-01,2.89471544e-01,1.83134268e-01,1.27158312e-01,9.52181869e-02,7.52225710e-02,6.21289985e-02,5.30607489e-02,4.66853359e-02,4.20644776e-02,3.87549890e-02,3.63842014e-02,3.47901267e-02,3.38144141e-02,3.34102041e-02,3.35263675e-02,3.41857226e-02,3.54187869e-02,3.73245966e-02,4.00406184e-02,4.38040632e-02,4.89660663e-02,5.60931296e-02,6.60801681e-02,8.04081170e-02,1.01520380e-01,1.33349090e-01,1.80995386e-01,2.45486557e-01,3.08192227e-01,3.28224774e-01,2.85040696e-01,2.08663314e-01,1.40456793e-01,9.43072960e-02,6.55758622e-02,4.76491126e-02,3.61308916e-02,2.84941040e-02,2.32896822e-02,1.96810363e-02,1.71574109e-02,1.54139158e-02,1.42485702e-02,1.35497634e-02,1.32354638e-02
1.80317755e-02,1.85649929e-02,1.96277032e-02,2.12663407e-02,2.36669178e-02,2.70036867e-02,3.17167307e-02,3.83111613e-02,4.79238172e-02,6.21643148e-02,8.46618121e-02,1.21899775e-01,1.90037351e-01,3.25701598e-01,6.15418993e-01,1.06791580e+00,1.33652453e+00,1.11711933e+00,6.85196425e-01,3.92901171e-01,2.48569056e-01,1.72592612e-01,1.29240120e-01,1.02099971e-01,8.43279997e-02,7.20196192e-02,6.33662394e-02,5.70943253e-02,5.26023400e-02,4.93844581e-02,4.72208126e-02,4.58964730e-02,4.53478368e-02,4.55055059e-02,4.64004519e-02,4.80740963e-02,5.06608613e-02,5.43473312e-02,5.94554736e-02,6.64618862e-02,7.61354847e-02,8.96909420e-02,1.09138338e-01,1.37794118e-01,1.80995386e-01,2.45665940e-01,3.33200129e-01,4.18310848e-01,4.45501124e-01,3.86887159e-01,2.83219757e-01,1.90642706e-01,1.28003764e-01,8.90064451e-02,6.46743783e-02,4.90406395e-02,3.86751895e-02,3.16112018e-02,2.67131688e-02,2.32878394e-02,2.09213848e-02,1.93396555e-02,1.83911615e-02,1.79645610e-02
2.44567477e-02,2.51799578e-02,2.66213267e-02,2.88438334e-02,3.20997695e-02,3.66254755e-02,4.30178426e-02,5.19619604e-02,6.49997392e-02,8.43143240e-02,1.14827992e-01,1.65334359e-01,2.57750300e-01,4.41753603e-01,8.34701332e-01,1.44842904e+00,1.81274679e+00,1.51516447e+00,9.29341432e-01,5.32897318e-01,3.37137665e-01,2.34089758e-01,1.75290171e-01,1.38479610e-01,1.14375238e-01,9.76812103e-02,8.59445110e-02,7.74378268e-02,7.13452847e-02,6.69808267e-02,6.40462442e-02,6.22500241e-02,6.15059012e-02,6.17197500e-02,6.29335777e-02,6.52035648e-02,6.87120301e-02,7.37120404e-02,8.06402850e-02,9.01431797e-02,1.03263616e-01,1.21649071e-01,1.48025845e-01,1.86892077e-01,2.45486557e-01,3.33200129e-01,4.51923965e-01,5.67360815e-01,6.04239365e-01,5.24740430e-01,3.84134892e-01,2.58571351e-01,1.73613283e-01,1.20720678e-01,8.77187580e-02,6.65145008e-02,5.24556970e-02,4.28747123e-02,3.62314420e-02,3.15856202e-02,2.83759650e-02,2.62306435e-02,2.49441879e-02,2.43655838e-02
3.07038382e-02,3.16117810e-02,3.34213248e-02,3.62115358e-02,4.02991494e-02,4.59808757e-02,5.40060721e-02,6.52348238e-02,8.16028976e-02,1.05851089e-01,1.44158992e-01,2.07566414e-01,3.23588549e-01,5.54592595e-01,1.04791263e+00,1.81840740e+00,2.27578437e+00,1.90218935e+00,1.16672705e+00,6.69017535e-01,4.23254165e-01,2.93884295e-01,2.20065281e-01,1.73852042e-01,1.43590589e-01,1.22632335e-01,1.07897681e-01,9.72180986e-02,8.95693127e-02,8.40900227e-02,8.04058474e-02,7.81508112e-02,7.72166138e-02,7.74850869e-02,7.90089678e-02,8.18587873e-02,8.62634348e-02,9.25406189e-02,1.01238574e-01,1.13168834e-01,1.29640678e-01,1.52722408e-01,1.85836713e-01,2.34630711e-01,3.08192227e-01,4.18310848e-01,5.67360815e-01,7.12284189e-01,7.58582784e-01,6.58777099e-01,4.82256094e-01,3.24619325e-01,2.17960059e-01,1.51556872e-01,1.10125132e-01,8.35045812e-02,6.58546776e-02,5.38263815e-02,4.54861926e-02,3.96536688e-02,3.56241578e-02,3.29308478e-02,3.13157874e-02,3.05893880e-02
3.26995930e-02,3.36665521e-02,3.55937166e-02,3.85652918e-02,4.29186011e-02,4.89696405e-02,5.75164760e-02,6.94750985e-02,8.69070999e-02,1.12731427e-01,1.53529351e-01,2.21058266e-01,3.44621860e-01,5.90641208e-01,1.11602713e+00,1.93660420e+00,2.42371074e+00,2.02583198e+00,1.24256450e+00,7.12503789e-01,4.50765758e-01,3.12986825e-01,2.34369562e-01,1.85152455e-01,1.52924002e-01,1.30603458e-01,1.14911049e-01,1.03537292e-01,9.53913334e-02,8.95558886e-02,8.56322413e-02,8.32306273e-02,8.22357069e-02,8.25216308e-02,8.41445642e-02,8.71796225e-02,9.18705728e-02,9.85557749e-02,1.07819099e-01,1.20524827e-01,1.38067345e-01,1.62649391e-01,1.97916131e-01,2.49881747e-01,3.28224774e-01,4.45501124e-01,6.04239365e-01,7.58582784e-01,8.07890794e-01,7.01597723e-01,5.13602822e-01,3.45719637e-01,2.32127500e-01,1.61408095e-01,1.17283284e-01,8.89323933e-02,7.01352429e-02,5.73251055e-02,4.84428029e-02,4.22311640e-02,3.79397341e-02,3.50713585e-02,3.33513189e-02,3.25777034e-02
2.83973529e-02,2.92370906e-02,3.09107007e-02,3.34913099e-02,3.72718602e-02,4.25267728e-02,4.99491130e-02,6.03343561e-02,7.54728533e-02,9.78995098e-02,1.33329707e-01,1.91973937e-01,2.99280440e-01,5.12931364e-01,9.69192984e-01,1.68180787e+00,2.10482648e+00,1.75929607e+00,1.07908202e+00,6.18760654e-01,3.91459133e-01,2.71807582e-01,2.03533884e-01,1.60792203e-01,1.32804003e-01,1.13420142e-01,9.97923616e-02,8.99150337e-02,8.28408279e-02,7.77731445e-02,7.43657260e-02,7.22800891e-02,7.14160690e-02,7.16643743e-02,7.30737806e-02,7.57095204e-02,7.97832889e-02,8.55889283e-02,9.36334895e-02,1.04667543e-01,1.19902015e-01,1.41249836e-01,1.71876580e-01,2.17005152e-01,2.85040696e-01,3.86887159e-01,5.24740430e-01,6.58777099e-01,7.01597723e-01,6.09289483e-01,4.46028811e-01,3.00233783e-01,2.01586807e-01,1.40171855e-01,1.01852485e-01,7.72316816e-02,6.09076463e-02,4.97829209e-02,4.20692505e-02,3.66748684e-02,3.29480559e-02,3.04570685e-02,2.89633322e-02,2.82915001e-02
2.07882097e-02,2.14029375e-02,2.26280995e-02,2.45172279e-02,2.72847701e-02,3.11316155e-02,3.65651207e-02,4.41676114e-02,5.52497096e-02,7.16670863e-02,9.76036720e-02,1.40534030e-01,2.19087482e-01,3.75490096e-01,7.09495250e-01,1.23116316e+00,1.54083285e+00,1.28788820e+00,7.89939235e-01,4.52962157e-01,2.86566659e-01,1.98976047e-01,1.48996460e-01,1.17707522e-01,9.72188312e-02,8.30289256e-02,7.30527436e-02,6.58220709e-02,6.06434166e-02,5.69336319e-02,5.44392399e-02,5.29124547e-02,5.22799510e-02,5.24617223e-02,5.34934746e-02,5.54229612e-02,5.84051530e-02,6.26551565e-02,6.85441570e-02,7.66216075e-02,8.77739644e-02,1.03401582e-01,1.25821812e-01,1.58858068e-01,2.08663314e-01,2.83219757e-01,3.84134892e-01,4.82256094e-01,5.13602822e-01,4.46028811e-01,3.26514253e-01,2.19785375e-01,1.47571107e-01,1.02612449e-01,7.45608516e-02,5.65372554e-02,4.45872870e-02,3.64434601e-02,3.07966874e-02,2.68477438e-02,2.41195402e-02,2.22960192e-02,2.12025334e-02,2.07107205e-02
1.39930935e-02,1.44068830e-02,1.52315720e-02,1.65031942e-02,1.83661001e-02,2.09555133e-02,2.46129493e-02,2.97303868e-02,3.71900401e-02,4.82410103e-02,6.56996118e-02,9.45971709e-02,1.47473576e-01,2.52752309e-01,4.77580008e-01,8.28728466e-01,1.03717532e+00,8.66911593e-01,5.31728981e-01,3.04900802e-01,1.92895593e-01,1.33936037e-01,1.00293456e-01,7.92320445e-02,6.54405653e-02,5.58889647e-02,4.91737328e-02,4.43065760e-02,4.08206868e-02,3.83235327e-02,3.66444915e-02,3.56167720e-02,3.51910170e-02,3.53133721e-02,3.60078718e-02,3.73066603e-02,3.93140524e-02,4.21748421e-02,4.61388840e-02,5.15760295e-02,5.90829757e-02,6.96023381e-02,8.46939877e-02,1.06931565e-01,1.40456793e-01,1.90642706e-01,2.58571351e-01,3.24619325e-01,3.45719637e-01,3.00233783e-01,2.19785375e-01,1.47943346e-01,9.93340133e-02,6.90711519e-02,5.01888802e-02,3.80567212e-02,3.00128815e-02,2.45310564e-02,2.07300644e-02,1.80719260e-02,1.62355001e-02,1.50080399e-02,1.42719857e-02,1.39409334e-02
9.39542178e-03,9.67325365e-03,1.02269768e-02,1.10807857e-02,1.23316018e-02,1.40702188e-02,1.65259412e-02,1.99619565e-02,2.49706123e-02,3.23905961e-02,4.41128736e-02,6.35156423e-02,9.90185944e-02,1.69706188e-01,3.20662877e-01,5.56435465e-01,6.96393521e-01,5.82072869e-01,3.57020273e-01,2.04720396e-01,1.29516426e-01,8.99290469e-02,6.73403149e-02,5.31989926e-02,4.39389413e-02,3.75256834e-02,3.30168566e-02,2.97488879e-02,2.74083476e-02,2.57316764e-02,2.46043131e-02,2.39142686e-02,2.36284027e-02,2.37105559e-02,2.41768658e-02,2.50489150e-02,2.63967439e-02,2.83175719e-02,3.09791596e-02,3.46298373e-02,3.96702472e-02,4.67332920e-02,5.68663204e-02,7.17973588e-02,9.43072960e-02,1.28003764e-01,1.73613283e-01,2.17960059e-01,2.32127500e-01,2.01586807e-01,1.47571107e-01,9.93340133e-02,6.66961136e-02,4.63766362e-02,3.36984598e-02,2.55525304e-02,2.01516328e-02,1.64709556e-02,1.39188450e-02,1.21340837e-02,1.09010471e-02,1.00768901e-02,9.58267917e-03,9.36039982e-03
6.53303520e-03,6.72622348e-03,7.11125070e-03,7.70494022e-03,8.57468567e-03,9.78361979e-03,1.14911878e-02,1.38803949e-02,1.73631257e-02,2.25225551e-02,3.06735517e-02,4.41651196e-02,6.88518278e-02,1.18003909e-01,2.22970497e-01,3.86913176e-01,4.84231947e-01,4.04739950e-01,2.48251336e-01,1.42350773e-01,9.00582637e-02,6.25314800e-02,4.68245767e-02,3.69915156e-02,3.05526092e-02,2.60931991e-02,2.29580205e-02,2.06856633e-02,1.90581864e-02,1.78923258e-02,1.71084223e-02,1.66286051e-02,1.64298304e-02,1.64869550e-02,1.68112001e-02,1.74175728e-02,1.83547754e-02,1.96904086e-02,2.15411234e-02,2.40795945e-02,2.75844052e-02,3.24956398e-02,3.95415641e-02,4.99237483e-02,6.55758622e-02,8.90064451e-02,1.20720678e-01,1.51556872e-01,1.61408095e-01,1.40171855e-01,1.02612449e-01,6.90711519e-02,4.63766362e-02,3.22476419e-02,2.34319682e-02,1.77677580e-02,1.40122848e-02,1.14529539e-02,9.67836317e-03,8.43734298e-03,7.57996036e-03,7.00688904e-03,6.66324320e-03,6.50868294e-03
4.74707185e-03,4.88744744e-03,5.16721815e-03,5.59860826e-03,6.23058774e-03,7.10903044e-03,8.34979336e-03,1.00858529e-02,1.26164949e-02,1.63654693e-02,2.22881937e-02,3.20915148e-02,5.00295137e-02,8.57446836e-02,1.62016113e-01,2.81141092e-01,3.51855421e-01,2.94094485e-01,1.80385823e-01,1.03435743e-01,6.54386568e-02,4.54369859e-02,3.40239450e-02,2.68789892e-02,2.22003137e-02,1.89599913e-02,1.66818898e-02,1.50307364e-02,1.38481697e-02,1.30010254e-02,1.24314209e-02,1.20827733e-02,1.19383385e-02,1.19798467e-02,1.22154515e-02,1.26560576e-02,1.33370532e-02,1.43075587e-02,1.56523358e-02,1.74968543e-02,2.00435402e-02,2.36121699e-02,2.87319202e-02,3.62758830e-02,4.76491126e-02,6.46743783e-02,8.77187580e-02,1.10125132e-01,1.17283284e-01,1.01852485e-01,7.45608516e-02,5.01888802e-02,3.36984598e-02,2.34319682e-02,1.70262724e-02,1.29105112e-02,1.01816875e-02,8.32201168e-03,7.03254827e-03,6.13079099e-03,5.50779467e-03,5.09138627e-03,4.84168434e-03,4.72937687e-03
3.59956207e-03,3.70600467e-03,3.91814640e-03,4.24525657e-03,4.72446763e-03,5.39056436e-03,6.33139764e-03,7.64779947e-03,9.56670932e-03,1.24094441e-02,1.69004682e-02,2.43340323e-02,3.79358783e-02,6.50176195e-02,1.22851955e-01,2.13180850e-01,2.66801402e-01,2.23003019e-01,1.36781154e-01,7.84322184e-02,4.96201690e-02,3.44535024e-02,2.57993360e-02,2.03815306e-02,1.68338314e-02,1.43767922e-02,1.26493762e-02,1.13973562e-02,1.05006514e-02,9.85828724e-03,9.42637323e-03,9.16200424e-03,9.05248368e-03,9.08395810e-03,9.26261016e-03,9.59670852e-03,1.01130870e-02,1.08489922e-02,1.18686963e-02,1.32673394e-02,1.51984148e-02,1.79043995e-02,2.17865525e-02,2.75069130e-02,3.61308916e-02,4.90406395e-02,6.65145008e-02,8.35045812e-02,8.89323933e-02,7.72316816e-02,5.65372554e-02,3.80567212e-02,2.55525304e-02,1.77677580e-02,1.29105112e-02,9.78965305e-03,7.72046798e-03,6.31033162e-03,5.33257023e-03,4.64879476e-03,4.17639535e-03,3.86064536e-03,3.67130389e-03,3.58614450e-03
2.83874245e-03,2.92268687e-03,3.08998936e-03,3.34796006e-03,3.72588292e-03,4.25119045e-03,4.99316498e-03,6.03132620e-03,7.54464664e-03,9.78652821e-03,1.33283093e-02,1.91906819e-02,2.99175805e-02,5.12752032e-02,9.68854134e-02,1.68121987e-01,2.10409059e-01,1.75868099e-01,1.07870475e-01,6.18544322e-02,3.91322270e-02,2.71712553e-02,2.03462724e-02,1.60735987e-02,1.32757572e-02,1.13380488e-02,9.97574720e-03,8.98835975e-03,8.28118650e-03,7.77459534e-03,7.43397262e-03,7.22548184e-03,7.13911004e-03,7.16393189e-03,7.30482325e-03,7.56830508e-03,7.97553950e-03,8.55590046e-03,9.36007533e-03,1.04630949e-02,1.19860095e-02,1.41200452e-02,1.71816489e-02,2.16929283e-02,2.84941040e-02,3.86751895e-02,5.24556970e-02,6.58546776e-02,7.01352429e-02,6.09076463e-02,4.45872870e-02,3.00128815e-02,2.01516328e-02,1.40122848e-02,1.01816875e-02,7.72046798e-03,6.08863517e-03,4.97655157e-03,4.20545422e-03,3.66620460e-03,3.29365366e-03,3.04464201e-03,2.89532060e-03,2.82816088e-03
2.32024876e-03,2.38886081e-03,2.52560566e-03,2.73645824e-03,3.04535384e-03,3.47471444e-03,4.08116800e-03,4.92971003e-03,6.16662389e-03,7.99902786e-03,1.08939059e-02,1.56855215e-02,2.44531620e-02,4.19098346e-02,7.91893820e-02,1.37414661e-01,1.71978038e-01,1.43745953e-01,8.81680319e-02,5.05567772e-02,3.19847619e-02,2.22084506e-02,1.66300445e-02,1.31377707e-02,1.08509524e-02,9.26716465e-03,8.15368618e-03,7.34664414e-03,6.76863543e-03,6.35457267e-03,6.07616438e-03,5.90575425e-03,5.83515818e-03,5.85544634e-03,5.97060402e-03,6.18596114e-03,6.51881457e-03,6.99317313e-03,7.65046620e-03,8.55202025e-03,9.79677594e-03,1.15410320e-02,1.40434365e-02,1.77307349e-02,2.32896822e-02,3.16112018e-02,4.28747123e-02,5.38263815e-02,5.73251055e-02,4.97829209e-02,3.64434601e-02,2.45310564e-02,1.64709556e-02,1.14529539e-02,8.32201168e-03,6.31033162e-03,4.97655157e-03,4.06758902e-03,3.43733188e-03,2.99657571e-03,2.69207085e-03,2.48854095e-03,2.36649296e-03,2.31159991e-03
1.96073522e-03,2.01871609e-03,2.13427286e-03,2.31245466e-03,2.57348808e-03,2.93632092e-03,3.44880686e-03,4.16587059e-03,5.21112945e-03,6.75960953e-03,9.20593743e-03,1.32551108e-02,2.06642395e-02,3.54160684e-02,6.69192945e-02,1.16122793e-01,1.45330709e-01,1.21473075e-01,7.45067375e-02,4.27232008e-02,2.70288471e-02,1.87673373e-02,1.40532837e-02,1.11021241e-02,9.16963940e-03,7.83125345e-03,6.89030415e-03,6.20831014e-03,5.71986163e-03,5.36995630e-03,5.13468629e-03,4.99068055e-03,4.93102306e-03,4.94816765e-03,5.04548209e-03,5.22747046e-03,5.50874955e-03,5.90960809e-03,6.46505615e-03,7.22691790e-03,8.27880352e-03,9.75279384e-03,1.18674605e-02,1.49834264e-02,1.96810363e-02,2.67131688e-02,3.62314420e-02,4.54861926e-02,4.84428029e-02,4.20692505e-02,3.07966874e-02,2.07300644e-02,1.39188450e-02,9.67836317e-03,7.03254827e-03,5.33257023e-03,4.20545422e-03,3.43733188e-03,2.90473065e-03,2.53226794e-03,2.27494492e-03,2.10295119e-03,1.99981406e-03,1.95342647e-03
1.70931750e-03,1.75986371e-03,1.86060306e-03,2.01593727e-03,2.24349936e-03,2.55980751e-03,3.00657930e-03,3.63169664e-03,4.54292587e-03,5.89285017e-03,8.02549462e-03,1.15554577e-02,1.80145416e-02,3.08747988e-02,5.83384845e-02,1.01232803e-01,1.26695497e-01,1.05897039e-01,6.49530181e-02,3.72449651e-02,2.35630395e-02,1.63608721e-02,1.22512838e-02,9.67854039e-03,7.99385095e-03,6.82708121e-03,6.00678630e-03,5.41224183e-03,4.98642524e-03,4.68138695e-03,4.47628473e-03,4.35074431e-03,4.29873648e-03,4.31368268e-03,4.39851886e-03,4.55717154e-03,4.80238327e-03,5.15184122e-03,5.63606626e-03,6.30023734e-03,7.21724362e-03,8.50222969e-03,1.03457406e-02,1.30621578e-02,1.71574109e-02,2.32878394e-02,3.15856202e-02,3.96536688e-02,4.22311640e-02,3.66748684e-02,2.68477438e-02,1.80719260e-02,1.21340837e-02,8.43734298e-03,6.13079099e-03,4.64879476e-03,3.66620460e-03,2.99657571e-03,2.53226794e-03,2.20756472e-03,1.98323727e-03,1.83329765e-03,1.74338541e-03,1.70294593e-03
1.53562074e-03,1.58103056e-03,1.67153303e-03,1.81108255e-03,2.01552032e-03,2.29968599e-03,2.70105790e-03,3.26265231e-03,4.08128461e-03,5.29403282e-03,7.20996304e-03,1.03812197e-02,1.61839470e-02,2.77373756e-02,5.24102672e-02,9.09457674e-02,1.13821004e-01,9.51360347e-02,5.83526477e-02,3.34602207e-02,2.11686197e-02,1.46983194e-02,1.10063377e-02,8.69503026e-03,7.18153493e-03,6.13332954e-03,5.39639104e-03,4.86226275e-03,4.47971663e-03,4.20567560e-03,4.02141538e-03,3.90863207e-03,3.86190915e-03,3.87533656e-03,3.95155189e-03,4.09408267e-03,4.31437656e-03,4.62832344e-03,5.06334268e-03,5.66002228e-03,6.48384457e-03,7.63825343e-03,9.29443119e-03,1.17348126e-02,1.54139158e-02,2.09213848e-02,2.83759650e-02,3.56241578e-02,3.79397341e-02,3.29480559e-02,2.41195402e-02,1.62355001e-02,1.09010471e-02,7.57996036e-03,5.50779467e-03,4.17639535e-03,3.29365366e-03,2.69207085e-03,2.27494492e-03,1.98323727e-03,1.78170544e-03,1.64700232e-03,1.56622675e-03,1.52989663e-03
1.41952248e-03,1.46149916e-03,1.54515933e-03,1.67415842e-03,1.86313999e-03,2.12582174e-03,2.49684854e-03,3.01598447e-03,3.77272532e-03,4.89378556e-03,6.66486480e-03,9.59636347e-03,1.49603844e-02,2.56403337e-02,4.84478690e-02,8.40699516e-02,1.05215741e-01,8.79434201e-02,5.39409850e-02,3.09305119e-02,1.95681986e-02,1.35870754e-02,1.01742203e-02,8.03765578e-03,6.63858596e-03,5.66962853e-03,4.98840514e-03,4.49465880e-03,4.14103450e-03,3.88771192e-03,3.71738241e-03,3.61312592e-03,3.56993541e-03,3.58234766e-03,3.65280085e-03,3.78455580e-03,3.98819471e-03,4.27840611e-03,4.68053640e-03,5.23210494e-03,5.99364341e-03,7.06077495e-03,8.59173992e-03,1.08476200e-02,1.42485702e-02,1.93396555e-02,2.62306435e-02,3.29308478e-02,3.50713585e-02,3.04570685e-02,2.22960192e-02,1.50080399e-02,1.00768901e-02,7.00688904e-03,5.09138627e-03,3.86064536e-03,3.04464201e-03,2.48854095e-03,2.10295119e-03,1.83329765e-03,1.64700232e-03,1.52248323e-03,1.44781457e-03,1.41423113e-03
1.34990343e-03,1.38982140e-03,1.46937854e-03,1.59205100e-03,1.77176416e-03,2.02156295e-03,2.37439311e-03,2.86806854e-03,3.58769580e-03,4.65377476e-03,6.33799320e-03,9.12571946e-03,1.42266673e-02,2.43828293e-02,4.60717920e-02,7.99468253e-02,1.00055540e-01,8.36303234e-02,5.12955035e-02,2.94135560e-02,1.86084960e-02,1.29207109e-02,9.67523590e-03,7.64345703e-03,6.31300318e-03,5.39156729e-03,4.74375382e-03,4.27422278e-03,3.93794162e-03,3.69704300e-03,3.53506713e-03,3.43592379e-03,3.39485152e-03,3.40665502e-03,3.47365290e-03,3.59894606e-03,3.79259771e-03,4.06857598e-03,4.45098419e-03,4.97550161e-03,5.69969119e-03,6.71448634e-03,8.17036667e-03,1.03156094e-02,1.35497634e-02,1.83911615e-02,2.49441879e-02,3.13157874e-02,3.33513189e-02,2.89633322e-02,2.12025334e-02,1.42719857e-02,9.58267917e-03,6.66324320e-03,4.84168434e-03,3.67130389e-03,2.89532060e-03,2.36649296e-03,1.99981406e-03,1.74338541e-03,1.56622675e-03,1.44781457e-03,1.37680796e-03,1.34487159e-03
1.31859114e-03,1.35758318e-03,1.43529491e-03,1.55512187e-03,1.73066640e-03,1.97467088e-03,2.31931681e-03,2.80154096e-03,3.50447578e-03,4.54582603e-03,6.19097743e-03,8.91403973e-03,1.38966663e-02,2.38172464e-02,4.50031130e-02,7.80923827e-02,9.77346570e-02,8.16904386e-02,5.01056556e-02,2.87312806e-02,1.81768542e-02,1.26210028e-02,9.45080961e-03,7.46615978e-03,6.16656707e-03,5.26650477e-03,4.63371794e-03,4.17507812e-03,3.84659732e-03,3.61128657e-03,3.45306789e-03,3.35622427e-03,3.31610471e-03,3.32763442e-03,3.39307822e-03,3.51546509e-03,3.70462480e-03,3.97420150e-03,4.34773938e-03,4.86009012e-03,5.56748144e-03,6.55873745e-03,7.98084725e-03,1.00763290e-02,1.32354638e-02,1.79645610e-02,2.43655838e-02,3.05893879e-02,3.25777034e-02,2.82915001e-02,2.07107205e-02,1.39409334e-02,9.36039982e-03,6.50868294e-03,4.72937687e-03,3.58614450e-03,2.82816088e-03,2.31159991e-03,1.95342647e-03,1.70294593e-03,1.52989663e-03,1.41423113e-03,1.34487159e-03,1.31367601e-03
