# Supplementary material for: SLEEPY: a comprehensive Python module for simulating relaxation and dynamics in nuclear magnetic resonance
Source: Nat Commun. 2025 Oct 20;16:9278. doi: 10.1038/s41467-025-65091-6 (PMC12537869; doi:10.1038/s41467-025-65091-6)
Supplement: Supplementary file 4 — Source data [file 41467_2025_65091_MOESM4_ESM.zip › 595612_2_data_set_11356395_t1nb8f (1)/FigureData/Figure3B.txt]

Spectrum
Frequency axis / ppm
-1.98901250e+01,-1.98707011e+01,-1.98512771e+01,-1.98318532e+01,-1.98124292e+01,-1.97930053e+01,-1.97735813e+01,-1.97541574e+01,-1.97347334e+01,-1.97153095e+01,-1.96958855e+01,-1.96764616e+01,-1.96570376e+01,-1.96376137e+01,-1.96181897e+01,-1.95987658e+01,-1.95793418e+01,-1.95599179e+01,-1.95404939e+01,-1.95210699e+01,-1.95016460e+01,-1.94822220e+01,-1.94627981e+01,-1.94433741e+01,-1.94239502e+01,-1.94045262e+01,-1.93851023e+01,-1.93656783e+01,-1.93462544e+01,-1.93268304e+01,-1.93074065e+01,-1.92879825e+01,-1.92685586e+01,-1.92491346e+01,-1.92297107e+01,-1.92102867e+01,-1.91908628e+01,-1.91714388e+01,-1.91520149e+01,-1.91325909e+01,-1.91131670e+01,-1.90937430e+01,-1.90743191e+01,-1.90548951e+01,-1.90354712e+01,-1.90160472e+01,-1.89966233e+01,-1.89771993e+01,-1.89577754e+01,-1.89383514e+01,-1.89189275e+01,-1.88995035e+01,-1.88800796e+01,-1.88606556e+01,-1.88412317e+01,-1.88218077e+01,-1.88023838e+01,-1.87829598e+01,-1.87635359e+01,-1.87441119e+01,-1.87246880e+01,-1.87052640e+01,-1.86858401e+01,-1.86664161e+01,-1.86469922e+01,-1.86275682e+01,-1.86081443e+01,-1.85887203e+01,-1.85692964e+01,-1.85498724e+01,-1.85304485e+01,-1.85110245e+01,-1.84916006e+01,-1.84721766e+01,-1.84527527e+01,-1.84333287e+01,-1.84139048e+01,-1.83944808e+01,-1.83750569e+01,-1.83556329e+01,-1.83362090e+01,-1.83167850e+01,-1.82973611e+01,-1.82779371e+01,-1.82585132e+01,-1.82390892e+01,-1.82196653e+01,-1.82002413e+01,-1.81808174e+01,-1.81613934e+01,-1.81419695e+01,-1.81225455e+01,-1.81031216e+01,-1.80836976e+01,-1.80642737e+01,-1.80448497e+01,-1.80254258e+01,-1.80060018e+01,-1.79865779e+01,-1.79671539e+01,-1.79477300e+01,-1.79283060e+01,-1.79088821e+01,-1.78894581e+01,-1.78700342e+01,-1.78506102e+01,-1.78311863e+01,-1.78117623e+01,-1.77923384e+01,-1.77729144e+01,-1.77534905e+01,-1.77340665e+01,-1.77146426e+01,-1.76952186e+01,-1.76757947e+01,-1.76563707e+01,-1.76369468e+01,-1.76175228e+01,-1.75980989e+01,-1.75786749e+01,-1.75592510e+01,-1.75398270e+01,-1.75204031e+01,-1.75009791e+01,-1.74815552e+01,-1.74621312e+01,-1.74427073e+01,-1.74232833e+01,-1.74038594e+01,-1.73844354e+01,-1.73650115e+01,-1.73455875e+01,-1.73261636e+01,-1.73067396e+01,-1.72873157e+01,-1.72678917e+01,-1.72484678e+01,-1.72290438e+01,-1.72096199e+01,-1.71901959e+01,-1.71707720e+01,-1.71513480e+01,-1.71319241e+01,-1.71125001e+01,-1.70930762e+01,-1.70736522e+01,-1.70542283e+01,-1.70348043e+01,-1.70153804e+01,-1.69959564e+01,-1.69765325e+01,-1.69571085e+01,-1.69376846e+01,-1.69182606e+01,-1.68988367e+01,-1.68794127e+01,-1.68599888e+01,-1.68405648e+01,-1.68211409e+01,-1.68017169e+01,-1.67822930e+01,-1.67628690e+01,-1.67434451e+01,-1.67240211e+01,-1.67045972e+01,-1.66851732e+01,-1.66657493e+01,-1.66463253e+01,-1.66269014e+01,-1.66074774e+01,-1.65880535e+01,-1.65686295e+01,-1.65492056e+01,-1.65297816e+01,-1.65103577e+01,-1.64909337e+01,-1.64715098e+01,-1.64520858e+01,-1.64326619e+01,-1.64132379e+01,-1.63938140e+01,-1.63743900e+01,-1.63549661e+01,-1.63355421e+01,-1.63161182e+01,-1.62966942e+01,-1.62772703e+01,-1.62578463e+01,-1.62384224e+01,-1.62189984e+01,-1.61995745e+01,-1.61801505e+01,-1.61607266e+01,-1.61413026e+01,-1.61218787e+01,-1.61024547e+01,-1.60830308e+01,-1.60636068e+01,-1.60441829e+01,-1.60247589e+01,-1.60053350e+01,-1.59859110e+01,-1.59664871e+01,-1.59470631e+01,-1.59276392e+01,-1.59082152e+01,-1.58887913e+01,-1.58693673e+01,-1.58499434e+01,-1.58305194e+01,-1.58110955e+01,-1.57916715e+01,-1.57722476e+01,-1.57528236e+01,-1.57333997e+01,-1.57139757e+01,-1.56945518e+01,-1.56751278e+01,-1.56557039e+01,-1.56362799e+01,-1.56168560e+01,-1.55974320e+01,-1.55780081e+01,-1.55585841e+01,-1.55391602e+01,-1.55197362e+01,-1.55003123e+01,-1.54808883e+01,-1.54614644e+01,-1.54420404e+01,-1.54226165e+01,-1.54031925e+01,-1.53837686e+01,-1.53643446e+01,-1.53449207e+01,-1.53254967e+01,-1.53060728e+01,-1.52866488e+01,-1.52672249e+01,-1.52478009e+01,-1.52283770e+01,-1.52089530e+01,-1.51895291e+01,-1.51701051e+01,-1.51506812e+01,-1.51312572e+01,-1.51118333e+01,-1.50924093e+01,-1.50729854e+01,-1.50535614e+01,-1.50341375e+01,-1.50147135e+01,-1.49952896e+01,-1.49758656e+01,-1.49564417e+01,-1.49370177e+01,-1.49175938e+01,-1.48981698e+01,-1.48787459e+01,-1.48593219e+01,-1.48398980e+01,-1.48204740e+01,-1.48010501e+01,-1.47816261e+01,-1.47622022e+01,-1.47427782e+01,-1.47233543e+01,-1.47039303e+01,-1.46845064e+01,-1.46650824e+01,-1.46456584e+01,-1.46262345e+01,-1.46068105e+01,-1.45873866e+01,-1.45679626e+01,-1.45485387e+01,-1.45291147e+01,-1.45096908e+01,-1.44902668e+01,-1.44708429e+01,-1.44514189e+01,-1.44319950e+01,-1.44125710e+01,-1.43931471e+01,-1.43737231e+01,-1.43542992e+01,-1.43348752e+01,-1.43154513e+01,-1.42960273e+01,-1.42766034e+01,-1.42571794e+01,-1.42377555e+01,-1.42183315e+01,-1.41989076e+01,-1.41794836e+01,-1.41600597e+01,-1.41406357e+01,-1.41212118e+01,-1.41017878e+01,-1.40823639e+01,-1.40629399e+01,-1.40435160e+01,-1.40240920e+01,-1.40046681e+01,-1.39852441e+01,-1.39658202e+01,-1.39463962e+01,-1.39269723e+01,-1.39075483e+01,-1.38881244e+01,-1.38687004e+01,-1.38492765e+01,-1.38298525e+01,-1.38104286e+01,-1.37910046e+01,-1.37715807e+01,-1.37521567e+01,-1.37327328e+01,-1.37133088e+01,-1.36938849e+01,-1.36744609e+01,-1.36550370e+01,-1.36356130e+01,-1.36161891e+01,-1.35967651e+01,-1.35773412e+01,-1.35579172e+01,-1.35384933e+01,-1.35190693e+01,-1.34996454e+01,-1.34802214e+01,-1.34607975e+01,-1.34413735e+01,-1.34219496e+01,-1.34025256e+01,-1.33831017e+01,-1.33636777e+01,-1.33442538e+01,-1.33248298e+01,-1.33054059e+01,-1.32859819e+01,-1.32665580e+01,-1.32471340e+01,-1.32277101e+01,-1.32082861e+01,-1.31888622e+01,-1.31694382e+01,-1.31500143e+01,-1.31305903e+01,-1.31111664e+01,-1.30917424e+01,-1.30723185e+01,-1.30528945e+01,-1.30334706e+01,-1.30140466e+01,-1.29946227e+01,-1.29751987e+01,-1.29557748e+01,-1.29363508e+01,-1.29169269e+01,-1.28975029e+01,-1.28780790e+01,-1.28586550e+01,-1.28392311e+01,-1.28198071e+01,-1.28003832e+01,-1.27809592e+01,-1.27615353e+01,-1.27421113e+01,-1.27226874e+01,-1.27032634e+01,-1.26838395e+01,-1.26644155e+01,-1.26449916e+01,-1.26255676e+01,-1.26061437e+01,-1.25867197e+01,-1.25672958e+01,-1.25478718e+01,-1.25284479e+01,-1.25090239e+01,-1.24896000e+01,-1.24701760e+01,-1.24507521e+01,-1.24313281e+01,-1.24119042e+01,-1.23924802e+01,-1.23730563e+01,-1.23536323e+01,-1.23342084e+01,-1.23147844e+01,-1.22953605e+01,-1.22759365e+01,-1.22565126e+01,-1.22370886e+01,-1.22176647e+01,-1.21982407e+01,-1.21788168e+01,-1.21593928e+01,-1.21399689e+01,-1.21205449e+01,-1.21011210e+01,-1.20816970e+01,-1.20622731e+01,-1.20428491e+01,-1.20234252e+01,-1.20040012e+01,-1.19845773e+01,-1.19651533e+01,-1.19457294e+01,-1.19263054e+01,-1.19068815e+01,-1.18874575e+01,-1.18680336e+01,-1.18486096e+01,-1.18291857e+01,-1.18097617e+01,-1.17903378e+01,-1.17709138e+01,-1.17514899e+01,-1.17320659e+01,-1.17126420e+01,-1.16932180e+01,-1.16737941e+01,-1.16543701e+01,-1.16349462e+01,-1.16155222e+01,-1.15960983e+01,-1.15766743e+01,-1.15572504e+01,-1.15378264e+01,-1.15184025e+01,-1.14989785e+01,-1.14795546e+01,-1.14601306e+01,-1.14407067e+01,-1.14212827e+01,-1.14018588e+01,-1.13824348e+01,-1.13630109e+01,-1.13435869e+01,-1.13241630e+01,-1.13047390e+01,-1.12853151e+01,-1.12658911e+01,-1.12464672e+01,-1.12270432e+01,-1.12076193e+01,-1.11881953e+01,-1.11687714e+01,-1.11493474e+01,-1.11299235e+01,-1.11104995e+01,-1.10910756e+01,-1.10716516e+01,-1.10522277e+01,-1.10328037e+01,-1.10133798e+01,-1.09939558e+01,-1.09745319e+01,-1.09551079e+01,-1.09356840e+01,-1.09162600e+01,-1.08968361e+01,-1.08774121e+01,-1.08579882e+01,-1.08385642e+01,-1.08191403e+01,-1.07997163e+01,-1.07802924e+01,-1.07608684e+01,-1.07414445e+01,-1.07220205e+01,-1.07025966e+01,-1.06831726e+01,-1.06637487e+01,-1.06443247e+01,-1.06249008e+01,-1.06054768e+01,-1.05860529e+01,-1.05666289e+01,-1.05472050e+01,-1.05277810e+01,-1.05083571e+01,-1.04889331e+01,-1.04695092e+01,-1.04500852e+01,-1.04306613e+01,-1.04112373e+01,-1.03918134e+01,-1.03723894e+01,-1.03529655e+01,-1.03335415e+01,-1.03141176e+01,-1.02946936e+01,-1.02752697e+01,-1.02558457e+01,-1.02364218e+01,-1.02169978e+01,-1.01975739e+01,-1.01781499e+01,-1.01587260e+01,-1.01393020e+01,-1.01198781e+01,-1.01004541e+01,-1.00810302e+01,-1.00616062e+01,-1.00421823e+01,-1.00227583e+01,-1.00033344e+01,-9.98391040e+00,-9.96448645e+00,-9.94506250e+00,-9.92563855e+00,-9.90621460e+00,-9.88679065e+00,-9.86736670e+00,-9.84794275e+00,-9.82851880e+00,-9.80909485e+00,-9.78967090e+00,-9.77024695e+00,-9.75082300e+00,-9.73139905e+00,-9.71197510e+00,-9.69255115e+00,-9.67312720e+00,-9.65370325e+00,-9.63427930e+00,-9.61485535e+00,-9.59543140e+00,-9.57600745e+00,-9.55658350e+00,-9.53715955e+00,-9.51773560e+00,-9.49831165e+00,-9.47888770e+00,-9.45946375e+00,-9.44003980e+00,-9.42061585e+00,-9.40119190e+00,-9.38176795e+00,-9.36234400e+00,-9.34292005e+00,-9.32349610e+00,-9.30407215e+00,-9.28464819e+00,-9.26522424e+00,-9.24580029e+00,-9.22637634e+00,-9.20695239e+00,-9.18752844e+00,-9.16810449e+00,-9.14868054e+00,-9.12925659e+00,-9.10983264e+00,-9.09040869e+00,-9.07098474e+00,-9.05156079e+00,-9.03213684e+00,-9.01271289e+00,-8.99328894e+00,-8.97386499e+00,-8.95444104e+00,-8.93501709e+00,-8.91559314e+00,-8.89616919e+00,-8.87674524e+00,-8.85732129e+00,-8.83789734e+00,-8.81847339e+00,-8.79904944e+00,-8.77962549e+00,-8.76020154e+00,-8.74077759e+00,-8.72135364e+00,-8.70192969e+00,-8.68250574e+00,-8.66308179e+00,-8.64365784e+00,-8.62423389e+00,-8.60480994e+00,-8.58538599e+00,-8.56596204e+00,-8.54653809e+00,-8.52711414e+00,-8.50769019e+00,-8.48826624e+00,-8.46884229e+00,-8.44941834e+00,-8.42999439e+00,-8.41057044e+00,-8.39114649e+00,-8.37172254e+00,-8.35229859e+00,-8.33287464e+00,-8.31345069e+00,-8.29402673e+00,-8.27460278e+00,-8.25517883e+00,-8.23575488e+00,-8.21633093e+00,-8.19690698e+00,-8.17748303e+00,-8.15805908e+00,-8.13863513e+00,-8.11921118e+00,-8.09978723e+00,-8.08036328e+00,-8.06093933e+00,-8.04151538e+00,-8.02209143e+00,-8.00266748e+00,-7.98324353e+00,-7.96381958e+00,-7.94439563e+00,-7.92497168e+00,-7.90554773e+00,-7.88612378e+00,-7.86669983e+00,-7.84727588e+00,-7.82785193e+00,-7.80842798e+00,-7.78900403e+00,-7.76958008e+00,-7.75015613e+00,-7.73073218e+00,-7.71130823e+00,-7.69188428e+00,-7.67246033e+00,-7.65303638e+00,-7.63361243e+00,-7.61418848e+00,-7.59476453e+00,-7.57534058e+00,-7.55591663e+00,-7.53649268e+00,-7.51706873e+00,-7.49764478e+00,-7.47822083e+00,-7.45879688e+00,-7.43937293e+00,-7.41994898e+00,-7.40052503e+00,-7.38110108e+00,-7.36167713e+00,-7.34225318e+00,-7.32282922e+00,-7.30340527e+00,-7.28398132e+00,-7.26455737e+00,-7.24513342e+00,-7.22570947e+00,-7.20628552e+00,-7.18686157e+00,-7.16743762e+00,-7.14801367e+00,-7.12858972e+00,-7.10916577e+00,-7.08974182e+00,-7.07031787e+00,-7.05089392e+00,-7.03146997e+00,-7.01204602e+00,-6.99262207e+00,-6.97319812e+00,-6.95377417e+00,-6.93435022e+00,-6.91492627e+00,-6.89550232e+00,-6.87607837e+00,-6.85665442e+00,-6.83723047e+00,-6.81780652e+00,-6.79838257e+00,-6.77895862e+00,-6.75953467e+00,-6.74011072e+00,-6.72068677e+00,-6.70126282e+00,-6.68183887e+00,-6.66241492e+00,-6.64299097e+00,-6.62356702e+00,-6.60414307e+00,-6.58471912e+00,-6.56529517e+00,-6.54587122e+00,-6.52644727e+00,-6.50702332e+00,-6.48759937e+00,-6.46817542e+00,-6.44875147e+00,-6.42932752e+00,-6.40990357e+00,-6.39047962e+00,-6.37105567e+00,-6.35163171e+00,-6.33220776e+00,-6.31278381e+00,-6.29335986e+00,-6.27393591e+00,-6.25451196e+00,-6.23508801e+00,-6.21566406e+00,-6.19624011e+00,-6.17681616e+00,-6.15739221e+00,-6.13796826e+00,-6.11854431e+00,-6.09912036e+00,-6.07969641e+00,-6.06027246e+00,-6.04084851e+00,-6.02142456e+00,-6.00200061e+00,-5.98257666e+00,-5.96315271e+00,-5.94372876e+00,-5.92430481e+00,-5.90488086e+00,-5.88545691e+00,-5.86603296e+00,-5.84660901e+00,-5.82718506e+00,-5.80776111e+00,-5.78833716e+00,-5.76891321e+00,-5.74948926e+00,-5.73006531e+00,-5.71064136e+00,-5.69121741e+00,-5.67179346e+00,-5.65236951e+00,-5.63294556e+00,-5.61352161e+00,-5.59409766e+00,-5.57467371e+00,-5.55524976e+00,-5.53582581e+00,-5.51640186e+00,-5.49697791e+00,-5.47755396e+00,-5.45813001e+00,-5.43870606e+00,-5.41928211e+00,-5.39985816e+00,-5.38043421e+00,-5.36101025e+00,-5.34158630e+00,-5.32216235e+00,-5.30273840e+00,-5.28331445e+00,-5.26389050e+00,-5.24446655e+00,-5.22504260e+00,-5.20561865e+00,-5.18619470e+00,-5.16677075e+00,-5.14734680e+00,-5.12792285e+00,-5.10849890e+00,-5.08907495e+00,-5.06965100e+00,-5.05022705e+00,-5.03080310e+00,-5.01137915e+00,-4.99195520e+00,-4.97253125e+00,-4.95310730e+00,-4.93368335e+00,-4.91425940e+00,-4.89483545e+00,-4.87541150e+00,-4.85598755e+00,-4.83656360e+00,-4.81713965e+00,-4.79771570e+00,-4.77829175e+00,-4.75886780e+00,-4.73944385e+00,-4.72001990e+00,-4.70059595e+00,-4.68117200e+00,-4.66174805e+00,-4.64232410e+00,-4.62290015e+00,-4.60347620e+00,-4.58405225e+00,-4.56462830e+00,-4.54520435e+00,-4.52578040e+00,-4.50635645e+00,-4.48693250e+00,-4.46750855e+00,-4.44808460e+00,-4.42866065e+00,-4.40923670e+00,-4.38981274e+00,-4.37038879e+00,-4.35096484e+00,-4.33154089e+00,-4.31211694e+00,-4.29269299e+00,-4.27326904e+00,-4.25384509e+00,-4.23442114e+00,-4.21499719e+00,-4.19557324e+00,-4.17614929e+00,-4.15672534e+00,-4.13730139e+00,-4.11787744e+00,-4.09845349e+00,-4.07902954e+00,-4.05960559e+00,-4.04018164e+00,-4.02075769e+00,-4.00133374e+00,-3.98190979e+00,-3.96248584e+00,-3.94306189e+00,-3.92363794e+00,-3.90421399e+00,-3.88479004e+00,-3.86536609e+00,-3.84594214e+00,-3.82651819e+00,-3.80709424e+00,-3.78767029e+00,-3.76824634e+00,-3.74882239e+00,-3.72939844e+00,-3.70997449e+00,-3.69055054e+00,-3.67112659e+00,-3.65170264e+00,-3.63227869e+00,-3.61285474e+00,-3.59343079e+00,-3.57400684e+00,-3.55458289e+00,-3.53515894e+00,-3.51573499e+00,-3.49631104e+00,-3.47688709e+00,-3.45746314e+00,-3.43803919e+00,-3.41861523e+00,-3.39919128e+00,-3.37976733e+00,-3.36034338e+00,-3.34091943e+00,-3.32149548e+00,-3.30207153e+00,-3.28264758e+00,-3.26322363e+00,-3.24379968e+00,-3.22437573e+00,-3.20495178e+00,-3.18552783e+00,-3.16610388e+00,-3.14667993e+00,-3.12725598e+00,-3.10783203e+00,-3.08840808e+00,-3.06898413e+00,-3.04956018e+00,-3.03013623e+00,-3.01071228e+00,-2.99128833e+00,-2.97186438e+00,-2.95244043e+00,-2.93301648e+00,-2.91359253e+00,-2.89416858e+00,-2.87474463e+00,-2.85532068e+00,-2.83589673e+00,-2.81647278e+00,-2.79704883e+00,-2.77762488e+00,-2.75820093e+00,-2.73877698e+00,-2.71935303e+00,-2.69992908e+00,-2.68050513e+00,-2.66108118e+00,-2.64165723e+00,-2.62223328e+00,-2.60280933e+00,-2.58338538e+00,-2.56396143e+00,-2.54453748e+00,-2.52511353e+00,-2.50568958e+00,-2.48626563e+00,-2.46684168e+00,-2.44741773e+00,-2.42799377e+00,-2.40856982e+00,-2.38914587e+00,-2.36972192e+00,-2.35029797e+00,-2.33087402e+00,-2.31145007e+00,-2.29202612e+00,-2.27260217e+00,-2.25317822e+00,-2.23375427e+00,-2.21433032e+00,-2.19490637e+00,-2.17548242e+00,-2.15605847e+00,-2.13663452e+00,-2.11721057e+00,-2.09778662e+00,-2.07836267e+00,-2.05893872e+00,-2.03951477e+00,-2.02009082e+00,-2.00066687e+00,-1.98124292e+00,-1.96181897e+00,-1.94239502e+00,-1.92297107e+00,-1.90354712e+00,-1.88412317e+00,-1.86469922e+00,-1.84527527e+00,-1.82585132e+00,-1.80642737e+00,-1.78700342e+00,-1.76757947e+00,-1.74815552e+00,-1.72873157e+00,-1.70930762e+00,-1.68988367e+00,-1.67045972e+00,-1.65103577e+00,-1.63161182e+00,-1.61218787e+00,-1.59276392e+00,-1.57333997e+00,-1.55391602e+00,-1.53449207e+00,-1.51506812e+00,-1.49564417e+00,-1.47622022e+00,-1.45679626e+00,-1.43737231e+00,-1.41794836e+00,-1.39852441e+00,-1.37910046e+00,-1.35967651e+00,-1.34025256e+00,-1.32082861e+00,-1.30140466e+00,-1.28198071e+00,-1.26255676e+00,-1.24313281e+00,-1.22370886e+00,-1.20428491e+00,-1.18486096e+00,-1.16543701e+00,-1.14601306e+00,-1.12658911e+00,-1.10716516e+00,-1.08774121e+00,-1.06831726e+00,-1.04889331e+00,-1.02946936e+00,-1.01004541e+00,-9.90621460e-01,-9.71197510e-01,-9.51773560e-01,-9.32349610e-01,-9.12925659e-01,-8.93501709e-01,-8.74077759e-01,-8.54653809e-01,-8.35229859e-01,-8.15805908e-01,-7.96381958e-01,-7.76958008e-01,-7.57534058e-01,-7.38110108e-01,-7.18686157e-01,-6.99262207e-01,-6.79838257e-01,-6.60414307e-01,-6.40990357e-01,-6.21566406e-01,-6.02142456e-01,-5.82718506e-01,-5.63294556e-01,-5.43870606e-01,-5.24446655e-01,-5.05022705e-01,-4.85598755e-01,-4.66174805e-01,-4.46750855e-01,-4.27326904e-01,-4.07902954e-01,-3.88479004e-01,-3.69055054e-01,-3.49631104e-01,-3.30207153e-01,-3.10783203e-01,-2.91359253e-01,-2.71935303e-01,-2.52511353e-01,-2.33087402e-01,-2.13663452e-01,-1.94239502e-01,-1.74815552e-01,-1.55391602e-01,-1.35967651e-01,-1.16543701e-01,-9.71197510e-02,-7.76958008e-02,-5.82718506e-02,-3.88479004e-02,-1.94239502e-02,-4.37019507e-16,1.94239502e-02,3.88479004e-02,5.82718506e-02,7.76958008e-02,9.71197510e-02,1.16543701e-01,1.35967651e-01,1.55391602e-01,1.74815552e-01,1.94239502e-01,2.13663452e-01,2.33087402e-01,2.52511353e-01,2.71935303e-01,2.91359253e-01,3.10783203e-01,3.30207153e-01,3.49631104e-01,3.69055054e-01,3.88479004e-01,4.07902954e-01,4.27326904e-01,4.46750855e-01,4.66174805e-01,4.85598755e-01,5.05022705e-01,5.24446655e-01,5.43870606e-01,5.63294556e-01,5.82718506e-01,6.02142456e-01,6.21566406e-01,6.40990357e-01,6.60414307e-01,6.79838257e-01,6.99262207e-01,7.18686157e-01,7.38110108e-01,7.57534058e-01,7.76958008e-01,7.96381958e-01,8.15805908e-01,8.35229859e-01,8.54653809e-01,8.74077759e-01,8.93501709e-01,9.12925659e-01,9.32349610e-01,9.51773560e-01,9.71197510e-01,9.90621460e-01,1.01004541e+00,1.02946936e+00,1.04889331e+00,1.06831726e+00,1.08774121e+00,1.10716516e+00,1.12658911e+00,1.14601306e+00,1.16543701e+00,1.18486096e+00,1.20428491e+00,1.22370886e+00,1.24313281e+00,1.26255676e+00,1.28198071e+00,1.30140466e+00,1.32082861e+00,1.34025256e+00,1.35967651e+00,1.37910046e+00,1.39852441e+00,1.41794836e+00,1.43737231e+00,1.45679626e+00,1.47622022e+00,1.49564417e+00,1.51506812e+00,1.53449207e+00,1.55391602e+00,1.57333997e+00,1.59276392e+00,1.61218787e+00,1.63161182e+00,1.65103577e+00,1.67045972e+00,1.68988367e+00,1.70930762e+00,1.72873157e+00,1.74815552e+00,1.76757947e+00,1.78700342e+00,1.80642737e+00,1.82585132e+00,1.84527527e+00,1.86469922e+00,1.88412317e+00,1.90354712e+00,1.92297107e+00,1.94239502e+00,1.96181897e+00,1.98124292e+00,2.00066687e+00,2.02009082e+00,2.03951477e+00,2.05893872e+00,2.07836267e+00,2.09778662e+00,2.11721057e+00,2.13663452e+00,2.15605847e+00,2.17548242e+00,2.19490637e+00,2.21433032e+00,2.23375427e+00,2.25317822e+00,2.27260217e+00,2.29202612e+00,2.31145007e+00,2.33087402e+00,2.35029797e+00,2.36972192e+00,2.38914587e+00,2.40856982e+00,2.42799377e+00,2.44741773e+00,2.46684168e+00,2.48626563e+00,2.50568958e+00,2.52511353e+00,2.54453748e+00,2.56396143e+00,2.58338538e+00,2.60280933e+00,2.62223328e+00,2.64165723e+00,2.66108118e+00,2.68050513e+00,2.69992908e+00,2.71935303e+00,2.73877698e+00,2.75820093e+00,2.77762488e+00,2.79704883e+00,2.81647278e+00,2.83589673e+00,2.85532068e+00,2.87474463e+00,2.89416858e+00,2.91359253e+00,2.93301648e+00,2.95244043e+00,2.97186438e+00,2.99128833e+00,3.01071228e+00,3.03013623e+00,3.04956018e+00,3.06898413e+00,3.08840808e+00,3.10783203e+00,3.12725598e+00,3.14667993e+00,3.16610388e+00,3.18552783e+00,3.20495178e+00,3.22437573e+00,3.24379968e+00,3.26322363e+00,3.28264758e+00,3.30207153e+00,3.32149548e+00,3.34091943e+00,3.36034338e+00,3.37976733e+00,3.39919128e+00,3.41861523e+00,3.43803919e+00,3.45746314e+00,3.47688709e+00,3.49631104e+00,3.51573499e+00,3.53515894e+00,3.55458289e+00,3.57400684e+00,3.59343079e+00,3.61285474e+00,3.63227869e+00,3.65170264e+00,3.67112659e+00,3.69055054e+00,3.70997449e+00,3.72939844e+00,3.74882239e+00,3.76824634e+00,3.78767029e+00,3.80709424e+00,3.82651819e+00,3.84594214e+00,3.86536609e+00,3.88479004e+00,3.90421399e+00,3.92363794e+00,3.94306189e+00,3.96248584e+00,3.98190979e+00,4.00133374e+00,4.02075769e+00,4.04018164e+00,4.05960559e+00,4.07902954e+00,4.09845349e+00,4.11787744e+00,4.13730139e+00,4.15672534e+00,4.17614929e+00,4.19557324e+00,4.21499719e+00,4.23442114e+00,4.25384509e+00,4.27326904e+00,4.29269299e+00,4.31211694e+00,4.33154089e+00,4.35096484e+00,4.37038879e+00,4.38981274e+00,4.40923670e+00,4.42866065e+00,4.44808460e+00,4.46750855e+00,4.48693250e+00,4.50635645e+00,4.52578040e+00,4.54520435e+00,4.56462830e+00,4.58405225e+00,4.60347620e+00,4.62290015e+00,4.64232410e+00,4.66174805e+00,4.68117200e+00,4.70059595e+00,4.72001990e+00,4.73944385e+00,4.75886780e+00,4.77829175e+00,4.79771570e+00,4.81713965e+00,4.83656360e+00,4.85598755e+00,4.87541150e+00,4.89483545e+00,4.91425940e+00,4.93368335e+00,4.95310730e+00,4.97253125e+00,4.99195520e+00,5.01137915e+00,5.03080310e+00,5.05022705e+00,5.06965100e+00,5.08907495e+00,5.10849890e+00,5.12792285e+00,5.14734680e+00,5.16677075e+00,5.18619470e+00,5.20561865e+00,5.22504260e+00,5.24446655e+00,5.26389050e+00,5.28331445e+00,5.30273840e+00,5.32216235e+00,5.34158630e+00,5.36101025e+00,5.38043421e+00,5.39985816e+00,5.41928211e+00,5.43870606e+00,5.45813001e+00,5.47755396e+00,5.49697791e+00,5.51640186e+00,5.53582581e+00,5.55524976e+00,5.57467371e+00,5.59409766e+00,5.61352161e+00,5.63294556e+00,5.65236951e+00,5.67179346e+00,5.69121741e+00,5.71064136e+00,5.73006531e+00,5.74948926e+00,5.76891321e+00,5.78833716e+00,5.80776111e+00,5.82718506e+00,5.84660901e+00,5.86603296e+00,5.88545691e+00,5.90488086e+00,5.92430481e+00,5.94372876e+00,5.96315271e+00,5.98257666e+00,6.00200061e+00,6.02142456e+00,6.04084851e+00,6.06027246e+00,6.07969641e+00,6.09912036e+00,6.11854431e+00,6.13796826e+00,6.15739221e+00,6.17681616e+00,6.19624011e+00,6.21566406e+00,6.23508801e+00,6.25451196e+00,6.27393591e+00,6.29335986e+00,6.31278381e+00,6.33220776e+00,6.35163171e+00,6.37105567e+00,6.39047962e+00,6.40990357e+00,6.42932752e+00,6.44875147e+00,6.46817542e+00,6.48759937e+00,6.50702332e+00,6.52644727e+00,6.54587122e+00,6.56529517e+00,6.58471912e+00,6.60414307e+00,6.62356702e+00,6.64299097e+00,6.66241492e+00,6.68183887e+00,6.70126282e+00,6.72068677e+00,6.74011072e+00,6.75953467e+00,6.77895862e+00,6.79838257e+00,6.81780652e+00,6.83723047e+00,6.85665442e+00,6.87607837e+00,6.89550232e+00,6.91492627e+00,6.93435022e+00,6.95377417e+00,6.97319812e+00,6.99262207e+00,7.01204602e+00,7.03146997e+00,7.05089392e+00,7.07031787e+00,7.08974182e+00,7.10916577e+00,7.12858972e+00,7.14801367e+00,7.16743762e+00,7.18686157e+00,7.20628552e+00,7.22570947e+00,7.24513342e+00,7.26455737e+00,7.28398132e+00,7.30340527e+00,7.32282922e+00,7.34225318e+00,7.36167713e+00,7.38110108e+00,7.40052503e+00,7.41994898e+00,7.43937293e+00,7.45879688e+00,7.47822083e+00,7.49764478e+00,7.51706873e+00,7.53649268e+00,7.55591663e+00,7.57534058e+00,7.59476453e+00,7.61418848e+00,7.63361243e+00,7.65303638e+00,7.67246033e+00,7.69188428e+00,7.71130823e+00,7.73073218e+00,7.75015613e+00,7.76958008e+00,7.78900403e+00,7.80842798e+00,7.82785193e+00,7.84727588e+00,7.86669983e+00,7.88612378e+00,7.90554773e+00,7.92497168e+00,7.94439563e+00,7.96381958e+00,7.98324353e+00,8.00266748e+00,8.02209143e+00,8.04151538e+00,8.06093933e+00,8.08036328e+00,8.09978723e+00,8.11921118e+00,8.13863513e+00,8.15805908e+00,8.17748303e+00,8.19690698e+00,8.21633093e+00,8.23575488e+00,8.25517883e+00,8.27460278e+00,8.29402673e+00,8.31345069e+00,8.33287464e+00,8.35229859e+00,8.37172254e+00,8.39114649e+00,8.41057044e+00,8.42999439e+00,8.44941834e+00,8.46884229e+00,8.48826624e+00,8.50769019e+00,8.52711414e+00,8.54653809e+00,8.56596204e+00,8.58538599e+00,8.60480994e+00,8.62423389e+00,8.64365784e+00,8.66308179e+00,8.68250574e+00,8.70192969e+00,8.72135364e+00,8.74077759e+00,8.76020154e+00,8.77962549e+00,8.79904944e+00,8.81847339e+00,8.83789734e+00,8.85732129e+00,8.87674524e+00,8.89616919e+00,8.91559314e+00,8.93501709e+00,8.95444104e+00,8.97386499e+00,8.99328894e+00,9.01271289e+00,9.03213684e+00,9.05156079e+00,9.07098474e+00,9.09040869e+00,9.10983264e+00,9.12925659e+00,9.14868054e+00,9.16810449e+00,9.18752844e+00,9.20695239e+00,9.22637634e+00,9.24580029e+00,9.26522424e+00,9.28464819e+00,9.30407215e+00,9.32349610e+00,9.34292005e+00,9.36234400e+00,9.38176795e+00,9.40119190e+00,9.42061585e+00,9.44003980e+00,9.45946375e+00,9.47888770e+00,9.49831165e+00,9.51773560e+00,9.53715955e+00,9.55658350e+00,9.57600745e+00,9.59543140e+00,9.61485535e+00,9.63427930e+00,9.65370325e+00,9.67312720e+00,9.69255115e+00,9.71197510e+00,9.73139905e+00,9.75082300e+00,9.77024695e+00,9.78967090e+00,9.80909485e+00,9.82851880e+00,9.84794275e+00,9.86736670e+00,9.88679065e+00,9.90621460e+00,9.92563855e+00,9.94506250e+00,9.96448645e+00,9.98391040e+00,1.00033344e+01,1.00227583e+01,1.00421823e+01,1.00616062e+01,1.00810302e+01,1.01004541e+01,1.01198781e+01,1.01393020e+01,1.01587260e+01,1.01781499e+01,1.01975739e+01,1.02169978e+01,1.02364218e+01,1.02558457e+01,1.02752697e+01,1.02946936e+01,1.03141176e+01,1.03335415e+01,1.03529655e+01,1.03723894e+01,1.03918134e+01,1.04112373e+01,1.04306613e+01,1.04500852e+01,1.04695092e+01,1.04889331e+01,1.05083571e+01,1.05277810e+01,1.05472050e+01,1.05666289e+01,1.05860529e+01,1.06054768e+01,1.06249008e+01,1.06443247e+01,1.06637487e+01,1.06831726e+01,1.07025966e+01,1.07220205e+01,1.07414445e+01,1.07608684e+01,1.07802924e+01,1.07997163e+01,1.08191403e+01,1.08385642e+01,1.08579882e+01,1.08774121e+01,1.08968361e+01,1.09162600e+01,1.09356840e+01,1.09551079e+01,1.09745319e+01,1.09939558e+01,1.10133798e+01,1.10328037e+01,1.10522277e+01,1.10716516e+01,1.10910756e+01,1.11104995e+01,1.11299235e+01,1.11493474e+01,1.11687714e+01,1.11881953e+01,1.12076193e+01,1.12270432e+01,1.12464672e+01,1.12658911e+01,1.12853151e+01,1.13047390e+01,1.13241630e+01,1.13435869e+01,1.13630109e+01,1.13824348e+01,1.14018588e+01,1.14212827e+01,1.14407067e+01,1.14601306e+01,1.14795546e+01,1.14989785e+01,1.15184025e+01,1.15378264e+01,1.15572504e+01,1.15766743e+01,1.15960983e+01,1.16155222e+01,1.16349462e+01,1.16543701e+01,1.16737941e+01,1.16932180e+01,1.17126420e+01,1.17320659e+01,1.17514899e+01,1.17709138e+01,1.17903378e+01,1.18097617e+01,1.18291857e+01,1.18486096e+01,1.18680336e+01,1.18874575e+01,1.19068815e+01,1.19263054e+01,1.19457294e+01,1.19651533e+01,1.19845773e+01,1.20040012e+01,1.20234252e+01,1.20428491e+01,1.20622731e+01,1.20816970e+01,1.21011210e+01,1.21205449e+01,1.21399689e+01,1.21593928e+01,1.21788168e+01,1.21982407e+01,1.22176647e+01,1.22370886e+01,1.22565126e+01,1.22759365e+01,1.22953605e+01,1.23147844e+01,1.23342084e+01,1.23536323e+01,1.23730563e+01,1.23924802e+01,1.24119042e+01,1.24313281e+01,1.24507521e+01,1.24701760e+01,1.24896000e+01,1.25090239e+01,1.25284479e+01,1.25478718e+01,1.25672958e+01,1.25867197e+01,1.26061437e+01,1.26255676e+01,1.26449916e+01,1.26644155e+01,1.26838395e+01,1.27032634e+01,1.27226874e+01,1.27421113e+01,1.27615353e+01,1.27809592e+01,1.28003832e+01,1.28198071e+01,1.28392311e+01,1.28586550e+01,1.28780790e+01,1.28975029e+01,1.29169269e+01,1.29363508e+01,1.29557748e+01,1.29751987e+01,1.29946227e+01,1.30140466e+01,1.30334706e+01,1.30528945e+01,1.30723185e+01,1.30917424e+01,1.31111664e+01,1.31305903e+01,1.31500143e+01,1.31694382e+01,1.31888622e+01,1.32082861e+01,1.32277101e+01,1.32471340e+01,1.32665580e+01,1.32859819e+01,1.33054059e+01,1.33248298e+01,1.33442538e+01,1.33636777e+01,1.33831017e+01,1.34025256e+01,1.34219496e+01,1.34413735e+01,1.34607975e+01,1.34802214e+01,1.34996454e+01,1.35190693e+01,1.35384933e+01,1.35579172e+01,1.35773412e+01,1.35967651e+01,1.36161891e+01,1.36356130e+01,1.36550370e+01,1.36744609e+01,1.36938849e+01,1.37133088e+01,1.37327328e+01,1.37521567e+01,1.37715807e+01,1.37910046e+01,1.38104286e+01,1.38298525e+01,1.38492765e+01,1.38687004e+01,1.38881244e+01,1.39075483e+01,1.39269723e+01,1.39463962e+01,1.39658202e+01,1.39852441e+01,1.40046681e+01,1.40240920e+01,1.40435160e+01,1.40629399e+01,1.40823639e+01,1.41017878e+01,1.41212118e+01,1.41406357e+01,1.41600597e+01,1.41794836e+01,1.41989076e+01,1.42183315e+01,1.42377555e+01,1.42571794e+01,1.42766034e+01,1.42960273e+01,1.43154513e+01,1.43348752e+01,1.43542992e+01,1.43737231e+01,1.43931471e+01,1.44125710e+01,1.44319950e+01,1.44514189e+01,1.44708429e+01,1.44902668e+01,1.45096908e+01,1.45291147e+01,1.45485387e+01,1.45679626e+01,1.45873866e+01,1.46068105e+01,1.46262345e+01,1.46456584e+01,1.46650824e+01,1.46845064e+01,1.47039303e+01,1.47233543e+01,1.47427782e+01,1.47622022e+01,1.47816261e+01,1.48010501e+01,1.48204740e+01,1.48398980e+01,1.48593219e+01,1.48787459e+01,1.48981698e+01,1.49175938e+01,1.49370177e+01,1.49564417e+01,1.49758656e+01,1.49952896e+01,1.50147135e+01,1.50341375e+01,1.50535614e+01,1.50729854e+01,1.50924093e+01,1.51118333e+01,1.51312572e+01,1.51506812e+01,1.51701051e+01,1.51895291e+01,1.52089530e+01,1.52283770e+01,1.52478009e+01,1.52672249e+01,1.52866488e+01,1.53060728e+01,1.53254967e+01,1.53449207e+01,1.53643446e+01,1.53837686e+01,1.54031925e+01,1.54226165e+01,1.54420404e+01,1.54614644e+01,1.54808883e+01,1.55003123e+01,1.55197362e+01,1.55391602e+01,1.55585841e+01,1.55780081e+01,1.55974320e+01,1.56168560e+01,1.56362799e+01,1.56557039e+01,1.56751278e+01,1.56945518e+01,1.57139757e+01,1.57333997e+01,1.57528236e+01,1.57722476e+01,1.57916715e+01,1.58110955e+01,1.58305194e+01,1.58499434e+01,1.58693673e+01,1.58887913e+01,1.59082152e+01,1.59276392e+01,1.59470631e+01,1.59664871e+01,1.59859110e+01,1.60053350e+01,1.60247589e+01,1.60441829e+01,1.60636068e+01,1.60830308e+01,1.61024547e+01,1.61218787e+01,1.61413026e+01,1.61607266e+01,1.61801505e+01,1.61995745e+01,1.62189984e+01,1.62384224e+01,1.62578463e+01,1.62772703e+01,1.62966942e+01,1.63161182e+01,1.63355421e+01,1.63549661e+01,1.63743900e+01,1.63938140e+01,1.64132379e+01,1.64326619e+01,1.64520858e+01,1.64715098e+01,1.64909337e+01,1.65103577e+01,1.65297816e+01,1.65492056e+01,1.65686295e+01,1.65880535e+01,1.66074774e+01,1.66269014e+01,1.66463253e+01,1.66657493e+01,1.66851732e+01,1.67045972e+01,1.67240211e+01,1.67434451e+01,1.67628690e+01,1.67822930e+01,1.68017169e+01,1.68211409e+01,1.68405648e+01,1.68599888e+01,1.68794127e+01,1.68988367e+01,1.69182606e+01,1.69376846e+01,1.69571085e+01,1.69765325e+01,1.69959564e+01,1.70153804e+01,1.70348043e+01,1.70542283e+01,1.70736522e+01,1.70930762e+01,1.71125001e+01,1.71319241e+01,1.71513480e+01,1.71707720e+01,1.71901959e+01,1.72096199e+01,1.72290438e+01,1.72484678e+01,1.72678917e+01,1.72873157e+01,1.73067396e+01,1.73261636e+01,1.73455875e+01,1.73650115e+01,1.73844354e+01,1.74038594e+01,1.74232833e+01,1.74427073e+01,1.74621312e+01,1.74815552e+01,1.75009791e+01,1.75204031e+01,1.75398270e+01,1.75592510e+01,1.75786749e+01,1.75980989e+01,1.76175228e+01,1.76369468e+01,1.76563707e+01,1.76757947e+01,1.76952186e+01,1.77146426e+01,1.77340665e+01,1.77534905e+01,1.77729144e+01,1.77923384e+01,1.78117623e+01,1.78311863e+01,1.78506102e+01,1.78700342e+01,1.78894581e+01,1.79088821e+01,1.79283060e+01,1.79477300e+01,1.79671539e+01,1.79865779e+01,1.80060018e+01,1.80254258e+01,1.80448497e+01,1.80642737e+01,1.80836976e+01,1.81031216e+01,1.81225455e+01,1.81419695e+01,1.81613934e+01,1.81808174e+01,1.82002413e+01,1.82196653e+01,1.82390892e+01,1.82585132e+01,1.82779371e+01,1.82973611e+01,1.83167850e+01,1.83362090e+01,1.83556329e+01,1.83750569e+01,1.83944808e+01,1.84139048e+01,1.84333287e+01,1.84527527e+01,1.84721766e+01,1.84916006e+01,1.85110245e+01,1.85304485e+01,1.85498724e+01,1.85692964e+01,1.85887203e+01,1.86081443e+01,1.86275682e+01,1.86469922e+01,1.86664161e+01,1.86858401e+01,1.87052640e+01,1.87246880e+01,1.87441119e+01,1.87635359e+01,1.87829598e+01,1.88023838e+01,1.88218077e+01,1.88412317e+01,1.88606556e+01,1.88800796e+01,1.88995035e+01,1.89189275e+01,1.89383514e+01,1.89577754e+01,1.89771993e+01,1.89966233e+01,1.90160472e+01,1.90354712e+01,1.90548951e+01,1.90743191e+01,1.90937430e+01,1.91131670e+01,1.91325909e+01,1.91520149e+01,1.91714388e+01,1.91908628e+01,1.92102867e+01,1.92297107e+01,1.92491346e+01,1.92685586e+01,1.92879825e+01,1.93074065e+01,1.93268304e+01,1.93462544e+01,1.93656783e+01,1.93851023e+01,1.94045262e+01,1.94239502e+01,1.94433741e+01,1.94627981e+01,1.94822220e+01,1.95016460e+01,1.95210699e+01,1.95404939e+01,1.95599179e+01,1.95793418e+01,1.95987658e+01,1.96181897e+01,1.96376137e+01,1.96570376e+01,1.96764616e+01,1.96958855e+01,1.97153095e+01,1.97347334e+01,1.97541574e+01,1.97735813e+01,1.97930053e+01,1.98124292e+01,1.98318532e+01,1.98512771e+01,1.98707011e+01

Intensity
3.28762846e-08,3.29876234e-08,3.30227606e-08,3.31349655e-08,3.31706686e-08,3.32837443e-08,3.33200170e-08,3.34339683e-08,3.34708142e-08,3.35856460e-08,3.36230690e-08,3.37387864e-08,3.37767903e-08,3.38933985e-08,3.39319875e-08,3.40494918e-08,3.40886700e-08,3.42070760e-08,3.42468477e-08,3.43661610e-08,3.44065306e-08,3.45267569e-08,3.45677291e-08,3.46888744e-08,3.47304539e-08,3.48525242e-08,3.48947158e-08,3.50177174e-08,3.50605260e-08,3.51844653e-08,3.52278961e-08,3.53527795e-08,3.53968378e-08,3.55226720e-08,3.55673631e-08,3.56941549e-08,3.57394844e-08,3.58672409e-08,3.59132145e-08,3.60419427e-08,3.60885662e-08,3.62182735e-08,3.62655528e-08,3.63962467e-08,3.64441880e-08,3.65758760e-08,3.66244855e-08,3.67571756e-08,3.68064597e-08,3.69401597e-08,3.69901251e-08,3.71248432e-08,3.71754965e-08,3.73112410e-08,3.73625892e-08,3.74993686e-08,3.75514186e-08,3.76892416e-08,3.77420008e-08,3.78808761e-08,3.79343518e-08,3.80742886e-08,3.81284883e-08,3.82694958e-08,3.83244272e-08,3.84665148e-08,3.85221859e-08,3.86653631e-08,3.87217819e-08,3.88660586e-08,3.89232333e-08,3.90686195e-08,3.91265586e-08,3.92730645e-08,3.93317766e-08,3.94794125e-08,3.95389064e-08,3.96876830e-08,3.97479676e-08,3.98978957e-08,3.99589803e-08,4.01100709e-08,4.01719649e-08,4.03242292e-08,4.03869421e-08,4.05403917e-08,4.06039333e-08,4.07585799e-08,4.08229601e-08,4.09788156e-08,4.10440447e-08,4.12011212e-08,4.12672096e-08,4.14255196e-08,4.14924779e-08,4.16520340e-08,4.17198731e-08,4.18806882e-08,4.19494191e-08,4.21115064e-08,4.21811405e-08,4.23445133e-08,4.24150621e-08,4.25797340e-08,4.26512094e-08,4.28171944e-08,4.28896083e-08,4.30569206e-08,4.31302853e-08,4.32989395e-08,4.33732675e-08,4.35432781e-08,4.36185823e-08,4.37899645e-08,4.38662579e-08,4.40390269e-08,4.41163228e-08,4.42904943e-08,4.43688064e-08,4.45443963e-08,4.46237384e-08,4.48007629e-08,4.48811491e-08,4.50596249e-08,4.51410697e-08,4.53210135e-08,4.54035317e-08,4.55849608e-08,4.56685674e-08,4.58514992e-08,4.59362097e-08,4.61206621e-08,4.62064921e-08,4.63924834e-08,4.64794488e-08,4.66669975e-08,4.67551148e-08,4.69442399e-08,4.70335257e-08,4.72242464e-08,4.73147177e-08,4.75070538e-08,4.75987280e-08,4.77926995e-08,4.78855943e-08,4.80812216e-08,4.81753552e-08,4.83726592e-08,4.84680500e-08,4.86670521e-08,4.87637189e-08,4.89644406e-08,4.90624027e-08,4.92648663e-08,4.93641434e-08,4.95683714e-08,4.96689834e-08,4.98749988e-08,4.99769664e-08,5.01847926e-08,5.02881366e-08,5.04977976e-08,5.06025393e-08,5.08140596e-08,5.09202209e-08,5.11336253e-08,5.12412284e-08,5.14565424e-08,5.15656100e-08,5.17828595e-08,5.18934148e-08,5.21126262e-08,5.22246930e-08,5.24458933e-08,5.25594958e-08,5.27827126e-08,5.28978754e-08,5.31231367e-08,5.32398852e-08,5.34672198e-08,5.35855797e-08,5.38150167e-08,5.39350145e-08,5.41665838e-08,5.42882463e-08,5.45219785e-08,5.46453332e-08,5.48812593e-08,5.50063344e-08,5.52444862e-08,5.53713103e-08,5.56117203e-08,5.57403228e-08,5.59830240e-08,5.61134348e-08,5.63584612e-08,5.64907110e-08,5.67380970e-08,5.68722171e-08,5.71219979e-08,5.72580204e-08,5.75102320e-08,5.76481895e-08,5.79028688e-08,5.80427949e-08,5.82999793e-08,5.84419081e-08,5.87016361e-08,5.88456025e-08,5.91079132e-08,5.92539532e-08,5.95188867e-08,5.96670366e-08,5.99346338e-08,6.00849311e-08,6.03552339e-08,6.05077169e-08,6.07807678e-08,6.09354756e-08,6.12113185e-08,6.13682910e-08,6.16469705e-08,6.18062488e-08,6.20878105e-08,6.22494363e-08,6.25339268e-08,6.26979432e-08,6.29854102e-08,6.31518609e-08,6.34423533e-08,6.36112831e-08,6.39048507e-08,6.40763057e-08,6.43729994e-08,6.45470266e-08,6.48468987e-08,6.50235461e-08,6.53266500e-08,6.55059670e-08,6.58123571e-08,6.59943942e-08,6.63041265e-08,6.64889352e-08,6.68020669e-08,6.69897002e-08,6.73062897e-08,6.74968018e-08,6.78169090e-08,6.80103553e-08,6.83340415e-08,6.85304790e-08,6.88578068e-08,6.90572938e-08,6.93883274e-08,6.95909235e-08,6.99257287e-08,7.01314951e-08,7.04701393e-08,7.06791387e-08,7.10216907e-08,7.12339873e-08,7.15805179e-08,7.17961776e-08,7.21467590e-08,7.23658493e-08,7.27205557e-08,7.29431459e-08,7.33020531e-08,7.35282142e-08,7.38914002e-08,7.41212049e-08,7.44887493e-08,7.47222725e-08,7.50942571e-08,7.53315753e-08,7.57080839e-08,7.59492756e-08,7.63303941e-08,7.65755401e-08,7.69613567e-08,7.72105397e-08,7.76011446e-08,7.78544496e-08,7.82499355e-08,7.85074497e-08,7.89079116e-08,7.91697245e-08,7.95752601e-08,7.98414636e-08,8.02521727e-08,8.05228612e-08,8.09388467e-08,8.12141171e-08,8.16354843e-08,8.19154363e-08,8.23422933e-08,8.26270290e-08,8.30594871e-08,8.33491117e-08,8.37872847e-08,8.40819062e-08,8.45259113e-08,8.48256407e-08,8.52755982e-08,8.55805495e-08,8.60365831e-08,8.63468736e-08,8.68091101e-08,8.71248605e-08,8.75934304e-08,8.79147646e-08,8.83898020e-08,8.87168476e-08,8.91984904e-08,8.95313786e-08,9.00197684e-08,9.03586342e-08,9.08539167e-08,9.11988991e-08,9.17012241e-08,9.20524659e-08,9.25619876e-08,9.29196361e-08,9.34365130e-08,9.38007197e-08,9.43251148e-08,9.46960357e-08,9.52281170e-08,9.56059127e-08,9.61458530e-08,9.65306889e-08,9.70786661e-08,9.74707128e-08,9.80269100e-08,9.84263432e-08,9.89909489e-08,9.93979497e-08,9.99711583e-08,1.00385913e-07,1.00967925e-07,1.01390626e-07,1.01981647e-07,1.02412493e-07,1.03012736e-07,1.03451931e-07,1.04061615e-07,1.04509371e-07,1.05128721e-07,1.05585256e-07,1.06214505e-07,1.06680043e-07,1.07319432e-07,1.07794205e-07,1.08443982e-07,1.08928228e-07,1.09588649e-07,1.10082617e-07,1.10753945e-07,1.11257890e-07,1.11940397e-07,1.12454583e-07,1.13148551e-07,1.13673250e-07,1.14378969e-07,1.14914463e-07,1.15632234e-07,1.16178813e-07,1.16908945e-07,1.17466911e-07,1.18209725e-07,1.18779389e-07,1.19535215e-07,1.20116899e-07,1.20886080e-07,1.21480116e-07,1.22263006e-07,1.22869740e-07,1.23666705e-07,1.24286493e-07,1.25097912e-07,1.25731123e-07,1.26557388e-07,1.27204405e-07,1.28045921e-07,1.28707140e-07,1.29564327e-07,1.30240159e-07,1.31113452e-07,1.31804321e-07,1.32694172e-07,1.33400520e-07,1.34307394e-07,1.35029677e-07,1.35954060e-07,1.36692753e-07,1.37635145e-07,1.38390740e-07,1.39351662e-07,1.40124668e-07,1.41104660e-07,1.41895608e-07,1.42895229e-07,1.43704670e-07,1.44724501e-07,1.45553005e-07,1.46593650e-07,1.47441810e-07,1.48503896e-07,1.49372330e-07,1.50456507e-07,1.51345855e-07,1.52452800e-07,1.53363729e-07,1.54494144e-07,1.55427347e-07,1.56581965e-07,1.57538164e-07,1.58717743e-07,1.59697688e-07,1.60903021e-07,1.61907494e-07,1.63139402e-07,1.64169218e-07,1.65428559e-07,1.66484565e-07,1.67772233e-07,1.68855313e-07,1.70172236e-07,1.71283312e-07,1.72630460e-07,1.73770492e-07,1.75148876e-07,1.76318867e-07,1.77729540e-07,1.78930536e-07,1.80374598e-07,1.81607692e-07,1.83086290e-07,1.84352623e-07,1.85866955e-07,1.87167718e-07,1.88719036e-07,1.90055476e-07,1.91645087e-07,1.93018506e-07,1.94647779e-07,1.96059539e-07,1.97729903e-07,1.99181431e-07,2.00894381e-07,2.02387169e-07,2.04144272e-07,2.05679884e-07,2.07482778e-07,2.09062853e-07,2.10913257e-07,2.12539511e-07,2.14439224e-07,2.16113460e-07,2.18064370e-07,2.19788477e-07,2.21792563e-07,2.23568525e-07,2.25627866e-07,2.27457766e-07,2.29574544e-07,2.31460572e-07,2.33637079e-07,2.35581536e-07,2.37820182e-07,2.39825489e-07,2.42128807e-07,2.44197512e-07,2.46568169e-07,2.48702953e-07,2.51143755e-07,2.53347444e-07,2.55861349e-07,2.58136921e-07,2.60727044e-07,2.63077640e-07,2.65747267e-07,2.68176201e-07,2.70928800e-07,2.73439572e-07,2.76278803e-07,2.78875110e-07,2.81804840e-07,2.84490590e-07,2.87514907e-07,2.90294236e-07,2.93417463e-07,2.96294746e-07,2.99521461e-07,3.02501333e-07,3.05836383e-07,3.08923758e-07,3.12372280e-07,3.15572368e-07,3.19139811e-07,3.22458142e-07,3.26150290e-07,3.29592739e-07,3.33415734e-07,3.36988544e-07,3.40948917e-07,3.44658729e-07,3.48763425e-07,3.52617310e-07,3.56873725e-07,3.60879214e-07,3.65295227e-07,3.69460353e-07,3.74044365e-07,3.78377698e-07,3.83138677e-07,3.87649373e-07,3.92596897e-07,3.97294741e-07,4.02439053e-07,4.07334516e-07,4.12686574e-07,4.17790872e-07,4.23362417e-07,4.28687570e-07,4.34491190e-07,4.40050100e-07,4.46099304e-07,4.51905828e-07,4.58215132e-07,4.64284169e-07,4.70869185e-07,4.77216775e-07,4.84094312e-07,4.90737739e-07,4.97925916e-07,5.04883826e-07,5.12402198e-07,5.19694732e-07,5.27564426e-07,5.35213365e-07,5.43457236e-07,5.51486163e-07,5.60128969e-07,5.68563452e-07,5.77632044e-07,5.86499841e-07,5.96023383e-07,6.05354669e-07,6.15364878e-07,6.25192506e-07,6.35723929e-07,6.46083714e-07,6.57174036e-07,6.68105087e-07,6.79795480e-07,6.91340570e-07,7.03676086e-07,7.15882069e-07,7.28912093e-07,7.41830383e-07,7.55609138e-07,7.69296252e-07,7.83883386e-07,7.98401563e-07,8.13862808e-07,8.29280722e-07,8.45688662e-07,8.62082232e-07,8.79517176e-07,8.96970508e-07,9.15521498e-07,9.34127967e-07,9.53893949e-07,9.73757451e-07,9.94848624e-07,1.01608503e-06,1.03862443e-06,1.06136329e-06,1.08548860e-06,1.10987512e-06,1.13574085e-06,1.16193822e-06,1.18971824e-06,1.21791037e-06,1.24780084e-06,1.27819562e-06,1.31041860e-06,1.34325171e-06,1.37805932e-06,1.41359885e-06,1.45127829e-06,1.48983023e-06,1.53070982e-06,1.57262466e-06,1.61708114e-06,1.66276186e-06,1.71122917e-06,1.76114100e-06,1.81412107e-06,1.86880333e-06,1.92687926e-06,1.98696004e-06,2.05081235e-06,2.11702656e-06,2.18745346e-06,2.26066542e-06,2.33860801e-06,2.41983975e-06,2.50641389e-06,2.59688091e-06,2.69341761e-06,2.79457457e-06,2.90267168e-06,3.01627101e-06,3.13786008e-06,3.26602814e-06,3.40346145e-06,3.54879833e-06,3.70496374e-06,3.87067546e-06,4.04914934e-06,4.23922518e-06,4.44447869e-06,4.66393178e-06,4.90161285e-06,5.15681141e-06,5.43413566e-06,5.73326579e-06,6.05956704e-06,6.41329000e-06,6.80080923e-06,7.22321219e-06,7.68824966e-06,8.19824850e-06,8.76288232e-06,9.38633806e-06,1.00810482e-05,1.08540403e-05,1.17218220e-05,1.26958528e-05,1.37988563e-05,1.50493898e-05,1.64800012e-05,1.81209739e-05,2.00210151e-05,2.22305038e-05,2.48259472e-05,2.78936765e-05,3.15605034e-05,3.59803554e-05,4.13763428e-05,4.80367472e-05,5.63804179e-05,6.69782528e-05,8.06690625e-05,9.86416524e-05,1.22644475e-04,1.55135256e-04,1.99413879e-04,2.58997923e-04,3.34966885e-04,4.18648498e-04,4.82766640e-04,4.91542973e-04,4.38922368e-04,3.56662765e-04,2.76896930e-04,2.12678346e-04,1.64582803e-04,1.29300453e-04,1.03340094e-04,8.40016159e-05,6.93548008e-05,5.80776323e-05,4.92467047e-05,4.22303289e-05,3.65724690e-05,3.19564125e-05,2.81422649e-05,2.49618963e-05,2.22806576e-05,2.00045790e-05,1.80534237e-05,1.63723921e-05,1.49110241e-05,1.36362915e-05,1.25148840e-05,1.15264231e-05,1.06479348e-05,9.86667471e-06,9.16615407e-06,8.53838775e-06,7.97110474e-06,7.45936886e-06,6.99374220e-06,6.57128708e-06,6.18452504e-06,5.83185327e-06,5.50718518e-06,5.20982302e-06,4.93469347e-06,4.68171942e-06,4.44658214e-06,4.22963326e-06,4.02712798e-06,3.83971510e-06,3.66409494e-06,3.50112195e-06,3.34784802e-06,3.20526876e-06,3.07071853e-06,2.94528815e-06,2.82654258e-06,2.71563490e-06,2.61032101e-06,2.51179242e-06,2.41796539e-06,2.33005254e-06,2.24610643e-06,2.16734819e-06,2.09194760e-06,2.02112509e-06,1.95315236e-06,1.88924243e-06,1.82775646e-06,1.76989522e-06,1.71409906e-06,1.66155308e-06,1.61076830e-06,1.56291170e-06,1.51655787e-06,1.47285399e-06,1.43043219e-06,1.39041877e-06,1.35149826e-06,1.31477543e-06,1.27898277e-06,1.24520321e-06,1.21221339e-06,1.18107430e-06,1.15060337e-06,1.12183977e-06,1.09363881e-06,1.06701806e-06,1.04086810e-06,1.01618526e-06,9.91893089e-07,9.68967063e-07,9.46361654e-07,9.25031952e-07,9.03961497e-07,8.84085484e-07,8.64414859e-07,8.45865430e-07,8.27474039e-07,8.10137636e-07,7.92917587e-07,7.76692506e-07,7.60547032e-07,7.45341975e-07,7.30184093e-07,7.15916912e-07,7.01668259e-07,6.88264887e-07,6.74854715e-07,6.62248227e-07,6.49612536e-07,6.37742343e-07,6.25823120e-07,6.14634263e-07,6.03378828e-07,5.92821364e-07,5.82181789e-07,5.72210253e-07,5.62142859e-07,5.52715789e-07,5.43180703e-07,5.34260230e-07,5.25220994e-07,5.16772472e-07,5.08195697e-07,5.00187383e-07,4.92042448e-07,4.84445212e-07,4.76703989e-07,4.69491066e-07,4.62127685e-07,4.55274443e-07,4.48265075e-07,4.41748820e-07,4.35071488e-07,4.28871283e-07,4.22505694e-07,4.16602195e-07,4.10529585e-07,4.04904905e-07,3.99107905e-07,3.93745477e-07,3.88207990e-07,3.83092459e-07,3.77799549e-07,3.72916664e-07,3.67854459e-07,3.63190981e-07,3.58346582e-07,3.53890196e-07,3.49251598e-07,3.44990842e-07,3.40546859e-07,3.36471050e-07,3.32211249e-07,3.28310425e-07,3.24225068e-07,3.20489925e-07,3.16569913e-07,3.12991758e-07,3.09228582e-07,3.05799286e-07,3.02184980e-07,2.98896932e-07,2.95424035e-07,2.92270104e-07,2.88931622e-07,2.85905123e-07,2.82694490e-07,2.79789150e-07,2.76700202e-07,2.73910130e-07,2.70937074e-07,2.68256734e-07,2.65394121e-07,2.62818305e-07,2.60061009e-07,2.57584818e-07,2.54928009e-07,2.52546826e-07,2.49985953e-07,2.47695430e-07,2.45226199e-07,2.43022235e-07,2.40640596e-07,2.38519319e-07,2.36221447e-07,2.34179203e-07,2.31961482e-07,2.29994818e-07,2.27853832e-07,2.25959483e-07,2.23891997e-07,2.22066875e-07,2.20069830e-07,2.18311013e-07,2.16381509e-07,2.14686229e-07,2.12821519e-07,2.11187154e-07,2.09384634e-07,2.07808696e-07,2.06065895e-07,2.04546028e-07,2.02860600e-07,2.01394567e-07,1.99764285e-07,1.98349959e-07,1.96772707e-07,1.95408073e-07,1.93881839e-07,1.92564977e-07,1.91087850e-07,1.89816938e-07,1.88387097e-07,1.87160400e-07,1.85776113e-07,1.84591981e-07,1.83251599e-07,1.82108461e-07,1.80810412e-07,1.79706773e-07,1.78449560e-07,1.77383994e-07,1.76166190e-07,1.75137338e-07,1.73957580e-07,1.72964148e-07,1.71821137e-07,1.70861889e-07,1.69754386e-07,1.68828143e-07,1.67754963e-07,1.66860600e-07,1.65820613e-07,1.64957057e-07,1.63949182e-07,1.63115407e-07,1.62138612e-07,1.61333636e-07,1.60386934e-07,1.59609822e-07,1.58692268e-07,1.57942125e-07,1.57052816e-07,1.56328787e-07,1.55466858e-07,1.54768123e-07,1.53932748e-07,1.53258524e-07,1.52448911e-07,1.51798449e-07,1.51013840e-07,1.50386422e-07,1.49626091e-07,1.49021031e-07,1.48284281e-07,1.47700922e-07,1.46987087e-07,1.46424799e-07,1.45733240e-07,1.45191420e-07,1.44521524e-07,1.43999595e-07,1.43350776e-07,1.42848183e-07,1.42219877e-07,1.41736091e-07,1.41127759e-07,1.40662271e-07,1.40073394e-07,1.39625718e-07,1.39055800e-07,1.38625468e-07,1.38074032e-07,1.37660597e-07,1.37127186e-07,1.36730218e-07,1.36214393e-07,1.35833483e-07,1.35334823e-07,1.34969575e-07,1.34487677e-07,1.34137712e-07,1.33672188e-07,1.33337146e-07,1.32887624e-07,1.32567157e-07,1.32133281e-07,1.31827054e-07,1.31408482e-07,1.31116179e-07,1.30712581e-07,1.30433895e-07,1.30044958e-07,1.29779596e-07,1.29405017e-07,1.29152698e-07,1.28792188e-07,1.28552645e-07,1.28205926e-07,1.27978900e-07,1.27645707e-07,1.27430952e-07,1.27111030e-07,1.26908311e-07,1.26601415e-07,1.26410507e-07,1.26116403e-07,1.25937091e-07,1.25655556e-07,1.25487634e-07,1.25218453e-07,1.25061725e-07,1.24804694e-07,1.24658971e-07,1.24413895e-07,1.24279000e-07,1.24045692e-07,1.23921454e-07,1.23699735e-07,1.23585992e-07,1.23375692e-07,1.23272290e-07,1.23073248e-07,1.22980040e-07,1.22792102e-07,1.22708949e-07,1.22531968e-07,1.22458738e-07,1.22292576e-07,1.22229145e-07,1.22073669e-07,1.22019919e-07,1.21875004e-07,1.21830825e-07,1.21696354e-07,1.21661640e-07,1.21537501e-07,1.21512156e-07,1.21398244e-07,1.21382174e-07,1.21278391e-07,1.21271513e-07,1.21177767e-07,1.21180001e-07,1.21096205e-07,1.21107477e-07,1.21033553e-07,1.21053794e-07,1.20989667e-07,1.21018817e-07,1.20964419e-07,1.21002420e-07,1.20957688e-07,1.21004490e-07,1.20969369e-07,1.21024926e-07,1.20999363e-07,1.21063636e-07,1.21047586e-07,1.21120539e-07,1.21113961e-07,1.21195566e-07,1.21198426e-07,1.21288658e-07,1.21300925e-07,1.21399765e-07,1.21421417e-07,1.21528851e-07,1.21559867e-07,1.21675886e-07,1.21716253e-07,1.21840854e-07,1.21890562e-07,1.22023746e-07,1.22082793e-07,1.22224566e-07,1.22292954e-07,1.22443328e-07,1.22521062e-07,1.22680053e-07,1.22767147e-07,1.22934776e-07,1.23031247e-07,1.23207541e-07,1.23313410e-07,1.23498401e-07,1.23613696e-07,1.23807421e-07,1.23932175e-07,1.24134675e-07,1.24268926e-07,1.24480249e-07,1.24624040e-07,1.24844237e-07,1.24997618e-07,1.25226747e-07,1.25389770e-07,1.25627894e-07,1.25800620e-07,1.26047807e-07,1.26230301e-07,1.26486625e-07,1.26678956e-07,1.26944496e-07,1.27146741e-07,1.27421582e-07,1.27633823e-07,1.27918055e-07,1.28140380e-07,1.28434099e-07,1.28666601e-07,1.28969910e-07,1.29212690e-07,1.29525696e-07,1.29778859e-07,1.30101677e-07,1.30365335e-07,1.30698086e-07,1.30972357e-07,1.31315168e-07,1.31600178e-07,1.31953181e-07,1.32249061e-07,1.32612397e-07,1.32919287e-07,1.33293103e-07,1.33611146e-07,1.33995596e-07,1.34324947e-07,1.34720192e-07,1.35061011e-07,1.35467219e-07,1.35819672e-07,1.36237021e-07,1.36601285e-07,1.37029957e-07,1.37406214e-07,1.37846403e-07,1.38234845e-07,1.38686750e-07,1.39087577e-07,1.39551407e-07,1.39964829e-07,1.40440801e-07,1.40867035e-07,1.41355375e-07,1.41794648e-07,1.42295594e-07,1.42748142e-07,1.43261939e-07,1.43728009e-07,1.44254912e-07,1.44734761e-07,1.45275035e-07,1.45768930e-07,1.46322853e-07,1.46831071e-07,1.47398931e-07,1.47921762e-07,1.48503857e-07,1.49041602e-07,1.49638243e-07,1.50191215e-07,1.50802725e-07,1.51371251e-07,1.51997965e-07,1.52582382e-07,1.53224651e-07,1.53825311e-07,1.54483496e-07,1.55100766e-07,1.55775245e-07,1.56409506e-07,1.57100670e-07,1.57752316e-07,1.58460572e-07,1.59130016e-07,1.59855787e-07,1.60543457e-07,1.61287183e-07,1.61993522e-07,1.62755659e-07,1.63481131e-07,1.64262155e-07,1.65007239e-07,1.65807643e-07,1.66572840e-07,1.67393136e-07,1.68178966e-07,1.69019688e-07,1.69826692e-07,1.70688394e-07,1.71517132e-07,1.72400391e-07,1.73251450e-07,1.74156865e-07,1.75030853e-07,1.75959047e-07,1.76856596e-07,1.77808219e-07,1.78729989e-07,1.79705715e-07,1.80652389e-07,1.81652920e-07,1.82625214e-07,1.83651281e-07,1.84649935e-07,1.85702299e-07,1.86728089e-07,1.87807541e-07,1.88861270e-07,1.89968636e-07,1.91051144e-07,1.92187281e-07,1.93299441e-07,1.94465245e-07,1.95607968e-07,1.96804371e-07,1.97978606e-07,1.99206579e-07,2.00413315e-07,2.01673870e-07,2.02914138e-07,2.04208332e-07,2.05483208e-07,2.06812141e-07,2.08122747e-07,2.09487568e-07,2.10835074e-07,2.12236982e-07,2.13622610e-07,2.15062854e-07,2.16487879e-07,2.17967766e-07,2.19433520e-07,2.20954411e-07,2.22462284e-07,2.24025604e-07,2.25577049e-07,2.27184286e-07,2.28780820e-07,2.30433526e-07,2.32076737e-07,2.33776538e-07,2.35468084e-07,2.37216677e-07,2.38958292e-07,2.40757454e-07,2.42550953e-07,2.44402542e-07,2.46249822e-07,2.48155782e-07,2.50058832e-07,2.52021198e-07,2.53982096e-07,2.56002998e-07,2.58023923e-07,2.60105594e-07,2.62188827e-07,2.64333602e-07,2.66481534e-07,2.68691863e-07,2.70906999e-07,2.73185449e-07,2.75470415e-07,2.77819677e-07,2.80177227e-07,2.82600125e-07,2.85033147e-07,2.87532640e-07,2.90044166e-07,2.92623360e-07,2.95216570e-07,2.97878726e-07,3.00556958e-07,3.03305499e-07,3.06072258e-07,3.08910778e-07,3.11769747e-07,3.14702021e-07,3.17657065e-07,3.20687059e-07,3.23742243e-07,3.26874123e-07,3.30033717e-07,3.33271864e-07,3.36540357e-07,3.39889375e-07,3.43271485e-07,3.46736214e-07,3.50236904e-07,3.53822436e-07,3.57446925e-07,3.61158612e-07,3.64912389e-07,3.68755863e-07,3.72644702e-07,3.76625888e-07,3.80655862e-07,3.84780992e-07,3.88958494e-07,3.93234124e-07,3.97565876e-07,4.01998905e-07,4.06491982e-07,4.11089665e-07,4.15751508e-07,4.20521481e-07,4.25359917e-07,4.30310208e-07,4.35333469e-07,4.40472522e-07,4.45689265e-07,4.51025955e-07,4.56445279e-07,4.61988937e-07,4.67620402e-07,4.73380827e-07,4.79234475e-07,4.85221958e-07,4.91308330e-07,4.97533670e-07,5.03863823e-07,5.10338343e-07,5.16923868e-07,5.23659431e-07,5.30512465e-07,5.37521488e-07,5.44654725e-07,5.51950188e-07,5.59376893e-07,5.66972345e-07,5.74706350e-07,5.82615912e-07,5.90671623e-07,5.98909984e-07,6.07302366e-07,6.15884769e-07,6.24629336e-07,6.33571560e-07,6.42684346e-07,6.52002672e-07,6.61500192e-07,6.71211361e-07,6.81110561e-07,6.91231708e-07,7.01549892e-07,7.12098468e-07,7.22853207e-07,7.33846876e-07,7.45055890e-07,7.56512396e-07,7.68193409e-07,7.80130414e-07,7.92300972e-07,8.04735854e-07,8.17413105e-07,8.30362715e-07,8.43563138e-07,8.57043505e-07,8.70782589e-07,8.84808568e-07,8.99100427e-07,9.13685283e-07,9.28542204e-07,9.43697116e-07,9.59129028e-07,9.74862519e-07,9.90876373e-07,1.00719365e-06,1.02379270e-06,1.04069488e-06,1.05787790e-06,1.07536116e-06,1.09312148e-06,1.11117606e-06,1.12950057e-06,1.14810972e-06,1.16697774e-06,1.18611652e-06,1.20549852e-06,1.22513252e-06,1.24498886e-06,1.26507286e-06,1.28535238e-06,1.30582894e-06,1.32646757e-06,1.34726563e-06,1.36818500e-06,1.38921856e-06,1.41032474e-06,1.43149166e-06,1.45267402e-06,1.47385498e-06,1.49498538e-06,1.51604329e-06,1.53697561e-06,1.55775535e-06,1.57832556e-06,1.59865439e-06,1.61868129e-06,1.63836990e-06,1.65765657e-06,1.67650103e-06,1.69483723e-06,1.71262183e-06,1.72978733e-06,1.74628841e-06,1.76205733e-06,1.77704809e-06,1.79119416e-06,1.80445040e-06,1.81675307e-06,1.82805961e-06,1.83831080e-06,1.84746840e-06,1.85547953e-06,1.86231199e-06,1.86792093e-06,1.87228187e-06,1.87535949e-06,1.87713842e-06,1.87759414e-06,1.87672146e-06,1.87450749e-06,1.87095787e-06,1.86607179e-06,1.85986587e-06,1.85235128e-06,1.84355533e-06,1.83350060e-06,1.82222427e-06,1.80975932e-06,1.79615160e-06,1.78144308e-06,1.76568674e-06,1.74893189e-06,1.73123686e-06,1.71265644e-06,1.69325245e-06,1.67308330e-06,1.65221242e-06,1.63069998e-06,1.60860930e-06,1.58600065e-06,1.56293560e-06,1.53947308e-06,1.51567162e-06,1.49158757e-06,1.46727532e-06,1.44278776e-06,1.41817435e-06,1.39348383e-06,1.36876024e-06,1.34404776e-06,1.31938472e-06,1.29481057e-06,1.27035788e-06,1.24606136e-06,1.22194791e-06,1.19804771e-06,1.17438219e-06,1.15097725e-06,1.12784923e-06,1.10502010e-06,1.08250146e-06,1.06031179e-06,1.03845836e-06,1.01695658e-06,9.95809843e-07,9.75030923e-07,9.54619748e-07,9.34586882e-07,9.14929212e-07,8.95655478e-07,8.76759915e-07,8.58249807e-07,8.40117094e-07,8.22367937e-07,8.04992299e-07,7.87995520e-07,7.71365867e-07,7.55108125e-07,7.39209115e-07,7.23673294e-07,7.08486256e-07,6.93652328e-07,6.79156061e-07,6.65001821e-07,6.51173275e-07,6.37674970e-07,6.24489818e-07,6.11622667e-07,5.99055786e-07,5.86794422e-07,5.74820290e-07,5.63139113e-07,5.51732129e-07,5.40605601e-07,5.29740347e-07,5.19143222e-07,5.08794671e-07,4.98702178e-07,4.88845852e-07,4.79233837e-07,4.69845933e-07,4.60690966e-07,4.51748445e-07,4.43027894e-07,4.34508546e-07,4.26200631e-07,4.18083117e-07,4.10166945e-07,4.02430822e-07,3.94886400e-07,3.87512129e-07,3.80320373e-07,3.73289320e-07,3.66432043e-07,3.59726470e-07,3.53186373e-07,3.46789415e-07,3.40550064e-07,3.34445711e-07,3.28491512e-07,3.22664581e-07,3.16980752e-07,3.11416856e-07,3.05989398e-07,3.00674917e-07,2.95490578e-07,2.90412623e-07,2.85458869e-07,2.80605252e-07,2.75870231e-07,2.71229429e-07,2.66701940e-07,2.62263065e-07,2.57932523e-07,2.53685287e-07,2.49541692e-07,2.45476376e-07,2.41510283e-07,2.37617708e-07,2.33820195e-07,2.30091691e-07,2.26454331e-07,2.22881711e-07,2.19396545e-07,2.15972073e-07,2.12631585e-07,2.09347954e-07,2.06145041e-07,2.02995350e-07,1.99923304e-07,1.96901030e-07,1.93953510e-07,1.91052492e-07,1.88223506e-07,1.85437917e-07,1.82721801e-07,1.80046135e-07,1.77437533e-07,1.74866581e-07,1.72360429e-07,1.69889266e-07,1.67480771e-07,1.65104736e-07,1.62789365e-07,1.60504048e-07,1.58277509e-07,1.56078735e-07,1.53936965e-07,1.51820779e-07,1.49759931e-07,1.47722588e-07,1.45739015e-07,1.43776968e-07,1.41867215e-07,1.39977100e-07,1.38137892e-07,1.36316519e-07,1.34544751e-07,1.32789097e-07,1.31081821e-07,1.29389015e-07,1.27743437e-07,1.26110756e-07,1.24524221e-07,1.22949079e-07,1.21419067e-07,1.19899008e-07,1.18423125e-07,1.16955817e-07,1.15531788e-07,1.14115013e-07,1.12740676e-07,1.11372326e-07,1.10045625e-07,1.08723695e-07,1.07442675e-07,1.06165257e-07,1.04928056e-07,1.03693335e-07,1.02498182e-07,1.01304431e-07,1.00149640e-07,9.89952117e-08,9.78791754e-08,9.67625031e-08,9.56836910e-08,9.46032802e-08,9.35602335e-08,9.25146599e-08,9.15059875e-08,9.04938929e-08,8.95182679e-08,8.85383567e-08,8.75945133e-08,8.66455490e-08,8.57322792e-08,8.48130817e-08,8.39292320e-08,8.30386745e-08,8.21831433e-08,8.13201494e-08,8.04918846e-08,7.96554258e-08,7.88534217e-08,7.80425152e-08,7.72658105e-08,7.64795165e-08,7.57271921e-08,7.49646119e-08,7.42357887e-08,7.34960625e-08,7.27898991e-08,7.20722042e-08,7.13878957e-08,7.06914446e-08,7.00282201e-08,6.93522586e-08,6.87093800e-08,6.80531860e-08,6.74299461e-08,6.67928276e-08,6.61885490e-08,6.55698429e-08,6.49838761e-08,6.43829466e-08,6.38146691e-08,6.32309067e-08,6.26797212e-08,6.21125413e-08,6.15778751e-08,6.10267167e-08,6.05080202e-08,5.99723450e-08,5.94690906e-08,5.89483820e-08,5.84600632e-08,5.79538248e-08,5.74799553e-08,5.69877107e-08,5.65278232e-08,5.60491146e-08,5.56027602e-08,5.51371476e-08,5.47038950e-08,5.42509555e-08,5.38303899e-08,5.33897171e-08,5.29814396e-08,5.25526425e-08,5.21562697e-08,5.17389721e-08,5.13541350e-08,5.09479752e-08,5.05743187e-08,5.01789485e-08,4.98161309e-08,4.94312150e-08,4.90789073e-08,4.87041231e-08,4.83620085e-08,4.79970451e-08,4.76648185e-08,4.73093765e-08,4.69867439e-08,4.66405350e-08,4.63272132e-08,4.59899592e-08,4.56856753e-08,4.53571084e-08,4.50615991e-08,4.47414609e-08,4.44544725e-08,4.41425139e-08,4.38638017e-08,4.35597824e-08,4.32891103e-08,4.29927985e-08,4.27299387e-08,4.24411107e-08,4.21858435e-08,4.19042834e-08,4.16563966e-08,4.13818960e-08,4.11411847e-08,4.08735424e-08,4.06398088e-08,4.03788305e-08,4.01518837e-08,3.98973816e-08,3.96770371e-08,3.94288299e-08,3.92149094e-08,3.89728219e-08,3.87651530e-08,3.85290159e-08,3.83274322e-08,3.80970817e-08,3.79014222e-08,3.76767001e-08,3.74868091e-08,3.72675624e-08,3.70832895e-08,3.68693700e-08,3.66905696e-08,3.64818343e-08,3.63083655e-08,3.61046758e-08,3.59364024e-08,3.57376242e-08,3.55744143e-08,3.53804179e-08,3.52221439e-08,3.50328037e-08,3.48793420e-08,3.46945365e-08,3.45457673e-08,3.43653787e-08,3.42211864e-08,3.40451007e-08,3.39053730e-08,3.37334796e-08,3.35981079e-08,3.34302999e-08,3.32991789e-08,3.31353526e-08,3.30083802e-08,3.28484351e-08,3.27255124e-08,3.25693512e-08,3.24503825e-08,3.22979106e-08,3.21828029e-08,3.20339290e-08,3.19225922e-08,3.17772275e-08,3.16695743e-08,3.15276326e-08,3.14235784e-08,3.12849763e-08,3.11844389e-08,3.10490953e-08,3.09519950e-08,3.08198315e-08,3.07260909e-08,3.05970312e-08,3.05065753e-08,3.03805454e-08,3.02933015e-08,3.01702296e-08,3.00861269e-08,2.99659433e-08,2.98849133e-08,2.97675502e-08,2.96895264e-08,2.95749182e-08,2.94998357e-08,2.93879187e-08,2.93157149e-08,2.92064269e-08,2.91370408e-08,2.90303217e-08,2.89636941e-08,2.88594855e-08,2.87955588e-08,2.86938038e-08,2.86325222e-08,2.85331656e-08,2.84744749e-08,2.83774630e-08,2.83213103e-08,2.82265911e-08,2.81729252e-08,2.80804480e-08,2.80292191e-08,2.79389346e-08,2.78900943e-08,2.78019545e-08,2.77554557e-08,2.76694143e-08,2.76252113e-08,2.75412228e-08,2.74992710e-08,2.74172916e-08,2.73775478e-08,2.72975345e-08,2.72599568e-08,2.71818680e-08,2.71464153e-08,2.70702105e-08,2.70368431e-08,2.69624830e-08,2.69311622e-08,2.68586084e-08,2.68292966e-08,2.67585117e-08,2.67311723e-08,2.66621201e-08,2.66367175e-08,2.65693627e-08,2.65458622e-08,2.64801704e-08,2.64585383e-08,2.63944761e-08,2.63746797e-08,2.63122144e-08,2.62942217e-08,2.62333217e-08,2.62171017e-08,2.61577362e-08,2.61432587e-08,2.60853975e-08,2.60726330e-08,2.60162471e-08,2.60051670e-08,2.59502277e-08,2.59408042e-08,2.58872839e-08,2.58794898e-08,2.58273615e-08,2.58211705e-08,2.57704078e-08,2.57657942e-08,2.57163716e-08,2.57133103e-08,2.56652029e-08,2.56636696e-08,2.56168531e-08,2.56168241e-08,2.55712748e-08,2.55727270e-08,2.55284219e-08,2.55313329e-08,2.54882496e-08,2.54925975e-08,2.54507141e-08,2.54564776e-08,2.54157728e-08,2.54229312e-08,2.53833842e-08,2.53919174e-08,2.53535081e-08,2.53633964e-08,2.53261051e-08,2.53373293e-08,2.53011369e-08,2.53136784e-08,2.52785662e-08,2.52924070e-08,2.52583567e-08,2.52734791e-08,2.52404730e-08,2.52568598e-08,2.52248808e-08,2.52425154e-08,2.52115465e-08,2.52304125e-08,2.52004374e-08,2.52205191e-08,2.51915219e-08,2.52128037e-08,2.51847688e-08,2.52072359e-08,2.51801481e-08,2.52037858e-08,2.51776305e-08,2.52024247e-08,2.51771874e-08,2.52031242e-08,2.51787910e-08,2.52058570e-08,2.51824143e-08,2.52105964e-08,2.51880309e-08,2.52173164e-08,2.51956151e-08,2.52259917e-08,2.52051421e-08,2.52365977e-08,2.52165876e-08,2.52491106e-08,2.52299280e-08,2.52635069e-08,2.52451403e-08,2.52797641e-08,2.52622021e-08,2.52978601e-08,2.52810917e-08,2.53177736e-08,2.53017881e-08,2.53394836e-08,2.53242707e-08,2.53629699e-08,2.53485194e-08,2.53882129e-08,2.53745150e-08,2.54151934e-08,2.54022385e-08,2.54438929e-08,2.54316716e-08,2.54742932e-08,2.54627965e-08,2.55063769e-08,2.54955960e-08,2.55401270e-08,2.55300533e-08,2.55755268e-08,2.55661520e-08,2.56125604e-08,2.56038765e-08,2.56512122e-08,2.56432113e-08,2.56914671e-08,2.56841416e-08,2.57333105e-08,2.57266530e-08,2.57767282e-08,2.57707315e-08,2.58217065e-08,2.58163637e-08,2.58682321e-08,2.58635364e-08,2.59162920e-08,2.59122369e-08,2.59658739e-08,2.59624530e-08,2.60169657e-08,2.60141729e-08,2.60695557e-08,2.60673850e-08,2.61236327e-08,2.61220784e-08,2.61791857e-08,2.61782423e-08,2.62362045e-08,2.62358665e-08,2.62946787e-08,2.62949409e-08,2.63545987e-08,2.63554562e-08,2.64159551e-08,2.64174029e-08,2.64787388e-08,2.64807724e-08,2.65429413e-08,2.65455561e-08,2.66085541e-08,2.66117458e-08,2.66755693e-08,2.66793337e-08,2.67439793e-08,2.67483123e-08,2.68137766e-08,2.68186745e-08,2.68849543e-08,2.68904134e-08,2.69575058e-08,2.69635225e-08,2.70314246e-08,2.70379955e-08,2.71067047e-08,2.71138266e-08,2.71833404e-08,2.71910103e-08,2.72613263e-08,2.72695410e-08,2.73406570e-08,2.73494140e-08,2.74213280e-08,2.74306245e-08,2.75033345e-08,2.75131680e-08,2.75866723e-08,2.75970404e-08,2.76713374e-08,2.76822380e-08,2.77573262e-08,2.77687571e-08,2.78446352e-08,2.78565944e-08,2.79332613e-08,2.79457470e-08,2.80232015e-08,2.80362121e-08,2.81144534e-08,2.81279872e-08,2.82070145e-08,2.82210701e-08,2.83008829e-08,2.83154590e-08,2.83960566e-08,2.84111520e-08,2.84925342e-08,2.85081479e-08,2.85903144e-08,2.86064454e-08,2.86893962e-08,2.87060437e-08,2.87897787e-08,2.88069421e-08,2.88914616e-08,2.89091402e-08,2.89944445e-08,2.90126379e-08,2.90987274e-08,2.91174353e-08,2.92043105e-08,2.92235327e-08,2.93111944e-08,2.93309309e-08,2.94193798e-08,2.94396305e-08,2.95288677e-08,2.95496328e-08,2.96396593e-08,2.96609390e-08,2.97517560e-08,2.97735509e-08,2.98651597e-08,2.98874701e-08,2.99798722e-08,3.00026988e-08,3.00958957e-08,3.01192392e-08,3.02132328e-08,3.02370941e-08,3.03318860e-08,3.03562660e-08,3.04518583e-08,3.04767582e-08,3.05731530e-08,3.05985739e-08,3.06957733e-08,3.07217165e-08,3.08197229e-08,3.08461899e-08,3.09450058e-08,3.09719981e-08,3.10716260e-08,3.10991453e-08,3.11995879e-08,3.12276361e-08,3.13288962e-08,3.13574750e-08,3.14595557e-08,3.14886672e-08,3.15915715e-08,3.16212178e-08,3.17249489e-08,3.17551323e-08,3.18596936e-08,3.18904164e-08,3.19958113e-08,3.20270760e-08,3.21333082e-08,3.21651173e-08,3.22721906e-08,3.23045469e-08,3.24124650e-08,3.24453713e-08,3.25541383e-08,3.25875976e-08,3.26972175e-08,3.27312329e-08,3.28417100e-08

CEST profile
Frequency axis / ppm
-2.00000000e+01,-1.99198397e+01,-1.98396794e+01,-1.97595190e+01,-1.96793587e+01,-1.95991984e+01,-1.95190381e+01,-1.94388778e+01,-1.93587174e+01,-1.92785571e+01,-1.91983968e+01,-1.91182365e+01,-1.90380762e+01,-1.89579158e+01,-1.88777555e+01,-1.87975952e+01,-1.87174349e+01,-1.86372745e+01,-1.85571142e+01,-1.84769539e+01,-1.83967936e+01,-1.83166333e+01,-1.82364729e+01,-1.81563126e+01,-1.80761523e+01,-1.79959920e+01,-1.79158317e+01,-1.78356713e+01,-1.77555110e+01,-1.76753507e+01,-1.75951904e+01,-1.75150301e+01,-1.74348697e+01,-1.73547094e+01,-1.72745491e+01,-1.71943888e+01,-1.71142285e+01,-1.70340681e+01,-1.69539078e+01,-1.68737475e+01,-1.67935872e+01,-1.67134269e+01,-1.66332665e+01,-1.65531062e+01,-1.64729459e+01,-1.63927856e+01,-1.63126253e+01,-1.62324649e+01,-1.61523046e+01,-1.60721443e+01,-1.59919840e+01,-1.59118236e+01,-1.58316633e+01,-1.57515030e+01,-1.56713427e+01,-1.55911824e+01,-1.55110220e+01,-1.54308617e+01,-1.53507014e+01,-1.52705411e+01,-1.51903808e+01,-1.51102204e+01,-1.50300601e+01,-1.49498998e+01,-1.48697395e+01,-1.47895792e+01,-1.47094188e+01,-1.46292585e+01,-1.45490982e+01,-1.44689379e+01,-1.43887776e+01,-1.43086172e+01,-1.42284569e+01,-1.41482966e+01,-1.40681363e+01,-1.39879760e+01,-1.39078156e+01,-1.38276553e+01,-1.37474950e+01,-1.36673347e+01,-1.35871743e+01,-1.35070140e+01,-1.34268537e+01,-1.33466934e+01,-1.32665331e+01,-1.31863727e+01,-1.31062124e+01,-1.30260521e+01,-1.29458918e+01,-1.28657315e+01,-1.27855711e+01,-1.27054108e+01,-1.26252505e+01,-1.25450902e+01,-1.24649299e+01,-1.23847695e+01,-1.23046092e+01,-1.22244489e+01,-1.21442886e+01,-1.20641283e+01,-1.19839679e+01,-1.19038076e+01,-1.18236473e+01,-1.17434870e+01,-1.16633267e+01,-1.15831663e+01,-1.15030060e+01,-1.14228457e+01,-1.13426854e+01,-1.12625251e+01,-1.11823647e+01,-1.11022044e+01,-1.10220441e+01,-1.09418838e+01,-1.08617234e+01,-1.07815631e+01,-1.07014028e+01,-1.06212425e+01,-1.05410822e+01,-1.04609218e+01,-1.03807615e+01,-1.03006012e+01,-1.02204409e+01,-1.01402806e+01,-1.00601202e+01,-9.97995992e+00,-9.89979960e+00,-9.81963928e+00,-9.73947896e+00,-9.65931864e+00,-9.57915832e+00,-9.49899800e+00,-9.41883768e+00,-9.33867735e+00,-9.25851703e+00,-9.17835671e+00,-9.09819639e+00,-9.01803607e+00,-8.93787575e+00,-8.85771543e+00,-8.77755511e+00,-8.69739479e+00,-8.61723447e+00,-8.53707415e+00,-8.45691383e+00,-8.37675351e+00,-8.29659319e+00,-8.21643287e+00,-8.13627255e+00,-8.05611222e+00,-7.97595190e+00,-7.89579158e+00,-7.81563126e+00,-7.73547094e+00,-7.65531062e+00,-7.57515030e+00,-7.49498998e+00,-7.41482966e+00,-7.33466934e+00,-7.25450902e+00,-7.17434870e+00,-7.09418838e+00,-7.01402806e+00,-6.93386774e+00,-6.85370741e+00,-6.77354709e+00,-6.69338677e+00,-6.61322645e+00,-6.53306613e+00,-6.45290581e+00,-6.37274549e+00,-6.29258517e+00,-6.21242485e+00,-6.13226453e+00,-6.05210421e+00,-5.97194389e+00,-5.89178357e+00,-5.81162325e+00,-5.73146293e+00,-5.65130261e+00,-5.57114228e+00,-5.49098196e+00,-5.41082164e+00,-5.33066132e+00,-5.25050100e+00,-5.17034068e+00,-5.09018036e+00,-5.01002004e+00,-4.92985972e+00,-4.84969940e+00,-4.76953908e+00,-4.68937876e+00,-4.60921844e+00,-4.52905812e+00,-4.44889780e+00,-4.36873747e+00,-4.28857715e+00,-4.20841683e+00,-4.12825651e+00,-4.04809619e+00,-3.96793587e+00,-3.88777555e+00,-3.80761523e+00,-3.72745491e+00,-3.64729459e+00,-3.56713427e+00,-3.48697395e+00,-3.40681363e+00,-3.32665331e+00,-3.24649299e+00,-3.16633267e+00,-3.08617234e+00,-3.00601202e+00,-2.92585170e+00,-2.84569138e+00,-2.76553106e+00,-2.68537074e+00,-2.60521042e+00,-2.52505010e+00,-2.44488978e+00,-2.36472946e+00,-2.28456914e+00,-2.20440882e+00,-2.12424850e+00,-2.04408818e+00,-1.96392786e+00,-1.88376754e+00,-1.80360721e+00,-1.72344689e+00,-1.64328657e+00,-1.56312625e+00,-1.48296593e+00,-1.40280561e+00,-1.32264529e+00,-1.24248497e+00,-1.16232465e+00,-1.08216433e+00,-1.00200401e+00,-9.21843687e-01,-8.41683367e-01,-7.61523046e-01,-6.81362725e-01,-6.01202405e-01,-5.21042084e-01,-4.40881764e-01,-3.60721443e-01,-2.80561122e-01,-2.00400802e-01,-1.20240481e-01,-4.00801603e-02,4.00801603e-02,1.20240481e-01,2.00400802e-01,2.80561122e-01,3.60721443e-01,4.40881764e-01,5.21042084e-01,6.01202405e-01,6.81362725e-01,7.61523046e-01,8.41683367e-01,9.21843687e-01,1.00200401e+00,1.08216433e+00,1.16232465e+00,1.24248497e+00,1.32264529e+00,1.40280561e+00,1.48296593e+00,1.56312625e+00,1.64328657e+00,1.72344689e+00,1.80360721e+00,1.88376754e+00,1.96392786e+00,2.04408818e+00,2.12424850e+00,2.20440882e+00,2.28456914e+00,2.36472946e+00,2.44488978e+00,2.52505010e+00,2.60521042e+00,2.68537074e+00,2.76553106e+00,2.84569138e+00,2.92585170e+00,3.00601202e+00,3.08617234e+00,3.16633267e+00,3.24649299e+00,3.32665331e+00,3.40681363e+00,3.48697395e+00,3.56713427e+00,3.64729459e+00,3.72745491e+00,3.80761523e+00,3.88777555e+00,3.96793587e+00,4.04809619e+00,4.12825651e+00,4.20841683e+00,4.28857715e+00,4.36873747e+00,4.44889780e+00,4.52905812e+00,4.60921844e+00,4.68937876e+00,4.76953908e+00,4.84969940e+00,4.92985972e+00,5.01002004e+00,5.09018036e+00,5.17034068e+00,5.25050100e+00,5.33066132e+00,5.41082164e+00,5.49098196e+00,5.57114228e+00,5.65130261e+00,5.73146293e+00,5.81162325e+00,5.89178357e+00,5.97194389e+00,6.05210421e+00,6.13226453e+00,6.21242485e+00,6.29258517e+00,6.37274549e+00,6.45290581e+00,6.53306613e+00,6.61322645e+00,6.69338677e+00,6.77354709e+00,6.85370741e+00,6.93386774e+00,7.01402806e+00,7.09418838e+00,7.17434870e+00,7.25450902e+00,7.33466934e+00,7.41482966e+00,7.49498998e+00,7.57515030e+00,7.65531062e+00,7.73547094e+00,7.81563126e+00,7.89579158e+00,7.97595190e+00,8.05611222e+00,8.13627255e+00,8.21643287e+00,8.29659319e+00,8.37675351e+00,8.45691383e+00,8.53707415e+00,8.61723447e+00,8.69739479e+00,8.77755511e+00,8.85771543e+00,8.93787575e+00,9.01803607e+00,9.09819639e+00,9.17835671e+00,9.25851703e+00,9.33867735e+00,9.41883768e+00,9.49899800e+00,9.57915832e+00,9.65931864e+00,9.73947896e+00,9.81963928e+00,9.89979960e+00,9.97995992e+00,1.00601202e+01,1.01402806e+01,1.02204409e+01,1.03006012e+01,1.03807615e+01,1.04609218e+01,1.05410822e+01,1.06212425e+01,1.07014028e+01,1.07815631e+01,1.08617234e+01,1.09418838e+01,1.10220441e+01,1.11022044e+01,1.11823647e+01,1.12625251e+01,1.13426854e+01,1.14228457e+01,1.15030060e+01,1.15831663e+01,1.16633267e+01,1.17434870e+01,1.18236473e+01,1.19038076e+01,1.19839679e+01,1.20641283e+01,1.21442886e+01,1.22244489e+01,1.23046092e+01,1.23847695e+01,1.24649299e+01,1.25450902e+01,1.26252505e+01,1.27054108e+01,1.27855711e+01,1.28657315e+01,1.29458918e+01,1.30260521e+01,1.31062124e+01,1.31863727e+01,1.32665331e+01,1.33466934e+01,1.34268537e+01,1.35070140e+01,1.35871743e+01,1.36673347e+01,1.37474950e+01,1.38276553e+01,1.39078156e+01,1.39879760e+01,1.40681363e+01,1.41482966e+01,1.42284569e+01,1.43086172e+01,1.43887776e+01,1.44689379e+01,1.45490982e+01,1.46292585e+01,1.47094188e+01,1.47895792e+01,1.48697395e+01,1.49498998e+01,1.50300601e+01,1.51102204e+01,1.51903808e+01,1.52705411e+01,1.53507014e+01,1.54308617e+01,1.55110220e+01,1.55911824e+01,1.56713427e+01,1.57515030e+01,1.58316633e+01,1.59118236e+01,1.59919840e+01,1.60721443e+01,1.61523046e+01,1.62324649e+01,1.63126253e+01,1.63927856e+01,1.64729459e+01,1.65531062e+01,1.66332665e+01,1.67134269e+01,1.67935872e+01,1.68737475e+01,1.69539078e+01,1.70340681e+01,1.71142285e+01,1.71943888e+01,1.72745491e+01,1.73547094e+01,1.74348697e+01,1.75150301e+01,1.75951904e+01,1.76753507e+01,1.77555110e+01,1.78356713e+01,1.79158317e+01,1.79959920e+01,1.80761523e+01,1.81563126e+01,1.82364729e+01,1.83166333e+01,1.83967936e+01,1.84769539e+01,1.85571142e+01,1.86372745e+01,1.87174349e+01,1.87975952e+01,1.88777555e+01,1.89579158e+01,1.90380762e+01,1.91182365e+01,1.91983968e+01,1.92785571e+01,1.93587174e+01,1.94388778e+01,1.95190381e+01,1.95991984e+01,1.96793587e+01,1.97595190e+01,1.98396794e+01,1.99198397e+01,2.00000000e+01

Intensity
1.49828609e-04,1.49828443e-04,1.49828421e-04,1.49828212e-04,1.49827866e-04,1.49827464e-04,1.49827244e-04,1.49826803e-04,1.49826318e-04,1.49826055e-04,1.49825395e-04,1.49824962e-04,1.49824586e-04,1.49823702e-04,1.49823211e-04,1.49822581e-04,1.49821496e-04,1.49820989e-04,1.49820075e-04,1.49819104e-04,1.49818290e-04,1.49817069e-04,1.49816049e-04,1.49815017e-04,1.49813691e-04,1.49812308e-04,1.49810830e-04,1.49809333e-04,1.49807994e-04,1.49806305e-04,1.49804564e-04,1.49802891e-04,1.49800911e-04,1.49798975e-04,1.49796830e-04,1.49794517e-04,1.49792216e-04,1.49789740e-04,1.49787256e-04,1.49784604e-04,1.49781642e-04,1.49778804e-04,1.49775765e-04,1.49772444e-04,1.49769024e-04,1.49765415e-04,1.49761651e-04,1.49757781e-04,1.49753760e-04,1.49749342e-04,1.49744846e-04,1.49740119e-04,1.49735306e-04,1.49730022e-04,1.49724712e-04,1.49718976e-04,1.49713025e-04,1.49706862e-04,1.49700230e-04,1.49693463e-04,1.49686326e-04,1.49678803e-04,1.49671019e-04,1.49662818e-04,1.49654189e-04,1.49645207e-04,1.49635687e-04,1.49625819e-04,1.49615416e-04,1.49604728e-04,1.49593213e-04,1.49581147e-04,1.49568775e-04,1.49555594e-04,1.49541867e-04,1.49527422e-04,1.49512117e-04,1.49496179e-04,1.49479408e-04,1.49461848e-04,1.49443331e-04,1.49423851e-04,1.49403409e-04,1.49381999e-04,1.49359318e-04,1.49335412e-04,1.49310458e-04,1.49284038e-04,1.49256069e-04,1.49226744e-04,1.49195751e-04,1.49163081e-04,1.49128670e-04,1.49092325e-04,1.49053793e-04,1.49012970e-04,1.48969982e-04,1.48924316e-04,1.48876118e-04,1.48824794e-04,1.48770485e-04,1.48713005e-04,1.48651808e-04,1.48586900e-04,1.48517722e-04,1.48444005e-04,1.48365725e-04,1.48282166e-04,1.48193079e-04,1.48097961e-04,1.47996221e-04,1.47887476e-04,1.47770960e-04,1.47646089e-04,1.47512037e-04,1.47368006e-04,1.47212957e-04,1.47046081e-04,1.46866238e-04,1.46671897e-04,1.46461694e-04,1.46234265e-04,1.45987347e-04,1.45719375e-04,1.45427767e-04,1.45109668e-04,1.44762445e-04,1.44382508e-04,1.43966011e-04,1.43508307e-04,1.43004382e-04,1.42448250e-04,1.41832835e-04,1.41150113e-04,1.40390744e-04,1.39543489e-04,1.38595493e-04,1.37531325e-04,1.36332813e-04,1.34978058e-04,1.33441203e-04,1.31691060e-04,1.29690094e-04,1.27393120e-04,1.24745413e-04,1.21680794e-04,1.18119848e-04,1.13967324e-04,1.09111219e-04,1.03423316e-04,9.67638788e-05,8.89968739e-05,8.00226137e-05,6.98432411e-05,5.86779193e-05,4.71276020e-05,3.63095874e-05,2.76812383e-05,2.21579855e-05,1.90841033e-05,1.71159373e-05,1.57931888e-05,1.51044650e-05,1.50508387e-05,1.56153890e-05,1.67669866e-05,1.85685866e-05,2.16603243e-05,2.69719581e-05,3.45227408e-05,4.34600816e-05,5.28067863e-05,6.18642940e-05,7.02514635e-05,7.78146010e-05,8.45337267e-05,9.04567163e-05,9.56606490e-05,1.00230246e-04,1.04247419e-04,1.07786931e-04,1.10914395e-04,1.13686655e-04,1.16152282e-04,1.18352891e-04,1.20323578e-04,1.22094201e-04,1.23690326e-04,1.25133643e-04,1.26442670e-04,1.27633196e-04,1.28719003e-04,1.29711892e-04,1.30622021e-04,1.31458181e-04,1.32228160e-04,1.32938554e-04,1.33595497e-04,1.34203936e-04,1.34768586e-04,1.35293374e-04,1.35782004e-04,1.36237543e-04,1.36662824e-04,1.37060596e-04,1.37432829e-04,1.37781750e-04,1.38109087e-04,1.38416473e-04,1.38705577e-04,1.38977496e-04,1.39233544e-04,1.39474928e-04,1.39702529e-04,1.39917267e-04,1.40120056e-04,1.40311592e-04,1.40492577e-04,1.40663663e-04,1.40825469e-04,1.40978485e-04,1.41123252e-04,1.41260148e-04,1.41389683e-04,1.41512139e-04,1.41627945e-04,1.41737412e-04,1.41840773e-04,1.41938412e-04,1.42030622e-04,1.42117382e-04,1.42199208e-04,1.42276161e-04,1.42348446e-04,1.42416169e-04,1.42479612e-04,1.42538780e-04,1.42593964e-04,1.42645163e-04,1.42692505e-04,1.42736066e-04,1.42776083e-04,1.42812466e-04,1.42845389e-04,1.42874818e-04,1.42900943e-04,1.42923683e-04,1.42943192e-04,1.42959421e-04,1.42972382e-04,1.42982128e-04,1.42988720e-04,1.42992098e-04,1.42992310e-04,1.42989276e-04,1.42983002e-04,1.42973519e-04,1.42960791e-04,1.42944672e-04,1.42925271e-04,1.42902431e-04,1.42876141e-04,1.42846311e-04,1.42812841e-04,1.42775704e-04,1.42734763e-04,1.42689880e-04,1.42641010e-04,1.42588016e-04,1.42530735e-04,1.42469043e-04,1.42402726e-04,1.42331627e-04,1.42255627e-04,1.42174438e-04,1.42087814e-04,1.41995581e-04,1.41897433e-04,1.41793099e-04,1.41682275e-04,1.41564617e-04,1.41439770e-04,1.41307334e-04,1.41166911e-04,1.41018011e-04,1.40860145e-04,1.40692803e-04,1.40515359e-04,1.40327215e-04,1.40127688e-04,1.39915998e-04,1.39691374e-04,1.39452869e-04,1.39199576e-04,1.38930444e-04,1.38644305e-04,1.38339932e-04,1.38015946e-04,1.37670841e-04,1.37303022e-04,1.36910688e-04,1.36491888e-04,1.36044499e-04,1.35566168e-04,1.35054363e-04,1.34506220e-04,1.33918729e-04,1.33288529e-04,1.32611963e-04,1.31885064e-04,1.31103536e-04,1.30262683e-04,1.29357544e-04,1.28382693e-04,1.27332518e-04,1.26201088e-04,1.24982267e-04,1.23669959e-04,1.22258172e-04,1.20741384e-04,1.19114917e-04,1.17375437e-04,1.15521697e-04,1.13555358e-04,1.11482030e-04,1.09312605e-04,1.07064630e-04,1.04763696e-04,1.02444864e-04,1.00153499e-04,9.79455247e-05,9.58864801e-05,9.40490647e-05,9.25091865e-05,9.13403276e-05,9.06068924e-05,9.03573861e-05,9.06186221e-05,9.13918979e-05,9.26522024e-05,9.43505978e-05,9.64193401e-05,9.87789082e-05,1.01345433e-04,1.04037604e-04,1.06781848e-04,1.09515707e-04,1.12189251e-04,1.14765046e-04,1.17217025e-04,1.19528839e-04,1.21692018e-04,1.23704129e-04,1.25567192e-04,1.27286323e-04,1.28868660e-04,1.30322525e-04,1.31656846e-04,1.32880639e-04,1.34002845e-04,1.35031982e-04,1.35976131e-04,1.36842807e-04,1.37638945e-04,1.38370928e-04,1.39044580e-04,1.39665234e-04,1.40237661e-04,1.40766203e-04,1.41254825e-04,1.41707080e-04,1.42126152e-04,1.42514968e-04,1.42876143e-04,1.43212025e-04,1.43524759e-04,1.43816293e-04,1.44088305e-04,1.44342459e-04,1.44580202e-04,1.44802753e-04,1.45011380e-04,1.45207122e-04,1.45390963e-04,1.45563779e-04,1.45726393e-04,1.45879608e-04,1.46024014e-04,1.46160310e-04,1.46289003e-04,1.46410701e-04,1.46525769e-04,1.46634742e-04,1.46738000e-04,1.46835941e-04,1.46928831e-04,1.47017084e-04,1.47100987e-04,1.47180728e-04,1.47256652e-04,1.47328985e-04,1.47397836e-04,1.47463560e-04,1.47526236e-04,1.47586092e-04,1.47643277e-04,1.47697956e-04,1.47750213e-04,1.47800248e-04,1.47848147e-04,1.47894028e-04,1.47938039e-04,1.47980188e-04,1.48020708e-04,1.48059548e-04,1.48096853e-04,1.48132691e-04,1.48167131e-04,1.48200325e-04,1.48232204e-04,1.48262976e-04,1.48292509e-04,1.48321006e-04,1.48348483e-04,1.48374892e-04,1.48400428e-04,1.48425045e-04,1.48448892e-04,1.48471827e-04,1.48494049e-04,1.48515537e-04,1.48536275e-04,1.48556217e-04,1.48575709e-04,1.48594453e-04,1.48612646e-04,1.48630242e-04,1.48647293e-04,1.48663750e-04,1.48679797e-04,1.48695325e-04,1.48710359e-04,1.48724949e-04,1.48739137e-04,1.48752935e-04,1.48766328e-04,1.48779290e-04,1.48791869e-04,1.48804138e-04,1.48816078e-04,1.48827563e-04,1.48838878e-04,1.48849833e-04,1.48860524e-04,1.48870843e-04,1.48881001e-04,1.48890807e-04,1.48900429e-04,1.48909700e-04,1.48918878e-04,1.48927753e-04,1.48936372e-04,1.48944751e-04,1.48953053e-04,1.48961079e-04,1.48968899e-04,1.48976551e-04,1.48983949e-04,1.48991244e-04,1.48998362e-04,1.49005307e-04,1.49012127e-04,1.49018742e-04,1.49025299e-04,1.49031550e-04,1.49037734e-04,1.49043797e-04,1.49049645e-04,1.49055539e-04,1.49061071e-04,1.49066723e-04,1.49072171e-04,1.49077459e-04,1.49082699e-04,1.49087797e-04,1.49092787e-04,1.49097666e-04,1.49102425e-04,1.49107135e-04,1.49111709e-04,1.49116189e-04,1.49120651e-04,1.49125026e-04,1.49129242e-04,1.49133433e-04,1.49137502e-04,1.49141503e-04,1.49145416e-04,1.49149264e-04,1.49153152e-04
