# Supplementary material for: SLEEPY: a comprehensive Python module for simulating relaxation and dynamics in nuclear magnetic resonance
Source: Nat Commun. 2025 Oct 20;16:9278. doi: 10.1038/s41467-025-65091-6 (PMC12537869; doi:10.1038/s41467-025-65091-6)
Supplement: Supplementary file 4 — Source data [file 41467_2025_65091_MOESM4_ESM.zip › 595612_2_data_set_11356395_t1nb8f (1)/FigureData/Figure3C.txt]

t axis / s0.00000000e+00,1.00000000e-01,2.00000000e-01,3.00000000e-01,4.00000000e-01,5.00000000e-01,6.00000000e-01,7.00000000e-01,8.00000000e-01,9.00000000e-01,1.00000000e+00,1.10000000e+00,1.20000000e+00,1.30000000e+00,1.40000000e+00,1.50000000e+00,1.60000000e+00,1.70000000e+00,1.80000000e+00,1.90000000e+00,2.00000000e+00,2.10000000e+00,2.20000000e+00,2.30000000e+00,2.40000000e+00,2.50000000e+00,2.60000000e+00,2.70000000e+00,2.80000000e+00,2.90000000e+00,3.00000000e+00,3.10000000e+00,3.20000000e+00,3.30000000e+00,3.40000000e+00,3.50000000e+00,3.60000000e+00,3.70000000e+00,3.80000000e+00,3.90000000e+00,4.00000000e+00,4.10000000e+00,4.20000000e+00,4.30000000e+00,4.40000000e+00,4.50000000e+00,4.60000000e+00,4.70000000e+00,4.80000000e+00,4.90000000e+00,5.00000000e+00,5.10000000e+00,5.20000000e+00,5.30000000e+00,5.40000000e+00,5.50000000e+00,5.60000000e+00,5.70000000e+00,5.80000000e+00,5.90000000e+00,6.00000000e+00,6.10000000e+00,6.20000000e+00,6.30000000e+00,6.40000000e+00,6.50000000e+00,6.60000000e+00,6.70000000e+00,6.80000000e+00,6.90000000e+00,7.00000000e+00,7.10000000e+00,7.20000000e+00,7.30000000e+00,7.40000000e+00,7.50000000e+00,7.60000000e+00,7.70000000e+00,7.80000000e+00,7.90000000e+00,8.00000000e+00,8.10000000e+00,8.20000000e+00,8.30000000e+00,8.40000000e+00,8.50000000e+00,8.60000000e+00,8.70000000e+00,8.80000000e+00,8.90000000e+00,9.00000000e+00,9.10000000e+00,9.20000000e+00,9.30000000e+00,9.40000000e+00,9.50000000e+00,9.60000000e+00,9.70000000e+00,9.80000000e+00,9.90000000e+00

1H magnetization
0.00000000e+00,2.27377068e-06,4.35157767e-06,6.25635629e-06,8.00751413e-06,9.62156030e-06,1.11126157e-05,1.24928270e-05,1.37727037e-05,1.49613916e-05,1.60668969e-05,1.70962679e-05,1.80557450e-05,1.89508830e-05,1.97866520e-05,2.05675206e-05,2.12975247e-05,2.19803251e-05,2.26192548e-05,2.32173593e-05,2.37774304e-05,2.43020343e-05,2.47935363e-05,2.52541212e-05,2.56858113e-05,2.60904820e-05,2.64698746e-05,2.68256089e-05,2.71591929e-05,2.74720321e-05,2.77654378e-05,2.80406345e-05,2.82987659e-05,2.85409014e-05,2.87680411e-05,2.89811210e-05,2.91810172e-05,2.93685500e-05,2.95444879e-05,2.97095508e-05,2.98644134e-05,3.00097079e-05,3.01460271e-05,3.02739267e-05,3.03939277e-05,3.05065188e-05,3.06121582e-05,3.07112757e-05,3.08042742e-05,3.08915320e-05,3.09734036e-05,3.10502218e-05,3.11222987e-05,3.11899270e-05,3.12533815e-05,3.13129197e-05,3.13687836e-05,3.14211999e-05,3.14703814e-05,3.15165279e-05,3.15598266e-05,3.16004532e-05,3.16385728e-05,3.16743401e-05,3.17079001e-05,3.17393892e-05,3.17689352e-05,3.17966579e-05,3.18226699e-05,3.18470767e-05,3.18699775e-05,3.18914650e-05,3.19116267e-05,3.19305442e-05,3.19482943e-05,3.19649492e-05,3.19805763e-05,3.19952391e-05,3.20089971e-05,3.20219061e-05,3.20340186e-05,3.20453836e-05,3.20560474e-05,3.20660531e-05,3.20754414e-05,3.20842503e-05,3.20925157e-05,3.21002711e-05,3.21075479e-05,3.21143757e-05,3.21207821e-05,3.21267933e-05,3.21324335e-05,3.21377257e-05,3.21426913e-05,3.21473505e-05,3.21517222e-05,3.21558242e-05,3.21596730e-05,3.21632844e-05

15N magnetization
0.00000000e+00,6.71582766e-07,1.13154242e-06,1.42609286e-06,1.59213688e-06,1.65909913e-06,1.65040088e-06,1.58464628e-06,1.47657658e-06,1.33783735e-06,1.17759546e-06,1.00303492e-06,8.19755294e-07,6.32091868e-07,4.43372597e-07,2.56124425e-07,7.22387494e-08,-1.06895915e-07,-2.80287675e-07,-4.47256204e-07,-6.07364740e-07,-7.60365782e-07,-9.06157795e-07,-1.04475073e-06,-1.17623867e-06,-1.30077808e-06,-1.41857073e-06,-1.52985015e-06,-1.63487109e-06,-1.73390122e-06,-1.82721481e-06,-1.91508779e-06,-1.99779402e-06,-2.07560252e-06,-2.14877540e-06,-2.21756644e-06,-2.28222003e-06,-2.34297053e-06,-2.40004195e-06,-2.45364773e-06,-2.50399081e-06,-2.55126371e-06,-2.59564881e-06,-2.63731861e-06,-2.67643605e-06,-2.71315494e-06,-2.74762032e-06,-2.77996884e-06,-2.81032919e-06,-2.83882252e-06,-2.86556277e-06,-2.89065712e-06,-2.91420631e-06,-2.93630505e-06,-2.95704231e-06,-2.97650167e-06,-2.99476167e-06,-3.01189602e-06,-3.02797397e-06,-3.04306053e-06,-3.05721673e-06,-3.07049987e-06,-3.08296372e-06,-3.09465878e-06,-3.10563241e-06,-3.11592909e-06,-3.12559055e-06,-3.13465596e-06,-3.14316207e-06,-3.15114338e-06,-3.15863225e-06,-3.16565906e-06,-3.17225230e-06,-3.17843873e-06,-3.18424344e-06,-3.18968999e-06,-3.19480046e-06,-3.19959559e-06,-3.20409484e-06,-3.20831646e-06,-3.21227758e-06,-3.21599429e-06,-3.21948165e-06,-3.22275382e-06,-3.22582407e-06,-3.22870487e-06,-3.23140791e-06,-3.23394416e-06,-3.23632390e-06,-3.23855679e-06,-3.24065190e-06,-3.24261773e-06,-3.24446225e-06,-3.24619296e-06,-3.24781686e-06,-3.24934056e-06,-3.25077024e-06,-3.25211170e-06,-3.25337038e-06,-3.25455139e-06
