# Supplementary material for: SLEEPY: a comprehensive Python module for simulating relaxation and dynamics in nuclear magnetic resonance
Source: Nat Commun. 2025 Oct 20;16:9278. doi: 10.1038/s41467-025-65091-6 (PMC12537869; doi:10.1038/s41467-025-65091-6)
Supplement: Supplementary file 4 — Source data [file 41467_2025_65091_MOESM4_ESM.zip › 595612_2_data_set_11356395_t1nb8f (1)/FigureData/Figure3D.txt]

t / s
1.66666667e-05,5.00000000e-05,8.33333333e-05,1.16666667e-04,1.50000000e-04,1.83333333e-04,2.16666667e-04,2.50000000e-04,2.83333333e-04,3.16666667e-04,3.50000000e-04,3.83333333e-04,4.16666667e-04,4.50000000e-04,4.83333333e-04,5.16666667e-04,5.50000000e-04,5.83333333e-04,6.16666667e-04,6.50000000e-04,6.83333333e-04,7.16666667e-04,7.50000000e-04,7.83333333e-04

log10(tc) = -6.00
9.80502016e-01,9.19209204e-01,8.32036786e-01,7.20676084e-01,5.97532639e-01,4.67223179e-01,3.41461253e-01,2.25105615e-01,1.26311077e-01,4.79000250e-02,-7.12706782e-03,-3.90570510e-02,-4.98887318e-02,-4.26509203e-02,-2.26331016e-02,5.83659897e-03,3.66902996e-02,6.60669802e-02,8.94663555e-02,1.04797302e-01,1.10508192e-01,1.06624239e-01,9.46185917e-02,7.59979635e-02

log10(tc) = -5.57
9.75105473e-01,9.02692702e-01,8.06494175e-01,6.88988072e-01,5.62731320e-01,4.32423662e-01,3.09234842e-01,1.97551019e-01,1.04565711e-01,3.23843694e-02,-1.69358937e-02,-4.42618104e-02,-5.21317804e-02,-4.37541108e-02,-2.43856444e-02,1.89981663e-03,2.95366222e-02,5.51659391e-02,7.49605431e-02,8.72900209e-02,9.11087695e-02,8.66238808e-02,7.54287091e-02,5.88630651e-02

log10(tc) = -5.14
9.69746714e-01,8.78530506e-01,7.66473812e-01,6.38484337e-01,5.07479549e-01,3.77919855e-01,2.59738861e-01,1.56251691e-01,7.28958741e-02,1.05459258e-02,-3.02277811e-02,-5.10749255e-02,-5.52076168e-02,-4.58877576e-02,-2.81253882e-02,-5.44051510e-03,1.74675919e-02,3.79999105e-02,5.33086700e-02,6.22851460e-02,6.45238232e-02,6.02505401e-02,5.11517124e-02,3.81027680e-02

log10(tc) = -4.71
9.65170691e-01,8.46441533e-01,7.01103125e-01,5.46507381e-01,4.03584395e-01,2.75983482e-01,1.70083642e-01,8.54888481e-02,2.30441156e-02,-1.92912092e-02,-4.38464368e-02,-5.34074659e-02,-5.18648463e-02,-4.20099683e-02,-2.78330093e-02,-1.15651899e-02,3.81631943e-03,1.69223638e-02,2.63839582e-02,3.16237968e-02,3.29248088e-02,3.02403885e-02,2.50999044e-02,1.75863654e-02

log10(tc) = -4.29
9.62618383e-01,8.22378368e-01,6.38062041e-01,4.43611425e-01,2.80239957e-01,1.55705681e-01,7.25613080e-02,2.09117495e-02,-8.13161354e-03,-2.27538480e-02,-2.85627816e-02,-2.84132052e-02,-2.46699497e-02,-1.82162042e-02,-1.05506299e-02,-2.51443492e-03,4.80684882e-03,1.05780007e-02,1.45206103e-02,1.60993718e-02,1.59449222e-02,1.37929894e-02,1.08589266e-02,6.91734027e-03

log10(tc) = -3.86
9.61501034e-01,8.10208654e-01,6.00442920e-01,3.75589757e-01,1.93504467e-01,7.30918876e-02,1.69161037e-02,6.21254678e-03,1.69222970e-02,3.01690319e-02,3.51335568e-02,3.08659013e-02,2.16038134e-02,1.22184810e-02,6.94055365e-03,5.85067094e-03,8.42121022e-03,1.16772759e-02,1.42563399e-02,1.45710709e-02,1.31430584e-02,1.03700841e-02,7.73990453e-03,5.69341176e-03

log10(tc) = -3.43
9.61058294e-01,8.05088909e-01,5.83304544e-01,3.42788400e-01,1.49466519e-01,3.12314876e-02,-6.95416648e-03,1.35299323e-02,5.67460070e-02,9.32975729e-02,1.04286950e-01,8.82618386e-02,5.73548678e-02,2.45662833e-02,4.84497612e-03,-9.02201322e-05,9.42525866e-03,2.35565260e-02,3.55174001e-02,3.92350377e-02,3.44506924e-02,2.44339106e-02,1.44630039e-02,8.85108001e-03

log10(tc) = -3.00
9.60889433e-01,8.03090284e-01,5.76389708e-01,3.29203964e-01,1.30694222e-01,1.32229602e-02,-1.65130875e-02,1.99796396e-02,8.09762945e-02,1.31094481e-01,1.45663879e-01,1.21452124e-01,7.52466199e-02,2.54712796e-02,-3.76193699e-03,-8.83907597e-03,1.07478679e-02,3.85709021e-02,6.19244951e-02,6.93777483e-02,5.93713205e-02,3.85007861e-02,1.72026700e-02,5.22253947e-03
