# Supplementary material for: SLEEPY: a comprehensive Python module for simulating relaxation and dynamics in nuclear magnetic resonance
Source: Nat Commun. 2025 Oct 20;16:9278. doi: 10.1038/s41467-025-65091-6 (PMC12537869; doi:10.1038/s41467-025-65091-6)
Supplement: Supplementary file 4 — Source data [file 41467_2025_65091_MOESM4_ESM.zip › 595612_2_data_set_11356395_t1nb8f (1)/FigureData/Figure3E.txt]

R1p rate
Field strength / Hz
1.00000000e+03,2.00000000e+03,3.00000000e+03,4.00000000e+03,5.00000000e+03,6.00000000e+03,7.00000000e+03,8.00000000e+03,9.00000000e+03,1.00000000e+04,1.10000000e+04,1.20000000e+04,1.30000000e+04,1.40000000e+04,1.50000000e+04,1.60000000e+04,1.70000000e+04,1.80000000e+04,1.90000000e+04,2.00000000e+04,2.10000000e+04,2.20000000e+04,2.30000000e+04,2.40000000e+04,2.50000000e+04,2.60000000e+04,2.70000000e+04,2.80000000e+04,2.90000000e+04,3.00000000e+04,3.10000000e+04,3.20000000e+04,3.30000000e+04,3.40000000e+04,3.50000000e+04,3.60000000e+04,3.70000000e+04,3.80000000e+04,3.90000000e+04,4.00000000e+04,4.10000000e+04,4.20000000e+04,4.30000000e+04,4.40000000e+04,4.50000000e+04,4.60000000e+04,4.70000000e+04,4.80000000e+04,4.90000000e+04,5.00000000e+04,5.10000000e+04

Relaxation rate / s^-1
2.74662260e+02,1.51541199e+02,9.02697845e+01,6.01198958e+01,4.38925840e+01,3.43804816e+01,2.84139341e+01,2.44735703e+01,2.17700553e+01,1.98643933e+01,1.84982155e+01,1.75121912e+01,1.68042349e+01,1.63068353e+01,1.59742445e+01,1.57748751e+01,1.56866938e+01,1.56942720e+01,1.57869296e+01,1.59574774e+01,1.62014244e+01,1.65164116e+01,1.69018464e+01,1.73587033e+01,1.78893845e+01,1.84976597e+01,1.91887012e+01,1.99691615e+01,2.08472874e+01,2.18331496e+01,2.29388973e+01,2.41791166e+01,2.55712894e+01,2.71363898e+01,2.88996333e+01,3.08914423e+01,3.31487027e+01,3.57163979e+01,3.86497328e+01,4.20169710e+01,4.59031819e+01,5.04153473e+01,5.56893146e+01,6.18994352e+01,6.92721034e+01,7.81051072e+01,8.87956999e+01,1.01882271e+02,1.18107551e+02,1.38517080e+02,1.64617829e+02
