# Supplementary material for: SLEEPY: a comprehensive Python module for simulating relaxation and dynamics in nuclear magnetic resonance
Source: Nat Commun. 2025 Oct 20;16:9278. doi: 10.1038/s41467-025-65091-6 (PMC12537869; doi:10.1038/s41467-025-65091-6)
Supplement: Supplementary file 4 — Source data [file 41467_2025_65091_MOESM4_ESM.zip › 595612_2_data_set_11356395_t1nb8f (1)/FigureData/Figure3F.txt]

Time Trace
t / s
0.00000000e+00,1.00000000e-02,2.00000000e-02,3.00000000e-02,4.00000000e-02,5.00000000e-02,6.00000000e-02,7.00000000e-02,8.00000000e-02,9.00000000e-02,1.00000000e-01,1.10000000e-01,1.20000000e-01,1.30000000e-01,1.40000000e-01,1.50000000e-01,1.60000000e-01,1.70000000e-01,1.80000000e-01,1.90000000e-01,2.00000000e-01,2.10000000e-01,2.20000000e-01,2.30000000e-01,2.40000000e-01,2.50000000e-01,2.60000000e-01,2.70000000e-01,2.80000000e-01,2.90000000e-01,3.00000000e-01,3.10000000e-01,3.20000000e-01,3.30000000e-01,3.40000000e-01,3.50000000e-01,3.60000000e-01,3.70000000e-01,3.80000000e-01,3.90000000e-01,4.00000000e-01,4.10000000e-01,4.20000000e-01,4.30000000e-01,4.40000000e-01,4.50000000e-01,4.60000000e-01,4.70000000e-01,4.80000000e-01,4.90000000e-01,5.00000000e-01,5.10000000e-01,5.20000000e-01,5.30000000e-01,5.40000000e-01,5.50000000e-01,5.60000000e-01,5.70000000e-01,5.80000000e-01,5.90000000e-01,6.00000000e-01,6.10000000e-01,6.20000000e-01,6.30000000e-01,6.40000000e-01,6.50000000e-01,6.60000000e-01,6.70000000e-01,6.80000000e-01,6.90000000e-01,7.00000000e-01,7.10000000e-01,7.20000000e-01,7.30000000e-01,7.40000000e-01,7.50000000e-01,7.60000000e-01,7.70000000e-01,7.80000000e-01,7.90000000e-01,8.00000000e-01,8.10000000e-01,8.20000000e-01,8.30000000e-01,8.40000000e-01,8.50000000e-01,8.60000000e-01,8.70000000e-01,8.80000000e-01,8.90000000e-01,9.00000000e-01,9.10000000e-01,9.20000000e-01,9.30000000e-01,9.40000000e-01,9.50000000e-01,9.60000000e-01,9.70000000e-01,9.80000000e-01,9.90000000e-01,1.00000000e+00,1.01000000e+00,1.02000000e+00,1.03000000e+00,1.04000000e+00,1.05000000e+00,1.06000000e+00,1.07000000e+00,1.08000000e+00,1.09000000e+00,1.10000000e+00,1.11000000e+00,1.12000000e+00,1.13000000e+00,1.14000000e+00,1.15000000e+00,1.16000000e+00,1.17000000e+00,1.18000000e+00,1.19000000e+00,1.20000000e+00,1.21000000e+00,1.22000000e+00,1.23000000e+00,1.24000000e+00,1.25000000e+00,1.26000000e+00,1.27000000e+00,1.28000000e+00,1.29000000e+00,1.30000000e+00,1.31000000e+00,1.32000000e+00,1.33000000e+00,1.34000000e+00,1.35000000e+00,1.36000000e+00,1.37000000e+00,1.38000000e+00,1.39000000e+00,1.40000000e+00,1.41000000e+00,1.42000000e+00,1.43000000e+00,1.44000000e+00,1.45000000e+00,1.46000000e+00,1.47000000e+00,1.48000000e+00,1.49000000e+00,1.50000000e+00,1.51000000e+00,1.52000000e+00,1.53000000e+00,1.54000000e+00,1.55000000e+00,1.56000000e+00,1.57000000e+00,1.58000000e+00,1.59000000e+00,1.60000000e+00,1.61000000e+00,1.62000000e+00,1.63000000e+00,1.64000000e+00,1.65000000e+00,1.66000000e+00,1.67000000e+00,1.68000000e+00,1.69000000e+00,1.70000000e+00,1.71000000e+00,1.72000000e+00,1.73000000e+00,1.74000000e+00,1.75000000e+00,1.76000000e+00,1.77000000e+00,1.78000000e+00,1.79000000e+00,1.80000000e+00,1.81000000e+00,1.82000000e+00,1.83000000e+00,1.84000000e+00,1.85000000e+00,1.86000000e+00,1.87000000e+00,1.88000000e+00,1.89000000e+00,1.90000000e+00,1.91000000e+00,1.92000000e+00,1.93000000e+00,1.94000000e+00,1.95000000e+00,1.96000000e+00,1.97000000e+00,1.98000000e+00,1.99000000e+00,2.00000000e+00,2.01000000e+00,2.02000000e+00,2.03000000e+00,2.04000000e+00,2.05000000e+00,2.06000000e+00,2.07000000e+00,2.08000000e+00,2.09000000e+00,2.10000000e+00,2.11000000e+00,2.12000000e+00,2.13000000e+00,2.14000000e+00,2.15000000e+00,2.16000000e+00,2.17000000e+00,2.18000000e+00,2.19000000e+00,2.20000000e+00,2.21000000e+00,2.22000000e+00,2.23000000e+00,2.24000000e+00,2.25000000e+00,2.26000000e+00,2.27000000e+00,2.28000000e+00,2.29000000e+00,2.30000000e+00,2.31000000e+00,2.32000000e+00,2.33000000e+00,2.34000000e+00,2.35000000e+00,2.36000000e+00,2.37000000e+00,2.38000000e+00,2.39000000e+00,2.40000000e+00,2.41000000e+00,2.42000000e+00,2.43000000e+00,2.44000000e+00,2.45000000e+00,2.46000000e+00,2.47000000e+00,2.48000000e+00,2.49000000e+00,2.50000000e+00,2.51000000e+00,2.52000000e+00,2.53000000e+00,2.54000000e+00,2.55000000e+00,2.56000000e+00,2.57000000e+00,2.58000000e+00,2.59000000e+00,2.60000000e+00,2.61000000e+00,2.62000000e+00,2.63000000e+00,2.64000000e+00,2.65000000e+00,2.66000000e+00,2.67000000e+00,2.68000000e+00,2.69000000e+00,2.70000000e+00,2.71000000e+00,2.72000000e+00,2.73000000e+00,2.74000000e+00,2.75000000e+00,2.76000000e+00,2.77000000e+00,2.78000000e+00,2.79000000e+00,2.80000000e+00,2.81000000e+00,2.82000000e+00,2.83000000e+00,2.84000000e+00,2.85000000e+00,2.86000000e+00,2.87000000e+00,2.88000000e+00,2.89000000e+00,2.90000000e+00,2.91000000e+00,2.92000000e+00,2.93000000e+00,2.94000000e+00,2.95000000e+00,2.96000000e+00,2.97000000e+00,2.98000000e+00,2.99000000e+00,3.00000000e+00,3.01000000e+00,3.02000000e+00,3.03000000e+00,3.04000000e+00,3.05000000e+00,3.06000000e+00,3.07000000e+00,3.08000000e+00,3.09000000e+00,3.10000000e+00,3.11000000e+00,3.12000000e+00,3.13000000e+00,3.14000000e+00,3.15000000e+00,3.16000000e+00,3.17000000e+00,3.18000000e+00,3.19000000e+00,3.20000000e+00,3.21000000e+00,3.22000000e+00,3.23000000e+00,3.24000000e+00,3.25000000e+00,3.26000000e+00,3.27000000e+00,3.28000000e+00,3.29000000e+00,3.30000000e+00,3.31000000e+00,3.32000000e+00,3.33000000e+00,3.34000000e+00,3.35000000e+00,3.36000000e+00,3.37000000e+00,3.38000000e+00,3.39000000e+00,3.40000000e+00,3.41000000e+00,3.42000000e+00,3.43000000e+00,3.44000000e+00,3.45000000e+00,3.46000000e+00,3.47000000e+00,3.48000000e+00,3.49000000e+00,3.50000000e+00,3.51000000e+00,3.52000000e+00,3.53000000e+00,3.54000000e+00,3.55000000e+00,3.56000000e+00,3.57000000e+00,3.58000000e+00,3.59000000e+00,3.60000000e+00,3.61000000e+00,3.62000000e+00,3.63000000e+00,3.64000000e+00,3.65000000e+00,3.66000000e+00,3.67000000e+00,3.68000000e+00,3.69000000e+00,3.70000000e+00,3.71000000e+00,3.72000000e+00,3.73000000e+00,3.74000000e+00,3.75000000e+00,3.76000000e+00,3.77000000e+00,3.78000000e+00,3.79000000e+00,3.80000000e+00,3.81000000e+00,3.82000000e+00,3.83000000e+00,3.84000000e+00,3.85000000e+00,3.86000000e+00,3.87000000e+00,3.88000000e+00,3.89000000e+00,3.90000000e+00,3.91000000e+00,3.92000000e+00,3.93000000e+00,3.94000000e+00,3.95000000e+00,3.96000000e+00,3.97000000e+00,3.98000000e+00,3.99000000e+00,4.00000000e+00,4.01000000e+00,4.02000000e+00,4.03000000e+00,4.04000000e+00,4.05000000e+00,4.06000000e+00,4.07000000e+00,4.08000000e+00,4.09000000e+00,4.10000000e+00,4.11000000e+00,4.12000000e+00,4.13000000e+00,4.14000000e+00,4.15000000e+00,4.16000000e+00,4.17000000e+00,4.18000000e+00,4.19000000e+00,4.20000000e+00,4.21000000e+00,4.22000000e+00,4.23000000e+00,4.24000000e+00,4.25000000e+00,4.26000000e+00,4.27000000e+00,4.28000000e+00,4.29000000e+00,4.30000000e+00,4.31000000e+00,4.32000000e+00,4.33000000e+00,4.34000000e+00,4.35000000e+00,4.36000000e+00,4.37000000e+00,4.38000000e+00,4.39000000e+00,4.40000000e+00,4.41000000e+00,4.42000000e+00,4.43000000e+00,4.44000000e+00,4.45000000e+00,4.46000000e+00,4.47000000e+00,4.48000000e+00,4.49000000e+00,4.50000000e+00,4.51000000e+00,4.52000000e+00,4.53000000e+00,4.54000000e+00,4.55000000e+00,4.56000000e+00,4.57000000e+00,4.58000000e+00,4.59000000e+00,4.60000000e+00,4.61000000e+00,4.62000000e+00,4.63000000e+00,4.64000000e+00,4.65000000e+00,4.66000000e+00,4.67000000e+00,4.68000000e+00,4.69000000e+00,4.70000000e+00,4.71000000e+00,4.72000000e+00,4.73000000e+00,4.74000000e+00,4.75000000e+00,4.76000000e+00,4.77000000e+00,4.78000000e+00,4.79000000e+00,4.80000000e+00,4.81000000e+00,4.82000000e+00,4.83000000e+00,4.84000000e+00,4.85000000e+00,4.86000000e+00,4.87000000e+00,4.88000000e+00,4.89000000e+00,4.90000000e+00,4.91000000e+00,4.92000000e+00,4.93000000e+00,4.94000000e+00,4.95000000e+00,4.96000000e+00,4.97000000e+00,4.98000000e+00,4.99000000e+00,5.00000000e+00,5.01000000e+00,5.02000000e+00,5.03000000e+00,5.04000000e+00,5.05000000e+00,5.06000000e+00,5.07000000e+00,5.08000000e+00,5.09000000e+00,5.10000000e+00,5.11000000e+00,5.12000000e+00,5.13000000e+00,5.14000000e+00,5.15000000e+00,5.16000000e+00,5.17000000e+00,5.18000000e+00,5.19000000e+00,5.20000000e+00,5.21000000e+00,5.22000000e+00,5.23000000e+00,5.24000000e+00,5.25000000e+00,5.26000000e+00,5.27000000e+00,5.28000000e+00,5.29000000e+00,5.30000000e+00,5.31000000e+00,5.32000000e+00,5.33000000e+00,5.34000000e+00,5.35000000e+00,5.36000000e+00,5.37000000e+00,5.38000000e+00,5.39000000e+00,5.40000000e+00,5.41000000e+00,5.42000000e+00,5.43000000e+00,5.44000000e+00,5.45000000e+00,5.46000000e+00,5.47000000e+00,5.48000000e+00,5.49000000e+00,5.50000000e+00,5.51000000e+00,5.52000000e+00,5.53000000e+00,5.54000000e+00,5.55000000e+00,5.56000000e+00,5.57000000e+00,5.58000000e+00,5.59000000e+00,5.60000000e+00,5.61000000e+00,5.62000000e+00,5.63000000e+00,5.64000000e+00,5.65000000e+00,5.66000000e+00,5.67000000e+00,5.68000000e+00,5.69000000e+00,5.70000000e+00,5.71000000e+00,5.72000000e+00,5.73000000e+00,5.74000000e+00,5.75000000e+00,5.76000000e+00,5.77000000e+00,5.78000000e+00,5.79000000e+00,5.80000000e+00,5.81000000e+00,5.82000000e+00,5.83000000e+00,5.84000000e+00,5.85000000e+00,5.86000000e+00,5.87000000e+00,5.88000000e+00,5.89000000e+00,5.90000000e+00,5.91000000e+00,5.92000000e+00,5.93000000e+00,5.94000000e+00,5.95000000e+00,5.96000000e+00,5.97000000e+00,5.98000000e+00,5.99000000e+00,6.00000000e+00,6.01000000e+00,6.02000000e+00,6.03000000e+00,6.04000000e+00,6.05000000e+00,6.06000000e+00,6.07000000e+00,6.08000000e+00,6.09000000e+00,6.10000000e+00,6.11000000e+00,6.12000000e+00,6.13000000e+00,6.14000000e+00,6.15000000e+00,6.16000000e+00,6.17000000e+00,6.18000000e+00,6.19000000e+00,6.20000000e+00,6.21000000e+00,6.22000000e+00,6.23000000e+00,6.24000000e+00,6.25000000e+00,6.26000000e+00,6.27000000e+00,6.28000000e+00,6.29000000e+00,6.30000000e+00,6.31000000e+00,6.32000000e+00,6.33000000e+00,6.34000000e+00,6.35000000e+00,6.36000000e+00,6.37000000e+00,6.38000000e+00,6.39000000e+00,6.40000000e+00,6.41000000e+00,6.42000000e+00,6.43000000e+00,6.44000000e+00,6.45000000e+00,6.46000000e+00,6.47000000e+00,6.48000000e+00,6.49000000e+00,6.50000000e+00,6.51000000e+00,6.52000000e+00,6.53000000e+00,6.54000000e+00,6.55000000e+00,6.56000000e+00,6.57000000e+00,6.58000000e+00,6.59000000e+00,6.60000000e+00,6.61000000e+00,6.62000000e+00,6.63000000e+00,6.64000000e+00,6.65000000e+00,6.66000000e+00,6.67000000e+00,6.68000000e+00,6.69000000e+00,6.70000000e+00,6.71000000e+00,6.72000000e+00,6.73000000e+00,6.74000000e+00,6.75000000e+00,6.76000000e+00,6.77000000e+00,6.78000000e+00,6.79000000e+00,6.80000000e+00,6.81000000e+00,6.82000000e+00,6.83000000e+00,6.84000000e+00,6.85000000e+00,6.86000000e+00,6.87000000e+00,6.88000000e+00,6.89000000e+00,6.90000000e+00,6.91000000e+00,6.92000000e+00,6.93000000e+00,6.94000000e+00,6.95000000e+00,6.96000000e+00,6.97000000e+00,6.98000000e+00,6.99000000e+00,7.00000000e+00,7.01000000e+00,7.02000000e+00,7.03000000e+00,7.04000000e+00,7.05000000e+00,7.06000000e+00,7.07000000e+00,7.08000000e+00,7.09000000e+00,7.10000000e+00,7.11000000e+00,7.12000000e+00,7.13000000e+00,7.14000000e+00,7.15000000e+00,7.16000000e+00,7.17000000e+00,7.18000000e+00,7.19000000e+00,7.20000000e+00,7.21000000e+00,7.22000000e+00,7.23000000e+00,7.24000000e+00,7.25000000e+00,7.26000000e+00,7.27000000e+00,7.28000000e+00,7.29000000e+00,7.30000000e+00,7.31000000e+00,7.32000000e+00,7.33000000e+00,7.34000000e+00,7.35000000e+00,7.36000000e+00,7.37000000e+00,7.38000000e+00,7.39000000e+00,7.40000000e+00,7.41000000e+00,7.42000000e+00,7.43000000e+00,7.44000000e+00,7.45000000e+00,7.46000000e+00,7.47000000e+00,7.48000000e+00,7.49000000e+00,7.50000000e+00,7.51000000e+00,7.52000000e+00,7.53000000e+00,7.54000000e+00,7.55000000e+00,7.56000000e+00,7.57000000e+00,7.58000000e+00,7.59000000e+00,7.60000000e+00,7.61000000e+00,7.62000000e+00,7.63000000e+00,7.64000000e+00,7.65000000e+00,7.66000000e+00,7.67000000e+00,7.68000000e+00,7.69000000e+00,7.70000000e+00,7.71000000e+00,7.72000000e+00,7.73000000e+00,7.74000000e+00,7.75000000e+00,7.76000000e+00,7.77000000e+00,7.78000000e+00,7.79000000e+00,7.80000000e+00,7.81000000e+00,7.82000000e+00,7.83000000e+00,7.84000000e+00,7.85000000e+00,7.86000000e+00,7.87000000e+00,7.88000000e+00,7.89000000e+00,7.90000000e+00,7.91000000e+00,7.92000000e+00,7.93000000e+00,7.94000000e+00,7.95000000e+00,7.96000000e+00,7.97000000e+00,7.98000000e+00,7.99000000e+00,8.00000000e+00,8.01000000e+00,8.02000000e+00,8.03000000e+00,8.04000000e+00,8.05000000e+00,8.06000000e+00,8.07000000e+00,8.08000000e+00,8.09000000e+00,8.10000000e+00,8.11000000e+00,8.12000000e+00,8.13000000e+00,8.14000000e+00,8.15000000e+00,8.16000000e+00,8.17000000e+00,8.18000000e+00,8.19000000e+00,8.20000000e+00,8.21000000e+00,8.22000000e+00,8.23000000e+00,8.24000000e+00,8.25000000e+00,8.26000000e+00,8.27000000e+00,8.28000000e+00,8.29000000e+00,8.30000000e+00,8.31000000e+00,8.32000000e+00,8.33000000e+00,8.34000000e+00,8.35000000e+00,8.36000000e+00,8.37000000e+00,8.38000000e+00,8.39000000e+00,8.40000000e+00,8.41000000e+00,8.42000000e+00,8.43000000e+00,8.44000000e+00,8.45000000e+00,8.46000000e+00,8.47000000e+00,8.48000000e+00,8.49000000e+00,8.50000000e+00,8.51000000e+00,8.52000000e+00,8.53000000e+00,8.54000000e+00,8.55000000e+00,8.56000000e+00,8.57000000e+00,8.58000000e+00,8.59000000e+00,8.60000000e+00,8.61000000e+00,8.62000000e+00,8.63000000e+00,8.64000000e+00,8.65000000e+00,8.66000000e+00,8.67000000e+00,8.68000000e+00,8.69000000e+00,8.70000000e+00,8.71000000e+00,8.72000000e+00,8.73000000e+00,8.74000000e+00,8.75000000e+00,8.76000000e+00,8.77000000e+00,8.78000000e+00,8.79000000e+00,8.80000000e+00,8.81000000e+00,8.82000000e+00,8.83000000e+00,8.84000000e+00,8.85000000e+00,8.86000000e+00,8.87000000e+00,8.88000000e+00,8.89000000e+00,8.90000000e+00,8.91000000e+00,8.92000000e+00,8.93000000e+00,8.94000000e+00,8.95000000e+00,8.96000000e+00,8.97000000e+00,8.98000000e+00,8.99000000e+00,9.00000000e+00,9.01000000e+00,9.02000000e+00,9.03000000e+00,9.04000000e+00,9.05000000e+00,9.06000000e+00,9.07000000e+00,9.08000000e+00,9.09000000e+00,9.10000000e+00,9.11000000e+00,9.12000000e+00,9.13000000e+00,9.14000000e+00,9.15000000e+00,9.16000000e+00,9.17000000e+00,9.18000000e+00,9.19000000e+00,9.20000000e+00,9.21000000e+00,9.22000000e+00,9.23000000e+00,9.24000000e+00,9.25000000e+00,9.26000000e+00,9.27000000e+00,9.28000000e+00,9.29000000e+00,9.30000000e+00,9.31000000e+00,9.32000000e+00,9.33000000e+00,9.34000000e+00,9.35000000e+00,9.36000000e+00,9.37000000e+00,9.38000000e+00,9.39000000e+00,9.40000000e+00,9.41000000e+00,9.42000000e+00,9.43000000e+00,9.44000000e+00,9.45000000e+00,9.46000000e+00,9.47000000e+00,9.48000000e+00,9.49000000e+00,9.50000000e+00,9.51000000e+00,9.52000000e+00,9.53000000e+00,9.54000000e+00,9.55000000e+00,9.56000000e+00,9.57000000e+00,9.58000000e+00,9.59000000e+00,9.60000000e+00,9.61000000e+00,9.62000000e+00,9.63000000e+00,9.64000000e+00,9.65000000e+00,9.66000000e+00,9.67000000e+00,9.68000000e+00,9.69000000e+00,9.70000000e+00,9.71000000e+00,9.72000000e+00,9.73000000e+00,9.74000000e+00,9.75000000e+00,9.76000000e+00,9.77000000e+00,9.78000000e+00,9.79000000e+00,9.80000000e+00,9.81000000e+00,9.82000000e+00,9.83000000e+00,9.84000000e+00,9.85000000e+00,9.86000000e+00,9.87000000e+00,9.88000000e+00,9.89000000e+00,9.90000000e+00,9.91000000e+00,9.92000000e+00,9.93000000e+00,9.94000000e+00,9.95000000e+00,9.96000000e+00,9.97000000e+00,9.98000000e+00,9.99000000e+00,1.00000000e+01,1.00100000e+01,1.00200000e+01,1.00300000e+01,1.00400000e+01,1.00500000e+01,1.00600000e+01,1.00700000e+01,1.00800000e+01,1.00900000e+01,1.01000000e+01,1.01100000e+01,1.01200000e+01,1.01300000e+01,1.01400000e+01,1.01500000e+01,1.01600000e+01,1.01700000e+01,1.01800000e+01,1.01900000e+01,1.02000000e+01,1.02100000e+01,1.02200000e+01,1.02300000e+01,1.02400000e+01,1.02500000e+01,1.02600000e+01,1.02700000e+01,1.02800000e+01,1.02900000e+01,1.03000000e+01,1.03100000e+01,1.03200000e+01,1.03300000e+01,1.03400000e+01,1.03500000e+01,1.03600000e+01,1.03700000e+01,1.03800000e+01,1.03900000e+01,1.04000000e+01,1.04100000e+01,1.04200000e+01,1.04300000e+01,1.04400000e+01,1.04500000e+01,1.04600000e+01,1.04700000e+01,1.04800000e+01,1.04900000e+01,1.05000000e+01,1.05100000e+01,1.05200000e+01,1.05300000e+01,1.05400000e+01,1.05500000e+01,1.05600000e+01,1.05700000e+01,1.05800000e+01,1.05900000e+01,1.06000000e+01,1.06100000e+01,1.06200000e+01,1.06300000e+01,1.06400000e+01,1.06500000e+01,1.06600000e+01,1.06700000e+01,1.06800000e+01,1.06900000e+01,1.07000000e+01,1.07100000e+01,1.07200000e+01,1.07300000e+01,1.07400000e+01,1.07500000e+01,1.07600000e+01,1.07700000e+01,1.07800000e+01,1.07900000e+01,1.08000000e+01,1.08100000e+01,1.08200000e+01,1.08300000e+01,1.08400000e+01,1.08500000e+01,1.08600000e+01,1.08700000e+01,1.08800000e+01,1.08900000e+01,1.09000000e+01,1.09100000e+01,1.09200000e+01,1.09300000e+01,1.09400000e+01,1.09500000e+01,1.09600000e+01,1.09700000e+01,1.09800000e+01,1.09900000e+01,1.10000000e+01,1.10100000e+01,1.10200000e+01,1.10300000e+01,1.10400000e+01,1.10500000e+01,1.10600000e+01,1.10700000e+01,1.10800000e+01,1.10900000e+01,1.11000000e+01,1.11100000e+01,1.11200000e+01,1.11300000e+01,1.11400000e+01,1.11500000e+01,1.11600000e+01,1.11700000e+01,1.11800000e+01,1.11900000e+01,1.12000000e+01,1.12100000e+01,1.12200000e+01,1.12300000e+01,1.12400000e+01,1.12500000e+01,1.12600000e+01,1.12700000e+01,1.12800000e+01,1.12900000e+01,1.13000000e+01,1.13100000e+01,1.13200000e+01,1.13300000e+01,1.13400000e+01,1.13500000e+01,1.13600000e+01,1.13700000e+01,1.13800000e+01,1.13900000e+01,1.14000000e+01,1.14100000e+01,1.14200000e+01,1.14300000e+01,1.14400000e+01,1.14500000e+01,1.14600000e+01,1.14700000e+01,1.14800000e+01,1.14900000e+01,1.15000000e+01,1.15100000e+01,1.15200000e+01,1.15300000e+01,1.15400000e+01,1.15500000e+01,1.15600000e+01,1.15700000e+01,1.15800000e+01,1.15900000e+01,1.16000000e+01,1.16100000e+01,1.16200000e+01,1.16300000e+01,1.16400000e+01,1.16500000e+01,1.16600000e+01,1.16700000e+01,1.16800000e+01,1.16900000e+01,1.17000000e+01,1.17100000e+01,1.17200000e+01,1.17300000e+01,1.17400000e+01,1.17500000e+01,1.17600000e+01,1.17700000e+01,1.17800000e+01,1.17900000e+01,1.18000000e+01,1.18100000e+01,1.18200000e+01,1.18300000e+01,1.18400000e+01,1.18500000e+01,1.18600000e+01,1.18700000e+01,1.18800000e+01,1.18900000e+01,1.19000000e+01,1.19100000e+01,1.19200000e+01,1.19300000e+01,1.19400000e+01,1.19500000e+01,1.19600000e+01,1.19700000e+01,1.19800000e+01,1.19900000e+01,1.20000000e+01,1.20100000e+01,1.20200000e+01,1.20300000e+01,1.20400000e+01,1.20500000e+01,1.20600000e+01,1.20700000e+01,1.20800000e+01,1.20900000e+01,1.21000000e+01,1.21100000e+01,1.21200000e+01,1.21300000e+01,1.21400000e+01,1.21500000e+01,1.21600000e+01,1.21700000e+01,1.21800000e+01,1.21900000e+01,1.22000000e+01,1.22100000e+01,1.22200000e+01,1.22300000e+01,1.22400000e+01,1.22500000e+01,1.22600000e+01,1.22700000e+01,1.22800000e+01,1.22900000e+01,1.23000000e+01,1.23100000e+01,1.23200000e+01,1.23300000e+01,1.23400000e+01,1.23500000e+01,1.23600000e+01,1.23700000e+01,1.23800000e+01,1.23900000e+01,1.24000000e+01,1.24100000e+01,1.24200000e+01,1.24300000e+01,1.24400000e+01,1.24500000e+01,1.24600000e+01,1.24700000e+01,1.24800000e+01,1.24900000e+01,1.25000000e+01,1.25100000e+01,1.25200000e+01,1.25300000e+01,1.25400000e+01,1.25500000e+01,1.25600000e+01,1.25700000e+01,1.25800000e+01,1.25900000e+01,1.26000000e+01,1.26100000e+01,1.26200000e+01,1.26300000e+01,1.26400000e+01,1.26500000e+01,1.26600000e+01,1.26700000e+01,1.26800000e+01,1.26900000e+01,1.27000000e+01,1.27100000e+01,1.27200000e+01,1.27300000e+01,1.27400000e+01,1.27500000e+01,1.27600000e+01,1.27700000e+01,1.27800000e+01,1.27900000e+01,1.28000000e+01,1.28100000e+01,1.28200000e+01,1.28300000e+01,1.28400000e+01,1.28500000e+01,1.28600000e+01,1.28700000e+01,1.28800000e+01,1.28900000e+01,1.29000000e+01,1.29100000e+01,1.29200000e+01,1.29300000e+01,1.29400000e+01,1.29500000e+01,1.29600000e+01,1.29700000e+01,1.29800000e+01,1.29900000e+01,1.30000000e+01,1.30100000e+01,1.30200000e+01,1.30300000e+01,1.30400000e+01,1.30500000e+01,1.30600000e+01,1.30700000e+01,1.30800000e+01,1.30900000e+01,1.31000000e+01,1.31100000e+01,1.31200000e+01,1.31300000e+01,1.31400000e+01,1.31500000e+01,1.31600000e+01,1.31700000e+01,1.31800000e+01,1.31900000e+01,1.32000000e+01,1.32100000e+01,1.32200000e+01,1.32300000e+01,1.32400000e+01,1.32500000e+01,1.32600000e+01,1.32700000e+01,1.32800000e+01,1.32900000e+01,1.33000000e+01,1.33100000e+01,1.33200000e+01,1.33300000e+01,1.33400000e+01,1.33500000e+01,1.33600000e+01,1.33700000e+01,1.33800000e+01,1.33900000e+01,1.34000000e+01,1.34100000e+01,1.34200000e+01,1.34300000e+01,1.34400000e+01,1.34500000e+01,1.34600000e+01,1.34700000e+01,1.34800000e+01,1.34900000e+01,1.35000000e+01,1.35100000e+01,1.35200000e+01,1.35300000e+01,1.35400000e+01,1.35500000e+01,1.35600000e+01,1.35700000e+01,1.35800000e+01,1.35900000e+01,1.36000000e+01,1.36100000e+01,1.36200000e+01,1.36300000e+01,1.36400000e+01,1.36500000e+01,1.36600000e+01,1.36700000e+01,1.36800000e+01,1.36900000e+01,1.37000000e+01,1.37100000e+01,1.37200000e+01,1.37300000e+01,1.37400000e+01,1.37500000e+01,1.37600000e+01,1.37700000e+01,1.37800000e+01,1.37900000e+01,1.38000000e+01,1.38100000e+01,1.38200000e+01,1.38300000e+01,1.38400000e+01,1.38500000e+01,1.38600000e+01,1.38700000e+01,1.38800000e+01,1.38900000e+01,1.39000000e+01,1.39100000e+01,1.39200000e+01,1.39300000e+01,1.39400000e+01,1.39500000e+01,1.39600000e+01,1.39700000e+01,1.39800000e+01,1.39900000e+01,1.40000000e+01,1.40100000e+01,1.40200000e+01,1.40300000e+01,1.40400000e+01,1.40500000e+01,1.40600000e+01,1.40700000e+01,1.40800000e+01,1.40900000e+01,1.41000000e+01,1.41100000e+01,1.41200000e+01,1.41300000e+01,1.41400000e+01,1.41500000e+01,1.41600000e+01,1.41700000e+01,1.41800000e+01,1.41900000e+01,1.42000000e+01,1.42100000e+01,1.42200000e+01,1.42300000e+01,1.42400000e+01,1.42500000e+01,1.42600000e+01,1.42700000e+01,1.42800000e+01,1.42900000e+01,1.43000000e+01,1.43100000e+01,1.43200000e+01,1.43300000e+01,1.43400000e+01,1.43500000e+01,1.43600000e+01,1.43700000e+01,1.43800000e+01,1.43900000e+01,1.44000000e+01,1.44100000e+01,1.44200000e+01,1.44300000e+01,1.44400000e+01,1.44500000e+01,1.44600000e+01,1.44700000e+01,1.44800000e+01,1.44900000e+01,1.45000000e+01,1.45100000e+01,1.45200000e+01,1.45300000e+01,1.45400000e+01,1.45500000e+01,1.45600000e+01,1.45700000e+01,1.45800000e+01,1.45900000e+01,1.46000000e+01,1.46100000e+01,1.46200000e+01,1.46300000e+01,1.46400000e+01,1.46500000e+01,1.46600000e+01,1.46700000e+01,1.46800000e+01,1.46900000e+01,1.47000000e+01,1.47100000e+01,1.47200000e+01,1.47300000e+01,1.47400000e+01,1.47500000e+01,1.47600000e+01,1.47700000e+01,1.47800000e+01,1.47900000e+01,1.48000000e+01,1.48100000e+01,1.48200000e+01,1.48300000e+01,1.48400000e+01,1.48500000e+01,1.48600000e+01,1.48700000e+01,1.48800000e+01,1.48900000e+01,1.49000000e+01,1.49100000e+01,1.49200000e+01,1.49300000e+01,1.49400000e+01,1.49500000e+01,1.49600000e+01,1.49700000e+01,1.49800000e+01,1.49900000e+01,1.50000000e+01,1.50100000e+01,1.50200000e+01,1.50300000e+01,1.50400000e+01,1.50500000e+01,1.50600000e+01,1.50700000e+01,1.50800000e+01,1.50900000e+01,1.51000000e+01,1.51100000e+01,1.51200000e+01,1.51300000e+01,1.51400000e+01,1.51500000e+01,1.51600000e+01,1.51700000e+01,1.51800000e+01,1.51900000e+01,1.52000000e+01,1.52100000e+01,1.52200000e+01,1.52300000e+01,1.52400000e+01,1.52500000e+01,1.52600000e+01,1.52700000e+01,1.52800000e+01,1.52900000e+01,1.53000000e+01,1.53100000e+01,1.53200000e+01,1.53300000e+01,1.53400000e+01,1.53500000e+01,1.53600000e+01,1.53700000e+01,1.53800000e+01,1.53900000e+01,1.54000000e+01,1.54100000e+01,1.54200000e+01,1.54300000e+01,1.54400000e+01,1.54500000e+01,1.54600000e+01,1.54700000e+01,1.54800000e+01,1.54900000e+01,1.55000000e+01,1.55100000e+01,1.55200000e+01,1.55300000e+01,1.55400000e+01,1.55500000e+01,1.55600000e+01,1.55700000e+01,1.55800000e+01,1.55900000e+01,1.56000000e+01,1.56100000e+01,1.56200000e+01,1.56300000e+01,1.56400000e+01,1.56500000e+01,1.56600000e+01,1.56700000e+01,1.56800000e+01,1.56900000e+01,1.57000000e+01,1.57100000e+01,1.57200000e+01,1.57300000e+01,1.57400000e+01,1.57500000e+01,1.57600000e+01,1.57700000e+01,1.57800000e+01,1.57900000e+01,1.58000000e+01,1.58100000e+01,1.58200000e+01,1.58300000e+01,1.58400000e+01,1.58500000e+01,1.58600000e+01,1.58700000e+01,1.58800000e+01,1.58900000e+01,1.59000000e+01,1.59100000e+01,1.59200000e+01,1.59300000e+01,1.59400000e+01,1.59500000e+01,1.59600000e+01,1.59700000e+01,1.59800000e+01,1.59900000e+01,1.60000000e+01,1.60100000e+01,1.60200000e+01,1.60300000e+01,1.60400000e+01,1.60500000e+01,1.60600000e+01,1.60700000e+01,1.60800000e+01,1.60900000e+01,1.61000000e+01,1.61100000e+01,1.61200000e+01,1.61300000e+01,1.61400000e+01,1.61500000e+01,1.61600000e+01,1.61700000e+01,1.61800000e+01,1.61900000e+01,1.62000000e+01,1.62100000e+01,1.62200000e+01,1.62300000e+01,1.62400000e+01,1.62500000e+01,1.62600000e+01,1.62700000e+01,1.62800000e+01,1.62900000e+01,1.63000000e+01,1.63100000e+01,1.63200000e+01,1.63300000e+01,1.63400000e+01,1.63500000e+01,1.63600000e+01,1.63700000e+01,1.63800000e+01,1.63900000e+01,1.64000000e+01,1.64100000e+01,1.64200000e+01,1.64300000e+01,1.64400000e+01,1.64500000e+01,1.64600000e+01,1.64700000e+01,1.64800000e+01,1.64900000e+01,1.65000000e+01,1.65100000e+01,1.65200000e+01,1.65300000e+01,1.65400000e+01,1.65500000e+01,1.65600000e+01,1.65700000e+01,1.65800000e+01,1.65900000e+01,1.66000000e+01,1.66100000e+01,1.66200000e+01,1.66300000e+01,1.66400000e+01,1.66500000e+01,1.66600000e+01,1.66700000e+01,1.66800000e+01,1.66900000e+01,1.67000000e+01,1.67100000e+01,1.67200000e+01,1.67300000e+01,1.67400000e+01,1.67500000e+01,1.67600000e+01,1.67700000e+01,1.67800000e+01,1.67900000e+01,1.68000000e+01,1.68100000e+01,1.68200000e+01,1.68300000e+01,1.68400000e+01,1.68500000e+01,1.68600000e+01,1.68700000e+01,1.68800000e+01,1.68900000e+01,1.69000000e+01,1.69100000e+01,1.69200000e+01,1.69300000e+01,1.69400000e+01,1.69500000e+01,1.69600000e+01,1.69700000e+01,1.69800000e+01,1.69900000e+01,1.70000000e+01,1.70100000e+01,1.70200000e+01,1.70300000e+01,1.70400000e+01,1.70500000e+01,1.70600000e+01,1.70700000e+01,1.70800000e+01,1.70900000e+01,1.71000000e+01,1.71100000e+01,1.71200000e+01,1.71300000e+01,1.71400000e+01,1.71500000e+01,1.71600000e+01,1.71700000e+01,1.71800000e+01,1.71900000e+01,1.72000000e+01,1.72100000e+01,1.72200000e+01,1.72300000e+01,1.72400000e+01,1.72500000e+01,1.72600000e+01,1.72700000e+01,1.72800000e+01,1.72900000e+01,1.73000000e+01,1.73100000e+01,1.73200000e+01,1.73300000e+01,1.73400000e+01,1.73500000e+01,1.73600000e+01,1.73700000e+01,1.73800000e+01,1.73900000e+01,1.74000000e+01,1.74100000e+01,1.74200000e+01,1.74300000e+01,1.74400000e+01,1.74500000e+01,1.74600000e+01,1.74700000e+01,1.74800000e+01,1.74900000e+01,1.75000000e+01,1.75100000e+01,1.75200000e+01,1.75300000e+01,1.75400000e+01,1.75500000e+01,1.75600000e+01,1.75700000e+01,1.75800000e+01,1.75900000e+01,1.76000000e+01,1.76100000e+01,1.76200000e+01,1.76300000e+01,1.76400000e+01,1.76500000e+01,1.76600000e+01,1.76700000e+01,1.76800000e+01,1.76900000e+01,1.77000000e+01,1.77100000e+01,1.77200000e+01,1.77300000e+01,1.77400000e+01,1.77500000e+01,1.77600000e+01,1.77700000e+01,1.77800000e+01,1.77900000e+01,1.78000000e+01,1.78100000e+01,1.78200000e+01,1.78300000e+01,1.78400000e+01,1.78500000e+01,1.78600000e+01,1.78700000e+01,1.78800000e+01,1.78900000e+01,1.79000000e+01,1.79100000e+01,1.79200000e+01,1.79300000e+01,1.79400000e+01,1.79500000e+01,1.79600000e+01,1.79700000e+01,1.79800000e+01,1.79900000e+01,1.80000000e+01,1.80100000e+01,1.80200000e+01,1.80300000e+01,1.80400000e+01,1.80500000e+01,1.80600000e+01,1.80700000e+01,1.80800000e+01,1.80900000e+01,1.81000000e+01,1.81100000e+01,1.81200000e+01,1.81300000e+01,1.81400000e+01,1.81500000e+01,1.81600000e+01,1.81700000e+01,1.81800000e+01,1.81900000e+01,1.82000000e+01,1.82100000e+01,1.82200000e+01,1.82300000e+01,1.82400000e+01,1.82500000e+01,1.82600000e+01,1.82700000e+01,1.82800000e+01,1.82900000e+01,1.83000000e+01,1.83100000e+01,1.83200000e+01,1.83300000e+01,1.83400000e+01,1.83500000e+01,1.83600000e+01,1.83700000e+01,1.83800000e+01,1.83900000e+01,1.84000000e+01,1.84100000e+01,1.84200000e+01,1.84300000e+01,1.84400000e+01,1.84500000e+01,1.84600000e+01,1.84700000e+01,1.84800000e+01,1.84900000e+01,1.85000000e+01,1.85100000e+01,1.85200000e+01,1.85300000e+01,1.85400000e+01,1.85500000e+01,1.85600000e+01,1.85700000e+01,1.85800000e+01,1.85900000e+01,1.86000000e+01,1.86100000e+01,1.86200000e+01,1.86300000e+01,1.86400000e+01,1.86500000e+01,1.86600000e+01,1.86700000e+01,1.86800000e+01,1.86900000e+01,1.87000000e+01,1.87100000e+01,1.87200000e+01,1.87300000e+01,1.87400000e+01,1.87500000e+01,1.87600000e+01,1.87700000e+01,1.87800000e+01,1.87900000e+01,1.88000000e+01,1.88100000e+01,1.88200000e+01,1.88300000e+01,1.88400000e+01,1.88500000e+01,1.88600000e+01,1.88700000e+01,1.88800000e+01,1.88900000e+01,1.89000000e+01,1.89100000e+01,1.89200000e+01,1.89300000e+01,1.89400000e+01,1.89500000e+01,1.89600000e+01,1.89700000e+01,1.89800000e+01,1.89900000e+01,1.90000000e+01,1.90100000e+01,1.90200000e+01,1.90300000e+01,1.90400000e+01,1.90500000e+01,1.90600000e+01,1.90700000e+01,1.90800000e+01,1.90900000e+01,1.91000000e+01,1.91100000e+01,1.91200000e+01,1.91300000e+01,1.91400000e+01,1.91500000e+01,1.91600000e+01,1.91700000e+01,1.91800000e+01,1.91900000e+01,1.92000000e+01,1.92100000e+01,1.92200000e+01,1.92300000e+01,1.92400000e+01,1.92500000e+01,1.92600000e+01,1.92700000e+01,1.92800000e+01,1.92900000e+01,1.93000000e+01,1.93100000e+01,1.93200000e+01,1.93300000e+01,1.93400000e+01,1.93500000e+01,1.93600000e+01,1.93700000e+01,1.93800000e+01,1.93900000e+01,1.94000000e+01,1.94100000e+01,1.94200000e+01,1.94300000e+01,1.94400000e+01,1.94500000e+01,1.94600000e+01,1.94700000e+01,1.94800000e+01,1.94900000e+01,1.95000000e+01,1.95100000e+01,1.95200000e+01,1.95300000e+01,1.95400000e+01,1.95500000e+01,1.95600000e+01,1.95700000e+01,1.95800000e+01,1.95900000e+01,1.96000000e+01,1.96100000e+01,1.96200000e+01,1.96300000e+01,1.96400000e+01,1.96500000e+01,1.96600000e+01,1.96700000e+01,1.96800000e+01,1.96900000e+01,1.97000000e+01,1.97100000e+01,1.97200000e+01,1.97300000e+01,1.97400000e+01,1.97500000e+01,1.97600000e+01,1.97700000e+01,1.97800000e+01,1.97900000e+01,1.98000000e+01,1.98100000e+01,1.98200000e+01,1.98300000e+01,1.98400000e+01,1.98500000e+01,1.98600000e+01,1.98700000e+01,1.98800000e+01,1.98900000e+01,1.99000000e+01,1.99100000e+01,1.99200000e+01,1.99300000e+01,1.99400000e+01,1.99500000e+01,1.99600000e+01,1.99700000e+01,1.99800000e+01,1.99900000e+01,2.00000000e+01,2.00100000e+01,2.00200000e+01,2.00300000e+01,2.00400000e+01,2.00500000e+01,2.00600000e+01,2.00700000e+01,2.00800000e+01,2.00900000e+01,2.01000000e+01,2.01100000e+01,2.01200000e+01,2.01300000e+01,2.01400000e+01,2.01500000e+01,2.01600000e+01,2.01700000e+01,2.01800000e+01,2.01900000e+01,2.02000000e+01,2.02100000e+01,2.02200000e+01,2.02300000e+01,2.02400000e+01,2.02500000e+01,2.02600000e+01,2.02700000e+01,2.02800000e+01,2.02900000e+01,2.03000000e+01,2.03100000e+01,2.03200000e+01,2.03300000e+01,2.03400000e+01,2.03500000e+01,2.03600000e+01,2.03700000e+01,2.03800000e+01,2.03900000e+01,2.04000000e+01,2.04100000e+01,2.04200000e+01,2.04300000e+01,2.04400000e+01,2.04500000e+01,2.04600000e+01,2.04700000e+01,2.04800000e+01,2.04900000e+01,2.05000000e+01,2.05100000e+01,2.05200000e+01,2.05300000e+01,2.05400000e+01,2.05500000e+01,2.05600000e+01,2.05700000e+01,2.05800000e+01,2.05900000e+01,2.06000000e+01,2.06100000e+01,2.06200000e+01,2.06300000e+01,2.06400000e+01,2.06500000e+01,2.06600000e+01,2.06700000e+01,2.06800000e+01,2.06900000e+01,2.07000000e+01,2.07100000e+01,2.07200000e+01,2.07300000e+01,2.07400000e+01,2.07500000e+01,2.07600000e+01,2.07700000e+01,2.07800000e+01,2.07900000e+01,2.08000000e+01,2.08100000e+01,2.08200000e+01,2.08300000e+01,2.08400000e+01,2.08500000e+01,2.08600000e+01,2.08700000e+01,2.08800000e+01,2.08900000e+01,2.09000000e+01,2.09100000e+01,2.09200000e+01,2.09300000e+01,2.09400000e+01,2.09500000e+01,2.09600000e+01,2.09700000e+01,2.09800000e+01,2.09900000e+01,2.10000000e+01,2.10100000e+01,2.10200000e+01,2.10300000e+01,2.10400000e+01,2.10500000e+01,2.10600000e+01,2.10700000e+01,2.10800000e+01,2.10900000e+01,2.11000000e+01,2.11100000e+01,2.11200000e+01,2.11300000e+01,2.11400000e+01,2.11500000e+01,2.11600000e+01,2.11700000e+01,2.11800000e+01,2.11900000e+01,2.12000000e+01,2.12100000e+01,2.12200000e+01,2.12300000e+01,2.12400000e+01,2.12500000e+01,2.12600000e+01,2.12700000e+01,2.12800000e+01,2.12900000e+01,2.13000000e+01,2.13100000e+01,2.13200000e+01,2.13300000e+01,2.13400000e+01,2.13500000e+01,2.13600000e+01,2.13700000e+01,2.13800000e+01,2.13900000e+01,2.14000000e+01,2.14100000e+01,2.14200000e+01,2.14300000e+01,2.14400000e+01,2.14500000e+01,2.14600000e+01,2.14700000e+01,2.14800000e+01,2.14900000e+01,2.15000000e+01,2.15100000e+01,2.15200000e+01,2.15300000e+01,2.15400000e+01,2.15500000e+01,2.15600000e+01,2.15700000e+01,2.15800000e+01,2.15900000e+01,2.16000000e+01,2.16100000e+01,2.16200000e+01,2.16300000e+01,2.16400000e+01,2.16500000e+01,2.16600000e+01,2.16700000e+01,2.16800000e+01,2.16900000e+01,2.17000000e+01,2.17100000e+01,2.17200000e+01,2.17300000e+01,2.17400000e+01,2.17500000e+01,2.17600000e+01,2.17700000e+01,2.17800000e+01,2.17900000e+01,2.18000000e+01,2.18100000e+01,2.18200000e+01,2.18300000e+01,2.18400000e+01,2.18500000e+01,2.18600000e+01,2.18700000e+01,2.18800000e+01,2.18900000e+01,2.19000000e+01,2.19100000e+01,2.19200000e+01,2.19300000e+01,2.19400000e+01,2.19500000e+01,2.19600000e+01,2.19700000e+01,2.19800000e+01,2.19900000e+01,2.20000000e+01,2.20100000e+01,2.20200000e+01,2.20300000e+01,2.20400000e+01,2.20500000e+01,2.20600000e+01,2.20700000e+01,2.20800000e+01,2.20900000e+01,2.21000000e+01,2.21100000e+01,2.21200000e+01,2.21300000e+01,2.21400000e+01,2.21500000e+01,2.21600000e+01,2.21700000e+01,2.21800000e+01,2.21900000e+01,2.22000000e+01,2.22100000e+01,2.22200000e+01,2.22300000e+01,2.22400000e+01,2.22500000e+01,2.22600000e+01,2.22700000e+01,2.22800000e+01,2.22900000e+01,2.23000000e+01,2.23100000e+01,2.23200000e+01,2.23300000e+01,2.23400000e+01,2.23500000e+01,2.23600000e+01,2.23700000e+01,2.23800000e+01,2.23900000e+01,2.24000000e+01,2.24100000e+01,2.24200000e+01,2.24300000e+01,2.24400000e+01,2.24500000e+01,2.24600000e+01,2.24700000e+01,2.24800000e+01,2.24900000e+01,2.25000000e+01,2.25100000e+01,2.25200000e+01,2.25300000e+01,2.25400000e+01,2.25500000e+01,2.25600000e+01,2.25700000e+01,2.25800000e+01,2.25900000e+01,2.26000000e+01,2.26100000e+01,2.26200000e+01,2.26300000e+01,2.26400000e+01,2.26500000e+01,2.26600000e+01,2.26700000e+01,2.26800000e+01,2.26900000e+01,2.27000000e+01,2.27100000e+01,2.27200000e+01,2.27300000e+01,2.27400000e+01,2.27500000e+01,2.27600000e+01,2.27700000e+01,2.27800000e+01,2.27900000e+01,2.28000000e+01,2.28100000e+01,2.28200000e+01,2.28300000e+01,2.28400000e+01,2.28500000e+01,2.28600000e+01,2.28700000e+01,2.28800000e+01,2.28900000e+01,2.29000000e+01,2.29100000e+01,2.29200000e+01,2.29300000e+01,2.29400000e+01,2.29500000e+01,2.29600000e+01,2.29700000e+01,2.29800000e+01,2.29900000e+01,2.30000000e+01,2.30100000e+01,2.30200000e+01,2.30300000e+01,2.30400000e+01,2.30500000e+01,2.30600000e+01,2.30700000e+01,2.30800000e+01,2.30900000e+01,2.31000000e+01,2.31100000e+01,2.31200000e+01,2.31300000e+01,2.31400000e+01,2.31500000e+01,2.31600000e+01,2.31700000e+01,2.31800000e+01,2.31900000e+01,2.32000000e+01,2.32100000e+01,2.32200000e+01,2.32300000e+01,2.32400000e+01,2.32500000e+01,2.32600000e+01,2.32700000e+01,2.32800000e+01,2.32900000e+01,2.33000000e+01,2.33100000e+01,2.33200000e+01,2.33300000e+01,2.33400000e+01,2.33500000e+01,2.33600000e+01,2.33700000e+01,2.33800000e+01,2.33900000e+01,2.34000000e+01,2.34100000e+01,2.34200000e+01,2.34300000e+01,2.34400000e+01,2.34500000e+01,2.34600000e+01,2.34700000e+01,2.34800000e+01,2.34900000e+01,2.35000000e+01,2.35100000e+01,2.35200000e+01,2.35300000e+01,2.35400000e+01,2.35500000e+01,2.35600000e+01,2.35700000e+01,2.35800000e+01,2.35900000e+01,2.36000000e+01,2.36100000e+01,2.36200000e+01,2.36300000e+01,2.36400000e+01,2.36500000e+01,2.36600000e+01,2.36700000e+01,2.36800000e+01,2.36900000e+01,2.37000000e+01,2.37100000e+01,2.37200000e+01,2.37300000e+01,2.37400000e+01,2.37500000e+01,2.37600000e+01,2.37700000e+01,2.37800000e+01,2.37900000e+01,2.38000000e+01,2.38100000e+01,2.38200000e+01,2.38300000e+01,2.38400000e+01,2.38500000e+01,2.38600000e+01,2.38700000e+01,2.38800000e+01,2.38900000e+01,2.39000000e+01,2.39100000e+01,2.39200000e+01,2.39300000e+01,2.39400000e+01,2.39500000e+01,2.39600000e+01,2.39700000e+01,2.39800000e+01,2.39900000e+01,2.40000000e+01,2.40100000e+01,2.40200000e+01,2.40300000e+01,2.40400000e+01,2.40500000e+01,2.40600000e+01,2.40700000e+01,2.40800000e+01,2.40900000e+01,2.41000000e+01,2.41100000e+01,2.41200000e+01,2.41300000e+01,2.41400000e+01,2.41500000e+01,2.41600000e+01,2.41700000e+01,2.41800000e+01,2.41900000e+01,2.42000000e+01,2.42100000e+01,2.42200000e+01,2.42300000e+01,2.42400000e+01,2.42500000e+01,2.42600000e+01,2.42700000e+01,2.42800000e+01,2.42900000e+01,2.43000000e+01,2.43100000e+01,2.43200000e+01,2.43300000e+01,2.43400000e+01,2.43500000e+01,2.43600000e+01,2.43700000e+01,2.43800000e+01,2.43900000e+01,2.44000000e+01,2.44100000e+01,2.44200000e+01,2.44300000e+01,2.44400000e+01,2.44500000e+01,2.44600000e+01,2.44700000e+01,2.44800000e+01,2.44900000e+01,2.45000000e+01,2.45100000e+01,2.45200000e+01,2.45300000e+01,2.45400000e+01,2.45500000e+01,2.45600000e+01,2.45700000e+01,2.45800000e+01,2.45900000e+01,2.46000000e+01,2.46100000e+01,2.46200000e+01,2.46300000e+01,2.46400000e+01,2.46500000e+01,2.46600000e+01,2.46700000e+01,2.46800000e+01,2.46900000e+01,2.47000000e+01,2.47100000e+01,2.47200000e+01,2.47300000e+01,2.47400000e+01,2.47500000e+01,2.47600000e+01,2.47700000e+01,2.47800000e+01,2.47900000e+01,2.48000000e+01,2.48100000e+01,2.48200000e+01,2.48300000e+01,2.48400000e+01,2.48500000e+01,2.48600000e+01,2.48700000e+01,2.48800000e+01,2.48900000e+01,2.49000000e+01,2.49100000e+01,2.49200000e+01,2.49300000e+01,2.49400000e+01,2.49500000e+01,2.49600000e+01,2.49700000e+01,2.49800000e+01,2.49900000e+01,2.50000000e+01,2.50100000e+01,2.50200000e+01,2.50300000e+01,2.50400000e+01,2.50500000e+01,2.50600000e+01,2.50700000e+01,2.50800000e+01,2.50900000e+01,2.51000000e+01,2.51100000e+01,2.51200000e+01,2.51300000e+01,2.51400000e+01,2.51500000e+01,2.51600000e+01,2.51700000e+01,2.51800000e+01,2.51900000e+01,2.52000000e+01,2.52100000e+01,2.52200000e+01,2.52300000e+01,2.52400000e+01,2.52500000e+01,2.52600000e+01,2.52700000e+01,2.52800000e+01,2.52900000e+01,2.53000000e+01,2.53100000e+01,2.53200000e+01,2.53300000e+01,2.53400000e+01,2.53500000e+01,2.53600000e+01,2.53700000e+01,2.53800000e+01,2.53900000e+01,2.54000000e+01,2.54100000e+01,2.54200000e+01,2.54300000e+01,2.54400000e+01,2.54500000e+01,2.54600000e+01,2.54700000e+01,2.54800000e+01,2.54900000e+01,2.55000000e+01,2.55100000e+01,2.55200000e+01,2.55300000e+01,2.55400000e+01,2.55500000e+01,2.55600000e+01,2.55700000e+01,2.55800000e+01,2.55900000e+01,2.56000000e+01,2.56100000e+01,2.56200000e+01,2.56300000e+01,2.56400000e+01,2.56500000e+01,2.56600000e+01,2.56700000e+01,2.56800000e+01,2.56900000e+01,2.57000000e+01,2.57100000e+01,2.57200000e+01,2.57300000e+01,2.57400000e+01,2.57500000e+01,2.57600000e+01,2.57700000e+01,2.57800000e+01,2.57900000e+01,2.58000000e+01,2.58100000e+01,2.58200000e+01,2.58300000e+01,2.58400000e+01,2.58500000e+01,2.58600000e+01,2.58700000e+01,2.58800000e+01,2.58900000e+01,2.59000000e+01,2.59100000e+01,2.59200000e+01,2.59300000e+01,2.59400000e+01,2.59500000e+01,2.59600000e+01,2.59700000e+01,2.59800000e+01,2.59900000e+01,2.60000000e+01,2.60100000e+01,2.60200000e+01,2.60300000e+01,2.60400000e+01,2.60500000e+01,2.60600000e+01,2.60700000e+01,2.60800000e+01,2.60900000e+01,2.61000000e+01,2.61100000e+01,2.61200000e+01,2.61300000e+01,2.61400000e+01,2.61500000e+01,2.61600000e+01,2.61700000e+01,2.61800000e+01,2.61900000e+01,2.62000000e+01,2.62100000e+01,2.62200000e+01,2.62300000e+01,2.62400000e+01,2.62500000e+01,2.62600000e+01,2.62700000e+01,2.62800000e+01,2.62900000e+01,2.63000000e+01,2.63100000e+01,2.63200000e+01,2.63300000e+01,2.63400000e+01,2.63500000e+01,2.63600000e+01,2.63700000e+01,2.63800000e+01,2.63900000e+01,2.64000000e+01,2.64100000e+01,2.64200000e+01,2.64300000e+01,2.64400000e+01,2.64500000e+01,2.64600000e+01,2.64700000e+01,2.64800000e+01,2.64900000e+01,2.65000000e+01,2.65100000e+01,2.65200000e+01,2.65300000e+01,2.65400000e+01,2.65500000e+01,2.65600000e+01,2.65700000e+01,2.65800000e+01,2.65900000e+01,2.66000000e+01,2.66100000e+01,2.66200000e+01,2.66300000e+01,2.66400000e+01,2.66500000e+01,2.66600000e+01,2.66700000e+01,2.66800000e+01,2.66900000e+01,2.67000000e+01,2.67100000e+01,2.67200000e+01,2.67300000e+01,2.67400000e+01,2.67500000e+01,2.67600000e+01,2.67700000e+01,2.67800000e+01,2.67900000e+01,2.68000000e+01,2.68100000e+01,2.68200000e+01,2.68300000e+01,2.68400000e+01,2.68500000e+01,2.68600000e+01,2.68700000e+01,2.68800000e+01,2.68900000e+01,2.69000000e+01,2.69100000e+01,2.69200000e+01,2.69300000e+01,2.69400000e+01,2.69500000e+01,2.69600000e+01,2.69700000e+01,2.69800000e+01,2.69900000e+01,2.70000000e+01,2.70100000e+01,2.70200000e+01,2.70300000e+01,2.70400000e+01,2.70500000e+01,2.70600000e+01,2.70700000e+01,2.70800000e+01,2.70900000e+01,2.71000000e+01,2.71100000e+01,2.71200000e+01,2.71300000e+01,2.71400000e+01,2.71500000e+01,2.71600000e+01,2.71700000e+01,2.71800000e+01,2.71900000e+01,2.72000000e+01,2.72100000e+01,2.72200000e+01,2.72300000e+01,2.72400000e+01,2.72500000e+01,2.72600000e+01,2.72700000e+01,2.72800000e+01,2.72900000e+01,2.73000000e+01,2.73100000e+01,2.73200000e+01,2.73300000e+01,2.73400000e+01,2.73500000e+01,2.73600000e+01,2.73700000e+01,2.73800000e+01,2.73900000e+01,2.74000000e+01,2.74100000e+01,2.74200000e+01,2.74300000e+01,2.74400000e+01,2.74500000e+01,2.74600000e+01,2.74700000e+01,2.74800000e+01,2.74900000e+01,2.75000000e+01,2.75100000e+01,2.75200000e+01,2.75300000e+01,2.75400000e+01,2.75500000e+01,2.75600000e+01,2.75700000e+01,2.75800000e+01,2.75900000e+01,2.76000000e+01,2.76100000e+01,2.76200000e+01,2.76300000e+01,2.76400000e+01,2.76500000e+01,2.76600000e+01,2.76700000e+01,2.76800000e+01,2.76900000e+01,2.77000000e+01,2.77100000e+01,2.77200000e+01,2.77300000e+01,2.77400000e+01,2.77500000e+01,2.77600000e+01,2.77700000e+01,2.77800000e+01,2.77900000e+01,2.78000000e+01,2.78100000e+01,2.78200000e+01,2.78300000e+01,2.78400000e+01,2.78500000e+01,2.78600000e+01,2.78700000e+01,2.78800000e+01,2.78900000e+01,2.79000000e+01,2.79100000e+01,2.79200000e+01,2.79300000e+01,2.79400000e+01,2.79500000e+01,2.79600000e+01,2.79700000e+01,2.79800000e+01,2.79900000e+01,2.80000000e+01,2.80100000e+01,2.80200000e+01,2.80300000e+01,2.80400000e+01,2.80500000e+01,2.80600000e+01,2.80700000e+01,2.80800000e+01,2.80900000e+01,2.81000000e+01,2.81100000e+01,2.81200000e+01,2.81300000e+01,2.81400000e+01,2.81500000e+01,2.81600000e+01,2.81700000e+01,2.81800000e+01,2.81900000e+01,2.82000000e+01,2.82100000e+01,2.82200000e+01,2.82300000e+01,2.82400000e+01,2.82500000e+01,2.82600000e+01,2.82700000e+01,2.82800000e+01,2.82900000e+01,2.83000000e+01,2.83100000e+01,2.83200000e+01,2.83300000e+01,2.83400000e+01,2.83500000e+01,2.83600000e+01,2.83700000e+01,2.83800000e+01,2.83900000e+01,2.84000000e+01,2.84100000e+01,2.84200000e+01,2.84300000e+01,2.84400000e+01,2.84500000e+01,2.84600000e+01,2.84700000e+01,2.84800000e+01,2.84900000e+01,2.85000000e+01,2.85100000e+01,2.85200000e+01,2.85300000e+01,2.85400000e+01,2.85500000e+01,2.85600000e+01,2.85700000e+01,2.85800000e+01,2.85900000e+01,2.86000000e+01,2.86100000e+01,2.86200000e+01,2.86300000e+01,2.86400000e+01,2.86500000e+01,2.86600000e+01,2.86700000e+01,2.86800000e+01,2.86900000e+01,2.87000000e+01,2.87100000e+01,2.87200000e+01,2.87300000e+01,2.87400000e+01,2.87500000e+01,2.87600000e+01,2.87700000e+01,2.87800000e+01,2.87900000e+01,2.88000000e+01,2.88100000e+01,2.88200000e+01,2.88300000e+01,2.88400000e+01,2.88500000e+01,2.88600000e+01,2.88700000e+01,2.88800000e+01,2.88900000e+01,2.89000000e+01,2.89100000e+01,2.89200000e+01,2.89300000e+01,2.89400000e+01,2.89500000e+01,2.89600000e+01,2.89700000e+01,2.89800000e+01,2.89900000e+01,2.90000000e+01,2.90100000e+01,2.90200000e+01,2.90300000e+01,2.90400000e+01,2.90500000e+01,2.90600000e+01,2.90700000e+01,2.90800000e+01,2.90900000e+01,2.91000000e+01,2.91100000e+01,2.91200000e+01,2.91300000e+01,2.91400000e+01,2.91500000e+01,2.91600000e+01,2.91700000e+01,2.91800000e+01,2.91900000e+01,2.92000000e+01,2.92100000e+01,2.92200000e+01,2.92300000e+01,2.92400000e+01,2.92500000e+01,2.92600000e+01,2.92700000e+01,2.92800000e+01,2.92900000e+01,2.93000000e+01,2.93100000e+01,2.93200000e+01,2.93300000e+01,2.93400000e+01,2.93500000e+01,2.93600000e+01,2.93700000e+01,2.93800000e+01,2.93900000e+01,2.94000000e+01,2.94100000e+01,2.94200000e+01,2.94300000e+01,2.94400000e+01,2.94500000e+01,2.94600000e+01,2.94700000e+01,2.94800000e+01,2.94900000e+01,2.95000000e+01,2.95100000e+01,2.95200000e+01,2.95300000e+01,2.95400000e+01,2.95500000e+01,2.95600000e+01,2.95700000e+01,2.95800000e+01,2.95900000e+01,2.96000000e+01,2.96100000e+01,2.96200000e+01,2.96300000e+01,2.96400000e+01,2.96500000e+01,2.96600000e+01,2.96700000e+01,2.96800000e+01,2.96900000e+01,2.97000000e+01,2.97100000e+01,2.97200000e+01,2.97300000e+01,2.97400000e+01,2.97500000e+01,2.97600000e+01,2.97700000e+01,2.97800000e+01,2.97900000e+01,2.98000000e+01,2.98100000e+01,2.98200000e+01,2.98300000e+01,2.98400000e+01,2.98500000e+01,2.98600000e+01,2.98700000e+01,2.98800000e+01,2.98900000e+01,2.99000000e+01,2.99100000e+01,2.99200000e+01,2.99300000e+01,2.99400000e+01,2.99500000e+01,2.99600000e+01,2.99700000e+01,2.99800000e+01,2.99900000e+01,3.00000000e+01,3.00100000e+01,3.00200000e+01,3.00300000e+01,3.00400000e+01,3.00500000e+01,3.00600000e+01,3.00700000e+01,3.00800000e+01,3.00900000e+01,3.01000000e+01,3.01100000e+01,3.01200000e+01,3.01300000e+01,3.01400000e+01,3.01500000e+01,3.01600000e+01,3.01700000e+01,3.01800000e+01,3.01900000e+01,3.02000000e+01,3.02100000e+01,3.02200000e+01,3.02300000e+01,3.02400000e+01,3.02500000e+01,3.02600000e+01,3.02700000e+01,3.02800000e+01,3.02900000e+01,3.03000000e+01,3.03100000e+01,3.03200000e+01,3.03300000e+01,3.03400000e+01,3.03500000e+01,3.03600000e+01,3.03700000e+01,3.03800000e+01,3.03900000e+01,3.04000000e+01,3.04100000e+01,3.04200000e+01,3.04300000e+01,3.04400000e+01,3.04500000e+01,3.04600000e+01,3.04700000e+01,3.04800000e+01,3.04900000e+01,3.05000000e+01,3.05100000e+01,3.05200000e+01,3.05300000e+01,3.05400000e+01,3.05500000e+01,3.05600000e+01,3.05700000e+01,3.05800000e+01,3.05900000e+01,3.06000000e+01,3.06100000e+01,3.06200000e+01,3.06300000e+01,3.06400000e+01,3.06500000e+01,3.06600000e+01,3.06700000e+01,3.06800000e+01,3.06900000e+01,3.07000000e+01,3.07100000e+01,3.07200000e+01,3.07300000e+01,3.07400000e+01,3.07500000e+01,3.07600000e+01,3.07700000e+01,3.07800000e+01,3.07900000e+01,3.08000000e+01,3.08100000e+01,3.08200000e+01,3.08300000e+01,3.08400000e+01,3.08500000e+01,3.08600000e+01,3.08700000e+01,3.08800000e+01,3.08900000e+01,3.09000000e+01,3.09100000e+01,3.09200000e+01,3.09300000e+01,3.09400000e+01,3.09500000e+01,3.09600000e+01,3.09700000e+01,3.09800000e+01,3.09900000e+01,3.10000000e+01,3.10100000e+01,3.10200000e+01,3.10300000e+01,3.10400000e+01,3.10500000e+01,3.10600000e+01,3.10700000e+01,3.10800000e+01,3.10900000e+01,3.11000000e+01,3.11100000e+01,3.11200000e+01,3.11300000e+01,3.11400000e+01,3.11500000e+01,3.11600000e+01,3.11700000e+01,3.11800000e+01,3.11900000e+01,3.12000000e+01,3.12100000e+01,3.12200000e+01,3.12300000e+01,3.12400000e+01,3.12500000e+01,3.12600000e+01,3.12700000e+01,3.12800000e+01,3.12900000e+01,3.13000000e+01,3.13100000e+01,3.13200000e+01,3.13300000e+01,3.13400000e+01,3.13500000e+01,3.13600000e+01,3.13700000e+01,3.13800000e+01,3.13900000e+01,3.14000000e+01,3.14100000e+01,3.14200000e+01,3.14300000e+01,3.14400000e+01,3.14500000e+01,3.14600000e+01,3.14700000e+01,3.14800000e+01,3.14900000e+01,3.15000000e+01,3.15100000e+01,3.15200000e+01,3.15300000e+01,3.15400000e+01,3.15500000e+01,3.15600000e+01,3.15700000e+01,3.15800000e+01,3.15900000e+01,3.16000000e+01,3.16100000e+01,3.16200000e+01,3.16300000e+01,3.16400000e+01,3.16500000e+01,3.16600000e+01,3.16700000e+01,3.16800000e+01,3.16900000e+01,3.17000000e+01,3.17100000e+01,3.17200000e+01,3.17300000e+01,3.17400000e+01,3.17500000e+01,3.17600000e+01,3.17700000e+01,3.17800000e+01,3.17900000e+01,3.18000000e+01,3.18100000e+01,3.18200000e+01,3.18300000e+01,3.18400000e+01,3.18500000e+01,3.18600000e+01,3.18700000e+01,3.18800000e+01,3.18900000e+01,3.19000000e+01,3.19100000e+01,3.19200000e+01,3.19300000e+01,3.19400000e+01,3.19500000e+01,3.19600000e+01,3.19700000e+01,3.19800000e+01,3.19900000e+01,3.20000000e+01,3.20100000e+01,3.20200000e+01,3.20300000e+01,3.20400000e+01,3.20500000e+01,3.20600000e+01,3.20700000e+01,3.20800000e+01,3.20900000e+01,3.21000000e+01,3.21100000e+01,3.21200000e+01,3.21300000e+01,3.21400000e+01,3.21500000e+01,3.21600000e+01,3.21700000e+01,3.21800000e+01,3.21900000e+01,3.22000000e+01,3.22100000e+01,3.22200000e+01,3.22300000e+01,3.22400000e+01,3.22500000e+01,3.22600000e+01,3.22700000e+01,3.22800000e+01,3.22900000e+01,3.23000000e+01,3.23100000e+01,3.23200000e+01,3.23300000e+01,3.23400000e+01,3.23500000e+01,3.23600000e+01,3.23700000e+01,3.23800000e+01,3.23900000e+01,3.24000000e+01,3.24100000e+01,3.24200000e+01,3.24300000e+01,3.24400000e+01,3.24500000e+01,3.24600000e+01,3.24700000e+01,3.24800000e+01,3.24900000e+01,3.25000000e+01,3.25100000e+01,3.25200000e+01,3.25300000e+01,3.25400000e+01,3.25500000e+01,3.25600000e+01,3.25700000e+01,3.25800000e+01,3.25900000e+01,3.26000000e+01,3.26100000e+01,3.26200000e+01,3.26300000e+01,3.26400000e+01,3.26500000e+01,3.26600000e+01,3.26700000e+01,3.26800000e+01,3.26900000e+01,3.27000000e+01,3.27100000e+01,3.27200000e+01,3.27300000e+01,3.27400000e+01,3.27500000e+01,3.27600000e+01,3.27700000e+01,3.27800000e+01,3.27900000e+01,3.28000000e+01,3.28100000e+01,3.28200000e+01,3.28300000e+01,3.28400000e+01,3.28500000e+01,3.28600000e+01,3.28700000e+01,3.28800000e+01,3.28900000e+01,3.29000000e+01,3.29100000e+01,3.29200000e+01,3.29300000e+01,3.29400000e+01,3.29500000e+01,3.29600000e+01,3.29700000e+01,3.29800000e+01,3.29900000e+01,3.30000000e+01,3.30100000e+01,3.30200000e+01,3.30300000e+01,3.30400000e+01,3.30500000e+01,3.30600000e+01,3.30700000e+01,3.30800000e+01,3.30900000e+01,3.31000000e+01,3.31100000e+01,3.31200000e+01,3.31300000e+01,3.31400000e+01,3.31500000e+01,3.31600000e+01,3.31700000e+01,3.31800000e+01,3.31900000e+01,3.32000000e+01,3.32100000e+01,3.32200000e+01,3.32300000e+01,3.32400000e+01,3.32500000e+01,3.32600000e+01,3.32700000e+01,3.32800000e+01,3.32900000e+01,3.33000000e+01,3.33100000e+01,3.33200000e+01,3.33300000e+01,3.33400000e+01,3.33500000e+01,3.33600000e+01,3.33700000e+01,3.33800000e+01,3.33900000e+01,3.34000000e+01,3.34100000e+01,3.34200000e+01,3.34300000e+01,3.34400000e+01,3.34500000e+01,3.34600000e+01,3.34700000e+01,3.34800000e+01,3.34900000e+01,3.35000000e+01,3.35100000e+01,3.35200000e+01,3.35300000e+01,3.35400000e+01,3.35500000e+01,3.35600000e+01,3.35700000e+01,3.35800000e+01,3.35900000e+01,3.36000000e+01,3.36100000e+01,3.36200000e+01,3.36300000e+01,3.36400000e+01,3.36500000e+01,3.36600000e+01,3.36700000e+01,3.36800000e+01,3.36900000e+01,3.37000000e+01,3.37100000e+01,3.37200000e+01,3.37300000e+01,3.37400000e+01,3.37500000e+01,3.37600000e+01,3.37700000e+01,3.37800000e+01,3.37900000e+01,3.38000000e+01,3.38100000e+01,3.38200000e+01,3.38300000e+01,3.38400000e+01,3.38500000e+01,3.38600000e+01,3.38700000e+01,3.38800000e+01,3.38900000e+01,3.39000000e+01,3.39100000e+01,3.39200000e+01,3.39300000e+01,3.39400000e+01,3.39500000e+01,3.39600000e+01,3.39700000e+01,3.39800000e+01,3.39900000e+01,3.40000000e+01,3.40100000e+01,3.40200000e+01,3.40300000e+01,3.40400000e+01,3.40500000e+01,3.40600000e+01,3.40700000e+01,3.40800000e+01,3.40900000e+01,3.41000000e+01,3.41100000e+01,3.41200000e+01,3.41300000e+01,3.41400000e+01,3.41500000e+01,3.41600000e+01,3.41700000e+01,3.41800000e+01,3.41900000e+01,3.42000000e+01,3.42100000e+01,3.42200000e+01,3.42300000e+01,3.42400000e+01,3.42500000e+01,3.42600000e+01,3.42700000e+01,3.42800000e+01,3.42900000e+01,3.43000000e+01,3.43100000e+01,3.43200000e+01,3.43300000e+01,3.43400000e+01,3.43500000e+01,3.43600000e+01,3.43700000e+01,3.43800000e+01,3.43900000e+01,3.44000000e+01,3.44100000e+01,3.44200000e+01,3.44300000e+01,3.44400000e+01,3.44500000e+01,3.44600000e+01,3.44700000e+01,3.44800000e+01,3.44900000e+01,3.45000000e+01,3.45100000e+01,3.45200000e+01,3.45300000e+01,3.45400000e+01,3.45500000e+01,3.45600000e+01,3.45700000e+01,3.45800000e+01,3.45900000e+01,3.46000000e+01,3.46100000e+01,3.46200000e+01,3.46300000e+01,3.46400000e+01,3.46500000e+01,3.46600000e+01,3.46700000e+01,3.46800000e+01,3.46900000e+01,3.47000000e+01,3.47100000e+01,3.47200000e+01,3.47300000e+01,3.47400000e+01,3.47500000e+01,3.47600000e+01,3.47700000e+01,3.47800000e+01,3.47900000e+01,3.48000000e+01,3.48100000e+01,3.48200000e+01,3.48300000e+01,3.48400000e+01,3.48500000e+01,3.48600000e+01,3.48700000e+01,3.48800000e+01,3.48900000e+01,3.49000000e+01,3.49100000e+01,3.49200000e+01,3.49300000e+01,3.49400000e+01,3.49500000e+01,3.49600000e+01,3.49700000e+01,3.49800000e+01,3.49900000e+01,3.50000000e+01,3.50100000e+01,3.50200000e+01,3.50300000e+01,3.50400000e+01,3.50500000e+01,3.50600000e+01,3.50700000e+01,3.50800000e+01,3.50900000e+01,3.51000000e+01,3.51100000e+01,3.51200000e+01,3.51300000e+01,3.51400000e+01,3.51500000e+01,3.51600000e+01,3.51700000e+01,3.51800000e+01,3.51900000e+01,3.52000000e+01,3.52100000e+01,3.52200000e+01,3.52300000e+01,3.52400000e+01,3.52500000e+01,3.52600000e+01,3.52700000e+01,3.52800000e+01,3.52900000e+01,3.53000000e+01,3.53100000e+01,3.53200000e+01,3.53300000e+01,3.53400000e+01,3.53500000e+01,3.53600000e+01,3.53700000e+01,3.53800000e+01,3.53900000e+01,3.54000000e+01,3.54100000e+01,3.54200000e+01,3.54300000e+01,3.54400000e+01,3.54500000e+01,3.54600000e+01,3.54700000e+01,3.54800000e+01,3.54900000e+01,3.55000000e+01,3.55100000e+01,3.55200000e+01,3.55300000e+01,3.55400000e+01,3.55500000e+01,3.55600000e+01,3.55700000e+01,3.55800000e+01,3.55900000e+01,3.56000000e+01,3.56100000e+01,3.56200000e+01,3.56300000e+01,3.56400000e+01,3.56500000e+01,3.56600000e+01,3.56700000e+01,3.56800000e+01,3.56900000e+01,3.57000000e+01,3.57100000e+01,3.57200000e+01,3.57300000e+01,3.57400000e+01,3.57500000e+01,3.57600000e+01,3.57700000e+01,3.57800000e+01,3.57900000e+01,3.58000000e+01,3.58100000e+01,3.58200000e+01,3.58300000e+01,3.58400000e+01,3.58500000e+01,3.58600000e+01,3.58700000e+01,3.58800000e+01,3.58900000e+01,3.59000000e+01,3.59100000e+01,3.59200000e+01,3.59300000e+01,3.59400000e+01,3.59500000e+01,3.59600000e+01,3.59700000e+01,3.59800000e+01,3.59900000e+01,3.60000000e+01,3.60100000e+01,3.60200000e+01,3.60300000e+01,3.60400000e+01,3.60500000e+01,3.60600000e+01,3.60700000e+01,3.60800000e+01,3.60900000e+01,3.61000000e+01,3.61100000e+01,3.61200000e+01,3.61300000e+01,3.61400000e+01,3.61500000e+01,3.61600000e+01,3.61700000e+01,3.61800000e+01,3.61900000e+01,3.62000000e+01,3.62100000e+01,3.62200000e+01,3.62300000e+01,3.62400000e+01,3.62500000e+01,3.62600000e+01,3.62700000e+01,3.62800000e+01,3.62900000e+01,3.63000000e+01,3.63100000e+01,3.63200000e+01,3.63300000e+01,3.63400000e+01,3.63500000e+01,3.63600000e+01,3.63700000e+01,3.63800000e+01,3.63900000e+01,3.64000000e+01,3.64100000e+01,3.64200000e+01,3.64300000e+01,3.64400000e+01,3.64500000e+01,3.64600000e+01,3.64700000e+01,3.64800000e+01,3.64900000e+01,3.65000000e+01,3.65100000e+01,3.65200000e+01,3.65300000e+01,3.65400000e+01,3.65500000e+01,3.65600000e+01,3.65700000e+01,3.65800000e+01,3.65900000e+01,3.66000000e+01,3.66100000e+01,3.66200000e+01,3.66300000e+01,3.66400000e+01,3.66500000e+01,3.66600000e+01,3.66700000e+01,3.66800000e+01,3.66900000e+01,3.67000000e+01,3.67100000e+01,3.67200000e+01,3.67300000e+01,3.67400000e+01,3.67500000e+01,3.67600000e+01,3.67700000e+01,3.67800000e+01,3.67900000e+01,3.68000000e+01,3.68100000e+01,3.68200000e+01,3.68300000e+01,3.68400000e+01,3.68500000e+01,3.68600000e+01,3.68700000e+01,3.68800000e+01,3.68900000e+01,3.69000000e+01,3.69100000e+01,3.69200000e+01,3.69300000e+01,3.69400000e+01,3.69500000e+01,3.69600000e+01,3.69700000e+01,3.69800000e+01,3.69900000e+01,3.70000000e+01,3.70100000e+01,3.70200000e+01,3.70300000e+01,3.70400000e+01,3.70500000e+01,3.70600000e+01,3.70700000e+01,3.70800000e+01,3.70900000e+01,3.71000000e+01,3.71100000e+01,3.71200000e+01,3.71300000e+01,3.71400000e+01,3.71500000e+01,3.71600000e+01,3.71700000e+01,3.71800000e+01,3.71900000e+01,3.72000000e+01,3.72100000e+01,3.72200000e+01,3.72300000e+01,3.72400000e+01,3.72500000e+01,3.72600000e+01,3.72700000e+01,3.72800000e+01,3.72900000e+01,3.73000000e+01,3.73100000e+01,3.73200000e+01,3.73300000e+01,3.73400000e+01,3.73500000e+01,3.73600000e+01,3.73700000e+01,3.73800000e+01,3.73900000e+01,3.74000000e+01,3.74100000e+01,3.74200000e+01,3.74300000e+01,3.74400000e+01,3.74500000e+01,3.74600000e+01,3.74700000e+01,3.74800000e+01,3.74900000e+01,3.75000000e+01,3.75100000e+01,3.75200000e+01,3.75300000e+01,3.75400000e+01,3.75500000e+01,3.75600000e+01,3.75700000e+01,3.75800000e+01,3.75900000e+01,3.76000000e+01,3.76100000e+01,3.76200000e+01,3.76300000e+01,3.76400000e+01,3.76500000e+01,3.76600000e+01,3.76700000e+01,3.76800000e+01,3.76900000e+01,3.77000000e+01,3.77100000e+01,3.77200000e+01,3.77300000e+01,3.77400000e+01,3.77500000e+01,3.77600000e+01,3.77700000e+01,3.77800000e+01,3.77900000e+01,3.78000000e+01,3.78100000e+01,3.78200000e+01,3.78300000e+01,3.78400000e+01,3.78500000e+01,3.78600000e+01,3.78700000e+01,3.78800000e+01,3.78900000e+01,3.79000000e+01,3.79100000e+01,3.79200000e+01,3.79300000e+01,3.79400000e+01,3.79500000e+01,3.79600000e+01,3.79700000e+01,3.79800000e+01,3.79900000e+01,3.80000000e+01,3.80100000e+01,3.80200000e+01,3.80300000e+01,3.80400000e+01,3.80500000e+01,3.80600000e+01,3.80700000e+01,3.80800000e+01,3.80900000e+01,3.81000000e+01,3.81100000e+01,3.81200000e+01,3.81300000e+01,3.81400000e+01,3.81500000e+01,3.81600000e+01,3.81700000e+01,3.81800000e+01,3.81900000e+01,3.82000000e+01,3.82100000e+01,3.82200000e+01,3.82300000e+01,3.82400000e+01,3.82500000e+01,3.82600000e+01,3.82700000e+01,3.82800000e+01,3.82900000e+01,3.83000000e+01,3.83100000e+01,3.83200000e+01,3.83300000e+01,3.83400000e+01,3.83500000e+01,3.83600000e+01,3.83700000e+01,3.83800000e+01,3.83900000e+01,3.84000000e+01,3.84100000e+01,3.84200000e+01,3.84300000e+01,3.84400000e+01,3.84500000e+01,3.84600000e+01,3.84700000e+01,3.84800000e+01,3.84900000e+01,3.85000000e+01,3.85100000e+01,3.85200000e+01,3.85300000e+01,3.85400000e+01,3.85500000e+01,3.85600000e+01,3.85700000e+01,3.85800000e+01,3.85900000e+01,3.86000000e+01,3.86100000e+01,3.86200000e+01,3.86300000e+01,3.86400000e+01,3.86500000e+01,3.86600000e+01,3.86700000e+01,3.86800000e+01,3.86900000e+01,3.87000000e+01,3.87100000e+01,3.87200000e+01,3.87300000e+01,3.87400000e+01,3.87500000e+01,3.87600000e+01,3.87700000e+01,3.87800000e+01,3.87900000e+01,3.88000000e+01,3.88100000e+01,3.88200000e+01,3.88300000e+01,3.88400000e+01,3.88500000e+01,3.88600000e+01,3.88700000e+01,3.88800000e+01,3.88900000e+01,3.89000000e+01,3.89100000e+01,3.89200000e+01,3.89300000e+01,3.89400000e+01,3.89500000e+01,3.89600000e+01,3.89700000e+01,3.89800000e+01,3.89900000e+01,3.90000000e+01,3.90100000e+01,3.90200000e+01,3.90300000e+01,3.90400000e+01,3.90500000e+01,3.90600000e+01,3.90700000e+01,3.90800000e+01,3.90900000e+01,3.91000000e+01,3.91100000e+01,3.91200000e+01,3.91300000e+01,3.91400000e+01,3.91500000e+01,3.91600000e+01,3.91700000e+01,3.91800000e+01,3.91900000e+01,3.92000000e+01,3.92100000e+01,3.92200000e+01,3.92300000e+01,3.92400000e+01,3.92500000e+01,3.92600000e+01,3.92700000e+01,3.92800000e+01,3.92900000e+01,3.93000000e+01,3.93100000e+01,3.93200000e+01,3.93300000e+01,3.93400000e+01,3.93500000e+01,3.93600000e+01,3.93700000e+01,3.93800000e+01,3.93900000e+01,3.94000000e+01,3.94100000e+01,3.94200000e+01,3.94300000e+01,3.94400000e+01,3.94500000e+01,3.94600000e+01,3.94700000e+01,3.94800000e+01,3.94900000e+01,3.95000000e+01,3.95100000e+01,3.95200000e+01,3.95300000e+01,3.95400000e+01,3.95500000e+01,3.95600000e+01,3.95700000e+01,3.95800000e+01,3.95900000e+01,3.96000000e+01,3.96100000e+01,3.96200000e+01,3.96300000e+01,3.96400000e+01,3.96500000e+01,3.96600000e+01,3.96700000e+01,3.96800000e+01,3.96900000e+01,3.97000000e+01,3.97100000e+01,3.97200000e+01,3.97300000e+01,3.97400000e+01,3.97500000e+01,3.97600000e+01,3.97700000e+01,3.97800000e+01,3.97900000e+01,3.98000000e+01,3.98100000e+01,3.98200000e+01,3.98300000e+01,3.98400000e+01,3.98500000e+01,3.98600000e+01,3.98700000e+01,3.98800000e+01,3.98900000e+01,3.99000000e+01,3.99100000e+01,3.99200000e+01,3.99300000e+01,3.99400000e+01,3.99500000e+01,3.99600000e+01,3.99700000e+01,3.99800000e+01,3.99900000e+01,4.00000000e+01,4.00100000e+01,4.00200000e+01,4.00300000e+01,4.00400000e+01,4.00500000e+01,4.00600000e+01,4.00700000e+01,4.00800000e+01,4.00900000e+01,4.01000000e+01,4.01100000e+01,4.01200000e+01,4.01300000e+01,4.01400000e+01,4.01500000e+01,4.01600000e+01,4.01700000e+01,4.01800000e+01,4.01900000e+01,4.02000000e+01,4.02100000e+01,4.02200000e+01,4.02300000e+01,4.02400000e+01,4.02500000e+01,4.02600000e+01,4.02700000e+01,4.02800000e+01,4.02900000e+01,4.03000000e+01,4.03100000e+01,4.03200000e+01,4.03300000e+01,4.03400000e+01,4.03500000e+01,4.03600000e+01,4.03700000e+01,4.03800000e+01,4.03900000e+01,4.04000000e+01,4.04100000e+01,4.04200000e+01,4.04300000e+01,4.04400000e+01,4.04500000e+01,4.04600000e+01,4.04700000e+01,4.04800000e+01,4.04900000e+01,4.05000000e+01,4.05100000e+01,4.05200000e+01,4.05300000e+01,4.05400000e+01,4.05500000e+01,4.05600000e+01,4.05700000e+01,4.05800000e+01,4.05900000e+01,4.06000000e+01,4.06100000e+01,4.06200000e+01,4.06300000e+01,4.06400000e+01,4.06500000e+01,4.06600000e+01,4.06700000e+01,4.06800000e+01,4.06900000e+01,4.07000000e+01,4.07100000e+01,4.07200000e+01,4.07300000e+01,4.07400000e+01,4.07500000e+01,4.07600000e+01,4.07700000e+01,4.07800000e+01,4.07900000e+01,4.08000000e+01,4.08100000e+01,4.08200000e+01,4.08300000e+01,4.08400000e+01,4.08500000e+01,4.08600000e+01,4.08700000e+01,4.08800000e+01,4.08900000e+01,4.09000000e+01,4.09100000e+01,4.09200000e+01,4.09300000e+01,4.09400000e+01,4.09500000e+01,4.09600000e+01,4.09700000e+01,4.09800000e+01,4.09900000e+01,4.10000000e+01,4.10100000e+01,4.10200000e+01,4.10300000e+01,4.10400000e+01,4.10500000e+01,4.10600000e+01,4.10700000e+01,4.10800000e+01,4.10900000e+01,4.11000000e+01,4.11100000e+01,4.11200000e+01,4.11300000e+01,4.11400000e+01,4.11500000e+01,4.11600000e+01,4.11700000e+01,4.11800000e+01,4.11900000e+01,4.12000000e+01,4.12100000e+01,4.12200000e+01,4.12300000e+01,4.12400000e+01,4.12500000e+01,4.12600000e+01,4.12700000e+01,4.12800000e+01,4.12900000e+01,4.13000000e+01,4.13100000e+01,4.13200000e+01,4.13300000e+01,4.13400000e+01,4.13500000e+01,4.13600000e+01,4.13700000e+01,4.13800000e+01,4.13900000e+01,4.14000000e+01,4.14100000e+01,4.14200000e+01,4.14300000e+01,4.14400000e+01,4.14500000e+01,4.14600000e+01,4.14700000e+01,4.14800000e+01,4.14900000e+01,4.15000000e+01,4.15100000e+01,4.15200000e+01,4.15300000e+01,4.15400000e+01,4.15500000e+01,4.15600000e+01,4.15700000e+01,4.15800000e+01,4.15900000e+01,4.16000000e+01,4.16100000e+01,4.16200000e+01,4.16300000e+01,4.16400000e+01,4.16500000e+01,4.16600000e+01,4.16700000e+01,4.16800000e+01,4.16900000e+01,4.17000000e+01,4.17100000e+01,4.17200000e+01,4.17300000e+01,4.17400000e+01,4.17500000e+01,4.17600000e+01,4.17700000e+01,4.17800000e+01,4.17900000e+01,4.18000000e+01,4.18100000e+01,4.18200000e+01,4.18300000e+01,4.18400000e+01,4.18500000e+01,4.18600000e+01,4.18700000e+01,4.18800000e+01,4.18900000e+01,4.19000000e+01,4.19100000e+01,4.19200000e+01,4.19300000e+01,4.19400000e+01,4.19500000e+01,4.19600000e+01,4.19700000e+01,4.19800000e+01,4.19900000e+01,4.20000000e+01,4.20100000e+01,4.20200000e+01,4.20300000e+01,4.20400000e+01,4.20500000e+01,4.20600000e+01,4.20700000e+01,4.20800000e+01,4.20900000e+01,4.21000000e+01,4.21100000e+01,4.21200000e+01,4.21300000e+01,4.21400000e+01,4.21500000e+01,4.21600000e+01,4.21700000e+01,4.21800000e+01,4.21900000e+01,4.22000000e+01,4.22100000e+01,4.22200000e+01,4.22300000e+01,4.22400000e+01,4.22500000e+01,4.22600000e+01,4.22700000e+01,4.22800000e+01,4.22900000e+01,4.23000000e+01,4.23100000e+01,4.23200000e+01,4.23300000e+01,4.23400000e+01,4.23500000e+01,4.23600000e+01,4.23700000e+01,4.23800000e+01,4.23900000e+01,4.24000000e+01,4.24100000e+01,4.24200000e+01,4.24300000e+01,4.24400000e+01,4.24500000e+01,4.24600000e+01,4.24700000e+01,4.24800000e+01,4.24900000e+01,4.25000000e+01,4.25100000e+01,4.25200000e+01,4.25300000e+01,4.25400000e+01,4.25500000e+01,4.25600000e+01,4.25700000e+01,4.25800000e+01,4.25900000e+01,4.26000000e+01,4.26100000e+01,4.26200000e+01,4.26300000e+01,4.26400000e+01,4.26500000e+01,4.26600000e+01,4.26700000e+01,4.26800000e+01,4.26900000e+01,4.27000000e+01,4.27100000e+01,4.27200000e+01,4.27300000e+01,4.27400000e+01,4.27500000e+01,4.27600000e+01,4.27700000e+01,4.27800000e+01,4.27900000e+01,4.28000000e+01,4.28100000e+01,4.28200000e+01,4.28300000e+01,4.28400000e+01,4.28500000e+01,4.28600000e+01,4.28700000e+01,4.28800000e+01,4.28900000e+01,4.29000000e+01,4.29100000e+01,4.29200000e+01,4.29300000e+01,4.29400000e+01,4.29500000e+01,4.29600000e+01,4.29700000e+01,4.29800000e+01,4.29900000e+01,4.30000000e+01,4.30100000e+01,4.30200000e+01,4.30300000e+01,4.30400000e+01,4.30500000e+01,4.30600000e+01,4.30700000e+01,4.30800000e+01,4.30900000e+01,4.31000000e+01,4.31100000e+01,4.31200000e+01,4.31300000e+01,4.31400000e+01,4.31500000e+01,4.31600000e+01,4.31700000e+01,4.31800000e+01,4.31900000e+01,4.32000000e+01,4.32100000e+01,4.32200000e+01,4.32300000e+01,4.32400000e+01,4.32500000e+01,4.32600000e+01,4.32700000e+01,4.32800000e+01,4.32900000e+01,4.33000000e+01,4.33100000e+01,4.33200000e+01,4.33300000e+01,4.33400000e+01,4.33500000e+01,4.33600000e+01,4.33700000e+01,4.33800000e+01,4.33900000e+01,4.34000000e+01,4.34100000e+01,4.34200000e+01,4.34300000e+01,4.34400000e+01,4.34500000e+01,4.34600000e+01,4.34700000e+01,4.34800000e+01,4.34900000e+01,4.35000000e+01,4.35100000e+01,4.35200000e+01,4.35300000e+01,4.35400000e+01,4.35500000e+01,4.35600000e+01,4.35700000e+01,4.35800000e+01,4.35900000e+01,4.36000000e+01,4.36100000e+01,4.36200000e+01,4.36300000e+01,4.36400000e+01,4.36500000e+01,4.36600000e+01,4.36700000e+01,4.36800000e+01,4.36900000e+01,4.37000000e+01,4.37100000e+01,4.37200000e+01,4.37300000e+01,4.37400000e+01,4.37500000e+01,4.37600000e+01,4.37700000e+01,4.37800000e+01,4.37900000e+01,4.38000000e+01,4.38100000e+01,4.38200000e+01,4.38300000e+01,4.38400000e+01,4.38500000e+01,4.38600000e+01,4.38700000e+01,4.38800000e+01,4.38900000e+01,4.39000000e+01,4.39100000e+01,4.39200000e+01,4.39300000e+01,4.39400000e+01,4.39500000e+01,4.39600000e+01,4.39700000e+01,4.39800000e+01,4.39900000e+01,4.40000000e+01,4.40100000e+01,4.40200000e+01,4.40300000e+01,4.40400000e+01,4.40500000e+01,4.40600000e+01,4.40700000e+01,4.40800000e+01,4.40900000e+01,4.41000000e+01,4.41100000e+01,4.41200000e+01,4.41300000e+01,4.41400000e+01,4.41500000e+01,4.41600000e+01,4.41700000e+01,4.41800000e+01,4.41900000e+01,4.42000000e+01,4.42100000e+01,4.42200000e+01,4.42300000e+01,4.42400000e+01,4.42500000e+01,4.42600000e+01,4.42700000e+01,4.42800000e+01,4.42900000e+01,4.43000000e+01,4.43100000e+01,4.43200000e+01,4.43300000e+01,4.43400000e+01,4.43500000e+01,4.43600000e+01,4.43700000e+01,4.43800000e+01,4.43900000e+01,4.44000000e+01,4.44100000e+01,4.44200000e+01,4.44300000e+01,4.44400000e+01,4.44500000e+01,4.44600000e+01,4.44700000e+01,4.44800000e+01,4.44900000e+01,4.45000000e+01,4.45100000e+01,4.45200000e+01,4.45300000e+01,4.45400000e+01,4.45500000e+01,4.45600000e+01,4.45700000e+01,4.45800000e+01,4.45900000e+01,4.46000000e+01,4.46100000e+01,4.46200000e+01,4.46300000e+01,4.46400000e+01,4.46500000e+01,4.46600000e+01,4.46700000e+01,4.46800000e+01,4.46900000e+01,4.47000000e+01,4.47100000e+01,4.47200000e+01,4.47300000e+01,4.47400000e+01,4.47500000e+01,4.47600000e+01,4.47700000e+01,4.47800000e+01,4.47900000e+01,4.48000000e+01,4.48100000e+01,4.48200000e+01,4.48300000e+01,4.48400000e+01,4.48500000e+01,4.48600000e+01,4.48700000e+01,4.48800000e+01,4.48900000e+01,4.49000000e+01,4.49100000e+01,4.49200000e+01,4.49300000e+01,4.49400000e+01,4.49500000e+01,4.49600000e+01,4.49700000e+01,4.49800000e+01,4.49900000e+01,4.50000000e+01,4.50100000e+01,4.50200000e+01,4.50300000e+01,4.50400000e+01,4.50500000e+01,4.50600000e+01,4.50700000e+01,4.50800000e+01,4.50900000e+01,4.51000000e+01,4.51100000e+01,4.51200000e+01,4.51300000e+01,4.51400000e+01,4.51500000e+01,4.51600000e+01,4.51700000e+01,4.51800000e+01,4.51900000e+01,4.52000000e+01,4.52100000e+01,4.52200000e+01,4.52300000e+01,4.52400000e+01,4.52500000e+01,4.52600000e+01,4.52700000e+01,4.52800000e+01,4.52900000e+01,4.53000000e+01,4.53100000e+01,4.53200000e+01,4.53300000e+01,4.53400000e+01,4.53500000e+01,4.53600000e+01,4.53700000e+01,4.53800000e+01,4.53900000e+01,4.54000000e+01,4.54100000e+01,4.54200000e+01,4.54300000e+01,4.54400000e+01,4.54500000e+01,4.54600000e+01,4.54700000e+01,4.54800000e+01,4.54900000e+01,4.55000000e+01,4.55100000e+01,4.55200000e+01,4.55300000e+01,4.55400000e+01,4.55500000e+01,4.55600000e+01,4.55700000e+01,4.55800000e+01,4.55900000e+01,4.56000000e+01,4.56100000e+01,4.56200000e+01,4.56300000e+01,4.56400000e+01,4.56500000e+01,4.56600000e+01,4.56700000e+01,4.56800000e+01,4.56900000e+01,4.57000000e+01,4.57100000e+01,4.57200000e+01,4.57300000e+01,4.57400000e+01,4.57500000e+01,4.57600000e+01,4.57700000e+01,4.57800000e+01,4.57900000e+01,4.58000000e+01,4.58100000e+01,4.58200000e+01,4.58300000e+01,4.58400000e+01,4.58500000e+01,4.58600000e+01,4.58700000e+01,4.58800000e+01,4.58900000e+01,4.59000000e+01,4.59100000e+01,4.59200000e+01,4.59300000e+01,4.59400000e+01,4.59500000e+01,4.59600000e+01,4.59700000e+01,4.59800000e+01,4.59900000e+01,4.60000000e+01,4.60100000e+01,4.60200000e+01,4.60300000e+01,4.60400000e+01,4.60500000e+01,4.60600000e+01,4.60700000e+01,4.60800000e+01,4.60900000e+01,4.61000000e+01,4.61100000e+01,4.61200000e+01,4.61300000e+01,4.61400000e+01,4.61500000e+01,4.61600000e+01,4.61700000e+01,4.61800000e+01,4.61900000e+01,4.62000000e+01,4.62100000e+01,4.62200000e+01,4.62300000e+01,4.62400000e+01,4.62500000e+01,4.62600000e+01,4.62700000e+01,4.62800000e+01,4.62900000e+01,4.63000000e+01,4.63100000e+01,4.63200000e+01,4.63300000e+01,4.63400000e+01,4.63500000e+01,4.63600000e+01,4.63700000e+01,4.63800000e+01,4.63900000e+01,4.64000000e+01,4.64100000e+01,4.64200000e+01,4.64300000e+01,4.64400000e+01,4.64500000e+01,4.64600000e+01,4.64700000e+01,4.64800000e+01,4.64900000e+01,4.65000000e+01,4.65100000e+01,4.65200000e+01,4.65300000e+01,4.65400000e+01,4.65500000e+01,4.65600000e+01,4.65700000e+01,4.65800000e+01,4.65900000e+01,4.66000000e+01,4.66100000e+01,4.66200000e+01,4.66300000e+01,4.66400000e+01,4.66500000e+01,4.66600000e+01,4.66700000e+01,4.66800000e+01,4.66900000e+01,4.67000000e+01,4.67100000e+01,4.67200000e+01,4.67300000e+01,4.67400000e+01,4.67500000e+01,4.67600000e+01,4.67700000e+01,4.67800000e+01,4.67900000e+01,4.68000000e+01,4.68100000e+01,4.68200000e+01,4.68300000e+01,4.68400000e+01,4.68500000e+01,4.68600000e+01,4.68700000e+01,4.68800000e+01,4.68900000e+01,4.69000000e+01,4.69100000e+01,4.69200000e+01,4.69300000e+01,4.69400000e+01,4.69500000e+01,4.69600000e+01,4.69700000e+01,4.69800000e+01,4.69900000e+01,4.70000000e+01,4.70100000e+01,4.70200000e+01,4.70300000e+01,4.70400000e+01,4.70500000e+01,4.70600000e+01,4.70700000e+01,4.70800000e+01,4.70900000e+01,4.71000000e+01,4.71100000e+01,4.71200000e+01,4.71300000e+01,4.71400000e+01,4.71500000e+01,4.71600000e+01,4.71700000e+01,4.71800000e+01,4.71900000e+01,4.72000000e+01,4.72100000e+01,4.72200000e+01,4.72300000e+01,4.72400000e+01,4.72500000e+01,4.72600000e+01,4.72700000e+01,4.72800000e+01,4.72900000e+01,4.73000000e+01,4.73100000e+01,4.73200000e+01,4.73300000e+01,4.73400000e+01,4.73500000e+01,4.73600000e+01,4.73700000e+01,4.73800000e+01,4.73900000e+01,4.74000000e+01,4.74100000e+01,4.74200000e+01,4.74300000e+01,4.74400000e+01,4.74500000e+01,4.74600000e+01,4.74700000e+01,4.74800000e+01,4.74900000e+01,4.75000000e+01,4.75100000e+01,4.75200000e+01,4.75300000e+01,4.75400000e+01,4.75500000e+01,4.75600000e+01,4.75700000e+01,4.75800000e+01,4.75900000e+01,4.76000000e+01,4.76100000e+01,4.76200000e+01,4.76300000e+01,4.76400000e+01,4.76500000e+01,4.76600000e+01,4.76700000e+01,4.76800000e+01,4.76900000e+01,4.77000000e+01,4.77100000e+01,4.77200000e+01,4.77300000e+01,4.77400000e+01,4.77500000e+01,4.77600000e+01,4.77700000e+01,4.77800000e+01,4.77900000e+01,4.78000000e+01,4.78100000e+01,4.78200000e+01,4.78300000e+01,4.78400000e+01,4.78500000e+01,4.78600000e+01,4.78700000e+01,4.78800000e+01,4.78900000e+01,4.79000000e+01,4.79100000e+01,4.79200000e+01,4.79300000e+01,4.79400000e+01,4.79500000e+01,4.79600000e+01,4.79700000e+01,4.79800000e+01,4.79900000e+01,4.80000000e+01,4.80100000e+01,4.80200000e+01,4.80300000e+01,4.80400000e+01,4.80500000e+01,4.80600000e+01,4.80700000e+01,4.80800000e+01,4.80900000e+01,4.81000000e+01,4.81100000e+01,4.81200000e+01,4.81300000e+01,4.81400000e+01,4.81500000e+01,4.81600000e+01,4.81700000e+01,4.81800000e+01,4.81900000e+01,4.82000000e+01,4.82100000e+01,4.82200000e+01,4.82300000e+01,4.82400000e+01,4.82500000e+01,4.82600000e+01,4.82700000e+01,4.82800000e+01,4.82900000e+01,4.83000000e+01,4.83100000e+01,4.83200000e+01,4.83300000e+01,4.83400000e+01,4.83500000e+01,4.83600000e+01,4.83700000e+01,4.83800000e+01,4.83900000e+01,4.84000000e+01,4.84100000e+01,4.84200000e+01,4.84300000e+01,4.84400000e+01,4.84500000e+01,4.84600000e+01,4.84700000e+01,4.84800000e+01,4.84900000e+01,4.85000000e+01,4.85100000e+01,4.85200000e+01,4.85300000e+01,4.85400000e+01,4.85500000e+01,4.85600000e+01,4.85700000e+01,4.85800000e+01,4.85900000e+01,4.86000000e+01,4.86100000e+01,4.86200000e+01,4.86300000e+01,4.86400000e+01,4.86500000e+01,4.86600000e+01,4.86700000e+01,4.86800000e+01,4.86900000e+01,4.87000000e+01,4.87100000e+01,4.87200000e+01,4.87300000e+01,4.87400000e+01,4.87500000e+01,4.87600000e+01,4.87700000e+01,4.87800000e+01,4.87900000e+01,4.88000000e+01,4.88100000e+01,4.88200000e+01,4.88300000e+01,4.88400000e+01,4.88500000e+01,4.88600000e+01,4.88700000e+01,4.88800000e+01,4.88900000e+01,4.89000000e+01,4.89100000e+01,4.89200000e+01,4.89300000e+01,4.89400000e+01,4.89500000e+01,4.89600000e+01,4.89700000e+01,4.89800000e+01,4.89900000e+01,4.90000000e+01,4.90100000e+01,4.90200000e+01,4.90300000e+01,4.90400000e+01,4.90500000e+01,4.90600000e+01,4.90700000e+01,4.90800000e+01,4.90900000e+01,4.91000000e+01,4.91100000e+01,4.91200000e+01,4.91300000e+01,4.91400000e+01,4.91500000e+01,4.91600000e+01,4.91700000e+01,4.91800000e+01,4.91900000e+01,4.92000000e+01,4.92100000e+01,4.92200000e+01,4.92300000e+01,4.92400000e+01,4.92500000e+01,4.92600000e+01,4.92700000e+01,4.92800000e+01,4.92900000e+01,4.93000000e+01,4.93100000e+01,4.93200000e+01,4.93300000e+01,4.93400000e+01,4.93500000e+01,4.93600000e+01,4.93700000e+01,4.93800000e+01,4.93900000e+01,4.94000000e+01,4.94100000e+01,4.94200000e+01,4.94300000e+01,4.94400000e+01,4.94500000e+01,4.94600000e+01,4.94700000e+01,4.94800000e+01,4.94900000e+01,4.95000000e+01,4.95100000e+01,4.95200000e+01,4.95300000e+01,4.95400000e+01,4.95500000e+01,4.95600000e+01,4.95700000e+01,4.95800000e+01,4.95900000e+01,4.96000000e+01,4.96100000e+01,4.96200000e+01,4.96300000e+01,4.96400000e+01,4.96500000e+01,4.96600000e+01,4.96700000e+01,4.96800000e+01,4.96900000e+01,4.97000000e+01,4.97100000e+01,4.97200000e+01,4.97300000e+01,4.97400000e+01,4.97500000e+01,4.97600000e+01,4.97700000e+01,4.97800000e+01,4.97900000e+01,4.98000000e+01,4.98100000e+01,4.98200000e+01,4.98300000e+01,4.98400000e+01,4.98500000e+01,4.98600000e+01,4.98700000e+01,4.98800000e+01,4.98900000e+01,4.99000000e+01,4.99100000e+01,4.99200000e+01,4.99300000e+01,4.99400000e+01,4.99500000e+01,4.99600000e+01,4.99700000e+01,4.99800000e+01,4.99900000e+01,5.00000000e+01,5.00100000e+01,5.00200000e+01,5.00300000e+01,5.00400000e+01,5.00500000e+01,5.00600000e+01,5.00700000e+01,5.00800000e+01,5.00900000e+01,5.01000000e+01,5.01100000e+01,5.01200000e+01,5.01300000e+01,5.01400000e+01,5.01500000e+01,5.01600000e+01,5.01700000e+01,5.01800000e+01,5.01900000e+01,5.02000000e+01,5.02100000e+01,5.02200000e+01,5.02300000e+01,5.02400000e+01,5.02500000e+01,5.02600000e+01,5.02700000e+01,5.02800000e+01,5.02900000e+01,5.03000000e+01,5.03100000e+01,5.03200000e+01,5.03300000e+01,5.03400000e+01,5.03500000e+01,5.03600000e+01,5.03700000e+01,5.03800000e+01,5.03900000e+01,5.04000000e+01,5.04100000e+01,5.04200000e+01,5.04300000e+01,5.04400000e+01,5.04500000e+01,5.04600000e+01,5.04700000e+01,5.04800000e+01,5.04900000e+01,5.05000000e+01,5.05100000e+01,5.05200000e+01,5.05300000e+01,5.05400000e+01,5.05500000e+01,5.05600000e+01,5.05700000e+01,5.05800000e+01,5.05900000e+01,5.06000000e+01,5.06100000e+01,5.06200000e+01,5.06300000e+01,5.06400000e+01,5.06500000e+01,5.06600000e+01,5.06700000e+01,5.06800000e+01,5.06900000e+01,5.07000000e+01,5.07100000e+01,5.07200000e+01,5.07300000e+01,5.07400000e+01,5.07500000e+01,5.07600000e+01,5.07700000e+01,5.07800000e+01,5.07900000e+01,5.08000000e+01,5.08100000e+01,5.08200000e+01,5.08300000e+01,5.08400000e+01,5.08500000e+01,5.08600000e+01,5.08700000e+01,5.08800000e+01,5.08900000e+01,5.09000000e+01,5.09100000e+01,5.09200000e+01,5.09300000e+01,5.09400000e+01,5.09500000e+01,5.09600000e+01,5.09700000e+01,5.09800000e+01,5.09900000e+01,5.10000000e+01,5.10100000e+01,5.10200000e+01,5.10300000e+01,5.10400000e+01,5.10500000e+01,5.10600000e+01,5.10700000e+01,5.10800000e+01,5.10900000e+01,5.11000000e+01,5.11100000e+01,5.11200000e+01,5.11300000e+01,5.11400000e+01,5.11500000e+01,5.11600000e+01,5.11700000e+01,5.11800000e+01,5.11900000e+01,5.12000000e+01,5.12100000e+01,5.12200000e+01,5.12300000e+01,5.12400000e+01,5.12500000e+01,5.12600000e+01,5.12700000e+01,5.12800000e+01,5.12900000e+01,5.13000000e+01,5.13100000e+01,5.13200000e+01,5.13300000e+01,5.13400000e+01,5.13500000e+01,5.13600000e+01,5.13700000e+01,5.13800000e+01,5.13900000e+01,5.14000000e+01,5.14100000e+01,5.14200000e+01,5.14300000e+01,5.14400000e+01,5.14500000e+01,5.14600000e+01,5.14700000e+01,5.14800000e+01,5.14900000e+01,5.15000000e+01,5.15100000e+01,5.15200000e+01,5.15300000e+01,5.15400000e+01,5.15500000e+01,5.15600000e+01,5.15700000e+01,5.15800000e+01,5.15900000e+01,5.16000000e+01,5.16100000e+01,5.16200000e+01,5.16300000e+01,5.16400000e+01,5.16500000e+01,5.16600000e+01,5.16700000e+01,5.16800000e+01,5.16900000e+01,5.17000000e+01,5.17100000e+01,5.17200000e+01,5.17300000e+01,5.17400000e+01,5.17500000e+01,5.17600000e+01,5.17700000e+01,5.17800000e+01,5.17900000e+01,5.18000000e+01,5.18100000e+01,5.18200000e+01,5.18300000e+01,5.18400000e+01,5.18500000e+01,5.18600000e+01,5.18700000e+01,5.18800000e+01,5.18900000e+01,5.19000000e+01,5.19100000e+01,5.19200000e+01,5.19300000e+01,5.19400000e+01,5.19500000e+01,5.19600000e+01,5.19700000e+01,5.19800000e+01,5.19900000e+01,5.20000000e+01,5.20100000e+01,5.20200000e+01,5.20300000e+01,5.20400000e+01,5.20500000e+01,5.20600000e+01,5.20700000e+01,5.20800000e+01,5.20900000e+01,5.21000000e+01,5.21100000e+01,5.21200000e+01,5.21300000e+01,5.21400000e+01,5.21500000e+01,5.21600000e+01,5.21700000e+01,5.21800000e+01,5.21900000e+01,5.22000000e+01,5.22100000e+01,5.22200000e+01,5.22300000e+01,5.22400000e+01,5.22500000e+01,5.22600000e+01,5.22700000e+01,5.22800000e+01,5.22900000e+01,5.23000000e+01,5.23100000e+01,5.23200000e+01,5.23300000e+01,5.23400000e+01,5.23500000e+01,5.23600000e+01,5.23700000e+01,5.23800000e+01,5.23900000e+01,5.24000000e+01,5.24100000e+01,5.24200000e+01,5.24300000e+01,5.24400000e+01,5.24500000e+01,5.24600000e+01,5.24700000e+01,5.24800000e+01,5.24900000e+01,5.25000000e+01,5.25100000e+01,5.25200000e+01,5.25300000e+01,5.25400000e+01,5.25500000e+01,5.25600000e+01,5.25700000e+01,5.25800000e+01,5.25900000e+01,5.26000000e+01,5.26100000e+01,5.26200000e+01,5.26300000e+01,5.26400000e+01,5.26500000e+01,5.26600000e+01,5.26700000e+01,5.26800000e+01,5.26900000e+01,5.27000000e+01,5.27100000e+01,5.27200000e+01,5.27300000e+01,5.27400000e+01,5.27500000e+01,5.27600000e+01,5.27700000e+01,5.27800000e+01,5.27900000e+01,5.28000000e+01,5.28100000e+01,5.28200000e+01,5.28300000e+01,5.28400000e+01,5.28500000e+01,5.28600000e+01,5.28700000e+01,5.28800000e+01,5.28900000e+01,5.29000000e+01,5.29100000e+01,5.29200000e+01,5.29300000e+01,5.29400000e+01,5.29500000e+01,5.29600000e+01,5.29700000e+01,5.29800000e+01,5.29900000e+01,5.30000000e+01,5.30100000e+01,5.30200000e+01,5.30300000e+01,5.30400000e+01,5.30500000e+01,5.30600000e+01,5.30700000e+01,5.30800000e+01,5.30900000e+01,5.31000000e+01,5.31100000e+01,5.31200000e+01,5.31300000e+01,5.31400000e+01,5.31500000e+01,5.31600000e+01,5.31700000e+01,5.31800000e+01,5.31900000e+01,5.32000000e+01,5.32100000e+01,5.32200000e+01,5.32300000e+01,5.32400000e+01,5.32500000e+01,5.32600000e+01,5.32700000e+01,5.32800000e+01,5.32900000e+01,5.33000000e+01,5.33100000e+01,5.33200000e+01,5.33300000e+01,5.33400000e+01,5.33500000e+01,5.33600000e+01,5.33700000e+01,5.33800000e+01,5.33900000e+01,5.34000000e+01,5.34100000e+01,5.34200000e+01,5.34300000e+01,5.34400000e+01,5.34500000e+01,5.34600000e+01,5.34700000e+01,5.34800000e+01,5.34900000e+01,5.35000000e+01,5.35100000e+01,5.35200000e+01,5.35300000e+01,5.35400000e+01,5.35500000e+01,5.35600000e+01,5.35700000e+01,5.35800000e+01,5.35900000e+01,5.36000000e+01,5.36100000e+01,5.36200000e+01,5.36300000e+01,5.36400000e+01,5.36500000e+01,5.36600000e+01,5.36700000e+01,5.36800000e+01,5.36900000e+01,5.37000000e+01,5.37100000e+01,5.37200000e+01,5.37300000e+01,5.37400000e+01,5.37500000e+01,5.37600000e+01,5.37700000e+01,5.37800000e+01,5.37900000e+01,5.38000000e+01,5.38100000e+01,5.38200000e+01,5.38300000e+01,5.38400000e+01,5.38500000e+01,5.38600000e+01,5.38700000e+01,5.38800000e+01,5.38900000e+01,5.39000000e+01,5.39100000e+01,5.39200000e+01,5.39300000e+01,5.39400000e+01,5.39500000e+01,5.39600000e+01,5.39700000e+01,5.39800000e+01,5.39900000e+01,5.40000000e+01,5.40100000e+01,5.40200000e+01,5.40300000e+01,5.40400000e+01,5.40500000e+01,5.40600000e+01,5.40700000e+01,5.40800000e+01,5.40900000e+01,5.41000000e+01,5.41100000e+01,5.41200000e+01,5.41300000e+01,5.41400000e+01,5.41500000e+01,5.41600000e+01,5.41700000e+01,5.41800000e+01,5.41900000e+01,5.42000000e+01,5.42100000e+01,5.42200000e+01,5.42300000e+01,5.42400000e+01,5.42500000e+01,5.42600000e+01,5.42700000e+01,5.42800000e+01,5.42900000e+01,5.43000000e+01,5.43100000e+01,5.43200000e+01,5.43300000e+01,5.43400000e+01,5.43500000e+01,5.43600000e+01,5.43700000e+01,5.43800000e+01,5.43900000e+01,5.44000000e+01,5.44100000e+01,5.44200000e+01,5.44300000e+01,5.44400000e+01,5.44500000e+01,5.44600000e+01,5.44700000e+01,5.44800000e+01,5.44900000e+01,5.45000000e+01,5.45100000e+01,5.45200000e+01,5.45300000e+01,5.45400000e+01,5.45500000e+01,5.45600000e+01,5.45700000e+01,5.45800000e+01,5.45900000e+01,5.46000000e+01,5.46100000e+01,5.46200000e+01,5.46300000e+01,5.46400000e+01,5.46500000e+01,5.46600000e+01,5.46700000e+01,5.46800000e+01,5.46900000e+01,5.47000000e+01,5.47100000e+01,5.47200000e+01,5.47300000e+01,5.47400000e+01,5.47500000e+01,5.47600000e+01,5.47700000e+01,5.47800000e+01,5.47900000e+01,5.48000000e+01,5.48100000e+01,5.48200000e+01,5.48300000e+01,5.48400000e+01,5.48500000e+01,5.48600000e+01,5.48700000e+01,5.48800000e+01,5.48900000e+01,5.49000000e+01,5.49100000e+01,5.49200000e+01,5.49300000e+01,5.49400000e+01,5.49500000e+01,5.49600000e+01,5.49700000e+01,5.49800000e+01,5.49900000e+01,5.50000000e+01,5.50100000e+01,5.50200000e+01,5.50300000e+01,5.50400000e+01,5.50500000e+01,5.50600000e+01,5.50700000e+01,5.50800000e+01,5.50900000e+01,5.51000000e+01,5.51100000e+01,5.51200000e+01,5.51300000e+01,5.51400000e+01,5.51500000e+01,5.51600000e+01,5.51700000e+01,5.51800000e+01,5.51900000e+01,5.52000000e+01,5.52100000e+01,5.52200000e+01,5.52300000e+01,5.52400000e+01,5.52500000e+01,5.52600000e+01,5.52700000e+01,5.52800000e+01,5.52900000e+01,5.53000000e+01,5.53100000e+01,5.53200000e+01,5.53300000e+01,5.53400000e+01,5.53500000e+01,5.53600000e+01,5.53700000e+01,5.53800000e+01,5.53900000e+01,5.54000000e+01,5.54100000e+01,5.54200000e+01,5.54300000e+01,5.54400000e+01,5.54500000e+01,5.54600000e+01,5.54700000e+01,5.54800000e+01,5.54900000e+01,5.55000000e+01,5.55100000e+01,5.55200000e+01,5.55300000e+01,5.55400000e+01,5.55500000e+01,5.55600000e+01,5.55700000e+01,5.55800000e+01,5.55900000e+01,5.56000000e+01,5.56100000e+01,5.56200000e+01,5.56300000e+01,5.56400000e+01,5.56500000e+01,5.56600000e+01,5.56700000e+01,5.56800000e+01,5.56900000e+01,5.57000000e+01,5.57100000e+01,5.57200000e+01,5.57300000e+01,5.57400000e+01,5.57500000e+01,5.57600000e+01,5.57700000e+01,5.57800000e+01,5.57900000e+01,5.58000000e+01,5.58100000e+01,5.58200000e+01,5.58300000e+01,5.58400000e+01,5.58500000e+01,5.58600000e+01,5.58700000e+01,5.58800000e+01,5.58900000e+01,5.59000000e+01,5.59100000e+01,5.59200000e+01,5.59300000e+01,5.59400000e+01,5.59500000e+01,5.59600000e+01,5.59700000e+01,5.59800000e+01,5.59900000e+01,5.60000000e+01,5.60100000e+01,5.60200000e+01,5.60300000e+01,5.60400000e+01,5.60500000e+01,5.60600000e+01,5.60700000e+01,5.60800000e+01,5.60900000e+01,5.61000000e+01,5.61100000e+01,5.61200000e+01,5.61300000e+01,5.61400000e+01,5.61500000e+01,5.61600000e+01,5.61700000e+01,5.61800000e+01,5.61900000e+01,5.62000000e+01,5.62100000e+01,5.62200000e+01,5.62300000e+01,5.62400000e+01,5.62500000e+01,5.62600000e+01,5.62700000e+01,5.62800000e+01,5.62900000e+01,5.63000000e+01,5.63100000e+01,5.63200000e+01,5.63300000e+01,5.63400000e+01,5.63500000e+01,5.63600000e+01,5.63700000e+01,5.63800000e+01,5.63900000e+01,5.64000000e+01,5.64100000e+01,5.64200000e+01,5.64300000e+01,5.64400000e+01,5.64500000e+01,5.64600000e+01,5.64700000e+01,5.64800000e+01,5.64900000e+01,5.65000000e+01,5.65100000e+01,5.65200000e+01,5.65300000e+01,5.65400000e+01,5.65500000e+01,5.65600000e+01,5.65700000e+01,5.65800000e+01,5.65900000e+01,5.66000000e+01,5.66100000e+01,5.66200000e+01,5.66300000e+01,5.66400000e+01,5.66500000e+01,5.66600000e+01,5.66700000e+01,5.66800000e+01,5.66900000e+01,5.67000000e+01,5.67100000e+01,5.67200000e+01,5.67300000e+01,5.67400000e+01,5.67500000e+01,5.67600000e+01,5.67700000e+01,5.67800000e+01,5.67900000e+01,5.68000000e+01,5.68100000e+01,5.68200000e+01,5.68300000e+01,5.68400000e+01,5.68500000e+01,5.68600000e+01,5.68700000e+01,5.68800000e+01,5.68900000e+01,5.69000000e+01,5.69100000e+01,5.69200000e+01,5.69300000e+01,5.69400000e+01,5.69500000e+01,5.69600000e+01,5.69700000e+01,5.69800000e+01,5.69900000e+01,5.70000000e+01,5.70100000e+01,5.70200000e+01,5.70300000e+01,5.70400000e+01,5.70500000e+01,5.70600000e+01,5.70700000e+01,5.70800000e+01,5.70900000e+01,5.71000000e+01,5.71100000e+01,5.71200000e+01,5.71300000e+01,5.71400000e+01,5.71500000e+01,5.71600000e+01,5.71700000e+01,5.71800000e+01,5.71900000e+01,5.72000000e+01,5.72100000e+01,5.72200000e+01,5.72300000e+01,5.72400000e+01,5.72500000e+01,5.72600000e+01,5.72700000e+01,5.72800000e+01,5.72900000e+01,5.73000000e+01,5.73100000e+01,5.73200000e+01,5.73300000e+01,5.73400000e+01,5.73500000e+01,5.73600000e+01,5.73700000e+01,5.73800000e+01,5.73900000e+01,5.74000000e+01,5.74100000e+01,5.74200000e+01,5.74300000e+01,5.74400000e+01,5.74500000e+01,5.74600000e+01,5.74700000e+01,5.74800000e+01,5.74900000e+01,5.75000000e+01,5.75100000e+01,5.75200000e+01,5.75300000e+01,5.75400000e+01,5.75500000e+01,5.75600000e+01,5.75700000e+01,5.75800000e+01,5.75900000e+01,5.76000000e+01,5.76100000e+01,5.76200000e+01,5.76300000e+01,5.76400000e+01,5.76500000e+01,5.76600000e+01,5.76700000e+01,5.76800000e+01,5.76900000e+01,5.77000000e+01,5.77100000e+01,5.77200000e+01,5.77300000e+01,5.77400000e+01,5.77500000e+01,5.77600000e+01,5.77700000e+01,5.77800000e+01,5.77900000e+01,5.78000000e+01,5.78100000e+01,5.78200000e+01,5.78300000e+01,5.78400000e+01,5.78500000e+01,5.78600000e+01,5.78700000e+01,5.78800000e+01,5.78900000e+01,5.79000000e+01,5.79100000e+01,5.79200000e+01,5.79300000e+01,5.79400000e+01,5.79500000e+01,5.79600000e+01,5.79700000e+01,5.79800000e+01,5.79900000e+01,5.80000000e+01,5.80100000e+01,5.80200000e+01,5.80300000e+01,5.80400000e+01,5.80500000e+01,5.80600000e+01,5.80700000e+01,5.80800000e+01,5.80900000e+01,5.81000000e+01,5.81100000e+01,5.81200000e+01,5.81300000e+01,5.81400000e+01,5.81500000e+01,5.81600000e+01,5.81700000e+01,5.81800000e+01,5.81900000e+01,5.82000000e+01,5.82100000e+01,5.82200000e+01,5.82300000e+01,5.82400000e+01,5.82500000e+01,5.82600000e+01,5.82700000e+01,5.82800000e+01,5.82900000e+01,5.83000000e+01,5.83100000e+01,5.83200000e+01,5.83300000e+01,5.83400000e+01,5.83500000e+01,5.83600000e+01,5.83700000e+01,5.83800000e+01,5.83900000e+01,5.84000000e+01,5.84100000e+01,5.84200000e+01,5.84300000e+01,5.84400000e+01,5.84500000e+01,5.84600000e+01,5.84700000e+01,5.84800000e+01,5.84900000e+01,5.85000000e+01,5.85100000e+01,5.85200000e+01,5.85300000e+01,5.85400000e+01,5.85500000e+01,5.85600000e+01,5.85700000e+01,5.85800000e+01,5.85900000e+01,5.86000000e+01,5.86100000e+01,5.86200000e+01,5.86300000e+01,5.86400000e+01,5.86500000e+01,5.86600000e+01,5.86700000e+01,5.86800000e+01,5.86900000e+01,5.87000000e+01,5.87100000e+01,5.87200000e+01,5.87300000e+01,5.87400000e+01,5.87500000e+01,5.87600000e+01,5.87700000e+01,5.87800000e+01,5.87900000e+01,5.88000000e+01,5.88100000e+01,5.88200000e+01,5.88300000e+01,5.88400000e+01,5.88500000e+01,5.88600000e+01,5.88700000e+01,5.88800000e+01,5.88900000e+01,5.89000000e+01,5.89100000e+01,5.89200000e+01,5.89300000e+01,5.89400000e+01,5.89500000e+01,5.89600000e+01,5.89700000e+01,5.89800000e+01,5.89900000e+01,5.90000000e+01,5.90100000e+01,5.90200000e+01,5.90300000e+01,5.90400000e+01,5.90500000e+01,5.90600000e+01,5.90700000e+01,5.90800000e+01,5.90900000e+01,5.91000000e+01,5.91100000e+01,5.91200000e+01,5.91300000e+01,5.91400000e+01,5.91500000e+01,5.91600000e+01,5.91700000e+01,5.91800000e+01,5.91900000e+01,5.92000000e+01,5.92100000e+01,5.92200000e+01,5.92300000e+01,5.92400000e+01,5.92500000e+01,5.92600000e+01,5.92700000e+01,5.92800000e+01,5.92900000e+01,5.93000000e+01,5.93100000e+01,5.93200000e+01,5.93300000e+01,5.93400000e+01,5.93500000e+01,5.93600000e+01,5.93700000e+01,5.93800000e+01,5.93900000e+01,5.94000000e+01,5.94100000e+01,5.94200000e+01,5.94300000e+01,5.94400000e+01,5.94500000e+01,5.94600000e+01,5.94700000e+01,5.94800000e+01,5.94900000e+01,5.95000000e+01,5.95100000e+01,5.95200000e+01,5.95300000e+01,5.95400000e+01,5.95500000e+01,5.95600000e+01,5.95700000e+01,5.95800000e+01,5.95900000e+01,5.96000000e+01,5.96100000e+01,5.96200000e+01,5.96300000e+01,5.96400000e+01,5.96500000e+01,5.96600000e+01,5.96700000e+01,5.96800000e+01,5.96900000e+01,5.97000000e+01,5.97100000e+01,5.97200000e+01,5.97300000e+01,5.97400000e+01,5.97500000e+01,5.97600000e+01,5.97700000e+01,5.97800000e+01,5.97900000e+01,5.98000000e+01,5.98100000e+01,5.98200000e+01,5.98300000e+01,5.98400000e+01,5.98500000e+01,5.98600000e+01,5.98700000e+01,5.98800000e+01,5.98900000e+01,5.99000000e+01,5.99100000e+01,5.99200000e+01,5.99300000e+01,5.99400000e+01,5.99500000e+01,5.99600000e+01,5.99700000e+01,5.99800000e+01,5.99900000e+01,6.00000000e+01,6.00100000e+01,6.00200000e+01,6.00300000e+01,6.00400000e+01,6.00500000e+01,6.00600000e+01,6.00700000e+01,6.00800000e+01,6.00900000e+01,6.01000000e+01,6.01100000e+01,6.01200000e+01,6.01300000e+01,6.01400000e+01,6.01500000e+01,6.01600000e+01,6.01700000e+01,6.01800000e+01,6.01900000e+01,6.02000000e+01,6.02100000e+01,6.02200000e+01,6.02300000e+01,6.02400000e+01,6.02500000e+01,6.02600000e+01,6.02700000e+01,6.02800000e+01,6.02900000e+01,6.03000000e+01,6.03100000e+01,6.03200000e+01,6.03300000e+01,6.03400000e+01,6.03500000e+01,6.03600000e+01,6.03700000e+01,6.03800000e+01,6.03900000e+01,6.04000000e+01,6.04100000e+01,6.04200000e+01,6.04300000e+01,6.04400000e+01,6.04500000e+01,6.04600000e+01,6.04700000e+01,6.04800000e+01,6.04900000e+01,6.05000000e+01,6.05100000e+01,6.05200000e+01,6.05300000e+01,6.05400000e+01,6.05500000e+01,6.05600000e+01,6.05700000e+01,6.05800000e+01,6.05900000e+01,6.06000000e+01,6.06100000e+01,6.06200000e+01,6.06300000e+01,6.06400000e+01,6.06500000e+01,6.06600000e+01,6.06700000e+01,6.06800000e+01,6.06900000e+01,6.07000000e+01,6.07100000e+01,6.07200000e+01,6.07300000e+01,6.07400000e+01,6.07500000e+01,6.07600000e+01,6.07700000e+01,6.07800000e+01,6.07900000e+01,6.08000000e+01,6.08100000e+01,6.08200000e+01,6.08300000e+01,6.08400000e+01,6.08500000e+01,6.08600000e+01,6.08700000e+01,6.08800000e+01,6.08900000e+01,6.09000000e+01,6.09100000e+01,6.09200000e+01,6.09300000e+01,6.09400000e+01,6.09500000e+01,6.09600000e+01,6.09700000e+01,6.09800000e+01,6.09900000e+01,6.10000000e+01,6.10100000e+01,6.10200000e+01,6.10300000e+01,6.10400000e+01,6.10500000e+01,6.10600000e+01,6.10700000e+01,6.10800000e+01,6.10900000e+01,6.11000000e+01,6.11100000e+01,6.11200000e+01,6.11300000e+01,6.11400000e+01,6.11500000e+01,6.11600000e+01,6.11700000e+01,6.11800000e+01,6.11900000e+01,6.12000000e+01,6.12100000e+01,6.12200000e+01,6.12300000e+01,6.12400000e+01,6.12500000e+01,6.12600000e+01,6.12700000e+01,6.12800000e+01,6.12900000e+01,6.13000000e+01,6.13100000e+01,6.13200000e+01,6.13300000e+01,6.13400000e+01,6.13500000e+01,6.13600000e+01,6.13700000e+01,6.13800000e+01,6.13900000e+01,6.14000000e+01,6.14100000e+01,6.14200000e+01,6.14300000e+01,6.14400000e+01,6.14500000e+01,6.14600000e+01,6.14700000e+01,6.14800000e+01,6.14900000e+01,6.15000000e+01,6.15100000e+01,6.15200000e+01,6.15300000e+01,6.15400000e+01,6.15500000e+01,6.15600000e+01,6.15700000e+01,6.15800000e+01,6.15900000e+01,6.16000000e+01,6.16100000e+01,6.16200000e+01,6.16300000e+01,6.16400000e+01,6.16500000e+01,6.16600000e+01,6.16700000e+01,6.16800000e+01,6.16900000e+01,6.17000000e+01,6.17100000e+01,6.17200000e+01,6.17300000e+01,6.17400000e+01,6.17500000e+01,6.17600000e+01,6.17700000e+01,6.17800000e+01,6.17900000e+01,6.18000000e+01,6.18100000e+01,6.18200000e+01,6.18300000e+01,6.18400000e+01,6.18500000e+01,6.18600000e+01,6.18700000e+01,6.18800000e+01,6.18900000e+01,6.19000000e+01,6.19100000e+01,6.19200000e+01,6.19300000e+01,6.19400000e+01,6.19500000e+01,6.19600000e+01,6.19700000e+01,6.19800000e+01,6.19900000e+01,6.20000000e+01,6.20100000e+01,6.20200000e+01,6.20300000e+01,6.20400000e+01,6.20500000e+01,6.20600000e+01,6.20700000e+01,6.20800000e+01,6.20900000e+01,6.21000000e+01,6.21100000e+01,6.21200000e+01,6.21300000e+01,6.21400000e+01,6.21500000e+01,6.21600000e+01,6.21700000e+01,6.21800000e+01,6.21900000e+01,6.22000000e+01,6.22100000e+01,6.22200000e+01,6.22300000e+01,6.22400000e+01,6.22500000e+01,6.22600000e+01,6.22700000e+01,6.22800000e+01,6.22900000e+01,6.23000000e+01,6.23100000e+01,6.23200000e+01,6.23300000e+01,6.23400000e+01,6.23500000e+01,6.23600000e+01,6.23700000e+01,6.23800000e+01,6.23900000e+01,6.24000000e+01,6.24100000e+01,6.24200000e+01,6.24300000e+01,6.24400000e+01,6.24500000e+01,6.24600000e+01,6.24700000e+01,6.24800000e+01,6.24900000e+01,6.25000000e+01,6.25100000e+01,6.25200000e+01,6.25300000e+01,6.25400000e+01,6.25500000e+01,6.25600000e+01,6.25700000e+01,6.25800000e+01,6.25900000e+01,6.26000000e+01,6.26100000e+01,6.26200000e+01,6.26300000e+01,6.26400000e+01,6.26500000e+01,6.26600000e+01,6.26700000e+01,6.26800000e+01,6.26900000e+01,6.27000000e+01,6.27100000e+01,6.27200000e+01,6.27300000e+01,6.27400000e+01,6.27500000e+01,6.27600000e+01,6.27700000e+01,6.27800000e+01,6.27900000e+01,6.28000000e+01,6.28100000e+01,6.28200000e+01,6.28300000e+01,6.28400000e+01,6.28500000e+01,6.28600000e+01,6.28700000e+01,6.28800000e+01,6.28900000e+01,6.29000000e+01,6.29100000e+01,6.29200000e+01,6.29300000e+01,6.29400000e+01,6.29500000e+01,6.29600000e+01,6.29700000e+01,6.29800000e+01,6.29900000e+01,6.30000000e+01,6.30100000e+01,6.30200000e+01,6.30300000e+01,6.30400000e+01,6.30500000e+01,6.30600000e+01,6.30700000e+01,6.30800000e+01,6.30900000e+01,6.31000000e+01,6.31100000e+01,6.31200000e+01,6.31300000e+01,6.31400000e+01,6.31500000e+01,6.31600000e+01,6.31700000e+01,6.31800000e+01,6.31900000e+01,6.32000000e+01,6.32100000e+01,6.32200000e+01,6.32300000e+01,6.32400000e+01,6.32500000e+01,6.32600000e+01,6.32700000e+01,6.32800000e+01,6.32900000e+01,6.33000000e+01,6.33100000e+01,6.33200000e+01,6.33300000e+01,6.33400000e+01,6.33500000e+01,6.33600000e+01,6.33700000e+01,6.33800000e+01,6.33900000e+01,6.34000000e+01,6.34100000e+01,6.34200000e+01,6.34300000e+01,6.34400000e+01,6.34500000e+01,6.34600000e+01,6.34700000e+01,6.34800000e+01,6.34900000e+01,6.35000000e+01,6.35100000e+01,6.35200000e+01,6.35300000e+01,6.35400000e+01,6.35500000e+01,6.35600000e+01,6.35700000e+01,6.35800000e+01,6.35900000e+01,6.36000000e+01,6.36100000e+01,6.36200000e+01,6.36300000e+01,6.36400000e+01,6.36500000e+01,6.36600000e+01,6.36700000e+01,6.36800000e+01,6.36900000e+01,6.37000000e+01,6.37100000e+01,6.37200000e+01,6.37300000e+01,6.37400000e+01,6.37500000e+01,6.37600000e+01,6.37700000e+01,6.37800000e+01,6.37900000e+01,6.38000000e+01,6.38100000e+01,6.38200000e+01,6.38300000e+01,6.38400000e+01,6.38500000e+01,6.38600000e+01,6.38700000e+01,6.38800000e+01,6.38900000e+01,6.39000000e+01,6.39100000e+01,6.39200000e+01,6.39300000e+01,6.39400000e+01,6.39500000e+01,6.39600000e+01,6.39700000e+01,6.39800000e+01,6.39900000e+01,6.40000000e+01,6.40100000e+01,6.40200000e+01,6.40300000e+01,6.40400000e+01,6.40500000e+01,6.40600000e+01,6.40700000e+01,6.40800000e+01,6.40900000e+01,6.41000000e+01,6.41100000e+01,6.41200000e+01,6.41300000e+01,6.41400000e+01,6.41500000e+01,6.41600000e+01,6.41700000e+01,6.41800000e+01,6.41900000e+01,6.42000000e+01,6.42100000e+01,6.42200000e+01,6.42300000e+01,6.42400000e+01,6.42500000e+01,6.42600000e+01,6.42700000e+01,6.42800000e+01,6.42900000e+01,6.43000000e+01,6.43100000e+01,6.43200000e+01,6.43300000e+01,6.43400000e+01,6.43500000e+01,6.43600000e+01,6.43700000e+01,6.43800000e+01,6.43900000e+01,6.44000000e+01,6.44100000e+01,6.44200000e+01,6.44300000e+01,6.44400000e+01,6.44500000e+01,6.44600000e+01,6.44700000e+01,6.44800000e+01,6.44900000e+01,6.45000000e+01,6.45100000e+01,6.45200000e+01,6.45300000e+01,6.45400000e+01,6.45500000e+01,6.45600000e+01,6.45700000e+01,6.45800000e+01,6.45900000e+01,6.46000000e+01,6.46100000e+01,6.46200000e+01,6.46300000e+01,6.46400000e+01,6.46500000e+01,6.46600000e+01,6.46700000e+01,6.46800000e+01,6.46900000e+01,6.47000000e+01,6.47100000e+01,6.47200000e+01,6.47300000e+01,6.47400000e+01,6.47500000e+01,6.47600000e+01,6.47700000e+01,6.47800000e+01,6.47900000e+01,6.48000000e+01,6.48100000e+01,6.48200000e+01,6.48300000e+01,6.48400000e+01,6.48500000e+01,6.48600000e+01,6.48700000e+01,6.48800000e+01,6.48900000e+01,6.49000000e+01,6.49100000e+01,6.49200000e+01,6.49300000e+01,6.49400000e+01,6.49500000e+01,6.49600000e+01,6.49700000e+01,6.49800000e+01,6.49900000e+01,6.50000000e+01,6.50100000e+01,6.50200000e+01,6.50300000e+01,6.50400000e+01,6.50500000e+01,6.50600000e+01,6.50700000e+01,6.50800000e+01,6.50900000e+01,6.51000000e+01,6.51100000e+01,6.51200000e+01,6.51300000e+01,6.51400000e+01,6.51500000e+01,6.51600000e+01,6.51700000e+01,6.51800000e+01,6.51900000e+01,6.52000000e+01,6.52100000e+01,6.52200000e+01,6.52300000e+01,6.52400000e+01,6.52500000e+01,6.52600000e+01,6.52700000e+01,6.52800000e+01,6.52900000e+01,6.53000000e+01,6.53100000e+01,6.53200000e+01,6.53300000e+01,6.53400000e+01,6.53500000e+01,6.53600000e+01,6.53700000e+01,6.53800000e+01,6.53900000e+01,6.54000000e+01,6.54100000e+01,6.54200000e+01,6.54300000e+01,6.54400000e+01,6.54500000e+01,6.54600000e+01,6.54700000e+01,6.54800000e+01,6.54900000e+01,6.55000000e+01,6.55100000e+01,6.55200000e+01,6.55300000e+01,6.55400000e+01,6.55500000e+01,6.55600000e+01,6.55700000e+01,6.55800000e+01,6.55900000e+01,6.56000000e+01,6.56100000e+01,6.56200000e+01,6.56300000e+01,6.56400000e+01,6.56500000e+01,6.56600000e+01,6.56700000e+01,6.56800000e+01,6.56900000e+01,6.57000000e+01,6.57100000e+01,6.57200000e+01,6.57300000e+01,6.57400000e+01,6.57500000e+01,6.57600000e+01,6.57700000e+01,6.57800000e+01,6.57900000e+01,6.58000000e+01,6.58100000e+01,6.58200000e+01,6.58300000e+01,6.58400000e+01,6.58500000e+01,6.58600000e+01,6.58700000e+01,6.58800000e+01,6.58900000e+01,6.59000000e+01,6.59100000e+01,6.59200000e+01,6.59300000e+01,6.59400000e+01,6.59500000e+01,6.59600000e+01,6.59700000e+01,6.59800000e+01,6.59900000e+01,6.60000000e+01,6.60100000e+01,6.60200000e+01,6.60300000e+01,6.60400000e+01,6.60500000e+01,6.60600000e+01,6.60700000e+01,6.60800000e+01,6.60900000e+01,6.61000000e+01,6.61100000e+01,6.61200000e+01,6.61300000e+01,6.61400000e+01,6.61500000e+01,6.61600000e+01,6.61700000e+01,6.61800000e+01,6.61900000e+01,6.62000000e+01,6.62100000e+01,6.62200000e+01,6.62300000e+01,6.62400000e+01,6.62500000e+01,6.62600000e+01,6.62700000e+01,6.62800000e+01,6.62900000e+01,6.63000000e+01,6.63100000e+01,6.63200000e+01,6.63300000e+01,6.63400000e+01,6.63500000e+01,6.63600000e+01,6.63700000e+01,6.63800000e+01,6.63900000e+01,6.64000000e+01,6.64100000e+01,6.64200000e+01,6.64300000e+01,6.64400000e+01,6.64500000e+01,6.64600000e+01,6.64700000e+01,6.64800000e+01,6.64900000e+01,6.65000000e+01,6.65100000e+01,6.65200000e+01,6.65300000e+01,6.65400000e+01,6.65500000e+01,6.65600000e+01,6.65700000e+01,6.65800000e+01,6.65900000e+01,6.66000000e+01,6.66100000e+01,6.66200000e+01,6.66300000e+01,6.66400000e+01,6.66500000e+01,6.66600000e+01,6.66700000e+01,6.66800000e+01,6.66900000e+01,6.67000000e+01,6.67100000e+01,6.67200000e+01,6.67300000e+01,6.67400000e+01,6.67500000e+01,6.67600000e+01,6.67700000e+01,6.67800000e+01,6.67900000e+01,6.68000000e+01,6.68100000e+01,6.68200000e+01,6.68300000e+01,6.68400000e+01,6.68500000e+01,6.68600000e+01,6.68700000e+01,6.68800000e+01,6.68900000e+01,6.69000000e+01,6.69100000e+01,6.69200000e+01,6.69300000e+01,6.69400000e+01,6.69500000e+01,6.69600000e+01,6.69700000e+01,6.69800000e+01,6.69900000e+01,6.70000000e+01,6.70100000e+01,6.70200000e+01,6.70300000e+01,6.70400000e+01,6.70500000e+01,6.70600000e+01,6.70700000e+01,6.70800000e+01,6.70900000e+01,6.71000000e+01,6.71100000e+01,6.71200000e+01,6.71300000e+01,6.71400000e+01,6.71500000e+01,6.71600000e+01,6.71700000e+01,6.71800000e+01,6.71900000e+01,6.72000000e+01,6.72100000e+01,6.72200000e+01,6.72300000e+01,6.72400000e+01,6.72500000e+01,6.72600000e+01,6.72700000e+01,6.72800000e+01,6.72900000e+01,6.73000000e+01,6.73100000e+01,6.73200000e+01,6.73300000e+01,6.73400000e+01,6.73500000e+01,6.73600000e+01,6.73700000e+01,6.73800000e+01,6.73900000e+01,6.74000000e+01,6.74100000e+01,6.74200000e+01,6.74300000e+01,6.74400000e+01,6.74500000e+01,6.74600000e+01,6.74700000e+01,6.74800000e+01,6.74900000e+01,6.75000000e+01,6.75100000e+01,6.75200000e+01,6.75300000e+01,6.75400000e+01,6.75500000e+01,6.75600000e+01,6.75700000e+01,6.75800000e+01,6.75900000e+01,6.76000000e+01,6.76100000e+01,6.76200000e+01,6.76300000e+01,6.76400000e+01,6.76500000e+01,6.76600000e+01,6.76700000e+01,6.76800000e+01,6.76900000e+01,6.77000000e+01,6.77100000e+01,6.77200000e+01,6.77300000e+01,6.77400000e+01,6.77500000e+01,6.77600000e+01,6.77700000e+01,6.77800000e+01,6.77900000e+01,6.78000000e+01,6.78100000e+01,6.78200000e+01,6.78300000e+01,6.78400000e+01,6.78500000e+01,6.78600000e+01,6.78700000e+01,6.78800000e+01,6.78900000e+01,6.79000000e+01,6.79100000e+01,6.79200000e+01,6.79300000e+01,6.79400000e+01,6.79500000e+01,6.79600000e+01,6.79700000e+01,6.79800000e+01,6.79900000e+01,6.80000000e+01,6.80100000e+01,6.80200000e+01,6.80300000e+01,6.80400000e+01,6.80500000e+01,6.80600000e+01,6.80700000e+01,6.80800000e+01,6.80900000e+01,6.81000000e+01,6.81100000e+01,6.81200000e+01,6.81300000e+01,6.81400000e+01,6.81500000e+01,6.81600000e+01,6.81700000e+01,6.81800000e+01,6.81900000e+01,6.82000000e+01,6.82100000e+01,6.82200000e+01,6.82300000e+01,6.82400000e+01,6.82500000e+01,6.82600000e+01,6.82700000e+01,6.82800000e+01,6.82900000e+01,6.83000000e+01,6.83100000e+01,6.83200000e+01,6.83300000e+01,6.83400000e+01,6.83500000e+01,6.83600000e+01,6.83700000e+01,6.83800000e+01,6.83900000e+01,6.84000000e+01,6.84100000e+01,6.84200000e+01,6.84300000e+01,6.84400000e+01,6.84500000e+01,6.84600000e+01,6.84700000e+01,6.84800000e+01,6.84900000e+01,6.85000000e+01,6.85100000e+01,6.85200000e+01,6.85300000e+01,6.85400000e+01,6.85500000e+01,6.85600000e+01,6.85700000e+01,6.85800000e+01,6.85900000e+01,6.86000000e+01,6.86100000e+01,6.86200000e+01,6.86300000e+01,6.86400000e+01,6.86500000e+01,6.86600000e+01,6.86700000e+01,6.86800000e+01,6.86900000e+01,6.87000000e+01,6.87100000e+01,6.87200000e+01,6.87300000e+01,6.87400000e+01,6.87500000e+01,6.87600000e+01,6.87700000e+01,6.87800000e+01,6.87900000e+01,6.88000000e+01,6.88100000e+01,6.88200000e+01,6.88300000e+01,6.88400000e+01,6.88500000e+01,6.88600000e+01,6.88700000e+01,6.88800000e+01,6.88900000e+01,6.89000000e+01,6.89100000e+01,6.89200000e+01,6.89300000e+01,6.89400000e+01,6.89500000e+01,6.89600000e+01,6.89700000e+01,6.89800000e+01,6.89900000e+01,6.90000000e+01,6.90100000e+01,6.90200000e+01,6.90300000e+01,6.90400000e+01,6.90500000e+01,6.90600000e+01,6.90700000e+01,6.90800000e+01,6.90900000e+01,6.91000000e+01,6.91100000e+01,6.91200000e+01,6.91300000e+01,6.91400000e+01,6.91500000e+01,6.91600000e+01,6.91700000e+01,6.91800000e+01,6.91900000e+01,6.92000000e+01,6.92100000e+01,6.92200000e+01,6.92300000e+01,6.92400000e+01,6.92500000e+01,6.92600000e+01,6.92700000e+01,6.92800000e+01,6.92900000e+01,6.93000000e+01,6.93100000e+01,6.93200000e+01,6.93300000e+01,6.93400000e+01,6.93500000e+01,6.93600000e+01,6.93700000e+01,6.93800000e+01,6.93900000e+01,6.94000000e+01,6.94100000e+01,6.94200000e+01,6.94300000e+01,6.94400000e+01,6.94500000e+01,6.94600000e+01,6.94700000e+01,6.94800000e+01,6.94900000e+01,6.95000000e+01,6.95100000e+01,6.95200000e+01,6.95300000e+01,6.95400000e+01,6.95500000e+01,6.95600000e+01,6.95700000e+01,6.95800000e+01,6.95900000e+01,6.96000000e+01,6.96100000e+01,6.96200000e+01,6.96300000e+01,6.96400000e+01,6.96500000e+01,6.96600000e+01,6.96700000e+01,6.96800000e+01,6.96900000e+01,6.97000000e+01,6.97100000e+01,6.97200000e+01,6.97300000e+01,6.97400000e+01,6.97500000e+01,6.97600000e+01,6.97700000e+01,6.97800000e+01,6.97900000e+01,6.98000000e+01,6.98100000e+01,6.98200000e+01,6.98300000e+01,6.98400000e+01,6.98500000e+01,6.98600000e+01,6.98700000e+01,6.98800000e+01,6.98900000e+01,6.99000000e+01,6.99100000e+01,6.99200000e+01,6.99300000e+01,6.99400000e+01,6.99500000e+01,6.99600000e+01,6.99700000e+01,6.99800000e+01,6.99900000e+01,7.00000000e+01,7.00100000e+01,7.00200000e+01,7.00300000e+01,7.00400000e+01,7.00500000e+01,7.00600000e+01,7.00700000e+01,7.00800000e+01,7.00900000e+01,7.01000000e+01,7.01100000e+01,7.01200000e+01,7.01300000e+01,7.01400000e+01,7.01500000e+01,7.01600000e+01,7.01700000e+01,7.01800000e+01,7.01900000e+01,7.02000000e+01,7.02100000e+01,7.02200000e+01,7.02300000e+01,7.02400000e+01,7.02500000e+01,7.02600000e+01,7.02700000e+01,7.02800000e+01,7.02900000e+01,7.03000000e+01,7.03100000e+01,7.03200000e+01,7.03300000e+01,7.03400000e+01,7.03500000e+01,7.03600000e+01,7.03700000e+01,7.03800000e+01,7.03900000e+01,7.04000000e+01,7.04100000e+01,7.04200000e+01,7.04300000e+01,7.04400000e+01,7.04500000e+01,7.04600000e+01,7.04700000e+01,7.04800000e+01,7.04900000e+01,7.05000000e+01,7.05100000e+01,7.05200000e+01,7.05300000e+01,7.05400000e+01,7.05500000e+01,7.05600000e+01,7.05700000e+01,7.05800000e+01,7.05900000e+01,7.06000000e+01,7.06100000e+01,7.06200000e+01,7.06300000e+01,7.06400000e+01,7.06500000e+01,7.06600000e+01,7.06700000e+01,7.06800000e+01,7.06900000e+01,7.07000000e+01,7.07100000e+01,7.07200000e+01,7.07300000e+01,7.07400000e+01,7.07500000e+01,7.07600000e+01,7.07700000e+01,7.07800000e+01,7.07900000e+01,7.08000000e+01,7.08100000e+01,7.08200000e+01,7.08300000e+01,7.08400000e+01,7.08500000e+01,7.08600000e+01,7.08700000e+01,7.08800000e+01,7.08900000e+01,7.09000000e+01,7.09100000e+01,7.09200000e+01,7.09300000e+01,7.09400000e+01,7.09500000e+01,7.09600000e+01,7.09700000e+01,7.09800000e+01,7.09900000e+01,7.10000000e+01,7.10100000e+01,7.10200000e+01,7.10300000e+01,7.10400000e+01,7.10500000e+01,7.10600000e+01,7.10700000e+01,7.10800000e+01,7.10900000e+01,7.11000000e+01,7.11100000e+01,7.11200000e+01,7.11300000e+01,7.11400000e+01,7.11500000e+01,7.11600000e+01,7.11700000e+01,7.11800000e+01,7.11900000e+01,7.12000000e+01,7.12100000e+01,7.12200000e+01,7.12300000e+01,7.12400000e+01,7.12500000e+01,7.12600000e+01,7.12700000e+01,7.12800000e+01,7.12900000e+01,7.13000000e+01,7.13100000e+01,7.13200000e+01,7.13300000e+01,7.13400000e+01,7.13500000e+01,7.13600000e+01,7.13700000e+01,7.13800000e+01,7.13900000e+01,7.14000000e+01,7.14100000e+01,7.14200000e+01,7.14300000e+01,7.14400000e+01,7.14500000e+01,7.14600000e+01,7.14700000e+01,7.14800000e+01,7.14900000e+01,7.15000000e+01,7.15100000e+01,7.15200000e+01,7.15300000e+01,7.15400000e+01,7.15500000e+01,7.15600000e+01,7.15700000e+01,7.15800000e+01,7.15900000e+01,7.16000000e+01,7.16100000e+01,7.16200000e+01,7.16300000e+01,7.16400000e+01,7.16500000e+01,7.16600000e+01,7.16700000e+01,7.16800000e+01,7.16900000e+01,7.17000000e+01,7.17100000e+01,7.17200000e+01,7.17300000e+01,7.17400000e+01,7.17500000e+01,7.17600000e+01,7.17700000e+01,7.17800000e+01,7.17900000e+01,7.18000000e+01,7.18100000e+01,7.18200000e+01,7.18300000e+01,7.18400000e+01,7.18500000e+01,7.18600000e+01,7.18700000e+01,7.18800000e+01,7.18900000e+01,7.19000000e+01,7.19100000e+01,7.19200000e+01,7.19300000e+01,7.19400000e+01,7.19500000e+01,7.19600000e+01,7.19700000e+01,7.19800000e+01,7.19900000e+01,7.20000000e+01,7.20100000e+01,7.20200000e+01,7.20300000e+01,7.20400000e+01,7.20500000e+01,7.20600000e+01,7.20700000e+01,7.20800000e+01,7.20900000e+01,7.21000000e+01,7.21100000e+01,7.21200000e+01,7.21300000e+01,7.21400000e+01,7.21500000e+01,7.21600000e+01,7.21700000e+01,7.21800000e+01,7.21900000e+01,7.22000000e+01,7.22100000e+01,7.22200000e+01,7.22300000e+01,7.22400000e+01,7.22500000e+01,7.22600000e+01,7.22700000e+01,7.22800000e+01,7.22900000e+01,7.23000000e+01,7.23100000e+01,7.23200000e+01,7.23300000e+01,7.23400000e+01,7.23500000e+01,7.23600000e+01,7.23700000e+01,7.23800000e+01,7.23900000e+01,7.24000000e+01,7.24100000e+01,7.24200000e+01,7.24300000e+01,7.24400000e+01,7.24500000e+01,7.24600000e+01,7.24700000e+01,7.24800000e+01,7.24900000e+01,7.25000000e+01,7.25100000e+01,7.25200000e+01,7.25300000e+01,7.25400000e+01,7.25500000e+01,7.25600000e+01,7.25700000e+01,7.25800000e+01,7.25900000e+01,7.26000000e+01,7.26100000e+01,7.26200000e+01,7.26300000e+01,7.26400000e+01,7.26500000e+01,7.26600000e+01,7.26700000e+01,7.26800000e+01,7.26900000e+01,7.27000000e+01,7.27100000e+01,7.27200000e+01,7.27300000e+01,7.27400000e+01,7.27500000e+01,7.27600000e+01,7.27700000e+01,7.27800000e+01,7.27900000e+01,7.28000000e+01,7.28100000e+01,7.28200000e+01,7.28300000e+01,7.28400000e+01,7.28500000e+01,7.28600000e+01,7.28700000e+01,7.28800000e+01,7.28900000e+01,7.29000000e+01,7.29100000e+01,7.29200000e+01,7.29300000e+01,7.29400000e+01,7.29500000e+01,7.29600000e+01,7.29700000e+01,7.29800000e+01,7.29900000e+01,7.30000000e+01,7.30100000e+01,7.30200000e+01,7.30300000e+01,7.30400000e+01,7.30500000e+01,7.30600000e+01,7.30700000e+01,7.30800000e+01,7.30900000e+01,7.31000000e+01,7.31100000e+01,7.31200000e+01,7.31300000e+01,7.31400000e+01,7.31500000e+01,7.31600000e+01,7.31700000e+01,7.31800000e+01,7.31900000e+01,7.32000000e+01,7.32100000e+01,7.32200000e+01,7.32300000e+01,7.32400000e+01,7.32500000e+01,7.32600000e+01,7.32700000e+01,7.32800000e+01,7.32900000e+01,7.33000000e+01,7.33100000e+01,7.33200000e+01,7.33300000e+01,7.33400000e+01,7.33500000e+01,7.33600000e+01,7.33700000e+01,7.33800000e+01,7.33900000e+01,7.34000000e+01,7.34100000e+01,7.34200000e+01,7.34300000e+01,7.34400000e+01,7.34500000e+01,7.34600000e+01,7.34700000e+01,7.34800000e+01,7.34900000e+01,7.35000000e+01,7.35100000e+01,7.35200000e+01,7.35300000e+01,7.35400000e+01,7.35500000e+01,7.35600000e+01,7.35700000e+01,7.35800000e+01,7.35900000e+01,7.36000000e+01,7.36100000e+01,7.36200000e+01,7.36300000e+01,7.36400000e+01,7.36500000e+01,7.36600000e+01,7.36700000e+01,7.36800000e+01,7.36900000e+01,7.37000000e+01,7.37100000e+01,7.37200000e+01,7.37300000e+01,7.37400000e+01,7.37500000e+01,7.37600000e+01,7.37700000e+01,7.37800000e+01,7.37900000e+01,7.38000000e+01,7.38100000e+01,7.38200000e+01,7.38300000e+01,7.38400000e+01,7.38500000e+01,7.38600000e+01,7.38700000e+01,7.38800000e+01,7.38900000e+01,7.39000000e+01,7.39100000e+01,7.39200000e+01,7.39300000e+01,7.39400000e+01,7.39500000e+01,7.39600000e+01,7.39700000e+01,7.39800000e+01,7.39900000e+01,7.40000000e+01,7.40100000e+01,7.40200000e+01,7.40300000e+01,7.40400000e+01,7.40500000e+01,7.40600000e+01,7.40700000e+01,7.40800000e+01,7.40900000e+01,7.41000000e+01,7.41100000e+01,7.41200000e+01,7.41300000e+01,7.41400000e+01,7.41500000e+01,7.41600000e+01,7.41700000e+01,7.41800000e+01,7.41900000e+01,7.42000000e+01,7.42100000e+01,7.42200000e+01,7.42300000e+01,7.42400000e+01,7.42500000e+01,7.42600000e+01,7.42700000e+01,7.42800000e+01,7.42900000e+01,7.43000000e+01,7.43100000e+01,7.43200000e+01,7.43300000e+01,7.43400000e+01,7.43500000e+01,7.43600000e+01,7.43700000e+01,7.43800000e+01,7.43900000e+01,7.44000000e+01,7.44100000e+01,7.44200000e+01,7.44300000e+01,7.44400000e+01,7.44500000e+01,7.44600000e+01,7.44700000e+01,7.44800000e+01,7.44900000e+01,7.45000000e+01,7.45100000e+01,7.45200000e+01,7.45300000e+01,7.45400000e+01,7.45500000e+01,7.45600000e+01,7.45700000e+01,7.45800000e+01,7.45900000e+01,7.46000000e+01,7.46100000e+01,7.46200000e+01,7.46300000e+01,7.46400000e+01,7.46500000e+01,7.46600000e+01,7.46700000e+01,7.46800000e+01,7.46900000e+01,7.47000000e+01,7.47100000e+01,7.47200000e+01,7.47300000e+01,7.47400000e+01,7.47500000e+01,7.47600000e+01,7.47700000e+01,7.47800000e+01,7.47900000e+01,7.48000000e+01,7.48100000e+01,7.48200000e+01,7.48300000e+01,7.48400000e+01,7.48500000e+01,7.48600000e+01,7.48700000e+01,7.48800000e+01,7.48900000e+01,7.49000000e+01,7.49100000e+01,7.49200000e+01,7.49300000e+01,7.49400000e+01,7.49500000e+01,7.49600000e+01,7.49700000e+01,7.49800000e+01,7.49900000e+01,7.50000000e+01,7.50100000e+01,7.50200000e+01,7.50300000e+01,7.50400000e+01,7.50500000e+01,7.50600000e+01,7.50700000e+01,7.50800000e+01,7.50900000e+01,7.51000000e+01,7.51100000e+01,7.51200000e+01,7.51300000e+01,7.51400000e+01,7.51500000e+01,7.51600000e+01,7.51700000e+01,7.51800000e+01,7.51900000e+01,7.52000000e+01,7.52100000e+01,7.52200000e+01,7.52300000e+01,7.52400000e+01,7.52500000e+01,7.52600000e+01,7.52700000e+01,7.52800000e+01,7.52900000e+01,7.53000000e+01,7.53100000e+01,7.53200000e+01,7.53300000e+01,7.53400000e+01,7.53500000e+01,7.53600000e+01,7.53700000e+01,7.53800000e+01,7.53900000e+01,7.54000000e+01,7.54100000e+01,7.54200000e+01,7.54300000e+01,7.54400000e+01,7.54500000e+01,7.54600000e+01,7.54700000e+01,7.54800000e+01,7.54900000e+01,7.55000000e+01,7.55100000e+01,7.55200000e+01,7.55300000e+01,7.55400000e+01,7.55500000e+01,7.55600000e+01,7.55700000e+01,7.55800000e+01,7.55900000e+01,7.56000000e+01,7.56100000e+01,7.56200000e+01,7.56300000e+01,7.56400000e+01,7.56500000e+01,7.56600000e+01,7.56700000e+01,7.56800000e+01,7.56900000e+01,7.57000000e+01,7.57100000e+01,7.57200000e+01,7.57300000e+01,7.57400000e+01,7.57500000e+01,7.57600000e+01,7.57700000e+01,7.57800000e+01,7.57900000e+01,7.58000000e+01,7.58100000e+01,7.58200000e+01,7.58300000e+01,7.58400000e+01,7.58500000e+01,7.58600000e+01,7.58700000e+01,7.58800000e+01,7.58900000e+01,7.59000000e+01,7.59100000e+01,7.59200000e+01,7.59300000e+01,7.59400000e+01,7.59500000e+01,7.59600000e+01,7.59700000e+01,7.59800000e+01,7.59900000e+01,7.60000000e+01,7.60100000e+01,7.60200000e+01,7.60300000e+01,7.60400000e+01,7.60500000e+01,7.60600000e+01,7.60700000e+01,7.60800000e+01,7.60900000e+01,7.61000000e+01,7.61100000e+01,7.61200000e+01,7.61300000e+01,7.61400000e+01,7.61500000e+01,7.61600000e+01,7.61700000e+01,7.61800000e+01,7.61900000e+01,7.62000000e+01,7.62100000e+01,7.62200000e+01,7.62300000e+01,7.62400000e+01,7.62500000e+01,7.62600000e+01,7.62700000e+01,7.62800000e+01,7.62900000e+01,7.63000000e+01,7.63100000e+01,7.63200000e+01,7.63300000e+01,7.63400000e+01,7.63500000e+01,7.63600000e+01,7.63700000e+01,7.63800000e+01,7.63900000e+01,7.64000000e+01,7.64100000e+01,7.64200000e+01,7.64300000e+01,7.64400000e+01,7.64500000e+01,7.64600000e+01,7.64700000e+01,7.64800000e+01,7.64900000e+01,7.65000000e+01,7.65100000e+01,7.65200000e+01,7.65300000e+01,7.65400000e+01,7.65500000e+01,7.65600000e+01,7.65700000e+01,7.65800000e+01,7.65900000e+01,7.66000000e+01,7.66100000e+01,7.66200000e+01,7.66300000e+01,7.66400000e+01,7.66500000e+01,7.66600000e+01,7.66700000e+01,7.66800000e+01,7.66900000e+01,7.67000000e+01,7.67100000e+01,7.67200000e+01,7.67300000e+01,7.67400000e+01,7.67500000e+01,7.67600000e+01,7.67700000e+01,7.67800000e+01,7.67900000e+01,7.68000000e+01,7.68100000e+01,7.68200000e+01,7.68300000e+01,7.68400000e+01,7.68500000e+01,7.68600000e+01,7.68700000e+01,7.68800000e+01,7.68900000e+01,7.69000000e+01,7.69100000e+01,7.69200000e+01,7.69300000e+01,7.69400000e+01,7.69500000e+01,7.69600000e+01,7.69700000e+01,7.69800000e+01,7.69900000e+01,7.70000000e+01,7.70100000e+01,7.70200000e+01,7.70300000e+01,7.70400000e+01,7.70500000e+01,7.70600000e+01,7.70700000e+01,7.70800000e+01,7.70900000e+01,7.71000000e+01,7.71100000e+01,7.71200000e+01,7.71300000e+01,7.71400000e+01,7.71500000e+01,7.71600000e+01,7.71700000e+01,7.71800000e+01,7.71900000e+01,7.72000000e+01,7.72100000e+01,7.72200000e+01,7.72300000e+01,7.72400000e+01,7.72500000e+01,7.72600000e+01,7.72700000e+01,7.72800000e+01,7.72900000e+01,7.73000000e+01,7.73100000e+01,7.73200000e+01,7.73300000e+01,7.73400000e+01,7.73500000e+01,7.73600000e+01,7.73700000e+01,7.73800000e+01,7.73900000e+01,7.74000000e+01,7.74100000e+01,7.74200000e+01,7.74300000e+01,7.74400000e+01,7.74500000e+01,7.74600000e+01,7.74700000e+01,7.74800000e+01,7.74900000e+01,7.75000000e+01,7.75100000e+01,7.75200000e+01,7.75300000e+01,7.75400000e+01,7.75500000e+01,7.75600000e+01,7.75700000e+01,7.75800000e+01,7.75900000e+01,7.76000000e+01,7.76100000e+01,7.76200000e+01,7.76300000e+01,7.76400000e+01,7.76500000e+01,7.76600000e+01,7.76700000e+01,7.76800000e+01,7.76900000e+01,7.77000000e+01,7.77100000e+01,7.77200000e+01,7.77300000e+01,7.77400000e+01,7.77500000e+01,7.77600000e+01,7.77700000e+01,7.77800000e+01,7.77900000e+01,7.78000000e+01,7.78100000e+01,7.78200000e+01,7.78300000e+01,7.78400000e+01,7.78500000e+01,7.78600000e+01,7.78700000e+01,7.78800000e+01,7.78900000e+01,7.79000000e+01,7.79100000e+01,7.79200000e+01,7.79300000e+01,7.79400000e+01,7.79500000e+01,7.79600000e+01,7.79700000e+01,7.79800000e+01,7.79900000e+01,7.80000000e+01,7.80100000e+01,7.80200000e+01,7.80300000e+01,7.80400000e+01,7.80500000e+01,7.80600000e+01,7.80700000e+01,7.80800000e+01,7.80900000e+01,7.81000000e+01,7.81100000e+01,7.81200000e+01,7.81300000e+01,7.81400000e+01,7.81500000e+01,7.81600000e+01,7.81700000e+01,7.81800000e+01,7.81900000e+01,7.82000000e+01,7.82100000e+01,7.82200000e+01,7.82300000e+01,7.82400000e+01,7.82500000e+01,7.82600000e+01,7.82700000e+01,7.82800000e+01,7.82900000e+01,7.83000000e+01,7.83100000e+01,7.83200000e+01,7.83300000e+01,7.83400000e+01,7.83500000e+01,7.83600000e+01,7.83700000e+01,7.83800000e+01,7.83900000e+01,7.84000000e+01,7.84100000e+01,7.84200000e+01,7.84300000e+01,7.84400000e+01,7.84500000e+01,7.84600000e+01,7.84700000e+01,7.84800000e+01,7.84900000e+01,7.85000000e+01,7.85100000e+01,7.85200000e+01,7.85300000e+01,7.85400000e+01,7.85500000e+01,7.85600000e+01,7.85700000e+01,7.85800000e+01,7.85900000e+01,7.86000000e+01,7.86100000e+01,7.86200000e+01,7.86300000e+01,7.86400000e+01,7.86500000e+01,7.86600000e+01,7.86700000e+01,7.86800000e+01,7.86900000e+01,7.87000000e+01,7.87100000e+01,7.87200000e+01,7.87300000e+01,7.87400000e+01,7.87500000e+01,7.87600000e+01,7.87700000e+01,7.87800000e+01,7.87900000e+01,7.88000000e+01,7.88100000e+01,7.88200000e+01,7.88300000e+01,7.88400000e+01,7.88500000e+01,7.88600000e+01,7.88700000e+01,7.88800000e+01,7.88900000e+01,7.89000000e+01,7.89100000e+01,7.89200000e+01,7.89300000e+01,7.89400000e+01,7.89500000e+01,7.89600000e+01,7.89700000e+01,7.89800000e+01,7.89900000e+01,7.90000000e+01,7.90100000e+01,7.90200000e+01,7.90300000e+01,7.90400000e+01,7.90500000e+01,7.90600000e+01,7.90700000e+01,7.90800000e+01,7.90900000e+01,7.91000000e+01,7.91100000e+01,7.91200000e+01,7.91300000e+01,7.91400000e+01,7.91500000e+01,7.91600000e+01,7.91700000e+01,7.91800000e+01,7.91900000e+01,7.92000000e+01,7.92100000e+01,7.92200000e+01,7.92300000e+01,7.92400000e+01,7.92500000e+01,7.92600000e+01,7.92700000e+01,7.92800000e+01,7.92900000e+01,7.93000000e+01,7.93100000e+01,7.93200000e+01,7.93300000e+01,7.93400000e+01,7.93500000e+01,7.93600000e+01,7.93700000e+01,7.93800000e+01,7.93900000e+01,7.94000000e+01,7.94100000e+01,7.94200000e+01,7.94300000e+01,7.94400000e+01,7.94500000e+01,7.94600000e+01,7.94700000e+01,7.94800000e+01,7.94900000e+01,7.95000000e+01,7.95100000e+01,7.95200000e+01,7.95300000e+01,7.95400000e+01,7.95500000e+01,7.95600000e+01,7.95700000e+01,7.95800000e+01,7.95900000e+01,7.96000000e+01,7.96100000e+01,7.96200000e+01,7.96300000e+01,7.96400000e+01,7.96500000e+01,7.96600000e+01,7.96700000e+01,7.96800000e+01,7.96900000e+01,7.97000000e+01,7.97100000e+01,7.97200000e+01,7.97300000e+01,7.97400000e+01,7.97500000e+01,7.97600000e+01,7.97700000e+01,7.97800000e+01,7.97900000e+01,7.98000000e+01,7.98100000e+01,7.98200000e+01,7.98300000e+01,7.98400000e+01,7.98500000e+01,7.98600000e+01,7.98700000e+01,7.98800000e+01,7.98900000e+01,7.99000000e+01,7.99100000e+01,7.99200000e+01,7.99300000e+01,7.99400000e+01,7.99500000e+01,7.99600000e+01,7.99700000e+01,7.99800000e+01,7.99900000e+01,8.00000000e+01,8.00100000e+01,8.00200000e+01,8.00300000e+01,8.00400000e+01,8.00500000e+01,8.00600000e+01,8.00700000e+01,8.00800000e+01,8.00900000e+01,8.01000000e+01,8.01100000e+01,8.01200000e+01,8.01300000e+01,8.01400000e+01,8.01500000e+01,8.01600000e+01,8.01700000e+01,8.01800000e+01,8.01900000e+01,8.02000000e+01,8.02100000e+01,8.02200000e+01,8.02300000e+01,8.02400000e+01,8.02500000e+01,8.02600000e+01,8.02700000e+01,8.02800000e+01,8.02900000e+01,8.03000000e+01,8.03100000e+01,8.03200000e+01,8.03300000e+01,8.03400000e+01,8.03500000e+01,8.03600000e+01,8.03700000e+01,8.03800000e+01,8.03900000e+01,8.04000000e+01,8.04100000e+01,8.04200000e+01,8.04300000e+01,8.04400000e+01,8.04500000e+01,8.04600000e+01,8.04700000e+01,8.04800000e+01,8.04900000e+01,8.05000000e+01,8.05100000e+01,8.05200000e+01,8.05300000e+01,8.05400000e+01,8.05500000e+01,8.05600000e+01,8.05700000e+01,8.05800000e+01,8.05900000e+01,8.06000000e+01,8.06100000e+01,8.06200000e+01,8.06300000e+01,8.06400000e+01,8.06500000e+01,8.06600000e+01,8.06700000e+01,8.06800000e+01,8.06900000e+01,8.07000000e+01,8.07100000e+01,8.07200000e+01,8.07300000e+01,8.07400000e+01,8.07500000e+01,8.07600000e+01,8.07700000e+01,8.07800000e+01,8.07900000e+01,8.08000000e+01,8.08100000e+01,8.08200000e+01,8.08300000e+01,8.08400000e+01,8.08500000e+01,8.08600000e+01,8.08700000e+01,8.08800000e+01,8.08900000e+01,8.09000000e+01,8.09100000e+01,8.09200000e+01,8.09300000e+01,8.09400000e+01,8.09500000e+01,8.09600000e+01,8.09700000e+01,8.09800000e+01,8.09900000e+01,8.10000000e+01,8.10100000e+01,8.10200000e+01,8.10300000e+01,8.10400000e+01,8.10500000e+01,8.10600000e+01,8.10700000e+01,8.10800000e+01,8.10900000e+01,8.11000000e+01,8.11100000e+01,8.11200000e+01,8.11300000e+01,8.11400000e+01,8.11500000e+01,8.11600000e+01,8.11700000e+01,8.11800000e+01,8.11900000e+01,8.12000000e+01,8.12100000e+01,8.12200000e+01,8.12300000e+01,8.12400000e+01,8.12500000e+01,8.12600000e+01,8.12700000e+01,8.12800000e+01,8.12900000e+01,8.13000000e+01,8.13100000e+01,8.13200000e+01,8.13300000e+01,8.13400000e+01,8.13500000e+01,8.13600000e+01,8.13700000e+01,8.13800000e+01,8.13900000e+01,8.14000000e+01,8.14100000e+01,8.14200000e+01,8.14300000e+01,8.14400000e+01,8.14500000e+01,8.14600000e+01,8.14700000e+01,8.14800000e+01,8.14900000e+01,8.15000000e+01,8.15100000e+01,8.15200000e+01,8.15300000e+01,8.15400000e+01,8.15500000e+01,8.15600000e+01,8.15700000e+01,8.15800000e+01,8.15900000e+01,8.16000000e+01,8.16100000e+01,8.16200000e+01,8.16300000e+01,8.16400000e+01,8.16500000e+01,8.16600000e+01,8.16700000e+01,8.16800000e+01,8.16900000e+01,8.17000000e+01,8.17100000e+01,8.17200000e+01,8.17300000e+01,8.17400000e+01,8.17500000e+01,8.17600000e+01,8.17700000e+01,8.17800000e+01,8.17900000e+01,8.18000000e+01,8.18100000e+01,8.18200000e+01,8.18300000e+01,8.18400000e+01,8.18500000e+01,8.18600000e+01,8.18700000e+01,8.18800000e+01,8.18900000e+01,8.19000000e+01,8.19100000e+01,8.19200000e+01,8.19300000e+01,8.19400000e+01,8.19500000e+01,8.19600000e+01,8.19700000e+01,8.19800000e+01,8.19900000e+01,8.20000000e+01,8.20100000e+01,8.20200000e+01,8.20300000e+01,8.20400000e+01,8.20500000e+01,8.20600000e+01,8.20700000e+01,8.20800000e+01,8.20900000e+01,8.21000000e+01,8.21100000e+01,8.21200000e+01,8.21300000e+01,8.21400000e+01,8.21500000e+01,8.21600000e+01,8.21700000e+01,8.21800000e+01,8.21900000e+01,8.22000000e+01,8.22100000e+01,8.22200000e+01,8.22300000e+01,8.22400000e+01,8.22500000e+01,8.22600000e+01,8.22700000e+01,8.22800000e+01,8.22900000e+01,8.23000000e+01,8.23100000e+01,8.23200000e+01,8.23300000e+01,8.23400000e+01,8.23500000e+01,8.23600000e+01,8.23700000e+01,8.23800000e+01,8.23900000e+01,8.24000000e+01,8.24100000e+01,8.24200000e+01,8.24300000e+01,8.24400000e+01,8.24500000e+01,8.24600000e+01,8.24700000e+01,8.24800000e+01,8.24900000e+01,8.25000000e+01,8.25100000e+01,8.25200000e+01,8.25300000e+01,8.25400000e+01,8.25500000e+01,8.25600000e+01,8.25700000e+01,8.25800000e+01,8.25900000e+01,8.26000000e+01,8.26100000e+01,8.26200000e+01,8.26300000e+01,8.26400000e+01,8.26500000e+01,8.26600000e+01,8.26700000e+01,8.26800000e+01,8.26900000e+01,8.27000000e+01,8.27100000e+01,8.27200000e+01,8.27300000e+01,8.27400000e+01,8.27500000e+01,8.27600000e+01,8.27700000e+01,8.27800000e+01,8.27900000e+01,8.28000000e+01,8.28100000e+01,8.28200000e+01,8.28300000e+01,8.28400000e+01,8.28500000e+01,8.28600000e+01,8.28700000e+01,8.28800000e+01,8.28900000e+01,8.29000000e+01,8.29100000e+01,8.29200000e+01,8.29300000e+01,8.29400000e+01,8.29500000e+01,8.29600000e+01,8.29700000e+01,8.29800000e+01,8.29900000e+01,8.30000000e+01,8.30100000e+01,8.30200000e+01,8.30300000e+01,8.30400000e+01,8.30500000e+01,8.30600000e+01,8.30700000e+01,8.30800000e+01,8.30900000e+01,8.31000000e+01,8.31100000e+01,8.31200000e+01,8.31300000e+01,8.31400000e+01,8.31500000e+01,8.31600000e+01,8.31700000e+01,8.31800000e+01,8.31900000e+01,8.32000000e+01,8.32100000e+01,8.32200000e+01,8.32300000e+01,8.32400000e+01,8.32500000e+01,8.32600000e+01,8.32700000e+01,8.32800000e+01,8.32900000e+01,8.33000000e+01,8.33100000e+01,8.33200000e+01,8.33300000e+01,8.33400000e+01,8.33500000e+01,8.33600000e+01,8.33700000e+01,8.33800000e+01,8.33900000e+01,8.34000000e+01,8.34100000e+01,8.34200000e+01,8.34300000e+01,8.34400000e+01,8.34500000e+01,8.34600000e+01,8.34700000e+01,8.34800000e+01,8.34900000e+01,8.35000000e+01,8.35100000e+01,8.35200000e+01,8.35300000e+01,8.35400000e+01,8.35500000e+01,8.35600000e+01,8.35700000e+01,8.35800000e+01,8.35900000e+01,8.36000000e+01,8.36100000e+01,8.36200000e+01,8.36300000e+01,8.36400000e+01,8.36500000e+01,8.36600000e+01,8.36700000e+01,8.36800000e+01,8.36900000e+01,8.37000000e+01,8.37100000e+01,8.37200000e+01,8.37300000e+01,8.37400000e+01,8.37500000e+01,8.37600000e+01,8.37700000e+01,8.37800000e+01,8.37900000e+01,8.38000000e+01,8.38100000e+01,8.38200000e+01,8.38300000e+01,8.38400000e+01,8.38500000e+01,8.38600000e+01,8.38700000e+01,8.38800000e+01,8.38900000e+01,8.39000000e+01,8.39100000e+01,8.39200000e+01,8.39300000e+01,8.39400000e+01,8.39500000e+01,8.39600000e+01,8.39700000e+01,8.39800000e+01,8.39900000e+01,8.40000000e+01,8.40100000e+01,8.40200000e+01,8.40300000e+01,8.40400000e+01,8.40500000e+01,8.40600000e+01,8.40700000e+01,8.40800000e+01,8.40900000e+01,8.41000000e+01,8.41100000e+01,8.41200000e+01,8.41300000e+01,8.41400000e+01,8.41500000e+01,8.41600000e+01,8.41700000e+01,8.41800000e+01,8.41900000e+01,8.42000000e+01,8.42100000e+01,8.42200000e+01,8.42300000e+01,8.42400000e+01,8.42500000e+01,8.42600000e+01,8.42700000e+01,8.42800000e+01,8.42900000e+01,8.43000000e+01,8.43100000e+01,8.43200000e+01,8.43300000e+01,8.43400000e+01,8.43500000e+01,8.43600000e+01,8.43700000e+01,8.43800000e+01,8.43900000e+01,8.44000000e+01,8.44100000e+01,8.44200000e+01,8.44300000e+01,8.44400000e+01,8.44500000e+01,8.44600000e+01,8.44700000e+01,8.44800000e+01,8.44900000e+01,8.45000000e+01,8.45100000e+01,8.45200000e+01,8.45300000e+01,8.45400000e+01,8.45500000e+01,8.45600000e+01,8.45700000e+01,8.45800000e+01,8.45900000e+01,8.46000000e+01,8.46100000e+01,8.46200000e+01,8.46300000e+01,8.46400000e+01,8.46500000e+01,8.46600000e+01,8.46700000e+01,8.46800000e+01,8.46900000e+01,8.47000000e+01,8.47100000e+01,8.47200000e+01,8.47300000e+01,8.47400000e+01,8.47500000e+01,8.47600000e+01,8.47700000e+01,8.47800000e+01,8.47900000e+01,8.48000000e+01,8.48100000e+01,8.48200000e+01,8.48300000e+01,8.48400000e+01,8.48500000e+01,8.48600000e+01,8.48700000e+01,8.48800000e+01,8.48900000e+01,8.49000000e+01,8.49100000e+01,8.49200000e+01,8.49300000e+01,8.49400000e+01,8.49500000e+01,8.49600000e+01,8.49700000e+01,8.49800000e+01,8.49900000e+01,8.50000000e+01,8.50100000e+01,8.50200000e+01,8.50300000e+01,8.50400000e+01,8.50500000e+01,8.50600000e+01,8.50700000e+01,8.50800000e+01,8.50900000e+01,8.51000000e+01,8.51100000e+01,8.51200000e+01,8.51300000e+01,8.51400000e+01,8.51500000e+01,8.51600000e+01,8.51700000e+01,8.51800000e+01,8.51900000e+01,8.52000000e+01,8.52100000e+01,8.52200000e+01,8.52300000e+01,8.52400000e+01,8.52500000e+01,8.52600000e+01,8.52700000e+01,8.52800000e+01,8.52900000e+01,8.53000000e+01,8.53100000e+01,8.53200000e+01,8.53300000e+01,8.53400000e+01,8.53500000e+01,8.53600000e+01,8.53700000e+01,8.53800000e+01,8.53900000e+01,8.54000000e+01,8.54100000e+01,8.54200000e+01,8.54300000e+01,8.54400000e+01,8.54500000e+01,8.54600000e+01,8.54700000e+01,8.54800000e+01,8.54900000e+01,8.55000000e+01,8.55100000e+01,8.55200000e+01,8.55300000e+01,8.55400000e+01,8.55500000e+01,8.55600000e+01,8.55700000e+01,8.55800000e+01,8.55900000e+01,8.56000000e+01,8.56100000e+01,8.56200000e+01,8.56300000e+01,8.56400000e+01,8.56500000e+01,8.56600000e+01,8.56700000e+01,8.56800000e+01,8.56900000e+01,8.57000000e+01,8.57100000e+01,8.57200000e+01,8.57300000e+01,8.57400000e+01,8.57500000e+01,8.57600000e+01,8.57700000e+01,8.57800000e+01,8.57900000e+01,8.58000000e+01,8.58100000e+01,8.58200000e+01,8.58300000e+01,8.58400000e+01,8.58500000e+01,8.58600000e+01,8.58700000e+01,8.58800000e+01,8.58900000e+01,8.59000000e+01,8.59100000e+01,8.59200000e+01,8.59300000e+01,8.59400000e+01,8.59500000e+01,8.59600000e+01,8.59700000e+01,8.59800000e+01,8.59900000e+01,8.60000000e+01,8.60100000e+01,8.60200000e+01,8.60300000e+01,8.60400000e+01,8.60500000e+01,8.60600000e+01,8.60700000e+01,8.60800000e+01,8.60900000e+01,8.61000000e+01,8.61100000e+01,8.61200000e+01,8.61300000e+01,8.61400000e+01,8.61500000e+01,8.61600000e+01,8.61700000e+01,8.61800000e+01,8.61900000e+01,8.62000000e+01,8.62100000e+01,8.62200000e+01,8.62300000e+01,8.62400000e+01,8.62500000e+01,8.62600000e+01,8.62700000e+01,8.62800000e+01,8.62900000e+01,8.63000000e+01,8.63100000e+01,8.63200000e+01,8.63300000e+01,8.63400000e+01,8.63500000e+01,8.63600000e+01,8.63700000e+01,8.63800000e+01,8.63900000e+01,8.64000000e+01,8.64100000e+01,8.64200000e+01,8.64300000e+01,8.64400000e+01,8.64500000e+01,8.64600000e+01,8.64700000e+01,8.64800000e+01,8.64900000e+01,8.65000000e+01,8.65100000e+01,8.65200000e+01,8.65300000e+01,8.65400000e+01,8.65500000e+01,8.65600000e+01,8.65700000e+01,8.65800000e+01,8.65900000e+01,8.66000000e+01,8.66100000e+01,8.66200000e+01,8.66300000e+01,8.66400000e+01,8.66500000e+01,8.66600000e+01,8.66700000e+01,8.66800000e+01,8.66900000e+01,8.67000000e+01,8.67100000e+01,8.67200000e+01,8.67300000e+01,8.67400000e+01,8.67500000e+01,8.67600000e+01,8.67700000e+01,8.67800000e+01,8.67900000e+01,8.68000000e+01,8.68100000e+01,8.68200000e+01,8.68300000e+01,8.68400000e+01,8.68500000e+01,8.68600000e+01,8.68700000e+01,8.68800000e+01,8.68900000e+01,8.69000000e+01,8.69100000e+01,8.69200000e+01,8.69300000e+01,8.69400000e+01,8.69500000e+01,8.69600000e+01,8.69700000e+01,8.69800000e+01,8.69900000e+01,8.70000000e+01,8.70100000e+01,8.70200000e+01,8.70300000e+01,8.70400000e+01,8.70500000e+01,8.70600000e+01,8.70700000e+01,8.70800000e+01,8.70900000e+01,8.71000000e+01,8.71100000e+01,8.71200000e+01,8.71300000e+01,8.71400000e+01,8.71500000e+01,8.71600000e+01,8.71700000e+01,8.71800000e+01,8.71900000e+01,8.72000000e+01,8.72100000e+01,8.72200000e+01,8.72300000e+01,8.72400000e+01,8.72500000e+01,8.72600000e+01,8.72700000e+01,8.72800000e+01,8.72900000e+01,8.73000000e+01,8.73100000e+01,8.73200000e+01,8.73300000e+01,8.73400000e+01,8.73500000e+01,8.73600000e+01,8.73700000e+01,8.73800000e+01,8.73900000e+01,8.74000000e+01,8.74100000e+01,8.74200000e+01,8.74300000e+01,8.74400000e+01,8.74500000e+01,8.74600000e+01,8.74700000e+01,8.74800000e+01,8.74900000e+01,8.75000000e+01,8.75100000e+01,8.75200000e+01,8.75300000e+01,8.75400000e+01,8.75500000e+01,8.75600000e+01,8.75700000e+01,8.75800000e+01,8.75900000e+01,8.76000000e+01,8.76100000e+01,8.76200000e+01,8.76300000e+01,8.76400000e+01,8.76500000e+01,8.76600000e+01,8.76700000e+01,8.76800000e+01,8.76900000e+01,8.77000000e+01,8.77100000e+01,8.77200000e+01,8.77300000e+01,8.77400000e+01,8.77500000e+01,8.77600000e+01,8.77700000e+01,8.77800000e+01,8.77900000e+01,8.78000000e+01,8.78100000e+01,8.78200000e+01,8.78300000e+01,8.78400000e+01,8.78500000e+01,8.78600000e+01,8.78700000e+01,8.78800000e+01,8.78900000e+01,8.79000000e+01,8.79100000e+01,8.79200000e+01,8.79300000e+01,8.79400000e+01,8.79500000e+01,8.79600000e+01,8.79700000e+01,8.79800000e+01,8.79900000e+01,8.80000000e+01,8.80100000e+01,8.80200000e+01,8.80300000e+01,8.80400000e+01,8.80500000e+01,8.80600000e+01,8.80700000e+01,8.80800000e+01,8.80900000e+01,8.81000000e+01,8.81100000e+01,8.81200000e+01,8.81300000e+01,8.81400000e+01,8.81500000e+01,8.81600000e+01,8.81700000e+01,8.81800000e+01,8.81900000e+01,8.82000000e+01,8.82100000e+01,8.82200000e+01,8.82300000e+01,8.82400000e+01,8.82500000e+01,8.82600000e+01,8.82700000e+01,8.82800000e+01,8.82900000e+01,8.83000000e+01,8.83100000e+01,8.83200000e+01,8.83300000e+01,8.83400000e+01,8.83500000e+01,8.83600000e+01,8.83700000e+01,8.83800000e+01,8.83900000e+01,8.84000000e+01,8.84100000e+01,8.84200000e+01,8.84300000e+01,8.84400000e+01,8.84500000e+01,8.84600000e+01,8.84700000e+01,8.84800000e+01,8.84900000e+01,8.85000000e+01,8.85100000e+01,8.85200000e+01,8.85300000e+01,8.85400000e+01,8.85500000e+01,8.85600000e+01,8.85700000e+01,8.85800000e+01,8.85900000e+01,8.86000000e+01,8.86100000e+01,8.86200000e+01,8.86300000e+01,8.86400000e+01,8.86500000e+01,8.86600000e+01,8.86700000e+01,8.86800000e+01,8.86900000e+01,8.87000000e+01,8.87100000e+01,8.87200000e+01,8.87300000e+01,8.87400000e+01,8.87500000e+01,8.87600000e+01,8.87700000e+01,8.87800000e+01,8.87900000e+01,8.88000000e+01,8.88100000e+01,8.88200000e+01,8.88300000e+01,8.88400000e+01,8.88500000e+01,8.88600000e+01,8.88700000e+01,8.88800000e+01,8.88900000e+01,8.89000000e+01,8.89100000e+01,8.89200000e+01,8.89300000e+01,8.89400000e+01,8.89500000e+01,8.89600000e+01,8.89700000e+01,8.89800000e+01,8.89900000e+01,8.90000000e+01,8.90100000e+01,8.90200000e+01,8.90300000e+01,8.90400000e+01,8.90500000e+01,8.90600000e+01,8.90700000e+01,8.90800000e+01,8.90900000e+01,8.91000000e+01,8.91100000e+01,8.91200000e+01,8.91300000e+01,8.91400000e+01,8.91500000e+01,8.91600000e+01,8.91700000e+01,8.91800000e+01,8.91900000e+01,8.92000000e+01,8.92100000e+01,8.92200000e+01,8.92300000e+01,8.92400000e+01,8.92500000e+01,8.92600000e+01,8.92700000e+01,8.92800000e+01,8.92900000e+01,8.93000000e+01,8.93100000e+01,8.93200000e+01,8.93300000e+01,8.93400000e+01,8.93500000e+01,8.93600000e+01,8.93700000e+01,8.93800000e+01,8.93900000e+01,8.94000000e+01,8.94100000e+01,8.94200000e+01,8.94300000e+01,8.94400000e+01,8.94500000e+01,8.94600000e+01,8.94700000e+01,8.94800000e+01,8.94900000e+01,8.95000000e+01,8.95100000e+01,8.95200000e+01,8.95300000e+01,8.95400000e+01,8.95500000e+01,8.95600000e+01,8.95700000e+01,8.95800000e+01,8.95900000e+01,8.96000000e+01,8.96100000e+01,8.96200000e+01,8.96300000e+01,8.96400000e+01,8.96500000e+01,8.96600000e+01,8.96700000e+01,8.96800000e+01,8.96900000e+01,8.97000000e+01,8.97100000e+01,8.97200000e+01,8.97300000e+01,8.97400000e+01,8.97500000e+01,8.97600000e+01,8.97700000e+01,8.97800000e+01,8.97900000e+01,8.98000000e+01,8.98100000e+01,8.98200000e+01,8.98300000e+01,8.98400000e+01,8.98500000e+01,8.98600000e+01,8.98700000e+01,8.98800000e+01,8.98900000e+01,8.99000000e+01,8.99100000e+01,8.99200000e+01,8.99300000e+01,8.99400000e+01,8.99500000e+01,8.99600000e+01,8.99700000e+01,8.99800000e+01,8.99900000e+01,9.00000000e+01,9.00100000e+01,9.00200000e+01,9.00300000e+01,9.00400000e+01,9.00500000e+01,9.00600000e+01,9.00700000e+01,9.00800000e+01,9.00900000e+01,9.01000000e+01,9.01100000e+01,9.01200000e+01,9.01300000e+01,9.01400000e+01,9.01500000e+01,9.01600000e+01,9.01700000e+01,9.01800000e+01,9.01900000e+01,9.02000000e+01,9.02100000e+01,9.02200000e+01,9.02300000e+01,9.02400000e+01,9.02500000e+01,9.02600000e+01,9.02700000e+01,9.02800000e+01,9.02900000e+01,9.03000000e+01,9.03100000e+01,9.03200000e+01,9.03300000e+01,9.03400000e+01,9.03500000e+01,9.03600000e+01,9.03700000e+01,9.03800000e+01,9.03900000e+01,9.04000000e+01,9.04100000e+01,9.04200000e+01,9.04300000e+01,9.04400000e+01,9.04500000e+01,9.04600000e+01,9.04700000e+01,9.04800000e+01,9.04900000e+01,9.05000000e+01,9.05100000e+01,9.05200000e+01,9.05300000e+01,9.05400000e+01,9.05500000e+01,9.05600000e+01,9.05700000e+01,9.05800000e+01,9.05900000e+01,9.06000000e+01,9.06100000e+01,9.06200000e+01,9.06300000e+01,9.06400000e+01,9.06500000e+01,9.06600000e+01,9.06700000e+01,9.06800000e+01,9.06900000e+01,9.07000000e+01,9.07100000e+01,9.07200000e+01,9.07300000e+01,9.07400000e+01,9.07500000e+01,9.07600000e+01,9.07700000e+01,9.07800000e+01,9.07900000e+01,9.08000000e+01,9.08100000e+01,9.08200000e+01,9.08300000e+01,9.08400000e+01,9.08500000e+01,9.08600000e+01,9.08700000e+01,9.08800000e+01,9.08900000e+01,9.09000000e+01,9.09100000e+01,9.09200000e+01,9.09300000e+01,9.09400000e+01,9.09500000e+01,9.09600000e+01,9.09700000e+01,9.09800000e+01,9.09900000e+01,9.10000000e+01,9.10100000e+01,9.10200000e+01,9.10300000e+01,9.10400000e+01,9.10500000e+01,9.10600000e+01,9.10700000e+01,9.10800000e+01,9.10900000e+01,9.11000000e+01,9.11100000e+01,9.11200000e+01,9.11300000e+01,9.11400000e+01,9.11500000e+01,9.11600000e+01,9.11700000e+01,9.11800000e+01,9.11900000e+01,9.12000000e+01,9.12100000e+01,9.12200000e+01,9.12300000e+01,9.12400000e+01,9.12500000e+01,9.12600000e+01,9.12700000e+01,9.12800000e+01,9.12900000e+01,9.13000000e+01,9.13100000e+01,9.13200000e+01,9.13300000e+01,9.13400000e+01,9.13500000e+01,9.13600000e+01,9.13700000e+01,9.13800000e+01,9.13900000e+01,9.14000000e+01,9.14100000e+01,9.14200000e+01,9.14300000e+01,9.14400000e+01,9.14500000e+01,9.14600000e+01,9.14700000e+01,9.14800000e+01,9.14900000e+01,9.15000000e+01,9.15100000e+01,9.15200000e+01,9.15300000e+01,9.15400000e+01,9.15500000e+01,9.15600000e+01,9.15700000e+01,9.15800000e+01,9.15900000e+01,9.16000000e+01,9.16100000e+01,9.16200000e+01,9.16300000e+01,9.16400000e+01,9.16500000e+01,9.16600000e+01,9.16700000e+01,9.16800000e+01,9.16900000e+01,9.17000000e+01,9.17100000e+01,9.17200000e+01,9.17300000e+01,9.17400000e+01,9.17500000e+01,9.17600000e+01,9.17700000e+01,9.17800000e+01,9.17900000e+01,9.18000000e+01,9.18100000e+01,9.18200000e+01,9.18300000e+01,9.18400000e+01,9.18500000e+01,9.18600000e+01,9.18700000e+01,9.18800000e+01,9.18900000e+01,9.19000000e+01,9.19100000e+01,9.19200000e+01,9.19300000e+01,9.19400000e+01,9.19500000e+01,9.19600000e+01,9.19700000e+01,9.19800000e+01,9.19900000e+01,9.20000000e+01,9.20100000e+01,9.20200000e+01,9.20300000e+01,9.20400000e+01,9.20500000e+01,9.20600000e+01,9.20700000e+01,9.20800000e+01,9.20900000e+01,9.21000000e+01,9.21100000e+01,9.21200000e+01,9.21300000e+01,9.21400000e+01,9.21500000e+01,9.21600000e+01,9.21700000e+01,9.21800000e+01,9.21900000e+01,9.22000000e+01,9.22100000e+01,9.22200000e+01,9.22300000e+01,9.22400000e+01,9.22500000e+01,9.22600000e+01,9.22700000e+01,9.22800000e+01,9.22900000e+01,9.23000000e+01,9.23100000e+01,9.23200000e+01,9.23300000e+01,9.23400000e+01,9.23500000e+01,9.23600000e+01,9.23700000e+01,9.23800000e+01,9.23900000e+01,9.24000000e+01,9.24100000e+01,9.24200000e+01,9.24300000e+01,9.24400000e+01,9.24500000e+01,9.24600000e+01,9.24700000e+01,9.24800000e+01,9.24900000e+01,9.25000000e+01,9.25100000e+01,9.25200000e+01,9.25300000e+01,9.25400000e+01,9.25500000e+01,9.25600000e+01,9.25700000e+01,9.25800000e+01,9.25900000e+01,9.26000000e+01,9.26100000e+01,9.26200000e+01,9.26300000e+01,9.26400000e+01,9.26500000e+01,9.26600000e+01,9.26700000e+01,9.26800000e+01,9.26900000e+01,9.27000000e+01,9.27100000e+01,9.27200000e+01,9.27300000e+01,9.27400000e+01,9.27500000e+01,9.27600000e+01,9.27700000e+01,9.27800000e+01,9.27900000e+01,9.28000000e+01,9.28100000e+01,9.28200000e+01,9.28300000e+01,9.28400000e+01,9.28500000e+01,9.28600000e+01,9.28700000e+01,9.28800000e+01,9.28900000e+01,9.29000000e+01,9.29100000e+01,9.29200000e+01,9.29300000e+01,9.29400000e+01,9.29500000e+01,9.29600000e+01,9.29700000e+01,9.29800000e+01,9.29900000e+01,9.30000000e+01,9.30100000e+01,9.30200000e+01,9.30300000e+01,9.30400000e+01,9.30500000e+01,9.30600000e+01,9.30700000e+01,9.30800000e+01,9.30900000e+01,9.31000000e+01,9.31100000e+01,9.31200000e+01,9.31300000e+01,9.31400000e+01,9.31500000e+01,9.31600000e+01,9.31700000e+01,9.31800000e+01,9.31900000e+01,9.32000000e+01,9.32100000e+01,9.32200000e+01,9.32300000e+01,9.32400000e+01,9.32500000e+01,9.32600000e+01,9.32700000e+01,9.32800000e+01,9.32900000e+01,9.33000000e+01,9.33100000e+01,9.33200000e+01,9.33300000e+01,9.33400000e+01,9.33500000e+01,9.33600000e+01,9.33700000e+01,9.33800000e+01,9.33900000e+01,9.34000000e+01,9.34100000e+01,9.34200000e+01,9.34300000e+01,9.34400000e+01,9.34500000e+01,9.34600000e+01,9.34700000e+01,9.34800000e+01,9.34900000e+01,9.35000000e+01,9.35100000e+01,9.35200000e+01,9.35300000e+01,9.35400000e+01,9.35500000e+01,9.35600000e+01,9.35700000e+01,9.35800000e+01,9.35900000e+01,9.36000000e+01,9.36100000e+01,9.36200000e+01,9.36300000e+01,9.36400000e+01,9.36500000e+01,9.36600000e+01,9.36700000e+01,9.36800000e+01,9.36900000e+01,9.37000000e+01,9.37100000e+01,9.37200000e+01,9.37300000e+01,9.37400000e+01,9.37500000e+01,9.37600000e+01,9.37700000e+01,9.37800000e+01,9.37900000e+01,9.38000000e+01,9.38100000e+01,9.38200000e+01,9.38300000e+01,9.38400000e+01,9.38500000e+01,9.38600000e+01,9.38700000e+01,9.38800000e+01,9.38900000e+01,9.39000000e+01,9.39100000e+01,9.39200000e+01,9.39300000e+01,9.39400000e+01,9.39500000e+01,9.39600000e+01,9.39700000e+01,9.39800000e+01,9.39900000e+01,9.40000000e+01,9.40100000e+01,9.40200000e+01,9.40300000e+01,9.40400000e+01,9.40500000e+01,9.40600000e+01,9.40700000e+01,9.40800000e+01,9.40900000e+01,9.41000000e+01,9.41100000e+01,9.41200000e+01,9.41300000e+01,9.41400000e+01,9.41500000e+01,9.41600000e+01,9.41700000e+01,9.41800000e+01,9.41900000e+01,9.42000000e+01,9.42100000e+01,9.42200000e+01,9.42300000e+01,9.42400000e+01,9.42500000e+01,9.42600000e+01,9.42700000e+01,9.42800000e+01,9.42900000e+01,9.43000000e+01,9.43100000e+01,9.43200000e+01,9.43300000e+01,9.43400000e+01,9.43500000e+01,9.43600000e+01,9.43700000e+01,9.43800000e+01,9.43900000e+01,9.44000000e+01,9.44100000e+01,9.44200000e+01,9.44300000e+01,9.44400000e+01,9.44500000e+01,9.44600000e+01,9.44700000e+01,9.44800000e+01,9.44900000e+01,9.45000000e+01,9.45100000e+01,9.45200000e+01,9.45300000e+01,9.45400000e+01,9.45500000e+01,9.45600000e+01,9.45700000e+01,9.45800000e+01,9.45900000e+01,9.46000000e+01,9.46100000e+01,9.46200000e+01,9.46300000e+01,9.46400000e+01,9.46500000e+01,9.46600000e+01,9.46700000e+01,9.46800000e+01,9.46900000e+01,9.47000000e+01,9.47100000e+01,9.47200000e+01,9.47300000e+01,9.47400000e+01,9.47500000e+01,9.47600000e+01,9.47700000e+01,9.47800000e+01,9.47900000e+01,9.48000000e+01,9.48100000e+01,9.48200000e+01,9.48300000e+01,9.48400000e+01,9.48500000e+01,9.48600000e+01,9.48700000e+01,9.48800000e+01,9.48900000e+01,9.49000000e+01,9.49100000e+01,9.49200000e+01,9.49300000e+01,9.49400000e+01,9.49500000e+01,9.49600000e+01,9.49700000e+01,9.49800000e+01,9.49900000e+01,9.50000000e+01,9.50100000e+01,9.50200000e+01,9.50300000e+01,9.50400000e+01,9.50500000e+01,9.50600000e+01,9.50700000e+01,9.50800000e+01,9.50900000e+01,9.51000000e+01,9.51100000e+01,9.51200000e+01,9.51300000e+01,9.51400000e+01,9.51500000e+01,9.51600000e+01,9.51700000e+01,9.51800000e+01,9.51900000e+01,9.52000000e+01,9.52100000e+01,9.52200000e+01,9.52300000e+01,9.52400000e+01,9.52500000e+01,9.52600000e+01,9.52700000e+01,9.52800000e+01,9.52900000e+01,9.53000000e+01,9.53100000e+01,9.53200000e+01,9.53300000e+01,9.53400000e+01,9.53500000e+01,9.53600000e+01,9.53700000e+01,9.53800000e+01,9.53900000e+01,9.54000000e+01,9.54100000e+01,9.54200000e+01,9.54300000e+01,9.54400000e+01,9.54500000e+01,9.54600000e+01,9.54700000e+01,9.54800000e+01,9.54900000e+01,9.55000000e+01,9.55100000e+01,9.55200000e+01,9.55300000e+01,9.55400000e+01,9.55500000e+01,9.55600000e+01,9.55700000e+01,9.55800000e+01,9.55900000e+01,9.56000000e+01,9.56100000e+01,9.56200000e+01,9.56300000e+01,9.56400000e+01,9.56500000e+01,9.56600000e+01,9.56700000e+01,9.56800000e+01,9.56900000e+01,9.57000000e+01,9.57100000e+01,9.57200000e+01,9.57300000e+01,9.57400000e+01,9.57500000e+01,9.57600000e+01,9.57700000e+01,9.57800000e+01,9.57900000e+01,9.58000000e+01,9.58100000e+01,9.58200000e+01,9.58300000e+01,9.58400000e+01,9.58500000e+01,9.58600000e+01,9.58700000e+01,9.58800000e+01,9.58900000e+01,9.59000000e+01,9.59100000e+01,9.59200000e+01,9.59300000e+01,9.59400000e+01,9.59500000e+01,9.59600000e+01,9.59700000e+01,9.59800000e+01,9.59900000e+01,9.60000000e+01,9.60100000e+01,9.60200000e+01,9.60300000e+01,9.60400000e+01,9.60500000e+01,9.60600000e+01,9.60700000e+01,9.60800000e+01,9.60900000e+01,9.61000000e+01,9.61100000e+01,9.61200000e+01,9.61300000e+01,9.61400000e+01,9.61500000e+01,9.61600000e+01,9.61700000e+01,9.61800000e+01,9.61900000e+01,9.62000000e+01,9.62100000e+01,9.62200000e+01,9.62300000e+01,9.62400000e+01,9.62500000e+01,9.62600000e+01,9.62700000e+01,9.62800000e+01,9.62900000e+01,9.63000000e+01,9.63100000e+01,9.63200000e+01,9.63300000e+01,9.63400000e+01,9.63500000e+01,9.63600000e+01,9.63700000e+01,9.63800000e+01,9.63900000e+01,9.64000000e+01,9.64100000e+01,9.64200000e+01,9.64300000e+01,9.64400000e+01,9.64500000e+01,9.64600000e+01,9.64700000e+01,9.64800000e+01,9.64900000e+01,9.65000000e+01,9.65100000e+01,9.65200000e+01,9.65300000e+01,9.65400000e+01,9.65500000e+01,9.65600000e+01,9.65700000e+01,9.65800000e+01,9.65900000e+01,9.66000000e+01,9.66100000e+01,9.66200000e+01,9.66300000e+01,9.66400000e+01,9.66500000e+01,9.66600000e+01,9.66700000e+01,9.66800000e+01,9.66900000e+01,9.67000000e+01,9.67100000e+01,9.67200000e+01,9.67300000e+01,9.67400000e+01,9.67500000e+01,9.67600000e+01,9.67700000e+01,9.67800000e+01,9.67900000e+01,9.68000000e+01,9.68100000e+01,9.68200000e+01,9.68300000e+01,9.68400000e+01,9.68500000e+01,9.68600000e+01,9.68700000e+01,9.68800000e+01,9.68900000e+01,9.69000000e+01,9.69100000e+01,9.69200000e+01,9.69300000e+01,9.69400000e+01,9.69500000e+01,9.69600000e+01,9.69700000e+01,9.69800000e+01,9.69900000e+01,9.70000000e+01,9.70100000e+01,9.70200000e+01,9.70300000e+01,9.70400000e+01,9.70500000e+01,9.70600000e+01,9.70700000e+01,9.70800000e+01,9.70900000e+01,9.71000000e+01,9.71100000e+01,9.71200000e+01,9.71300000e+01,9.71400000e+01,9.71500000e+01,9.71600000e+01,9.71700000e+01,9.71800000e+01,9.71900000e+01,9.72000000e+01,9.72100000e+01,9.72200000e+01,9.72300000e+01,9.72400000e+01,9.72500000e+01,9.72600000e+01,9.72700000e+01,9.72800000e+01,9.72900000e+01,9.73000000e+01,9.73100000e+01,9.73200000e+01,9.73300000e+01,9.73400000e+01,9.73500000e+01,9.73600000e+01,9.73700000e+01,9.73800000e+01,9.73900000e+01,9.74000000e+01,9.74100000e+01,9.74200000e+01,9.74300000e+01,9.74400000e+01,9.74500000e+01,9.74600000e+01,9.74700000e+01,9.74800000e+01,9.74900000e+01,9.75000000e+01,9.75100000e+01,9.75200000e+01,9.75300000e+01,9.75400000e+01,9.75500000e+01,9.75600000e+01,9.75700000e+01,9.75800000e+01,9.75900000e+01,9.76000000e+01,9.76100000e+01,9.76200000e+01,9.76300000e+01,9.76400000e+01,9.76500000e+01,9.76600000e+01,9.76700000e+01,9.76800000e+01,9.76900000e+01,9.77000000e+01,9.77100000e+01,9.77200000e+01,9.77300000e+01,9.77400000e+01,9.77500000e+01,9.77600000e+01,9.77700000e+01,9.77800000e+01,9.77900000e+01,9.78000000e+01,9.78100000e+01,9.78200000e+01,9.78300000e+01,9.78400000e+01,9.78500000e+01,9.78600000e+01,9.78700000e+01,9.78800000e+01,9.78900000e+01,9.79000000e+01,9.79100000e+01,9.79200000e+01,9.79300000e+01,9.79400000e+01,9.79500000e+01,9.79600000e+01,9.79700000e+01,9.79800000e+01,9.79900000e+01,9.80000000e+01,9.80100000e+01,9.80200000e+01,9.80300000e+01,9.80400000e+01,9.80500000e+01,9.80600000e+01,9.80700000e+01,9.80800000e+01,9.80900000e+01,9.81000000e+01,9.81100000e+01,9.81200000e+01,9.81300000e+01,9.81400000e+01,9.81500000e+01,9.81600000e+01,9.81700000e+01,9.81800000e+01,9.81900000e+01,9.82000000e+01,9.82100000e+01,9.82200000e+01,9.82300000e+01,9.82400000e+01,9.82500000e+01,9.82600000e+01,9.82700000e+01,9.82800000e+01,9.82900000e+01,9.83000000e+01,9.83100000e+01,9.83200000e+01,9.83300000e+01,9.83400000e+01,9.83500000e+01,9.83600000e+01,9.83700000e+01,9.83800000e+01,9.83900000e+01,9.84000000e+01,9.84100000e+01,9.84200000e+01,9.84300000e+01,9.84400000e+01,9.84500000e+01,9.84600000e+01,9.84700000e+01,9.84800000e+01,9.84900000e+01,9.85000000e+01,9.85100000e+01,9.85200000e+01,9.85300000e+01,9.85400000e+01,9.85500000e+01,9.85600000e+01,9.85700000e+01,9.85800000e+01,9.85900000e+01,9.86000000e+01,9.86100000e+01,9.86200000e+01,9.86300000e+01,9.86400000e+01,9.86500000e+01,9.86600000e+01,9.86700000e+01,9.86800000e+01,9.86900000e+01,9.87000000e+01,9.87100000e+01,9.87200000e+01,9.87300000e+01,9.87400000e+01,9.87500000e+01,9.87600000e+01,9.87700000e+01,9.87800000e+01,9.87900000e+01,9.88000000e+01,9.88100000e+01,9.88200000e+01,9.88300000e+01,9.88400000e+01,9.88500000e+01,9.88600000e+01,9.88700000e+01,9.88800000e+01,9.88900000e+01,9.89000000e+01,9.89100000e+01,9.89200000e+01,9.89300000e+01,9.89400000e+01,9.89500000e+01,9.89600000e+01,9.89700000e+01,9.89800000e+01,9.89900000e+01,9.90000000e+01,9.90100000e+01,9.90200000e+01,9.90300000e+01,9.90400000e+01,9.90500000e+01,9.90600000e+01,9.90700000e+01,9.90800000e+01,9.90900000e+01,9.91000000e+01,9.91100000e+01,9.91200000e+01,9.91300000e+01,9.91400000e+01,9.91500000e+01,9.91600000e+01,9.91700000e+01,9.91800000e+01,9.91900000e+01,9.92000000e+01,9.92100000e+01,9.92200000e+01,9.92300000e+01,9.92400000e+01,9.92500000e+01,9.92600000e+01,9.92700000e+01,9.92800000e+01,9.92900000e+01,9.93000000e+01,9.93100000e+01,9.93200000e+01,9.93300000e+01,9.93400000e+01,9.93500000e+01,9.93600000e+01,9.93700000e+01,9.93800000e+01,9.93900000e+01,9.94000000e+01,9.94100000e+01,9.94200000e+01,9.94300000e+01,9.94400000e+01,9.94500000e+01,9.94600000e+01,9.94700000e+01,9.94800000e+01,9.94900000e+01,9.95000000e+01,9.95100000e+01,9.95200000e+01,9.95300000e+01,9.95400000e+01,9.95500000e+01,9.95600000e+01,9.95700000e+01,9.95800000e+01,9.95900000e+01,9.96000000e+01,9.96100000e+01,9.96200000e+01,9.96300000e+01,9.96400000e+01,9.96500000e+01,9.96600000e+01,9.96700000e+01,9.96800000e+01,9.96900000e+01,9.97000000e+01,9.97100000e+01,9.97200000e+01,9.97300000e+01,9.97400000e+01,9.97500000e+01,9.97600000e+01,9.97700000e+01,9.97800000e+01,9.97900000e+01,9.98000000e+01,9.98100000e+01,9.98200000e+01,9.98300000e+01,9.98400000e+01,9.98500000e+01,9.98600000e+01,9.98700000e+01,9.98800000e+01,9.98900000e+01,9.99000000e+01,9.99100000e+01,9.99200000e+01,9.99300000e+01,9.99400000e+01,9.99500000e+01,9.99600000e+01,9.99700000e+01,9.99800000e+01,9.99900000e+01

Intensity
0.00000000e+00,-3.21298884e-08,-6.39041145e-08,-9.53279098e-08,-1.26406409e-07,-1.57144663e-07,-1.87547631e-07,-2.17620192e-07,-2.47367142e-07,-2.76793197e-07,-3.05902990e-07,-3.34701078e-07,-3.63191941e-07,-3.91379982e-07,-4.19269534e-07,-4.46864853e-07,-4.74170125e-07,-5.01189468e-07,-5.27926929e-07,-5.54386486e-07,-5.80572057e-07,-6.06487488e-07,-6.32136565e-07,-6.57523011e-07,-6.82650486e-07,-7.07522590e-07,-7.32142865e-07,-7.56514793e-07,-7.80641799e-07,-8.04527254e-07,-8.28174469e-07,-8.51586707e-07,-8.74767173e-07,-8.97719022e-07,-9.20445357e-07,-9.42949230e-07,-9.65233645e-07,-9.87301556e-07,-1.00915587e-06,-1.03079945e-06,-1.05223510e-06,-1.07346560e-06,-1.09449367e-06,-1.11532199e-06,-1.13595319e-06,-1.15638988e-06,-1.17663461e-06,-1.19668989e-06,-1.21655819e-06,-1.23624195e-06,-1.25574357e-06,-1.27506540e-06,-1.29420977e-06,-1.31317895e-06,-1.33197520e-06,-1.35060073e-06,-1.36905772e-06,-1.38734831e-06,-1.40547462e-06,-1.42343872e-06,-1.44124266e-06,-1.45888846e-06,-1.47637809e-06,-1.49371351e-06,-1.51089665e-06,-1.52792939e-06,-1.54481359e-06,-1.56155111e-06,-1.57814373e-06,-1.59459324e-06,-1.61090140e-06,-1.62706993e-06,-1.64310053e-06,-1.65899488e-06,-1.67475461e-06,-1.69038137e-06,-1.70587673e-06,-1.72124230e-06,-1.73647960e-06,-1.75159018e-06,-1.76657553e-06,-1.78143715e-06,-1.79617649e-06,-1.81079499e-06,-1.82529408e-06,-1.83967514e-06,-1.85393956e-06,-1.86808869e-06,-1.88212387e-06,-1.89604642e-06,-1.90985764e-06,-1.92355879e-06,-1.93715115e-06,-1.95063596e-06,-1.96401444e-06,-1.97728780e-06,-1.99045722e-06,-2.00352388e-06,-2.01648894e-06,-2.02935352e-06,-2.04211877e-06,-2.05478577e-06,-2.06735563e-06,-2.07982941e-06,-2.09220818e-06,-2.10449298e-06,-2.11668485e-06,-2.12878479e-06,-2.14079381e-06,-2.15271290e-06,-2.16454303e-06,-2.17628517e-06,-2.18794025e-06,-2.19950921e-06,-2.21099298e-06,-2.22239246e-06,-2.23370854e-06,-2.24494211e-06,-2.25609405e-06,-2.26716520e-06,-2.27815643e-06,-2.28906855e-06,-2.29990241e-06,-2.31065881e-06,-2.32133855e-06,-2.33194243e-06,-2.34247123e-06,-2.35292571e-06,-2.36330665e-06,-2.37361478e-06,-2.38385085e-06,-2.39401560e-06,-2.40410973e-06,-2.41413396e-06,-2.42408900e-06,-2.43397553e-06,-2.44379424e-06,-2.45354581e-06,-2.46323089e-06,-2.47285015e-06,-2.48240424e-06,-2.49189379e-06,-2.50131944e-06,-2.51068182e-06,-2.51998152e-06,-2.52921918e-06,-2.53839538e-06,-2.54751071e-06,-2.55656577e-06,-2.56556113e-06,-2.57449736e-06,-2.58337502e-06,-2.59219467e-06,-2.60095686e-06,-2.60966213e-06,-2.61831102e-06,-2.62690405e-06,-2.63544174e-06,-2.64392462e-06,-2.65235319e-06,-2.66072795e-06,-2.66904940e-06,-2.67731804e-06,-2.68553434e-06,-2.69369878e-06,-2.70181185e-06,-2.70987399e-06,-2.71788569e-06,-2.72584739e-06,-2.73375954e-06,-2.74162259e-06,-2.74943697e-06,-2.75720313e-06,-2.76492149e-06,-2.77259248e-06,-2.78021651e-06,-2.78779400e-06,-2.79532536e-06,-2.80281100e-06,-2.81025130e-06,-2.81764668e-06,-2.82499751e-06,-2.83230419e-06,-2.83956710e-06,-2.84678661e-06,-2.85396309e-06,-2.86109693e-06,-2.86818847e-06,-2.87523808e-06,-2.88224611e-06,-2.88921292e-06,-2.89613886e-06,-2.90302427e-06,-2.90986949e-06,-2.91667485e-06,-2.92344069e-06,-2.93016734e-06,-2.93685512e-06,-2.94350435e-06,-2.95011536e-06,-2.95668845e-06,-2.96322394e-06,-2.96972213e-06,-2.97618334e-06,-2.98260785e-06,-2.98899597e-06,-2.99534799e-06,-3.00166421e-06,-3.00794490e-06,-3.01419037e-06,-3.02040087e-06,-3.02657671e-06,-3.03271815e-06,-3.03882546e-06,-3.04489891e-06,-3.05093878e-06,-3.05694533e-06,-3.06291881e-06,-3.06885949e-06,-3.07476762e-06,-3.08064345e-06,-3.08648725e-06,-3.09229924e-06,-3.09807969e-06,-3.10382883e-06,-3.10954690e-06,-3.11523414e-06,-3.12089079e-06,-3.12651707e-06,-3.13211323e-06,-3.13767949e-06,-3.14321607e-06,-3.14872319e-06,-3.15420109e-06,-3.15964998e-06,-3.16507007e-06,-3.17046158e-06,-3.17582472e-06,-3.18115971e-06,-3.18646675e-06,-3.19174605e-06,-3.19699781e-06,-3.20222224e-06,-3.20741953e-06,-3.21258989e-06,-3.21773350e-06,-3.22285058e-06,-3.22794129e-06,-3.23300585e-06,-3.23804443e-06,-3.24305723e-06,-3.24804443e-06,-3.25300621e-06,-3.25794275e-06,-3.26285424e-06,-3.26774085e-06,-3.27260276e-06,-3.27744015e-06,-3.28225318e-06,-3.28704203e-06,-3.29180687e-06,-3.29654787e-06,-3.30126519e-06,-3.30595900e-06,-3.31062946e-06,-3.31527674e-06,-3.31990100e-06,-3.32450239e-06,-3.32908107e-06,-3.33363721e-06,-3.33817094e-06,-3.34268244e-06,-3.34717184e-06,-3.35163931e-06,-3.35608498e-06,-3.36050901e-06,-3.36491155e-06,-3.36929273e-06,-3.37365271e-06,-3.37799162e-06,-3.38230961e-06,-3.38660682e-06,-3.39088339e-06,-3.39513945e-06,-3.39937514e-06,-3.40359059e-06,-3.40778595e-06,-3.41196133e-06,-3.41611689e-06,-3.42025273e-06,-3.42436900e-06,-3.42846583e-06,-3.43254333e-06,-3.43660164e-06,-3.44064088e-06,-3.44466118e-06,-3.44866265e-06,-3.45264542e-06,-3.45660962e-06,-3.46055535e-06,-3.46448274e-06,-3.46839191e-06,-3.47228297e-06,-3.47615604e-06,-3.48001123e-06,-3.48384866e-06,-3.48766844e-06,-3.49147068e-06,-3.49525550e-06,-3.49902300e-06,-3.50277329e-06,-3.50650648e-06,-3.51022268e-06,-3.51392199e-06,-3.51760452e-06,-3.52127038e-06,-3.52491966e-06,-3.52855248e-06,-3.53216893e-06,-3.53576911e-06,-3.53935313e-06,-3.54292108e-06,-3.54647306e-06,-3.55000918e-06,-3.55352953e-06,-3.55703420e-06,-3.56052329e-06,-3.56399690e-06,-3.56745512e-06,-3.57089805e-06,-3.57432577e-06,-3.57773837e-06,-3.58113596e-06,-3.58451862e-06,-3.58788644e-06,-3.59123951e-06,-3.59457791e-06,-3.59790174e-06,-3.60121108e-06,-3.60450603e-06,-3.60778665e-06,-3.61105305e-06,-3.61430530e-06,-3.61754349e-06,-3.62076769e-06,-3.62397800e-06,-3.62717450e-06,-3.63035726e-06,-3.63352637e-06,-3.63668191e-06,-3.63982395e-06,-3.64295258e-06,-3.64606787e-06,-3.64916990e-06,-3.65225875e-06,-3.65533449e-06,-3.65839721e-06,-3.66144696e-06,-3.66448384e-06,-3.66750791e-06,-3.67051925e-06,-3.67351793e-06,-3.67650403e-06,-3.67947761e-06,-3.68243874e-06,-3.68538750e-06,-3.68832396e-06,-3.69124819e-06,-3.69416026e-06,-3.69706023e-06,-3.69994818e-06,-3.70282416e-06,-3.70568826e-06,-3.70854054e-06,-3.71138106e-06,-3.71420988e-06,-3.71702708e-06,-3.71983272e-06,-3.72262687e-06,-3.72540958e-06,-3.72818092e-06,-3.73094096e-06,-3.73368976e-06,-3.73642737e-06,-3.73915387e-06,-3.74186931e-06,-3.74457375e-06,-3.74726726e-06,-3.74994989e-06,-3.75262170e-06,-3.75528276e-06,-3.75793312e-06,-3.76057284e-06,-3.76320198e-06,-3.76582060e-06,-3.76842875e-06,-3.77102648e-06,-3.77361387e-06,-3.77619096e-06,-3.77875780e-06,-3.78131446e-06,-3.78386099e-06,-3.78639744e-06,-3.78892387e-06,-3.79144032e-06,-3.79394686e-06,-3.79644354e-06,-3.79893041e-06,-3.80140752e-06,-3.80387493e-06,-3.80633268e-06,-3.80878082e-06,-3.81121942e-06,-3.81364851e-06,-3.81606815e-06,-3.81847839e-06,-3.82087928e-06,-3.82327087e-06,-3.82565320e-06,-3.82802632e-06,-3.83039029e-06,-3.83274515e-06,-3.83509095e-06,-3.83742774e-06,-3.83975555e-06,-3.84207445e-06,-3.84438447e-06,-3.84668567e-06,-3.84897808e-06,-3.85126175e-06,-3.85353674e-06,-3.85580307e-06,-3.85806081e-06,-3.86030999e-06,-3.86255065e-06,-3.86478284e-06,-3.86700661e-06,-3.86922199e-06,-3.87142903e-06,-3.87362777e-06,-3.87581826e-06,-3.87800053e-06,-3.88017464e-06,-3.88234061e-06,-3.88449849e-06,-3.88664832e-06,-3.88879015e-06,-3.89092401e-06,-3.89304994e-06,-3.89516799e-06,-3.89727819e-06,-3.89938058e-06,-3.90147520e-06,-3.90356210e-06,-3.90564130e-06,-3.90771285e-06,-3.90977679e-06,-3.91183315e-06,-3.91388197e-06,-3.91592329e-06,-3.91795715e-06,-3.91998358e-06,-3.92200262e-06,-3.92401431e-06,-3.92601868e-06,-3.92801577e-06,-3.93000562e-06,-3.93198825e-06,-3.93396372e-06,-3.93593204e-06,-3.93789327e-06,-3.93984742e-06,-3.94179454e-06,-3.94373466e-06,-3.94566782e-06,-3.94759404e-06,-3.94951337e-06,-3.95142584e-06,-3.95333147e-06,-3.95523030e-06,-3.95712238e-06,-3.95900772e-06,-3.96088636e-06,-3.96275833e-06,-3.96462367e-06,-3.96648241e-06,-3.96833458e-06,-3.97018021e-06,-3.97201933e-06,-3.97385197e-06,-3.97567817e-06,-3.97749796e-06,-3.97931136e-06,-3.98111840e-06,-3.98291913e-06,-3.98471356e-06,-3.98650173e-06,-3.98828366e-06,-3.99005939e-06,-3.99182895e-06,-3.99359236e-06,-3.99534966e-06,-3.99710087e-06,-3.99884602e-06,-4.00058514e-06,-4.00231826e-06,-4.00404541e-06,-4.00576661e-06,-4.00748189e-06,-4.00919129e-06,-4.01089482e-06,-4.01259252e-06,-4.01428441e-06,-4.01597053e-06,-4.01765089e-06,-4.01932552e-06,-4.02099445e-06,-4.02265771e-06,-4.02431533e-06,-4.02596732e-06,-4.02761372e-06,-4.02925454e-06,-4.03088983e-06,-4.03251960e-06,-4.03414388e-06,-4.03576269e-06,-4.03737605e-06,-4.03898401e-06,-4.04058657e-06,-4.04218376e-06,-4.04377561e-06,-4.04536214e-06,-4.04694338e-06,-4.04851935e-06,-4.05009008e-06,-4.05165558e-06,-4.05321588e-06,-4.05477101e-06,-4.05632099e-06,-4.05786585e-06,-4.05940559e-06,-4.06094026e-06,-4.06246987e-06,-4.06399444e-06,-4.06551401e-06,-4.06702858e-06,-4.06853818e-06,-4.07004284e-06,-4.07154258e-06,-4.07303741e-06,-4.07452737e-06,-4.07601247e-06,-4.07749273e-06,-4.07896818e-06,-4.08043884e-06,-4.08190473e-06,-4.08336587e-06,-4.08482228e-06,-4.08627398e-06,-4.08772100e-06,-4.08916335e-06,-4.09060105e-06,-4.09203413e-06,-4.09346261e-06,-4.09488650e-06,-4.09630583e-06,-4.09772062e-06,-4.09913088e-06,-4.10053664e-06,-4.10193791e-06,-4.10333473e-06,-4.10472709e-06,-4.10611504e-06,-4.10749857e-06,-4.10887772e-06,-4.11025251e-06,-4.11162294e-06,-4.11298905e-06,-4.11435084e-06,-4.11570835e-06,-4.11706158e-06,-4.11841056e-06,-4.11975530e-06,-4.12109582e-06,-4.12243215e-06,-4.12376429e-06,-4.12509227e-06,-4.12641611e-06,-4.12773581e-06,-4.12905141e-06,-4.13036292e-06,-4.13167035e-06,-4.13297373e-06,-4.13427306e-06,-4.13556838e-06,-4.13685969e-06,-4.13814701e-06,-4.13943036e-06,-4.14070976e-06,-4.14198522e-06,-4.14325676e-06,-4.14452440e-06,-4.14578815e-06,-4.14704803e-06,-4.14830406e-06,-4.14955625e-06,-4.15080462e-06,-4.15204918e-06,-4.15328996e-06,-4.15452696e-06,-4.15576020e-06,-4.15698970e-06,-4.15821548e-06,-4.15943755e-06,-4.16065592e-06,-4.16187062e-06,-4.16308165e-06,-4.16428903e-06,-4.16549278e-06,-4.16669291e-06,-4.16788944e-06,-4.16908239e-06,-4.17027176e-06,-4.17145757e-06,-4.17263984e-06,-4.17381858e-06,-4.17499381e-06,-4.17616554e-06,-4.17733379e-06,-4.17849856e-06,-4.17965988e-06,-4.18081776e-06,-4.18197222e-06,-4.18312326e-06,-4.18427090e-06,-4.18541515e-06,-4.18655604e-06,-4.18769357e-06,-4.18882775e-06,-4.18995861e-06,-4.19108615e-06,-4.19221038e-06,-4.19333133e-06,-4.19444900e-06,-4.19556341e-06,-4.19667458e-06,-4.19778250e-06,-4.19888721e-06,-4.19998870e-06,-4.20108700e-06,-4.20218212e-06,-4.20327406e-06,-4.20436285e-06,-4.20544850e-06,-4.20653101e-06,-4.20761040e-06,-4.20868669e-06,-4.20975988e-06,-4.21082999e-06,-4.21189703e-06,-4.21296101e-06,-4.21402195e-06,-4.21507986e-06,-4.21613475e-06,-4.21718663e-06,-4.21823551e-06,-4.21928141e-06,-4.22032433e-06,-4.22136430e-06,-4.22240132e-06,-4.22343540e-06,-4.22446655e-06,-4.22549479e-06,-4.22652013e-06,-4.22754258e-06,-4.22856215e-06,-4.22957886e-06,-4.23059270e-06,-4.23160371e-06,-4.23261187e-06,-4.23361722e-06,-4.23461976e-06,-4.23561949e-06,-4.23661644e-06,-4.23761060e-06,-4.23860200e-06,-4.23959065e-06,-4.24057655e-06,-4.24155971e-06,-4.24254015e-06,-4.24351787e-06,-4.24449290e-06,-4.24546523e-06,-4.24643488e-06,-4.24740185e-06,-4.24836617e-06,-4.24932784e-06,-4.25028686e-06,-4.25124326e-06,-4.25219703e-06,-4.25314820e-06,-4.25409677e-06,-4.25504274e-06,-4.25598614e-06,-4.25692697e-06,-4.25786524e-06,-4.25880095e-06,-4.25973413e-06,-4.26066478e-06,-4.26159291e-06,-4.26251853e-06,-4.26344164e-06,-4.26436227e-06,-4.26528041e-06,-4.26619608e-06,-4.26710929e-06,-4.26802004e-06,-4.26892835e-06,-4.26983422e-06,-4.27073767e-06,-4.27163870e-06,-4.27253733e-06,-4.27343356e-06,-4.27432739e-06,-4.27521885e-06,-4.27610794e-06,-4.27699467e-06,-4.27787904e-06,-4.27876107e-06,-4.27964076e-06,-4.28051813e-06,-4.28139318e-06,-4.28226592e-06,-4.28313636e-06,-4.28400450e-06,-4.28487037e-06,-4.28573396e-06,-4.28659529e-06,-4.28745436e-06,-4.28831117e-06,-4.28916575e-06,-4.29001810e-06,-4.29086822e-06,-4.29171613e-06,-4.29256183e-06,-4.29340533e-06,-4.29424664e-06,-4.29508577e-06,-4.29592272e-06,-4.29675751e-06,-4.29759014e-06,-4.29842061e-06,-4.29924895e-06,-4.30007515e-06,-4.30089922e-06,-4.30172118e-06,-4.30254102e-06,-4.30335876e-06,-4.30417441e-06,-4.30498796e-06,-4.30579944e-06,-4.30660885e-06,-4.30741619e-06,-4.30822147e-06,-4.30902470e-06,-4.30982589e-06,-4.31062505e-06,-4.31142217e-06,-4.31221728e-06,-4.31301038e-06,-4.31380147e-06,-4.31459056e-06,-4.31537766e-06,-4.31616278e-06,-4.31694592e-06,-4.31772709e-06,-4.31850630e-06,-4.31928356e-06,-4.32005886e-06,-4.32083223e-06,-4.32160366e-06,-4.32237317e-06,-4.32314076e-06,-4.32390643e-06,-4.32467020e-06,-4.32543206e-06,-4.32619204e-06,-4.32695013e-06,-4.32770634e-06,-4.32846068e-06,-4.32921315e-06,-4.32996377e-06,-4.33071253e-06,-4.33145945e-06,-4.33220452e-06,-4.33294777e-06,-4.33368919e-06,-4.33442879e-06,-4.33516658e-06,-4.33590256e-06,-4.33663674e-06,-4.33736913e-06,-4.33809973e-06,-4.33882855e-06,-4.33955559e-06,-4.34028087e-06,-4.34100439e-06,-4.34172614e-06,-4.34244615e-06,-4.34316442e-06,-4.34388095e-06,-4.34459574e-06,-4.34530881e-06,-4.34602017e-06,-4.34672980e-06,-4.34743774e-06,-4.34814397e-06,-4.34884850e-06,-4.34955135e-06,-4.35025251e-06,-4.35095199e-06,-4.35164981e-06,-4.35234595e-06,-4.35304044e-06,-4.35373328e-06,-4.35442446e-06,-4.35511400e-06,-4.35580191e-06,-4.35648818e-06,-4.35717282e-06,-4.35785585e-06,-4.35853726e-06,-4.35921707e-06,-4.35989527e-06,-4.36057187e-06,-4.36124688e-06,-4.36192030e-06,-4.36259214e-06,-4.36326240e-06,-4.36393110e-06,-4.36459823e-06,-4.36526380e-06,-4.36592781e-06,-4.36659027e-06,-4.36725119e-06,-4.36791058e-06,-4.36856842e-06,-4.36922474e-06,-4.36987954e-06,-4.37053282e-06,-4.37118459e-06,-4.37183485e-06,-4.37248360e-06,-4.37313086e-06,-4.37377663e-06,-4.37442091e-06,-4.37506371e-06,-4.37570503e-06,-4.37634487e-06,-4.37698325e-06,-4.37762017e-06,-4.37825563e-06,-4.37888964e-06,-4.37952220e-06,-4.38015332e-06,-4.38078300e-06,-4.38141125e-06,-4.38203807e-06,-4.38266346e-06,-4.38328744e-06,-4.38391000e-06,-4.38453115e-06,-4.38515090e-06,-4.38576925e-06,-4.38638621e-06,-4.38700177e-06,-4.38761595e-06,-4.38822874e-06,-4.38884016e-06,-4.38945021e-06,-4.39005889e-06,-4.39066620e-06,-4.39127216e-06,-4.39187676e-06,-4.39248002e-06,-4.39308192e-06,-4.39368249e-06,-4.39428172e-06,-4.39487962e-06,-4.39547619e-06,-4.39607144e-06,-4.39666537e-06,-4.39725799e-06,-4.39784929e-06,-4.39843929e-06,-4.39902799e-06,-4.39961539e-06,-4.40020149e-06,-4.40078631e-06,-4.40136984e-06,-4.40195209e-06,-4.40253307e-06,-4.40311277e-06,-4.40369121e-06,-4.40426838e-06,-4.40484429e-06,-4.40541894e-06,-4.40599235e-06,-4.40656450e-06,-4.40713541e-06,-4.40770509e-06,-4.40827352e-06,-4.40884073e-06,-4.40940671e-06,-4.40997146e-06,-4.41053499e-06,-4.41109731e-06,-4.41165841e-06,-4.41221831e-06,-4.41277701e-06,-4.41333450e-06,-4.41389079e-06,-4.41444590e-06,-4.41499981e-06,-4.41555254e-06,-4.41610409e-06,-4.41665446e-06,-4.41720366e-06,-4.41775168e-06,-4.41829854e-06,-4.41884424e-06,-4.41938878e-06,-4.41993216e-06,-4.42047439e-06,-4.42101547e-06,-4.42155541e-06,-4.42209421e-06,-4.42263187e-06,-4.42316840e-06,-4.42370380e-06,-4.42423807e-06,-4.42477122e-06,-4.42530324e-06,-4.42583416e-06,-4.42636396e-06,-4.42689265e-06,-4.42742023e-06,-4.42794672e-06,-4.42847210e-06,-4.42899639e-06,-4.42951959e-06,-4.43004170e-06,-4.43056273e-06,-4.43108267e-06,-4.43160154e-06,-4.43211933e-06,-4.43263605e-06,-4.43315170e-06,-4.43366629e-06,-4.43417981e-06,-4.43469228e-06,-4.43520369e-06,-4.43571405e-06,-4.43622336e-06,-4.43673163e-06,-4.43723885e-06,-4.43774504e-06,-4.43825019e-06,-4.43875431e-06,-4.43925740e-06,-4.43975946e-06,-4.44026050e-06,-4.44076052e-06,-4.44125952e-06,-4.44175751e-06,-4.44225449e-06,-4.44275046e-06,-4.44324543e-06,-4.44373940e-06,-4.44423237e-06,-4.44472434e-06,-4.44521532e-06,-4.44570531e-06,-4.44619432e-06,-4.44668234e-06,-4.44716938e-06,-4.44765545e-06,-4.44814054e-06,-4.44862466e-06,-4.44910781e-06,-4.44959000e-06,-4.45007122e-06,-4.45055149e-06,-4.45103079e-06,-4.45150915e-06,-4.45198655e-06,-4.45246301e-06,-4.45293852e-06,-4.45341308e-06,-4.45388671e-06,-4.45435940e-06,-4.45483116e-06,-4.45530198e-06,-4.45577188e-06,-4.45624085e-06,-4.45670890e-06,-4.45717603e-06,-4.45764224e-06,-4.45810753e-06,-4.45857192e-06,-4.45903539e-06,-4.45949796e-06,-4.45995963e-06,-4.46042039e-06,-4.46088026e-06,-4.46133922e-06,-4.46179730e-06,-4.46225449e-06,-4.46271078e-06,-4.46316619e-06,-4.46362072e-06,-4.46407437e-06,-4.46452714e-06,-4.46497904e-06,-4.46543006e-06,-4.46588022e-06,-4.46632951e-06,-4.46677793e-06,-4.46722549e-06,-4.46767219e-06,-4.46811803e-06,-4.46856302e-06,-4.46900715e-06,-4.46945044e-06,-4.46989288e-06,-4.47033447e-06,-4.47077522e-06,-4.47121513e-06,-4.47165421e-06,-4.47209245e-06,-4.47252985e-06,-4.47296643e-06,-4.47340218e-06,-4.47383710e-06,-4.47427120e-06,-4.47470448e-06,-4.47513694e-06,-4.47556859e-06,-4.47599942e-06,-4.47642944e-06,-4.47685865e-06,-4.47728705e-06,-4.47771465e-06,-4.47814145e-06,-4.47856745e-06,-4.47899265e-06,-4.47941705e-06,-4.47984066e-06,-4.48026349e-06,-4.48068552e-06,-4.48110677e-06,-4.48152723e-06,-4.48194691e-06,-4.48236581e-06,-4.48278394e-06,-4.48320129e-06,-4.48361786e-06,-4.48403367e-06,-4.48444871e-06,-4.48486298e-06,-4.48527648e-06,-4.48568923e-06,-4.48610121e-06,-4.48651244e-06,-4.48692291e-06,-4.48733263e-06,-4.48774160e-06,-4.48814981e-06,-4.48855728e-06,-4.48896401e-06,-4.48936999e-06,-4.48977523e-06,-4.49017973e-06,-4.49058350e-06,-4.49098653e-06,-4.49138883e-06,-4.49179040e-06,-4.49219124e-06,-4.49259135e-06,-4.49299074e-06,-4.49338940e-06,-4.49378735e-06,-4.49418457e-06,-4.49458108e-06,-4.49497688e-06,-4.49537196e-06,-4.49576633e-06,-4.49615999e-06,-4.49655295e-06,-4.49694520e-06,-4.49733675e-06,-4.49772760e-06,-4.49811775e-06,-4.49850720e-06,-4.49889595e-06,-4.49928402e-06,-4.49967139e-06,-4.50005807e-06,-4.50044407e-06,-4.50082937e-06,-4.50121400e-06,-4.50159794e-06,-4.50198121e-06,-4.50236379e-06,-4.50274570e-06,-4.50312693e-06,-4.50350749e-06,-4.50388738e-06,-4.50426661e-06,-4.50464516e-06,-4.50502305e-06,-4.50540027e-06,-4.50577683e-06,-4.50615274e-06,-4.50652798e-06,-4.50690257e-06,-4.50727650e-06,-4.50764978e-06,-4.50802241e-06,-4.50839439e-06,-4.50876572e-06,-4.50913641e-06,-4.50950645e-06,-4.50987585e-06,-4.51024460e-06,-4.51061272e-06,-4.51098020e-06,-4.51134705e-06,-4.51171326e-06,-4.51207884e-06,-4.51244378e-06,-4.51280810e-06,-4.51317180e-06,-4.51353486e-06,-4.51389730e-06,-4.51425912e-06,-4.51462032e-06,-4.51498090e-06,-4.51534086e-06,-4.51570021e-06,-4.51605894e-06,-4.51641706e-06,-4.51677457e-06,-4.51713147e-06,-4.51748776e-06,-4.51784345e-06,-4.51819853e-06,-4.51855301e-06,-4.51890688e-06,-4.51926016e-06,-4.51961284e-06,-4.51996492e-06,-4.52031641e-06,-4.52066730e-06,-4.52101760e-06,-4.52136732e-06,-4.52171644e-06,-4.52206497e-06,-4.52241292e-06,-4.52276029e-06,-4.52310707e-06,-4.52345327e-06,-4.52379889e-06,-4.52414393e-06,-4.52448840e-06,-4.52483229e-06,-4.52517560e-06,-4.52551835e-06,-4.52586052e-06,-4.52620212e-06,-4.52654316e-06,-4.52688363e-06,-4.52722353e-06,-4.52756287e-06,-4.52790165e-06,-4.52823987e-06,-4.52857753e-06,-4.52891463e-06,-4.52925117e-06,-4.52958716e-06,-4.52992259e-06,-4.53025748e-06,-4.53059181e-06,-4.53092559e-06,-4.53125883e-06,-4.53159152e-06,-4.53192366e-06,-4.53225526e-06,-4.53258632e-06,-4.53291684e-06,-4.53324681e-06,-4.53357625e-06,-4.53390515e-06,-4.53423352e-06,-4.53456135e-06,-4.53488865e-06,-4.53521542e-06,-4.53554166e-06,-4.53586736e-06,-4.53619254e-06,-4.53651720e-06,-4.53684133e-06,-4.53716493e-06,-4.53748802e-06,-4.53781058e-06,-4.53813262e-06,-4.53845415e-06,-4.53877516e-06,-4.53909565e-06,-4.53941563e-06,-4.53973509e-06,-4.54005404e-06,-4.54037249e-06,-4.54069042e-06,-4.54100784e-06,-4.54132476e-06,-4.54164117e-06,-4.54195708e-06,-4.54227248e-06,-4.54258739e-06,-4.54290179e-06,-4.54321569e-06,-4.54352909e-06,-4.54384200e-06,-4.54415441e-06,-4.54446633e-06,-4.54477775e-06,-4.54508869e-06,-4.54539913e-06,-4.54570908e-06,-4.54601854e-06,-4.54632752e-06,-4.54663601e-06,-4.54694401e-06,-4.54725153e-06,-4.54755857e-06,-4.54786513e-06,-4.54817120e-06,-4.54847680e-06,-4.54878192e-06,-4.54908657e-06,-4.54939073e-06,-4.54969443e-06,-4.54999765e-06,-4.55030040e-06,-4.55060267e-06,-4.55090448e-06,-4.55120582e-06,-4.55150669e-06,-4.55180709e-06,-4.55210703e-06,-4.55240651e-06,-4.55270552e-06,-4.55300407e-06,-4.55330216e-06,-4.55359979e-06,-4.55389696e-06,-4.55419368e-06,-4.55448993e-06,-4.55478574e-06,-4.55508108e-06,-4.55537598e-06,-4.55567042e-06,-4.55596441e-06,-4.55625796e-06,-4.55655105e-06,-4.55684369e-06,-4.55713589e-06,-4.55742764e-06,-4.55771895e-06,-4.55800982e-06,-4.55830024e-06,-4.55859022e-06,-4.55887976e-06,-4.55916886e-06,-4.55945752e-06,-4.55974575e-06,-4.56003354e-06,-4.56032089e-06,-4.56060781e-06,-4.56089430e-06,-4.56118035e-06,-4.56146597e-06,-4.56175117e-06,-4.56203593e-06,-4.56232027e-06,-4.56260417e-06,-4.56288766e-06,-4.56317071e-06,-4.56345335e-06,-4.56373556e-06,-4.56401734e-06,-4.56429871e-06,-4.56457966e-06,-4.56486018e-06,-4.56514029e-06,-4.56541998e-06,-4.56569926e-06,-4.56597812e-06,-4.56625657e-06,-4.56653460e-06,-4.56681222e-06,-4.56708942e-06,-4.56736622e-06,-4.56764261e-06,-4.56791859e-06,-4.56819416e-06,-4.56846932e-06,-4.56874408e-06,-4.56901844e-06,-4.56929239e-06,-4.56956593e-06,-4.56983908e-06,-4.57011182e-06,-4.57038416e-06,-4.57065611e-06,-4.57092765e-06,-4.57119880e-06,-4.57146955e-06,-4.57173990e-06,-4.57200986e-06,-4.57227943e-06,-4.57254860e-06,-4.57281738e-06,-4.57308577e-06,-4.57335377e-06,-4.57362138e-06,-4.57388860e-06,-4.57415543e-06,-4.57442188e-06,-4.57468794e-06,-4.57495361e-06,-4.57521890e-06,-4.57548381e-06,-4.57574834e-06,-4.57601248e-06,-4.57627624e-06,-4.57653962e-06,-4.57680263e-06,-4.57706525e-06,-4.57732750e-06,-4.57758937e-06,-4.57785086e-06,-4.57811198e-06,-4.57837273e-06,-4.57863310e-06,-4.57889310e-06,-4.57915273e-06,-4.57941199e-06,-4.57967087e-06,-4.57992939e-06,-4.58018754e-06,-4.58044533e-06,-4.58070274e-06,-4.58095979e-06,-4.58121648e-06,-4.58147280e-06,-4.58172876e-06,-4.58198435e-06,-4.58223958e-06,-4.58249446e-06,-4.58274897e-06,-4.58300312e-06,-4.58325691e-06,-4.58351035e-06,-4.58376343e-06,-4.58401615e-06,-4.58426852e-06,-4.58452053e-06,-4.58477219e-06,-4.58502349e-06,-4.58527445e-06,-4.58552505e-06,-4.58577530e-06,-4.58602520e-06,-4.58627475e-06,-4.58652395e-06,-4.58677281e-06,-4.58702131e-06,-4.58726947e-06,-4.58751729e-06,-4.58776476e-06,-4.58801189e-06,-4.58825867e-06,-4.58850511e-06,-4.58875121e-06,-4.58899696e-06,-4.58924238e-06,-4.58948746e-06,-4.58973220e-06,-4.58997660e-06,-4.59022066e-06,-4.59046439e-06,-4.59070778e-06,-4.59095083e-06,-4.59119355e-06,-4.59143594e-06,-4.59167799e-06,-4.59191971e-06,-4.59216110e-06,-4.59240216e-06,-4.59264289e-06,-4.59288328e-06,-4.59312335e-06,-4.59336309e-06,-4.59360251e-06,-4.59384159e-06,-4.59408035e-06,-4.59431879e-06,-4.59455690e-06,-4.59479469e-06,-4.59503215e-06,-4.59526929e-06,-4.59550611e-06,-4.59574260e-06,-4.59597878e-06,-4.59621464e-06,-4.59645017e-06,-4.59668539e-06,-4.59692029e-06,-4.59715487e-06,-4.59738914e-06,-4.59762309e-06,-4.59785673e-06,-4.59809005e-06,-4.59832305e-06,-4.59855575e-06,-4.59878813e-06,-4.59902020e-06,-4.59925195e-06,-4.59948340e-06,-4.59971454e-06,-4.59994536e-06,-4.60017588e-06,-4.60040609e-06,-4.60063600e-06,-4.60086559e-06,-4.60109488e-06,-4.60132386e-06,-4.60155254e-06,-4.60178092e-06,-4.60200899e-06,-4.60223676e-06,-4.60246422e-06,-4.60269139e-06,-4.60291825e-06,-4.60314481e-06,-4.60337107e-06,-4.60359704e-06,-4.60382270e-06,-4.60404806e-06,-4.60427313e-06,-4.60449790e-06,-4.60472238e-06,-4.60494656e-06,-4.60517044e-06,-4.60539403e-06,-4.60561733e-06,-4.60584033e-06,-4.60606304e-06,-4.60628546e-06,-4.60650759e-06,-4.60672942e-06,-4.60695097e-06,-4.60717222e-06,-4.60739319e-06,-4.60761387e-06,-4.60783426e-06,-4.60805436e-06,-4.60827417e-06,-4.60849370e-06,-4.60871295e-06,-4.60893191e-06,-4.60915058e-06,-4.60936897e-06,-4.60958708e-06,-4.60980490e-06,-4.61002244e-06,-4.61023971e-06,-4.61045668e-06,-4.61067338e-06,-4.61088980e-06,-4.61110594e-06,-4.61132180e-06,-4.61153738e-06,-4.61175269e-06,-4.61196772e-06,-4.61218247e-06,-4.61239694e-06,-4.61261114e-06,-4.61282507e-06,-4.61303872e-06,-4.61325209e-06,-4.61346520e-06,-4.61367803e-06,-4.61389058e-06,-4.61410287e-06,-4.61431488e-06,-4.61452663e-06,-4.61473810e-06,-4.61494931e-06,-4.61516024e-06,-4.61537091e-06,-4.61558131e-06,-4.61579144e-06,-4.61600131e-06,-4.61621090e-06,-4.61642024e-06,-4.61662930e-06,-4.61683811e-06,-4.61704664e-06,-4.61725492e-06,-4.61746293e-06,-4.61767068e-06,-4.61787816e-06,-4.61808539e-06,-4.61829235e-06,-4.61849905e-06,-4.61870549e-06,-4.61891168e-06,-4.61911760e-06,-4.61932326e-06,-4.61952867e-06,-4.61973382e-06,-4.61993871e-06,-4.62014334e-06,-4.62034772e-06,-4.62055185e-06,-4.62075571e-06,-4.62095933e-06,-4.62116268e-06,-4.62136579e-06,-4.62156864e-06,-4.62177124e-06,-4.62197359e-06,-4.62217568e-06,-4.62237752e-06,-4.62257912e-06,-4.62278046e-06,-4.62298155e-06,-4.62318240e-06,-4.62338299e-06,-4.62358334e-06,-4.62378343e-06,-4.62398328e-06,-4.62418289e-06,-4.62438224e-06,-4.62458135e-06,-4.62478022e-06,-4.62497884e-06,-4.62517721e-06,-4.62537534e-06,-4.62557323e-06,-4.62577088e-06,-4.62596828e-06,-4.62616544e-06,-4.62636235e-06,-4.62655903e-06,-4.62675546e-06,-4.62695166e-06,-4.62714761e-06,-4.62734333e-06,-4.62753880e-06,-4.62773404e-06,-4.62792903e-06,-4.62812379e-06,-4.62831832e-06,-4.62851260e-06,-4.62870665e-06,-4.62890047e-06,-4.62909404e-06,-4.62928739e-06,-4.62948049e-06,-4.62967337e-06,-4.62986601e-06,-4.63005841e-06,-4.63025059e-06,-4.63044253e-06,-4.63063424e-06,-4.63082571e-06,-4.63101696e-06,-4.63120798e-06,-4.63139876e-06,-4.63158931e-06,-4.63177964e-06,-4.63196974e-06,-4.63215960e-06,-4.63234924e-06,-4.63253865e-06,-4.63272784e-06,-4.63291679e-06,-4.63310552e-06,-4.63329403e-06,-4.63348231e-06,-4.63367036e-06,-4.63385819e-06,-4.63404579e-06,-4.63423317e-06,-4.63442032e-06,-4.63460726e-06,-4.63479397e-06,-4.63498045e-06,-4.63516672e-06,-4.63535276e-06,-4.63553858e-06,-4.63572418e-06,-4.63590957e-06,-4.63609473e-06,-4.63627967e-06,-4.63646439e-06,-4.63664889e-06,-4.63683318e-06,-4.63701724e-06,-4.63720109e-06,-4.63738472e-06,-4.63756814e-06,-4.63775134e-06,-4.63793432e-06,-4.63811709e-06,-4.63829964e-06,-4.63848197e-06,-4.63866409e-06,-4.63884600e-06,-4.63902770e-06,-4.63920918e-06,-4.63939044e-06,-4.63957150e-06,-4.63975234e-06,-4.63993297e-06,-4.64011339e-06,-4.64029360e-06,-4.64047360e-06,-4.64065339e-06,-4.64083296e-06,-4.64101233e-06,-4.64119149e-06,-4.64137044e-06,-4.64154918e-06,-4.64172771e-06,-4.64190604e-06,-4.64208416e-06,-4.64226207e-06,-4.64243977e-06,-4.64261727e-06,-4.64279456e-06,-4.64297165e-06,-4.64314853e-06,-4.64332521e-06,-4.64350168e-06,-4.64367795e-06,-4.64385402e-06,-4.64402988e-06,-4.64420554e-06,-4.64438099e-06,-4.64455624e-06,-4.64473130e-06,-4.64490615e-06,-4.64508080e-06,-4.64525524e-06,-4.64542949e-06,-4.64560354e-06,-4.64577739e-06,-4.64595103e-06,-4.64612448e-06,-4.64629773e-06,-4.64647079e-06,-4.64664364e-06,-4.64681630e-06,-4.64698876e-06,-4.64716102e-06,-4.64733308e-06,-4.64750495e-06,-4.64767662e-06,-4.64784810e-06,-4.64801938e-06,-4.64819047e-06,-4.64836136e-06,-4.64853206e-06,-4.64870256e-06,-4.64887287e-06,-4.64904299e-06,-4.64921292e-06,-4.64938265e-06,-4.64955219e-06,-4.64972153e-06,-4.64989069e-06,-4.65005965e-06,-4.65022843e-06,-4.65039701e-06,-4.65056540e-06,-4.65073360e-06,-4.65090162e-06,-4.65106944e-06,-4.65123707e-06,-4.65140452e-06,-4.65157178e-06,-4.65173885e-06,-4.65190573e-06,-4.65207242e-06,-4.65223893e-06,-4.65240525e-06,-4.65257138e-06,-4.65273733e-06,-4.65290309e-06,-4.65306867e-06,-4.65323406e-06,-4.65339927e-06,-4.65356429e-06,-4.65372912e-06,-4.65389378e-06,-4.65405825e-06,-4.65422253e-06,-4.65438664e-06,-4.65455056e-06,-4.65471430e-06,-4.65487785e-06,-4.65504123e-06,-4.65520442e-06,-4.65536743e-06,-4.65553026e-06,-4.65569292e-06,-4.65585539e-06,-4.65601768e-06,-4.65617979e-06,-4.65634172e-06,-4.65650347e-06,-4.65666504e-06,-4.65682644e-06,-4.65698766e-06,-4.65714870e-06,-4.65730956e-06,-4.65747024e-06,-4.65763075e-06,-4.65779108e-06,-4.65795123e-06,-4.65811121e-06,-4.65827101e-06,-4.65843064e-06,-4.65859009e-06,-4.65874937e-06,-4.65890847e-06,-4.65906740e-06,-4.65922615e-06,-4.65938474e-06,-4.65954314e-06,-4.65970138e-06,-4.65985944e-06,-4.66001732e-06,-4.66017504e-06,-4.66033258e-06,-4.66048996e-06,-4.66064716e-06,-4.66080418e-06,-4.66096104e-06,-4.66111773e-06,-4.66127425e-06,-4.66143060e-06,-4.66158677e-06,-4.66174278e-06,-4.66189862e-06,-4.66205429e-06,-4.66220979e-06,-4.66236512e-06,-4.66252029e-06,-4.66267528e-06,-4.66283011e-06,-4.66298477e-06,-4.66313927e-06,-4.66329360e-06,-4.66344776e-06,-4.66360175e-06,-4.66375558e-06,-4.66390925e-06,-4.66406275e-06,-4.66421608e-06,-4.66436925e-06,-4.66452225e-06,-4.66467509e-06,-4.66482776e-06,-4.66498028e-06,-4.66513262e-06,-4.66528481e-06,-4.66543683e-06,-4.66558869e-06,-4.66574038e-06,-4.66589192e-06,-4.66604329e-06,-4.66619450e-06,-4.66634555e-06,-4.66649643e-06,-4.66664716e-06,-4.66679773e-06,-4.66694813e-06,-4.66709838e-06,-4.66724846e-06,-4.66739839e-06,-4.66754815e-06,-4.66769776e-06,-4.66784721e-06,-4.66799650e-06,-4.66814563e-06,-4.66829460e-06,-4.66844342e-06,-4.66859208e-06,-4.66874058e-06,-4.66888892e-06,-4.66903710e-06,-4.66918513e-06,-4.66933301e-06,-4.66948072e-06,-4.66962828e-06,-4.66977569e-06,-4.66992294e-06,-4.67007003e-06,-4.67021697e-06,-4.67036376e-06,-4.67051039e-06,-4.67065687e-06,-4.67080319e-06,-4.67094936e-06,-4.67109537e-06,-4.67124123e-06,-4.67138694e-06,-4.67153250e-06,-4.67167790e-06,-4.67182315e-06,-4.67196825e-06,-4.67211320e-06,-4.67225800e-06,-4.67240264e-06,-4.67254714e-06,-4.67269148e-06,-4.67283567e-06,-4.67297971e-06,-4.67312361e-06,-4.67326735e-06,-4.67341094e-06,-4.67355438e-06,-4.67369768e-06,-4.67384082e-06,-4.67398382e-06,-4.67412666e-06,-4.67426936e-06,-4.67441192e-06,-4.67455432e-06,-4.67469657e-06,-4.67483868e-06,-4.67498064e-06,-4.67512246e-06,-4.67526413e-06,-4.67540565e-06,-4.67554702e-06,-4.67568825e-06,-4.67582933e-06,-4.67597027e-06,-4.67611106e-06,-4.67625171e-06,-4.67639221e-06,-4.67653257e-06,-4.67667278e-06,-4.67681285e-06,-4.67695278e-06,-4.67709256e-06,-4.67723219e-06,-4.67737169e-06,-4.67751104e-06,-4.67765025e-06,-4.67778931e-06,-4.67792824e-06,-4.67806702e-06,-4.67820566e-06,-4.67834415e-06,-4.67848251e-06,-4.67862072e-06,-4.67875879e-06,-4.67889673e-06,-4.67903452e-06,-4.67917217e-06,-4.67930968e-06,-4.67944705e-06,-4.67958428e-06,-4.67972137e-06,-4.67985832e-06,-4.67999513e-06,-4.68013180e-06,-4.68026833e-06,-4.68040473e-06,-4.68054099e-06,-4.68067710e-06,-4.68081309e-06,-4.68094893e-06,-4.68108463e-06,-4.68122020e-06,-4.68135563e-06,-4.68149092e-06,-4.68162608e-06,-4.68176110e-06,-4.68189598e-06,-4.68203073e-06,-4.68216534e-06,-4.68229982e-06,-4.68243416e-06,-4.68256836e-06,-4.68270243e-06,-4.68283637e-06,-4.68297017e-06,-4.68310383e-06,-4.68323736e-06,-4.68337076e-06,-4.68350402e-06,-4.68363715e-06,-4.68377015e-06,-4.68390301e-06,-4.68403574e-06,-4.68416834e-06,-4.68430080e-06,-4.68443313e-06,-4.68456533e-06,-4.68469740e-06,-4.68482933e-06,-4.68496113e-06,-4.68509280e-06,-4.68522434e-06,-4.68535575e-06,-4.68548703e-06,-4.68561818e-06,-4.68574919e-06,-4.68588008e-06,-4.68601083e-06,-4.68614146e-06,-4.68627195e-06,-4.68640232e-06,-4.68653255e-06,-4.68666266e-06,-4.68679264e-06,-4.68692249e-06,-4.68705221e-06,-4.68718180e-06,-4.68731126e-06,-4.68744060e-06,-4.68756980e-06,-4.68769888e-06,-4.68782784e-06,-4.68795666e-06,-4.68808536e-06,-4.68821393e-06,-4.68834237e-06,-4.68847069e-06,-4.68859888e-06,-4.68872694e-06,-4.68885488e-06,-4.68898269e-06,-4.68911037e-06,-4.68923793e-06,-4.68936537e-06,-4.68949268e-06,-4.68961986e-06,-4.68974692e-06,-4.68987386e-06,-4.69000067e-06,-4.69012735e-06,-4.69025392e-06,-4.69038035e-06,-4.69050667e-06,-4.69063286e-06,-4.69075893e-06,-4.69088487e-06,-4.69101069e-06,-4.69113639e-06,-4.69126196e-06,-4.69138742e-06,-4.69151275e-06,-4.69163795e-06,-4.69176304e-06,-4.69188800e-06,-4.69201285e-06,-4.69213757e-06,-4.69226217e-06,-4.69238665e-06,-4.69251100e-06,-4.69263524e-06,-4.69275936e-06,-4.69288335e-06,-4.69300723e-06,-4.69313098e-06,-4.69325462e-06,-4.69337813e-06,-4.69350153e-06,-4.69362481e-06,-4.69374796e-06,-4.69387100e-06,-4.69399392e-06,-4.69411672e-06,-4.69423940e-06,-4.69436197e-06,-4.69448441e-06,-4.69460674e-06,-4.69472895e-06,-4.69485104e-06,-4.69497301e-06,-4.69509487e-06,-4.69521661e-06,-4.69533823e-06,-4.69545973e-06,-4.69558112e-06,-4.69570239e-06,-4.69582355e-06,-4.69594458e-06,-4.69606551e-06,-4.69618631e-06,-4.69630700e-06,-4.69642758e-06,-4.69654804e-06,-4.69666838e-06,-4.69678861e-06,-4.69690873e-06,-4.69702873e-06,-4.69714861e-06,-4.69726838e-06,-4.69738804e-06,-4.69750758e-06,-4.69762700e-06,-4.69774632e-06,-4.69786552e-06,-4.69798460e-06,-4.69810358e-06,-4.69822244e-06,-4.69834118e-06,-4.69845982e-06,-4.69857834e-06,-4.69869675e-06,-4.69881504e-06,-4.69893322e-06,-4.69905130e-06,-4.69916925e-06,-4.69928710e-06,-4.69940484e-06,-4.69952246e-06,-4.69963997e-06,-4.69975738e-06,-4.69987467e-06,-4.69999185e-06,-4.70010891e-06,-4.70022587e-06,-4.70034272e-06,-4.70045946e-06,-4.70057608e-06,-4.70069260e-06,-4.70080901e-06,-4.70092530e-06,-4.70104149e-06,-4.70115757e-06,-4.70127354e-06,-4.70138940e-06,-4.70150515e-06,-4.70162079e-06,-4.70173633e-06,-4.70185175e-06,-4.70196707e-06,-4.70208228e-06,-4.70219738e-06,-4.70231237e-06,-4.70242725e-06,-4.70254203e-06,-4.70265670e-06,-4.70277126e-06,-4.70288572e-06,-4.70300006e-06,-4.70311430e-06,-4.70322844e-06,-4.70334247e-06,-4.70345639e-06,-4.70357020e-06,-4.70368391e-06,-4.70379751e-06,-4.70391101e-06,-4.70402440e-06,-4.70413768e-06,-4.70425086e-06,-4.70436394e-06,-4.70447691e-06,-4.70458977e-06,-4.70470253e-06,-4.70481518e-06,-4.70492773e-06,-4.70504018e-06,-4.70515252e-06,-4.70526475e-06,-4.70537689e-06,-4.70548891e-06,-4.70560084e-06,-4.70571266e-06,-4.70582438e-06,-4.70593599e-06,-4.70604750e-06,-4.70615891e-06,-4.70627021e-06,-4.70638141e-06,-4.70649251e-06,-4.70660351e-06,-4.70671440e-06,-4.70682520e-06,-4.70693588e-06,-4.70704647e-06,-4.70715696e-06,-4.70726734e-06,-4.70737762e-06,-4.70748780e-06,-4.70759788e-06,-4.70770786e-06,-4.70781774e-06,-4.70792752e-06,-4.70803719e-06,-4.70814677e-06,-4.70825624e-06,-4.70836561e-06,-4.70847489e-06,-4.70858406e-06,-4.70869313e-06,-4.70880211e-06,-4.70891098e-06,-4.70901975e-06,-4.70912843e-06,-4.70923700e-06,-4.70934548e-06,-4.70945386e-06,-4.70956213e-06,-4.70967031e-06,-4.70977839e-06,-4.70988638e-06,-4.70999426e-06,-4.71010204e-06,-4.71020973e-06,-4.71031732e-06,-4.71042481e-06,-4.71053220e-06,-4.71063950e-06,-4.71074669e-06,-4.71085380e-06,-4.71096080e-06,-4.71106770e-06,-4.71117451e-06,-4.71128122e-06,-4.71138784e-06,-4.71149436e-06,-4.71160078e-06,-4.71170710e-06,-4.71181333e-06,-4.71191947e-06,-4.71202550e-06,-4.71213144e-06,-4.71223729e-06,-4.71234304e-06,-4.71244869e-06,-4.71255425e-06,-4.71265971e-06,-4.71276508e-06,-4.71287035e-06,-4.71297553e-06,-4.71308061e-06,-4.71318560e-06,-4.71329050e-06,-4.71339530e-06,-4.71350000e-06,-4.71360461e-06,-4.71370913e-06,-4.71381355e-06,-4.71391788e-06,-4.71402211e-06,-4.71412626e-06,-4.71423030e-06,-4.71433426e-06,-4.71443812e-06,-4.71454189e-06,-4.71464556e-06,-4.71474915e-06,-4.71485264e-06,-4.71495603e-06,-4.71505934e-06,-4.71516255e-06,-4.71526567e-06,-4.71536870e-06,-4.71547163e-06,-4.71557448e-06,-4.71567723e-06,-4.71577989e-06,-4.71588246e-06,-4.71598493e-06,-4.71608732e-06,-4.71618961e-06,-4.71629182e-06,-4.71639393e-06,-4.71649595e-06,-4.71659788e-06,-4.71669972e-06,-4.71680147e-06,-4.71690313e-06,-4.71700470e-06,-4.71710617e-06,-4.71720756e-06,-4.71730886e-06,-4.71741007e-06,-4.71751119e-06,-4.71761222e-06,-4.71771316e-06,-4.71781401e-06,-4.71791477e-06,-4.71801544e-06,-4.71811602e-06,-4.71821651e-06,-4.71831692e-06,-4.71841723e-06,-4.71851746e-06,-4.71861760e-06,-4.71871765e-06,-4.71881761e-06,-4.71891749e-06,-4.71901727e-06,-4.71911697e-06,-4.71921658e-06,-4.71931610e-06,-4.71941554e-06,-4.71951488e-06,-4.71961414e-06,-4.71971332e-06,-4.71981240e-06,-4.71991140e-06,-4.72001031e-06,-4.72010913e-06,-4.72020787e-06,-4.72030652e-06,-4.72040508e-06,-4.72050356e-06,-4.72060195e-06,-4.72070026e-06,-4.72079848e-06,-4.72089661e-06,-4.72099466e-06,-4.72109262e-06,-4.72119049e-06,-4.72128828e-06,-4.72138599e-06,-4.72148361e-06,-4.72158114e-06,-4.72167859e-06,-4.72177595e-06,-4.72187323e-06,-4.72197042e-06,-4.72206753e-06,-4.72216456e-06,-4.72226150e-06,-4.72235835e-06,-4.72245512e-06,-4.72255181e-06,-4.72264841e-06,-4.72274493e-06,-4.72284137e-06,-4.72293772e-06,-4.72303398e-06,-4.72313017e-06,-4.72322627e-06,-4.72332228e-06,-4.72341822e-06,-4.72351407e-06,-4.72360983e-06,-4.72370552e-06,-4.72380112e-06,-4.72389664e-06,-4.72399207e-06,-4.72408742e-06,-4.72418269e-06,-4.72427788e-06,-4.72437299e-06,-4.72446801e-06,-4.72456295e-06,-4.72465781e-06,-4.72475259e-06,-4.72484728e-06,-4.72494190e-06,-4.72503643e-06,-4.72513088e-06,-4.72522525e-06,-4.72531954e-06,-4.72541375e-06,-4.72550787e-06,-4.72560192e-06,-4.72569588e-06,-4.72578976e-06,-4.72588357e-06,-4.72597729e-06,-4.72607093e-06,-4.72616449e-06,-4.72625797e-06,-4.72635137e-06,-4.72644469e-06,-4.72653793e-06,-4.72663109e-06,-4.72672417e-06,-4.72681717e-06,-4.72691009e-06,-4.72700294e-06,-4.72709570e-06,-4.72718838e-06,-4.72728098e-06,-4.72737351e-06,-4.72746595e-06,-4.72755832e-06,-4.72765061e-06,-4.72774281e-06,-4.72783494e-06,-4.72792700e-06,-4.72801897e-06,-4.72811086e-06,-4.72820268e-06,-4.72829442e-06,-4.72838607e-06,-4.72847766e-06,-4.72856916e-06,-4.72866059e-06,-4.72875193e-06,-4.72884320e-06,-4.72893440e-06,-4.72902551e-06,-4.72911655e-06,-4.72920751e-06,-4.72929839e-06,-4.72938920e-06,-4.72947993e-06,-4.72957058e-06,-4.72966116e-06,-4.72975165e-06,-4.72984208e-06,-4.72993242e-06,-4.73002269e-06,-4.73011288e-06,-4.73020300e-06,-4.73029304e-06,-4.73038300e-06,-4.73047289e-06,-4.73056270e-06,-4.73065244e-06,-4.73074210e-06,-4.73083168e-06,-4.73092119e-06,-4.73101063e-06,-4.73109998e-06,-4.73118927e-06,-4.73127847e-06,-4.73136761e-06,-4.73145666e-06,-4.73154565e-06,-4.73163455e-06,-4.73172339e-06,-4.73181214e-06,-4.73190083e-06,-4.73198944e-06,-4.73207797e-06,-4.73216643e-06,-4.73225482e-06,-4.73234313e-06,-4.73243137e-06,-4.73251953e-06,-4.73260762e-06,-4.73269564e-06,-4.73278358e-06,-4.73287145e-06,-4.73295924e-06,-4.73304696e-06,-4.73313461e-06,-4.73322219e-06,-4.73330969e-06,-4.73339712e-06,-4.73348447e-06,-4.73357175e-06,-4.73365896e-06,-4.73374610e-06,-4.73383316e-06,-4.73392015e-06,-4.73400707e-06,-4.73409392e-06,-4.73418069e-06,-4.73426739e-06,-4.73435402e-06,-4.73444058e-06,-4.73452707e-06,-4.73461348e-06,-4.73469982e-06,-4.73478609e-06,-4.73487229e-06,-4.73495842e-06,-4.73504447e-06,-4.73513045e-06,-4.73521636e-06,-4.73530221e-06,-4.73538797e-06,-4.73547367e-06,-4.73555930e-06,-4.73564486e-06,-4.73573034e-06,-4.73581576e-06,-4.73590110e-06,-4.73598637e-06,-4.73607158e-06,-4.73615671e-06,-4.73624177e-06,-4.73632676e-06,-4.73641168e-06,-4.73649653e-06,-4.73658131e-06,-4.73666602e-06,-4.73675067e-06,-4.73683524e-06,-4.73691974e-06,-4.73700417e-06,-4.73708853e-06,-4.73717282e-06,-4.73725705e-06,-4.73734120e-06,-4.73742528e-06,-4.73750930e-06,-4.73759325e-06,-4.73767712e-06,-4.73776093e-06,-4.73784467e-06,-4.73792834e-06,-4.73801194e-06,-4.73809548e-06,-4.73817894e-06,-4.73826234e-06,-4.73834566e-06,-4.73842892e-06,-4.73851211e-06,-4.73859524e-06,-4.73867829e-06,-4.73876128e-06,-4.73884420e-06,-4.73892705e-06,-4.73900983e-06,-4.73909255e-06,-4.73917519e-06,-4.73925777e-06,-4.73934029e-06,-4.73942273e-06,-4.73950511e-06,-4.73958742e-06,-4.73966966e-06,-4.73975184e-06,-4.73983395e-06,-4.73991599e-06,-4.73999796e-06,-4.74007987e-06,-4.74016171e-06,-4.74024349e-06,-4.74032520e-06,-4.74040684e-06,-4.74048842e-06,-4.74056992e-06,-4.74065137e-06,-4.74073274e-06,-4.74081405e-06,-4.74089530e-06,-4.74097648e-06,-4.74105759e-06,-4.74113864e-06,-4.74121962e-06,-4.74130053e-06,-4.74138138e-06,-4.74146217e-06,-4.74154289e-06,-4.74162354e-06,-4.74170413e-06,-4.74178465e-06,-4.74186511e-06,-4.74194550e-06,-4.74202583e-06,-4.74210609e-06,-4.74218629e-06,-4.74226642e-06,-4.74234649e-06,-4.74242649e-06,-4.74250643e-06,-4.74258630e-06,-4.74266611e-06,-4.74274586e-06,-4.74282554e-06,-4.74290515e-06,-4.74298471e-06,-4.74306419e-06,-4.74314362e-06,-4.74322298e-06,-4.74330227e-06,-4.74338151e-06,-4.74346068e-06,-4.74353978e-06,-4.74361882e-06,-4.74369780e-06,-4.74377671e-06,-4.74385557e-06,-4.74393435e-06,-4.74401308e-06,-4.74409174e-06,-4.74417034e-06,-4.74424887e-06,-4.74432734e-06,-4.74440575e-06,-4.74448410e-06,-4.74456238e-06,-4.74464060e-06,-4.74471876e-06,-4.74479686e-06,-4.74487489e-06,-4.74495286e-06,-4.74503077e-06,-4.74510862e-06,-4.74518640e-06,-4.74526412e-06,-4.74534178e-06,-4.74541938e-06,-4.74549692e-06,-4.74557439e-06,-4.74565180e-06,-4.74572915e-06,-4.74580644e-06,-4.74588367e-06,-4.74596083e-06,-4.74603794e-06,-4.74611498e-06,-4.74619196e-06,-4.74626888e-06,-4.74634574e-06,-4.74642253e-06,-4.74649927e-06,-4.74657595e-06,-4.74665256e-06,-4.74672911e-06,-4.74680561e-06,-4.74688204e-06,-4.74695841e-06,-4.74703472e-06,-4.74711097e-06,-4.74718716e-06,-4.74726329e-06,-4.74733936e-06,-4.74741537e-06,-4.74749132e-06,-4.74756720e-06,-4.74764303e-06,-4.74771880e-06,-4.74779451e-06,-4.74787016e-06,-4.74794575e-06,-4.74802127e-06,-4.74809674e-06,-4.74817215e-06,-4.74824750e-06,-4.74832279e-06,-4.74839802e-06,-4.74847319e-06,-4.74854831e-06,-4.74862336e-06,-4.74869835e-06,-4.74877329e-06,-4.74884816e-06,-4.74892298e-06,-4.74899774e-06,-4.74907244e-06,-4.74914708e-06,-4.74922166e-06,-4.74929618e-06,-4.74937064e-06,-4.74944505e-06,-4.74951940e-06,-4.74959368e-06,-4.74966791e-06,-4.74974209e-06,-4.74981620e-06,-4.74989025e-06,-4.74996425e-06,-4.75003819e-06,-4.75011207e-06,-4.75018589e-06,-4.75025966e-06,-4.75033337e-06,-4.75040702e-06,-4.75048061e-06,-4.75055414e-06,-4.75062762e-06,-4.75070104e-06,-4.75077440e-06,-4.75084771e-06,-4.75092095e-06,-4.75099414e-06,-4.75106728e-06,-4.75114035e-06,-4.75121337e-06,-4.75128633e-06,-4.75135924e-06,-4.75143208e-06,-4.75150487e-06,-4.75157761e-06,-4.75165029e-06,-4.75172291e-06,-4.75179547e-06,-4.75186798e-06,-4.75194043e-06,-4.75201283e-06,-4.75208516e-06,-4.75215745e-06,-4.75222967e-06,-4.75230184e-06,-4.75237396e-06,-4.75244601e-06,-4.75251801e-06,-4.75258996e-06,-4.75266185e-06,-4.75273368e-06,-4.75280546e-06,-4.75287718e-06,-4.75294885e-06,-4.75302046e-06,-4.75309202e-06,-4.75316352e-06,-4.75323496e-06,-4.75330635e-06,-4.75337769e-06,-4.75344897e-06,-4.75352019e-06,-4.75359136e-06,-4.75366247e-06,-4.75373353e-06,-4.75380454e-06,-4.75387548e-06,-4.75394638e-06,-4.75401722e-06,-4.75408800e-06,-4.75415873e-06,-4.75422941e-06,-4.75430003e-06,-4.75437059e-06,-4.75444111e-06,-4.75451156e-06,-4.75458197e-06,-4.75465232e-06,-4.75472261e-06,-4.75479285e-06,-4.75486304e-06,-4.75493317e-06,-4.75500325e-06,-4.75507327e-06,-4.75514325e-06,-4.75521316e-06,-4.75528303e-06,-4.75535284e-06,-4.75542259e-06,-4.75549229e-06,-4.75556194e-06,-4.75563154e-06,-4.75570108e-06,-4.75577057e-06,-4.75584000e-06,-4.75590939e-06,-4.75597871e-06,-4.75604799e-06,-4.75611721e-06,-4.75618638e-06,-4.75625550e-06,-4.75632456e-06,-4.75639357e-06,-4.75646253e-06,-4.75653144e-06,-4.75660029e-06,-4.75666909e-06,-4.75673784e-06,-4.75680653e-06,-4.75687517e-06,-4.75694376e-06,-4.75701230e-06,-4.75708079e-06,-4.75714922e-06,-4.75721760e-06,-4.75728593e-06,-4.75735421e-06,-4.75742243e-06,-4.75749060e-06,-4.75755872e-06,-4.75762679e-06,-4.75769481e-06,-4.75776278e-06,-4.75783069e-06,-4.75789855e-06,-4.75796636e-06,-4.75803412e-06,-4.75810183e-06,-4.75816948e-06,-4.75823709e-06,-4.75830464e-06,-4.75837214e-06,-4.75843959e-06,-4.75850699e-06,-4.75857434e-06,-4.75864163e-06,-4.75870888e-06,-4.75877608e-06,-4.75884322e-06,-4.75891031e-06,-4.75897735e-06,-4.75904435e-06,-4.75911129e-06,-4.75917818e-06,-4.75924502e-06,-4.75931180e-06,-4.75937854e-06,-4.75944523e-06,-4.75951187e-06,-4.75957845e-06,-4.75964499e-06,-4.75971148e-06,-4.75977791e-06,-4.75984430e-06,-4.75991064e-06,-4.75997692e-06,-4.76004316e-06,-4.76010934e-06,-4.76017548e-06,-4.76024157e-06,-4.76030760e-06,-4.76037359e-06,-4.76043953e-06,-4.76050541e-06,-4.76057125e-06,-4.76063704e-06,-4.76070278e-06,-4.76076847e-06,-4.76083411e-06,-4.76089970e-06,-4.76096524e-06,-4.76103073e-06,-4.76109617e-06,-4.76116157e-06,-4.76122691e-06,-4.76129221e-06,-4.76135745e-06,-4.76142265e-06,-4.76148780e-06,-4.76155290e-06,-4.76161795e-06,-4.76168295e-06,-4.76174791e-06,-4.76181281e-06,-4.76187767e-06,-4.76194247e-06,-4.76200723e-06,-4.76207194e-06,-4.76213661e-06,-4.76220122e-06,-4.76226579e-06,-4.76233030e-06,-4.76239477e-06,-4.76245919e-06,-4.76252357e-06,-4.76258789e-06,-4.76265217e-06,-4.76271640e-06,-4.76278058e-06,-4.76284471e-06,-4.76290879e-06,-4.76297283e-06,-4.76303682e-06,-4.76310076e-06,-4.76316466e-06,-4.76322850e-06,-4.76329230e-06,-4.76335605e-06,-4.76341976e-06,-4.76348342e-06,-4.76354702e-06,-4.76361059e-06,-4.76367410e-06,-4.76373757e-06,-4.76380099e-06,-4.76386436e-06,-4.76392769e-06,-4.76399097e-06,-4.76405420e-06,-4.76411739e-06,-4.76418052e-06,-4.76424362e-06,-4.76430666e-06,-4.76436966e-06,-4.76443261e-06,-4.76449552e-06,-4.76455837e-06,-4.76462118e-06,-4.76468395e-06,-4.76474667e-06,-4.76480934e-06,-4.76487197e-06,-4.76493455e-06,-4.76499708e-06,-4.76505957e-06,-4.76512201e-06,-4.76518440e-06,-4.76524675e-06,-4.76530905e-06,-4.76537131e-06,-4.76543352e-06,-4.76549568e-06,-4.76555780e-06,-4.76561987e-06,-4.76568190e-06,-4.76574388e-06,-4.76580582e-06,-4.76586771e-06,-4.76592955e-06,-4.76599135e-06,-4.76605311e-06,-4.76611481e-06,-4.76617648e-06,-4.76623809e-06,-4.76629966e-06,-4.76636119e-06,-4.76642267e-06,-4.76648411e-06,-4.76654550e-06,-4.76660684e-06,-4.76666815e-06,-4.76672940e-06,-4.76679061e-06,-4.76685178e-06,-4.76691290e-06,-4.76697397e-06,-4.76703501e-06,-4.76709599e-06,-4.76715693e-06,-4.76721783e-06,-4.76727868e-06,-4.76733949e-06,-4.76740025e-06,-4.76746097e-06,-4.76752165e-06,-4.76758228e-06,-4.76764286e-06,-4.76770340e-06,-4.76776390e-06,-4.76782435e-06,-4.76788476e-06,-4.76794513e-06,-4.76800545e-06,-4.76806572e-06,-4.76812596e-06,-4.76818614e-06,-4.76824629e-06,-4.76830639e-06,-4.76836645e-06,-4.76842646e-06,-4.76848643e-06,-4.76854635e-06,-4.76860624e-06,-4.76866607e-06,-4.76872587e-06,-4.76878562e-06,-4.76884533e-06,-4.76890499e-06,-4.76896461e-06,-4.76902419e-06,-4.76908372e-06,-4.76914321e-06,-4.76920266e-06,-4.76926206e-06,-4.76932143e-06,-4.76938074e-06,-4.76944002e-06,-4.76949925e-06,-4.76955844e-06,-4.76961758e-06,-4.76967669e-06,-4.76973575e-06,-4.76979476e-06,-4.76985374e-06,-4.76991267e-06,-4.76997156e-06,-4.77003040e-06,-4.77008921e-06,-4.77014797e-06,-4.77020669e-06,-4.77026536e-06,-4.77032400e-06,-4.77038259e-06,-4.77044114e-06,-4.77049964e-06,-4.77055811e-06,-4.77061653e-06,-4.77067491e-06,-4.77073325e-06,-4.77079154e-06,-4.77084979e-06,-4.77090801e-06,-4.77096617e-06,-4.77102430e-06,-4.77108239e-06,-4.77114043e-06,-4.77119843e-06,-4.77125639e-06,-4.77131431e-06,-4.77137219e-06,-4.77143002e-06,-4.77148781e-06,-4.77154556e-06,-4.77160327e-06,-4.77166094e-06,-4.77171857e-06,-4.77177615e-06,-4.77183370e-06,-4.77189120e-06,-4.77194866e-06,-4.77200608e-06,-4.77206346e-06,-4.77212080e-06,-4.77217809e-06,-4.77223535e-06,-4.77229256e-06,-4.77234973e-06,-4.77240686e-06,-4.77246396e-06,-4.77252101e-06,-4.77257801e-06,-4.77263498e-06,-4.77269191e-06,-4.77274880e-06,-4.77280564e-06,-4.77286245e-06,-4.77291921e-06,-4.77297593e-06,-4.77303262e-06,-4.77308926e-06,-4.77314586e-06,-4.77320242e-06,-4.77325895e-06,-4.77331543e-06,-4.77337187e-06,-4.77342827e-06,-4.77348463e-06,-4.77354095e-06,-4.77359723e-06,-4.77365346e-06,-4.77370966e-06,-4.77376582e-06,-4.77382194e-06,-4.77387802e-06,-4.77393406e-06,-4.77399006e-06,-4.77404602e-06,-4.77410194e-06,-4.77415782e-06,-4.77421366e-06,-4.77426946e-06,-4.77432522e-06,-4.77438094e-06,-4.77443662e-06,-4.77449226e-06,-4.77454786e-06,-4.77460342e-06,-4.77465894e-06,-4.77471443e-06,-4.77476987e-06,-4.77482528e-06,-4.77488064e-06,-4.77493597e-06,-4.77499125e-06,-4.77504650e-06,-4.77510171e-06,-4.77515688e-06,-4.77521201e-06,-4.77526710e-06,-4.77532215e-06,-4.77537716e-06,-4.77543214e-06,-4.77548707e-06,-4.77554197e-06,-4.77559682e-06,-4.77565164e-06,-4.77570642e-06,-4.77576116e-06,-4.77581586e-06,-4.77587053e-06,-4.77592515e-06,-4.77597974e-06,-4.77603428e-06,-4.77608879e-06,-4.77614326e-06,-4.77619770e-06,-4.77625209e-06,-4.77630644e-06,-4.77636076e-06,-4.77641504e-06,-4.77646928e-06,-4.77652348e-06,-4.77657765e-06,-4.77663177e-06,-4.77668586e-06,-4.77673991e-06,-4.77679392e-06,-4.77684789e-06,-4.77690183e-06,-4.77695572e-06,-4.77700958e-06,-4.77706341e-06,-4.77711719e-06,-4.77717093e-06,-4.77722464e-06,-4.77727831e-06,-4.77733195e-06,-4.77738554e-06,-4.77743910e-06,-4.77749262e-06,-4.77754610e-06,-4.77759954e-06,-4.77765295e-06,-4.77770632e-06,-4.77775965e-06,-4.77781295e-06,-4.77786620e-06,-4.77791942e-06,-4.77797261e-06,-4.77802575e-06,-4.77807886e-06,-4.77813193e-06,-4.77818497e-06,-4.77823796e-06,-4.77829092e-06,-4.77834384e-06,-4.77839673e-06,-4.77844958e-06,-4.77850239e-06,-4.77855516e-06,-4.77860790e-06,-4.77866060e-06,-4.77871327e-06,-4.77876589e-06,-4.77881849e-06,-4.77887104e-06,-4.77892356e-06,-4.77897604e-06,-4.77902848e-06,-4.77908089e-06,-4.77913326e-06,-4.77918559e-06,-4.77923789e-06,-4.77929015e-06,-4.77934238e-06,-4.77939457e-06,-4.77944672e-06,-4.77949884e-06,-4.77955091e-06,-4.77960296e-06,-4.77965497e-06,-4.77970694e-06,-4.77975887e-06,-4.77981077e-06,-4.77986263e-06,-4.77991446e-06,-4.77996625e-06,-4.78001801e-06,-4.78006972e-06,-4.78012141e-06,-4.78017305e-06,-4.78022467e-06,-4.78027624e-06,-4.78032778e-06,-4.78037928e-06,-4.78043075e-06,-4.78048219e-06,-4.78053358e-06,-4.78058494e-06,-4.78063627e-06,-4.78068756e-06,-4.78073881e-06,-4.78079003e-06,-4.78084122e-06,-4.78089236e-06,-4.78094348e-06,-4.78099455e-06,-4.78104560e-06,-4.78109660e-06,-4.78114758e-06,-4.78119851e-06,-4.78124941e-06,-4.78130028e-06,-4.78135111e-06,-4.78140191e-06,-4.78145267e-06,-4.78150339e-06,-4.78155408e-06,-4.78160474e-06,-4.78165536e-06,-4.78170595e-06,-4.78175650e-06,-4.78180701e-06,-4.78185749e-06,-4.78190794e-06,-4.78195835e-06,-4.78200873e-06,-4.78205907e-06,-4.78210938e-06,-4.78215965e-06,-4.78220989e-06,-4.78226010e-06,-4.78231027e-06,-4.78236040e-06,-4.78241050e-06,-4.78246057e-06,-4.78251060e-06,-4.78256060e-06,-4.78261056e-06,-4.78266049e-06,-4.78271038e-06,-4.78276024e-06,-4.78281007e-06,-4.78285986e-06,-4.78290962e-06,-4.78295934e-06,-4.78300903e-06,-4.78305869e-06,-4.78310831e-06,-4.78315790e-06,-4.78320745e-06,-4.78325697e-06,-4.78330645e-06,-4.78335591e-06,-4.78340532e-06,-4.78345471e-06,-4.78350406e-06,-4.78355337e-06,-4.78360266e-06,-4.78365191e-06,-4.78370112e-06,-4.78375030e-06,-4.78379945e-06,-4.78384857e-06,-4.78389765e-06,-4.78394669e-06,-4.78399571e-06,-4.78404469e-06,-4.78409364e-06,-4.78414255e-06,-4.78419143e-06,-4.78424028e-06,-4.78428909e-06,-4.78433787e-06,-4.78438662e-06,-4.78443533e-06,-4.78448401e-06,-4.78453266e-06,-4.78458128e-06,-4.78462986e-06,-4.78467841e-06,-4.78472692e-06,-4.78477541e-06,-4.78482385e-06,-4.78487227e-06,-4.78492065e-06,-4.78496901e-06,-4.78501732e-06,-4.78506561e-06,-4.78511386e-06,-4.78516208e-06,-4.78521027e-06,-4.78525842e-06,-4.78530654e-06,-4.78535463e-06,-4.78540269e-06,-4.78545071e-06,-4.78549870e-06,-4.78554666e-06,-4.78559459e-06,-4.78564248e-06,-4.78569034e-06,-4.78573817e-06,-4.78578597e-06,-4.78583373e-06,-4.78588146e-06,-4.78592916e-06,-4.78597683e-06,-4.78602446e-06,-4.78607207e-06,-4.78611964e-06,-4.78616717e-06,-4.78621468e-06,-4.78626215e-06,-4.78630960e-06,-4.78635701e-06,-4.78640438e-06,-4.78645173e-06,-4.78649904e-06,-4.78654633e-06,-4.78659358e-06,-4.78664079e-06,-4.78668798e-06,-4.78673513e-06,-4.78678226e-06,-4.78682935e-06,-4.78687641e-06,-4.78692343e-06,-4.78697043e-06,-4.78701739e-06,-4.78706433e-06,-4.78711123e-06,-4.78715810e-06,-4.78720494e-06,-4.78725174e-06,-4.78729852e-06,-4.78734526e-06,-4.78739197e-06,-4.78743865e-06,-4.78748530e-06,-4.78753192e-06,-4.78757851e-06,-4.78762506e-06,-4.78767159e-06,-4.78771808e-06,-4.78776454e-06,-4.78781097e-06,-4.78785737e-06,-4.78790374e-06,-4.78795008e-06,-4.78799638e-06,-4.78804266e-06,-4.78808890e-06,-4.78813511e-06,-4.78818130e-06,-4.78822745e-06,-4.78827357e-06,-4.78831966e-06,-4.78836572e-06,-4.78841174e-06,-4.78845774e-06,-4.78850371e-06,-4.78854964e-06,-4.78859555e-06,-4.78864142e-06,-4.78868726e-06,-4.78873308e-06,-4.78877886e-06,-4.78882461e-06,-4.78887033e-06,-4.78891602e-06,-4.78896168e-06,-4.78900731e-06,-4.78905291e-06,-4.78909848e-06,-4.78914402e-06,-4.78918953e-06,-4.78923500e-06,-4.78928045e-06,-4.78932587e-06,-4.78937126e-06,-4.78941661e-06,-4.78946194e-06,-4.78950723e-06,-4.78955250e-06,-4.78959774e-06,-4.78964294e-06,-4.78968812e-06,-4.78973326e-06,-4.78977838e-06,-4.78982346e-06,-4.78986852e-06,-4.78991355e-06,-4.78995854e-06,-4.79000351e-06,-4.79004844e-06,-4.79009335e-06,-4.79013823e-06,-4.79018307e-06,-4.79022789e-06,-4.79027268e-06,-4.79031744e-06,-4.79036216e-06,-4.79040686e-06,-4.79045153e-06,-4.79049617e-06,-4.79054078e-06,-4.79058536e-06,-4.79062991e-06,-4.79067443e-06,-4.79071892e-06,-4.79076338e-06,-4.79080781e-06,-4.79085222e-06,-4.79089659e-06,-4.79094094e-06,-4.79098525e-06,-4.79102954e-06,-4.79107379e-06,-4.79111802e-06,-4.79116222e-06,-4.79120639e-06,-4.79125053e-06,-4.79129464e-06,-4.79133872e-06,-4.79138277e-06,-4.79142679e-06,-4.79147079e-06,-4.79151475e-06,-4.79155869e-06,-4.79160260e-06,-4.79164647e-06,-4.79169032e-06,-4.79173414e-06,-4.79177794e-06,-4.79182170e-06,-4.79186543e-06,-4.79190914e-06,-4.79195281e-06,-4.79199646e-06,-4.79204008e-06,-4.79208367e-06,-4.79212723e-06,-4.79217077e-06,-4.79221427e-06,-4.79225775e-06,-4.79230119e-06,-4.79234461e-06,-4.79238800e-06,-4.79243136e-06,-4.79247470e-06,-4.79251800e-06,-4.79256128e-06,-4.79260452e-06,-4.79264774e-06,-4.79269093e-06,-4.79273410e-06,-4.79277723e-06,-4.79282034e-06,-4.79286342e-06,-4.79290647e-06,-4.79294949e-06,-4.79299248e-06,-4.79303545e-06,-4.79307838e-06,-4.79312129e-06,-4.79316417e-06,-4.79320703e-06,-4.79324985e-06,-4.79329265e-06,-4.79333542e-06,-4.79337816e-06,-4.79342087e-06,-4.79346356e-06,-4.79350621e-06,-4.79354884e-06,-4.79359144e-06,-4.79363402e-06,-4.79367656e-06,-4.79371908e-06,-4.79376157e-06,-4.79380403e-06,-4.79384647e-06,-4.79388888e-06,-4.79393126e-06,-4.79397361e-06,-4.79401593e-06,-4.79405823e-06,-4.79410050e-06,-4.79414274e-06,-4.79418495e-06,-4.79422714e-06,-4.79426930e-06,-4.79431143e-06,-4.79435354e-06,-4.79439561e-06,-4.79443766e-06,-4.79447968e-06,-4.79452168e-06,-4.79456365e-06,-4.79460559e-06,-4.79464750e-06,-4.79468939e-06,-4.79473124e-06,-4.79477308e-06,-4.79481488e-06,-4.79485666e-06,-4.79489841e-06,-4.79494013e-06,-4.79498183e-06,-4.79502350e-06,-4.79506514e-06,-4.79510675e-06,-4.79514834e-06,-4.79518990e-06,-4.79523144e-06,-4.79527294e-06,-4.79531442e-06,-4.79535588e-06,-4.79539730e-06,-4.79543870e-06,-4.79548008e-06,-4.79552142e-06,-4.79556274e-06,-4.79560403e-06,-4.79564530e-06,-4.79568654e-06,-4.79572775e-06,-4.79576894e-06,-4.79581010e-06,-4.79585123e-06,-4.79589234e-06,-4.79593342e-06,-4.79597447e-06,-4.79601550e-06,-4.79605650e-06,-4.79609747e-06,-4.79613842e-06,-4.79617934e-06,-4.79622023e-06,-4.79626110e-06,-4.79630194e-06,-4.79634276e-06,-4.79638355e-06,-4.79642431e-06,-4.79646505e-06,-4.79650576e-06,-4.79654644e-06,-4.79658710e-06,-4.79662773e-06,-4.79666834e-06,-4.79670892e-06,-4.79674947e-06,-4.79679000e-06,-4.79683050e-06,-4.79687097e-06,-4.79691142e-06,-4.79695185e-06,-4.79699224e-06,-4.79703262e-06,-4.79707296e-06,-4.79711328e-06,-4.79715357e-06,-4.79719384e-06,-4.79723408e-06,-4.79727430e-06,-4.79731449e-06,-4.79735466e-06,-4.79739479e-06,-4.79743491e-06,-4.79747500e-06,-4.79751506e-06,-4.79755509e-06,-4.79759510e-06,-4.79763509e-06,-4.79767505e-06,-4.79771498e-06,-4.79775489e-06,-4.79779477e-06,-4.79783463e-06,-4.79787446e-06,-4.79791427e-06,-4.79795405e-06,-4.79799380e-06,-4.79803353e-06,-4.79807324e-06,-4.79811292e-06,-4.79815257e-06,-4.79819220e-06,-4.79823180e-06,-4.79827138e-06,-4.79831093e-06,-4.79835046e-06,-4.79838996e-06,-4.79842944e-06,-4.79846889e-06,-4.79850832e-06,-4.79854772e-06,-4.79858710e-06,-4.79862645e-06,-4.79866577e-06,-4.79870507e-06,-4.79874435e-06,-4.79878360e-06,-4.79882283e-06,-4.79886203e-06,-4.79890121e-06,-4.79894036e-06,-4.79897948e-06,-4.79901858e-06,-4.79905766e-06,-4.79909671e-06,-4.79913574e-06,-4.79917474e-06,-4.79921372e-06,-4.79925267e-06,-4.79929160e-06,-4.79933050e-06,-4.79936938e-06,-4.79940824e-06,-4.79944707e-06,-4.79948587e-06,-4.79952465e-06,-4.79956341e-06,-4.79960214e-06,-4.79964084e-06,-4.79967952e-06,-4.79971818e-06,-4.79975681e-06,-4.79979542e-06,-4.79983401e-06,-4.79987257e-06,-4.79991110e-06,-4.79994961e-06,-4.79998810e-06,-4.80002656e-06,-4.80006500e-06,-4.80010341e-06,-4.80014180e-06,-4.80018016e-06,-4.80021850e-06,-4.80025682e-06,-4.80029511e-06,-4.80033338e-06,-4.80037162e-06,-4.80040984e-06,-4.80044804e-06,-4.80048621e-06,-4.80052436e-06,-4.80056248e-06,-4.80060058e-06,-4.80063865e-06,-4.80067671e-06,-4.80071473e-06,-4.80075274e-06,-4.80079071e-06,-4.80082867e-06,-4.80086660e-06,-4.80090451e-06,-4.80094239e-06,-4.80098025e-06,-4.80101809e-06,-4.80105590e-06,-4.80109369e-06,-4.80113145e-06,-4.80116919e-06,-4.80120691e-06,-4.80124460e-06,-4.80128227e-06,-4.80131992e-06,-4.80135754e-06,-4.80139514e-06,-4.80143271e-06,-4.80147027e-06,-4.80150779e-06,-4.80154530e-06,-4.80158278e-06,-4.80162024e-06,-4.80165767e-06,-4.80169508e-06,-4.80173247e-06,-4.80176983e-06,-4.80180717e-06,-4.80184449e-06,-4.80188178e-06,-4.80191905e-06,-4.80195629e-06,-4.80199352e-06,-4.80203072e-06,-4.80206789e-06,-4.80210505e-06,-4.80214218e-06,-4.80217928e-06,-4.80221637e-06,-4.80225343e-06,-4.80229046e-06,-4.80232748e-06,-4.80236447e-06,-4.80240144e-06,-4.80243838e-06,-4.80247530e-06,-4.80251220e-06,-4.80254908e-06,-4.80258593e-06,-4.80262276e-06,-4.80265956e-06,-4.80269635e-06,-4.80273311e-06,-4.80276985e-06,-4.80280656e-06,-4.80284325e-06,-4.80287992e-06,-4.80291657e-06,-4.80295319e-06,-4.80298979e-06,-4.80302637e-06,-4.80306292e-06,-4.80309945e-06,-4.80313596e-06,-4.80317245e-06,-4.80320891e-06,-4.80324536e-06,-4.80328177e-06,-4.80331817e-06,-4.80335454e-06,-4.80339089e-06,-4.80342722e-06,-4.80346353e-06,-4.80349981e-06,-4.80353607e-06,-4.80357231e-06,-4.80360852e-06,-4.80364472e-06,-4.80368089e-06,-4.80371703e-06,-4.80375316e-06,-4.80378926e-06,-4.80382534e-06,-4.80386140e-06,-4.80389744e-06,-4.80393345e-06,-4.80396944e-06,-4.80400541e-06,-4.80404136e-06,-4.80407728e-06,-4.80411318e-06,-4.80414906e-06,-4.80418492e-06,-4.80422076e-06,-4.80425657e-06,-4.80429236e-06,-4.80432813e-06,-4.80436388e-06,-4.80439960e-06,-4.80443530e-06,-4.80447098e-06,-4.80450664e-06,-4.80454228e-06,-4.80457789e-06,-4.80461349e-06,-4.80464906e-06,-4.80468461e-06,-4.80472013e-06,-4.80475564e-06,-4.80479112e-06,-4.80482658e-06,-4.80486202e-06,-4.80489744e-06,-4.80493283e-06,-4.80496820e-06,-4.80500356e-06,-4.80503889e-06,-4.80507419e-06,-4.80510948e-06,-4.80514475e-06,-4.80517999e-06,-4.80521521e-06,-4.80525041e-06,-4.80528559e-06,-4.80532074e-06,-4.80535588e-06,-4.80539099e-06,-4.80542608e-06,-4.80546115e-06,-4.80549620e-06,-4.80553123e-06,-4.80556623e-06,-4.80560122e-06,-4.80563618e-06,-4.80567112e-06,-4.80570604e-06,-4.80574094e-06,-4.80577581e-06,-4.80581067e-06,-4.80584550e-06,-4.80588031e-06,-4.80591510e-06,-4.80594987e-06,-4.80598462e-06,-4.80601935e-06,-4.80605405e-06,-4.80608874e-06,-4.80612340e-06,-4.80615804e-06,-4.80619266e-06,-4.80622726e-06,-4.80626184e-06,-4.80629640e-06,-4.80633093e-06,-4.80636545e-06,-4.80639994e-06,-4.80643441e-06,-4.80646887e-06,-4.80650330e-06,-4.80653771e-06,-4.80657209e-06,-4.80660646e-06,-4.80664081e-06,-4.80667513e-06,-4.80670944e-06,-4.80674372e-06,-4.80677798e-06,-4.80681223e-06,-4.80684645e-06,-4.80688065e-06,-4.80691483e-06,-4.80694898e-06,-4.80698312e-06,-4.80701724e-06,-4.80705133e-06,-4.80708541e-06,-4.80711946e-06,-4.80715350e-06,-4.80718751e-06,-4.80722150e-06,-4.80725547e-06,-4.80728942e-06,-4.80732335e-06,-4.80735726e-06,-4.80739115e-06,-4.80742502e-06,-4.80745887e-06,-4.80749269e-06,-4.80752650e-06,-4.80756028e-06,-4.80759405e-06,-4.80762779e-06,-4.80766152e-06,-4.80769522e-06,-4.80772890e-06,-4.80776257e-06,-4.80779621e-06,-4.80782983e-06,-4.80786343e-06,-4.80789701e-06,-4.80793058e-06,-4.80796412e-06,-4.80799764e-06,-4.80803114e-06,-4.80806461e-06,-4.80809807e-06,-4.80813151e-06,-4.80816493e-06,-4.80819833e-06,-4.80823171e-06,-4.80826507e-06,-4.80829840e-06,-4.80833172e-06,-4.80836502e-06,-4.80839830e-06,-4.80843155e-06,-4.80846479e-06,-4.80849801e-06,-4.80853120e-06,-4.80856438e-06,-4.80859754e-06,-4.80863067e-06,-4.80866379e-06,-4.80869689e-06,-4.80872996e-06,-4.80876302e-06,-4.80879606e-06,-4.80882907e-06,-4.80886207e-06,-4.80889505e-06,-4.80892800e-06,-4.80896094e-06,-4.80899386e-06,-4.80902676e-06,-4.80905963e-06,-4.80909249e-06,-4.80912533e-06,-4.80915815e-06,-4.80919095e-06,-4.80922373e-06,-4.80925648e-06,-4.80928922e-06,-4.80932194e-06,-4.80935464e-06,-4.80938732e-06,-4.80941998e-06,-4.80945262e-06,-4.80948525e-06,-4.80951785e-06,-4.80955043e-06,-4.80958299e-06,-4.80961554e-06,-4.80964806e-06,-4.80968056e-06,-4.80971305e-06,-4.80974551e-06,-4.80977796e-06,-4.80981038e-06,-4.80984279e-06,-4.80987518e-06,-4.80990754e-06,-4.80993989e-06,-4.80997222e-06,-4.81000453e-06,-4.81003682e-06,-4.81006909e-06,-4.81010134e-06,-4.81013357e-06,-4.81016579e-06,-4.81019798e-06,-4.81023015e-06,-4.81026231e-06,-4.81029444e-06,-4.81032656e-06,-4.81035866e-06,-4.81039074e-06,-4.81042279e-06,-4.81045483e-06,-4.81048685e-06,-4.81051886e-06,-4.81055084e-06,-4.81058280e-06,-4.81061474e-06,-4.81064667e-06,-4.81067857e-06,-4.81071046e-06,-4.81074233e-06,-4.81077418e-06,-4.81080601e-06,-4.81083782e-06,-4.81086961e-06,-4.81090138e-06,-4.81093314e-06,-4.81096487e-06,-4.81099659e-06,-4.81102828e-06,-4.81105996e-06,-4.81109162e-06,-4.81112326e-06,-4.81115488e-06,-4.81118649e-06,-4.81121807e-06,-4.81124964e-06,-4.81128118e-06,-4.81131271e-06,-4.81134422e-06,-4.81137571e-06,-4.81140718e-06,-4.81143863e-06,-4.81147007e-06,-4.81150148e-06,-4.81153288e-06,-4.81156426e-06,-4.81159561e-06,-4.81162696e-06,-4.81165828e-06,-4.81168958e-06,-4.81172087e-06,-4.81175213e-06,-4.81178338e-06,-4.81181461e-06,-4.81184582e-06,-4.81187701e-06,-4.81190819e-06,-4.81193934e-06,-4.81197048e-06,-4.81200160e-06,-4.81203270e-06,-4.81206378e-06,-4.81209484e-06,-4.81212588e-06,-4.81215691e-06,-4.81218792e-06,-4.81221891e-06,-4.81224988e-06,-4.81228083e-06,-4.81231177e-06,-4.81234268e-06,-4.81237358e-06,-4.81240446e-06,-4.81243532e-06,-4.81246617e-06,-4.81249699e-06,-4.81252780e-06,-4.81255859e-06,-4.81258936e-06,-4.81262011e-06,-4.81265084e-06,-4.81268156e-06,-4.81271226e-06,-4.81274294e-06,-4.81277360e-06,-4.81280424e-06,-4.81283487e-06,-4.81286547e-06,-4.81289606e-06,-4.81292663e-06,-4.81295719e-06,-4.81298772e-06,-4.81301824e-06,-4.81304874e-06,-4.81307922e-06,-4.81310968e-06,-4.81314013e-06,-4.81317056e-06,-4.81320097e-06,-4.81323136e-06,-4.81326173e-06,-4.81329209e-06,-4.81332243e-06,-4.81335275e-06,-4.81338305e-06,-4.81341333e-06,-4.81344360e-06,-4.81347385e-06,-4.81350408e-06,-4.81353429e-06,-4.81356449e-06,-4.81359467e-06,-4.81362483e-06,-4.81365497e-06,-4.81368510e-06,-4.81371520e-06,-4.81374529e-06,-4.81377537e-06,-4.81380542e-06,-4.81383546e-06,-4.81386548e-06,-4.81389548e-06,-4.81392546e-06,-4.81395543e-06,-4.81398538e-06,-4.81401531e-06,-4.81404522e-06,-4.81407512e-06,-4.81410500e-06,-4.81413486e-06,-4.81416470e-06,-4.81419453e-06,-4.81422434e-06,-4.81425413e-06,-4.81428391e-06,-4.81431366e-06,-4.81434340e-06,-4.81437312e-06,-4.81440283e-06,-4.81443252e-06,-4.81446219e-06,-4.81449184e-06,-4.81452147e-06,-4.81455109e-06,-4.81458069e-06,-4.81461028e-06,-4.81463984e-06,-4.81466939e-06,-4.81469892e-06,-4.81472844e-06,-4.81475793e-06,-4.81478741e-06,-4.81481688e-06,-4.81484632e-06,-4.81487575e-06,-4.81490516e-06,-4.81493456e-06,-4.81496394e-06,-4.81499330e-06,-4.81502264e-06,-4.81505196e-06,-4.81508127e-06,-4.81511057e-06,-4.81513984e-06,-4.81516910e-06,-4.81519834e-06,-4.81522756e-06,-4.81525677e-06,-4.81528596e-06,-4.81531513e-06,-4.81534429e-06,-4.81537343e-06,-4.81540255e-06,-4.81543165e-06,-4.81546074e-06,-4.81548981e-06,-4.81551887e-06,-4.81554791e-06,-4.81557693e-06,-4.81560593e-06,-4.81563492e-06,-4.81566389e-06,-4.81569284e-06,-4.81572178e-06,-4.81575070e-06,-4.81577960e-06,-4.81580849e-06,-4.81583736e-06,-4.81586621e-06,-4.81589505e-06,-4.81592387e-06,-4.81595267e-06,-4.81598146e-06,-4.81601023e-06,-4.81603898e-06,-4.81606772e-06,-4.81609644e-06,-4.81612514e-06,-4.81615383e-06,-4.81618250e-06,-4.81621115e-06,-4.81623979e-06,-4.81626841e-06,-4.81629702e-06,-4.81632560e-06,-4.81635417e-06,-4.81638273e-06,-4.81641127e-06,-4.81643979e-06,-4.81646829e-06,-4.81649678e-06,-4.81652525e-06,-4.81655371e-06,-4.81658215e-06,-4.81661057e-06,-4.81663898e-06,-4.81666737e-06,-4.81669574e-06,-4.81672410e-06,-4.81675244e-06,-4.81678077e-06,-4.81680908e-06,-4.81683737e-06,-4.81686565e-06,-4.81689390e-06,-4.81692215e-06,-4.81695038e-06,-4.81697859e-06,-4.81700678e-06,-4.81703496e-06,-4.81706312e-06,-4.81709127e-06,-4.81711940e-06,-4.81714751e-06,-4.81717561e-06,-4.81720369e-06,-4.81723176e-06,-4.81725981e-06,-4.81728784e-06,-4.81731586e-06,-4.81734386e-06,-4.81737185e-06,-4.81739982e-06,-4.81742777e-06,-4.81745571e-06,-4.81748363e-06,-4.81751153e-06,-4.81753942e-06,-4.81756730e-06,-4.81759515e-06,-4.81762299e-06,-4.81765082e-06,-4.81767863e-06,-4.81770642e-06,-4.81773420e-06,-4.81776196e-06,-4.81778971e-06,-4.81781744e-06,-4.81784515e-06,-4.81787285e-06,-4.81790053e-06,-4.81792820e-06,-4.81795585e-06,-4.81798349e-06,-4.81801110e-06,-4.81803871e-06,-4.81806630e-06,-4.81809387e-06,-4.81812142e-06,-4.81814896e-06,-4.81817649e-06,-4.81820400e-06,-4.81823149e-06,-4.81825897e-06,-4.81828643e-06,-4.81831388e-06,-4.81834131e-06,-4.81836872e-06,-4.81839612e-06,-4.81842351e-06,-4.81845088e-06,-4.81847823e-06,-4.81850557e-06,-4.81853289e-06,-4.81856019e-06,-4.81858748e-06,-4.81861476e-06,-4.81864202e-06,-4.81866926e-06,-4.81869649e-06,-4.81872370e-06,-4.81875090e-06,-4.81877808e-06,-4.81880525e-06,-4.81883240e-06,-4.81885954e-06,-4.81888666e-06,-4.81891376e-06,-4.81894085e-06,-4.81896793e-06,-4.81899499e-06,-4.81902203e-06,-4.81904906e-06,-4.81907607e-06,-4.81910307e-06,-4.81913005e-06,-4.81915702e-06,-4.81918397e-06,-4.81921091e-06,-4.81923783e-06,-4.81926473e-06,-4.81929162e-06,-4.81931850e-06,-4.81934536e-06,-4.81937221e-06,-4.81939904e-06,-4.81942585e-06,-4.81945265e-06,-4.81947943e-06,-4.81950620e-06,-4.81953296e-06,-4.81955970e-06,-4.81958642e-06,-4.81961313e-06,-4.81963982e-06,-4.81966650e-06,-4.81969316e-06,-4.81971981e-06,-4.81974645e-06,-4.81977306e-06,-4.81979967e-06,-4.81982626e-06,-4.81985283e-06,-4.81987939e-06,-4.81990593e-06,-4.81993246e-06,-4.81995897e-06,-4.81998547e-06,-4.82001195e-06,-4.82003842e-06,-4.82006488e-06,-4.82009132e-06,-4.82011774e-06,-4.82014415e-06,-4.82017054e-06,-4.82019692e-06,-4.82022329e-06,-4.82024964e-06,-4.82027597e-06,-4.82030229e-06,-4.82032860e-06,-4.82035489e-06,-4.82038116e-06,-4.82040742e-06,-4.82043367e-06,-4.82045990e-06,-4.82048612e-06,-4.82051232e-06,-4.82053851e-06,-4.82056468e-06,-4.82059084e-06,-4.82061698e-06,-4.82064311e-06,-4.82066922e-06,-4.82069532e-06,-4.82072141e-06,-4.82074747e-06,-4.82077353e-06,-4.82079957e-06,-4.82082560e-06,-4.82085161e-06,-4.82087760e-06,-4.82090359e-06,-4.82092955e-06,-4.82095551e-06,-4.82098145e-06,-4.82100737e-06,-4.82103328e-06,-4.82105918e-06,-4.82108506e-06,-4.82111092e-06,-4.82113677e-06,-4.82116261e-06,-4.82118843e-06,-4.82121424e-06,-4.82124004e-06,-4.82126582e-06,-4.82129158e-06,-4.82131733e-06,-4.82134307e-06,-4.82136879e-06,-4.82139450e-06,-4.82142019e-06,-4.82144587e-06,-4.82147153e-06,-4.82149718e-06,-4.82152282e-06,-4.82154844e-06,-4.82157405e-06,-4.82159964e-06,-4.82162522e-06,-4.82165078e-06,-4.82167634e-06,-4.82170187e-06,-4.82172739e-06,-4.82175290e-06,-4.82177839e-06,-4.82180387e-06,-4.82182934e-06,-4.82185479e-06,-4.82188023e-06,-4.82190565e-06,-4.82193106e-06,-4.82195645e-06,-4.82198183e-06,-4.82200720e-06,-4.82203255e-06,-4.82205789e-06,-4.82208321e-06,-4.82210852e-06,-4.82213382e-06,-4.82215910e-06,-4.82218436e-06,-4.82220962e-06,-4.82223486e-06,-4.82226008e-06,-4.82228529e-06,-4.82231049e-06,-4.82233568e-06,-4.82236084e-06,-4.82238600e-06,-4.82241114e-06,-4.82243627e-06,-4.82246138e-06,-4.82248648e-06,-4.82251157e-06,-4.82253664e-06,-4.82256170e-06,-4.82258674e-06,-4.82261177e-06,-4.82263679e-06,-4.82266179e-06,-4.82268678e-06,-4.82271176e-06,-4.82273672e-06,-4.82276167e-06,-4.82278660e-06,-4.82281152e-06,-4.82283642e-06,-4.82286132e-06,-4.82288620e-06,-4.82291106e-06,-4.82293591e-06,-4.82296075e-06,-4.82298557e-06,-4.82301038e-06,-4.82303518e-06,-4.82305996e-06,-4.82308473e-06,-4.82310948e-06,-4.82313423e-06,-4.82315895e-06,-4.82318367e-06,-4.82320837e-06,-4.82323306e-06,-4.82325773e-06,-4.82328239e-06,-4.82330704e-06,-4.82333167e-06,-4.82335629e-06,-4.82338089e-06,-4.82340548e-06,-4.82343006e-06,-4.82345463e-06,-4.82347918e-06,-4.82350372e-06,-4.82352824e-06,-4.82355275e-06,-4.82357725e-06,-4.82360173e-06,-4.82362620e-06,-4.82365066e-06,-4.82367510e-06,-4.82369953e-06,-4.82372395e-06,-4.82374835e-06,-4.82377274e-06,-4.82379712e-06,-4.82382148e-06,-4.82384583e-06,-4.82387017e-06,-4.82389449e-06,-4.82391880e-06,-4.82394310e-06,-4.82396738e-06,-4.82399165e-06,-4.82401591e-06,-4.82404015e-06,-4.82406438e-06,-4.82408860e-06,-4.82411280e-06,-4.82413699e-06,-4.82416117e-06,-4.82418533e-06,-4.82420948e-06,-4.82423362e-06,-4.82425774e-06,-4.82428185e-06,-4.82430595e-06,-4.82433003e-06,-4.82435411e-06,-4.82437816e-06,-4.82440221e-06,-4.82442624e-06,-4.82445026e-06,-4.82447426e-06,-4.82449826e-06,-4.82452224e-06,-4.82454620e-06,-4.82457015e-06,-4.82459409e-06,-4.82461802e-06,-4.82464194e-06,-4.82466584e-06,-4.82468972e-06,-4.82471360e-06,-4.82473746e-06,-4.82476131e-06,-4.82478514e-06,-4.82480897e-06,-4.82483278e-06,-4.82485657e-06,-4.82488036e-06,-4.82490413e-06,-4.82492789e-06,-4.82495163e-06,-4.82497536e-06,-4.82499908e-06,-4.82502279e-06,-4.82504648e-06,-4.82507016e-06,-4.82509383e-06,-4.82511748e-06,-4.82514113e-06,-4.82516475e-06,-4.82518837e-06,-4.82521197e-06,-4.82523556e-06,-4.82525914e-06,-4.82528271e-06,-4.82530626e-06,-4.82532980e-06,-4.82535332e-06,-4.82537684e-06,-4.82540034e-06,-4.82542383e-06,-4.82544730e-06,-4.82547077e-06,-4.82549422e-06,-4.82551765e-06,-4.82554108e-06,-4.82556449e-06,-4.82558789e-06,-4.82561127e-06,-4.82563465e-06,-4.82565801e-06,-4.82568136e-06,-4.82570469e-06,-4.82572802e-06,-4.82575133e-06,-4.82577463e-06,-4.82579791e-06,-4.82582118e-06,-4.82584444e-06,-4.82586769e-06,-4.82589093e-06,-4.82591415e-06,-4.82593736e-06,-4.82596056e-06,-4.82598374e-06,-4.82600691e-06,-4.82603007e-06,-4.82605322e-06,-4.82607635e-06,-4.82609948e-06,-4.82612259e-06,-4.82614568e-06,-4.82616877e-06,-4.82619184e-06,-4.82621490e-06,-4.82623795e-06,-4.82626098e-06,-4.82628401e-06,-4.82630702e-06,-4.82633001e-06,-4.82635300e-06,-4.82637597e-06,-4.82639893e-06,-4.82642188e-06,-4.82644482e-06,-4.82646774e-06,-4.82649065e-06,-4.82651355e-06,-4.82653644e-06,-4.82655931e-06,-4.82658218e-06,-4.82660502e-06,-4.82662786e-06,-4.82665069e-06,-4.82667350e-06,-4.82669630e-06,-4.82671909e-06,-4.82674187e-06,-4.82676463e-06,-4.82678738e-06,-4.82681012e-06,-4.82683285e-06,-4.82685556e-06,-4.82687827e-06,-4.82690096e-06,-4.82692363e-06,-4.82694630e-06,-4.82696896e-06,-4.82699160e-06,-4.82701423e-06,-4.82703684e-06,-4.82705945e-06,-4.82708204e-06,-4.82710463e-06,-4.82712719e-06,-4.82714975e-06,-4.82717230e-06,-4.82719483e-06,-4.82721735e-06,-4.82723986e-06,-4.82726236e-06,-4.82728484e-06,-4.82730731e-06,-4.82732978e-06,-4.82735222e-06,-4.82737466e-06,-4.82739709e-06,-4.82741950e-06,-4.82744190e-06,-4.82746429e-06,-4.82748666e-06,-4.82750903e-06,-4.82753138e-06,-4.82755372e-06,-4.82757605e-06,-4.82759837e-06,-4.82762068e-06,-4.82764297e-06,-4.82766525e-06,-4.82768752e-06,-4.82770978e-06,-4.82773202e-06,-4.82775426e-06,-4.82777648e-06,-4.82779869e-06,-4.82782089e-06,-4.82784308e-06,-4.82786525e-06,-4.82788741e-06,-4.82790956e-06,-4.82793170e-06,-4.82795383e-06,-4.82797595e-06,-4.82799805e-06,-4.82802014e-06,-4.82804222e-06,-4.82806429e-06,-4.82808635e-06,-4.82810840e-06,-4.82813043e-06,-4.82815245e-06,-4.82817446e-06,-4.82819646e-06,-4.82821845e-06,-4.82824042e-06,-4.82826239e-06,-4.82828434e-06,-4.82830628e-06,-4.82832821e-06,-4.82835012e-06,-4.82837203e-06,-4.82839392e-06,-4.82841580e-06,-4.82843768e-06,-4.82845953e-06,-4.82848138e-06,-4.82850322e-06,-4.82852504e-06,-4.82854685e-06,-4.82856865e-06,-4.82859044e-06,-4.82861222e-06,-4.82863399e-06,-4.82865574e-06,-4.82867749e-06,-4.82869922e-06,-4.82872094e-06,-4.82874265e-06,-4.82876435e-06,-4.82878603e-06,-4.82880771e-06,-4.82882937e-06,-4.82885102e-06,-4.82887266e-06,-4.82889429e-06,-4.82891591e-06,-4.82893751e-06,-4.82895911e-06,-4.82898069e-06,-4.82900226e-06,-4.82902382e-06,-4.82904537e-06,-4.82906691e-06,-4.82908843e-06,-4.82910995e-06,-4.82913145e-06,-4.82915294e-06,-4.82917442e-06,-4.82919589e-06,-4.82921735e-06,-4.82923880e-06,-4.82926023e-06,-4.82928166e-06,-4.82930307e-06,-4.82932447e-06,-4.82934586e-06,-4.82936724e-06,-4.82938861e-06,-4.82940997e-06,-4.82943131e-06,-4.82945265e-06,-4.82947397e-06,-4.82949528e-06,-4.82951658e-06,-4.82953787e-06,-4.82955915e-06,-4.82958042e-06,-4.82960167e-06,-4.82962292e-06,-4.82964415e-06,-4.82966537e-06,-4.82968658e-06,-4.82970778e-06,-4.82972897e-06,-4.82975015e-06,-4.82977132e-06,-4.82979247e-06,-4.82981362e-06,-4.82983475e-06,-4.82985587e-06,-4.82987698e-06,-4.82989808e-06,-4.82991917e-06,-4.82994025e-06,-4.82996132e-06,-4.82998237e-06,-4.83000342e-06,-4.83002445e-06,-4.83004547e-06,-4.83006649e-06,-4.83008749e-06,-4.83010848e-06,-4.83012946e-06,-4.83015042e-06,-4.83017138e-06,-4.83019233e-06,-4.83021326e-06,-4.83023419e-06,-4.83025510e-06,-4.83027600e-06,-4.83029689e-06,-4.83031777e-06,-4.83033864e-06,-4.83035950e-06,-4.83038035e-06,-4.83040119e-06,-4.83042201e-06,-4.83044283e-06,-4.83046363e-06,-4.83048442e-06,-4.83050521e-06,-4.83052598e-06,-4.83054674e-06,-4.83056749e-06,-4.83058823e-06,-4.83060896e-06,-4.83062967e-06,-4.83065038e-06,-4.83067108e-06,-4.83069176e-06,-4.83071244e-06,-4.83073310e-06,-4.83075375e-06,-4.83077440e-06,-4.83079503e-06,-4.83081565e-06,-4.83083626e-06,-4.83085686e-06,-4.83087745e-06,-4.83089802e-06,-4.83091859e-06,-4.83093915e-06,-4.83095969e-06,-4.83098023e-06,-4.83100075e-06,-4.83102127e-06,-4.83104177e-06,-4.83106226e-06,-4.83108274e-06,-4.83110321e-06,-4.83112368e-06,-4.83114413e-06,-4.83116456e-06,-4.83118499e-06,-4.83120541e-06,-4.83122582e-06,-4.83124622e-06,-4.83126660e-06,-4.83128698e-06,-4.83130734e-06,-4.83132770e-06,-4.83134804e-06,-4.83136838e-06,-4.83138870e-06,-4.83140901e-06,-4.83142931e-06,-4.83144961e-06,-4.83146989e-06,-4.83149016e-06,-4.83151042e-06,-4.83153067e-06,-4.83155091e-06,-4.83157114e-06,-4.83159135e-06,-4.83161156e-06,-4.83163176e-06,-4.83165195e-06,-4.83167212e-06,-4.83169229e-06,-4.83171245e-06,-4.83173259e-06,-4.83175273e-06,-4.83177285e-06,-4.83179296e-06,-4.83181307e-06,-4.83183316e-06,-4.83185324e-06,-4.83187332e-06,-4.83189338e-06,-4.83191343e-06,-4.83193347e-06,-4.83195350e-06,-4.83197352e-06,-4.83199354e-06,-4.83201354e-06,-4.83203353e-06,-4.83205351e-06,-4.83207348e-06,-4.83209343e-06,-4.83211338e-06,-4.83213332e-06,-4.83215325e-06,-4.83217317e-06,-4.83219308e-06,-4.83221297e-06,-4.83223286e-06,-4.83225274e-06,-4.83227261e-06,-4.83229246e-06,-4.83231231e-06,-4.83233215e-06,-4.83235197e-06,-4.83237179e-06,-4.83239159e-06,-4.83241139e-06,-4.83243117e-06,-4.83245095e-06,-4.83247072e-06,-4.83249047e-06,-4.83251022e-06,-4.83252995e-06,-4.83254968e-06,-4.83256939e-06,-4.83258909e-06,-4.83260879e-06,-4.83262847e-06,-4.83264815e-06,-4.83266781e-06,-4.83268747e-06,-4.83270711e-06,-4.83272674e-06,-4.83274637e-06,-4.83276598e-06,-4.83278559e-06,-4.83280518e-06,-4.83282476e-06,-4.83284434e-06,-4.83286390e-06,-4.83288345e-06,-4.83290300e-06,-4.83292253e-06,-4.83294206e-06,-4.83296157e-06,-4.83298107e-06,-4.83300057e-06,-4.83302005e-06,-4.83303952e-06,-4.83305899e-06,-4.83307844e-06,-4.83309789e-06,-4.83311732e-06,-4.83313675e-06,-4.83315616e-06,-4.83317556e-06,-4.83319496e-06,-4.83321434e-06,-4.83323372e-06,-4.83325308e-06,-4.83327244e-06,-4.83329178e-06,-4.83331112e-06,-4.83333045e-06,-4.83334976e-06,-4.83336907e-06,-4.83338836e-06,-4.83340765e-06,-4.83342693e-06,-4.83344619e-06,-4.83346545e-06,-4.83348470e-06,-4.83350393e-06,-4.83352316e-06,-4.83354238e-06,-4.83356159e-06,-4.83358079e-06,-4.83359997e-06,-4.83361915e-06,-4.83363832e-06,-4.83365748e-06,-4.83367663e-06,-4.83369577e-06,-4.83371490e-06,-4.83373402e-06,-4.83375313e-06,-4.83377223e-06,-4.83379132e-06,-4.83381040e-06,-4.83382948e-06,-4.83384854e-06,-4.83386759e-06,-4.83388663e-06,-4.83390567e-06,-4.83392469e-06,-4.83394371e-06,-4.83396271e-06,-4.83398170e-06,-4.83400069e-06,-4.83401967e-06,-4.83403863e-06,-4.83405759e-06,-4.83407653e-06,-4.83409547e-06,-4.83411440e-06,-4.83413332e-06,-4.83415223e-06,-4.83417112e-06,-4.83419001e-06,-4.83420889e-06,-4.83422776e-06,-4.83424662e-06,-4.83426548e-06,-4.83428432e-06,-4.83430315e-06,-4.83432197e-06,-4.83434078e-06,-4.83435959e-06,-4.83437838e-06,-4.83439717e-06,-4.83441594e-06,-4.83443471e-06,-4.83445346e-06,-4.83447221e-06,-4.83449095e-06,-4.83450968e-06,-4.83452840e-06,-4.83454710e-06,-4.83456580e-06,-4.83458449e-06,-4.83460317e-06,-4.83462185e-06,-4.83464051e-06,-4.83465916e-06,-4.83467780e-06,-4.83469644e-06,-4.83471506e-06,-4.83473368e-06,-4.83475228e-06,-4.83477088e-06,-4.83478947e-06,-4.83480804e-06,-4.83482661e-06,-4.83484517e-06,-4.83486372e-06,-4.83488226e-06,-4.83490079e-06,-4.83491932e-06,-4.83493783e-06,-4.83495633e-06,-4.83497482e-06,-4.83499331e-06,-4.83501178e-06,-4.83503025e-06,-4.83504871e-06,-4.83506716e-06,-4.83508559e-06,-4.83510402e-06,-4.83512244e-06,-4.83514085e-06,-4.83515925e-06,-4.83517765e-06,-4.83519603e-06,-4.83521440e-06,-4.83523277e-06,-4.83525112e-06,-4.83526947e-06,-4.83528781e-06,-4.83530613e-06,-4.83532445e-06,-4.83534276e-06,-4.83536106e-06,-4.83537935e-06,-4.83539764e-06,-4.83541591e-06,-4.83543417e-06,-4.83545243e-06,-4.83547067e-06,-4.83548891e-06,-4.83550714e-06,-4.83552536e-06,-4.83554356e-06,-4.83556176e-06,-4.83557996e-06,-4.83559814e-06,-4.83561631e-06,-4.83563447e-06,-4.83565263e-06,-4.83567077e-06,-4.83568891e-06,-4.83570704e-06,-4.83572516e-06,-4.83574327e-06,-4.83576137e-06,-4.83577946e-06,-4.83579754e-06,-4.83581561e-06,-4.83583368e-06,-4.83585173e-06,-4.83586978e-06,-4.83588782e-06,-4.83590585e-06,-4.83592387e-06,-4.83594188e-06,-4.83595988e-06,-4.83597787e-06,-4.83599585e-06,-4.83601383e-06,-4.83603179e-06,-4.83604975e-06,-4.83606770e-06,-4.83608564e-06,-4.83610357e-06,-4.83612149e-06,-4.83613940e-06,-4.83615731e-06,-4.83617520e-06,-4.83619309e-06,-4.83621096e-06,-4.83622883e-06,-4.83624669e-06,-4.83626454e-06,-4.83628238e-06,-4.83630021e-06,-4.83631804e-06,-4.83633585e-06,-4.83635366e-06,-4.83637146e-06,-4.83638925e-06,-4.83640702e-06,-4.83642480e-06,-4.83644256e-06,-4.83646031e-06,-4.83647806e-06,-4.83649579e-06,-4.83651352e-06,-4.83653124e-06,-4.83654895e-06,-4.83656665e-06,-4.83658434e-06,-4.83660202e-06,-4.83661970e-06,-4.83663736e-06,-4.83665502e-06,-4.83667267e-06,-4.83669031e-06,-4.83670794e-06,-4.83672556e-06,-4.83674317e-06,-4.83676078e-06,-4.83677837e-06,-4.83679596e-06,-4.83681354e-06,-4.83683111e-06,-4.83684867e-06,-4.83686622e-06,-4.83688377e-06,-4.83690130e-06,-4.83691883e-06,-4.83693635e-06,-4.83695386e-06,-4.83697136e-06,-4.83698885e-06,-4.83700633e-06,-4.83702381e-06,-4.83704127e-06,-4.83705873e-06,-4.83707618e-06,-4.83709362e-06,-4.83711105e-06,-4.83712848e-06,-4.83714589e-06,-4.83716330e-06,-4.83718069e-06,-4.83719808e-06,-4.83721546e-06,-4.83723284e-06,-4.83725020e-06,-4.83726756e-06,-4.83728490e-06,-4.83730224e-06,-4.83731957e-06,-4.83733689e-06,-4.83735420e-06,-4.83737151e-06,-4.83738880e-06,-4.83740609e-06,-4.83742337e-06,-4.83744064e-06,-4.83745790e-06,-4.83747515e-06,-4.83749240e-06,-4.83750963e-06,-4.83752686e-06,-4.83754408e-06,-4.83756129e-06,-4.83757849e-06,-4.83759569e-06,-4.83761287e-06,-4.83763005e-06,-4.83764722e-06,-4.83766438e-06,-4.83768153e-06,-4.83769868e-06,-4.83771581e-06,-4.83773294e-06,-4.83775006e-06,-4.83776717e-06,-4.83778427e-06,-4.83780136e-06,-4.83781845e-06,-4.83783552e-06,-4.83785259e-06,-4.83786965e-06,-4.83788670e-06,-4.83790375e-06,-4.83792078e-06,-4.83793781e-06,-4.83795483e-06,-4.83797184e-06,-4.83798884e-06,-4.83800583e-06,-4.83802282e-06,-4.83803980e-06,-4.83805676e-06,-4.83807373e-06,-4.83809068e-06,-4.83810762e-06,-4.83812456e-06,-4.83814148e-06,-4.83815840e-06,-4.83817531e-06,-4.83819222e-06,-4.83820911e-06,-4.83822600e-06,-4.83824288e-06,-4.83825975e-06,-4.83827661e-06,-4.83829346e-06,-4.83831031e-06,-4.83832714e-06,-4.83834397e-06,-4.83836079e-06,-4.83837761e-06,-4.83839441e-06,-4.83841121e-06,-4.83842799e-06,-4.83844477e-06,-4.83846155e-06,-4.83847831e-06,-4.83849507e-06,-4.83851181e-06,-4.83852855e-06,-4.83854528e-06,-4.83856201e-06,-4.83857872e-06,-4.83859543e-06,-4.83861213e-06,-4.83862882e-06,-4.83864550e-06,-4.83866217e-06,-4.83867884e-06,-4.83869550e-06,-4.83871215e-06,-4.83872879e-06,-4.83874542e-06,-4.83876205e-06,-4.83877867e-06,-4.83879528e-06,-4.83881188e-06,-4.83882847e-06,-4.83884506e-06,-4.83886164e-06,-4.83887821e-06,-4.83889477e-06,-4.83891132e-06,-4.83892787e-06,-4.83894441e-06,-4.83896094e-06,-4.83897746e-06,-4.83899397e-06,-4.83901048e-06,-4.83902698e-06,-4.83904347e-06,-4.83905995e-06,-4.83907642e-06,-4.83909289e-06,-4.83910935e-06,-4.83912580e-06,-4.83914224e-06,-4.83915867e-06,-4.83917510e-06,-4.83919152e-06,-4.83920793e-06,-4.83922433e-06,-4.83924073e-06,-4.83925711e-06,-4.83927349e-06,-4.83928986e-06,-4.83930623e-06,-4.83932258e-06,-4.83933893e-06,-4.83935527e-06,-4.83937160e-06,-4.83938793e-06,-4.83940424e-06,-4.83942055e-06,-4.83943685e-06,-4.83945314e-06,-4.83946943e-06,-4.83948571e-06,-4.83950197e-06,-4.83951824e-06,-4.83953449e-06,-4.83955073e-06,-4.83956697e-06,-4.83958320e-06,-4.83959943e-06,-4.83961564e-06,-4.83963185e-06,-4.83964805e-06,-4.83966424e-06,-4.83968042e-06,-4.83969660e-06,-4.83971276e-06,-4.83972892e-06,-4.83974508e-06,-4.83976122e-06,-4.83977736e-06,-4.83979349e-06,-4.83980961e-06,-4.83982572e-06,-4.83984183e-06,-4.83985793e-06,-4.83987402e-06,-4.83989010e-06,-4.83990618e-06,-4.83992224e-06,-4.83993830e-06,-4.83995436e-06,-4.83997040e-06,-4.83998644e-06,-4.84000247e-06,-4.84001849e-06,-4.84003450e-06,-4.84005051e-06,-4.84006651e-06,-4.84008250e-06,-4.84009848e-06,-4.84011446e-06,-4.84013042e-06,-4.84014638e-06,-4.84016234e-06,-4.84017828e-06,-4.84019422e-06,-4.84021015e-06,-4.84022607e-06,-4.84024199e-06,-4.84025790e-06,-4.84027379e-06,-4.84028969e-06,-4.84030557e-06,-4.84032145e-06,-4.84033732e-06,-4.84035318e-06,-4.84036903e-06,-4.84038488e-06,-4.84040072e-06,-4.84041655e-06,-4.84043238e-06,-4.84044819e-06,-4.84046400e-06,-4.84047980e-06,-4.84049560e-06,-4.84051138e-06,-4.84052716e-06,-4.84054293e-06,-4.84055870e-06,-4.84057445e-06,-4.84059020e-06,-4.84060595e-06,-4.84062168e-06,-4.84063741e-06,-4.84065313e-06,-4.84066884e-06,-4.84068454e-06,-4.84070024e-06,-4.84071593e-06,-4.84073161e-06,-4.84074728e-06,-4.84076295e-06,-4.84077861e-06,-4.84079426e-06,-4.84080991e-06,-4.84082555e-06,-4.84084118e-06,-4.84085680e-06,-4.84087241e-06,-4.84088802e-06,-4.84090362e-06,-4.84091921e-06,-4.84093480e-06,-4.84095038e-06,-4.84096595e-06,-4.84098151e-06,-4.84099707e-06,-4.84101262e-06,-4.84102816e-06,-4.84104369e-06,-4.84105922e-06,-4.84107474e-06,-4.84109025e-06,-4.84110576e-06,-4.84112125e-06,-4.84113674e-06,-4.84115223e-06,-4.84116770e-06,-4.84118317e-06,-4.84119863e-06,-4.84121408e-06,-4.84122953e-06,-4.84124497e-06,-4.84126040e-06,-4.84127583e-06,-4.84129124e-06,-4.84130665e-06,-4.84132206e-06,-4.84133745e-06,-4.84135284e-06,-4.84136822e-06,-4.84138359e-06,-4.84139896e-06,-4.84141432e-06,-4.84142967e-06,-4.84144502e-06,-4.84146035e-06,-4.84147568e-06,-4.84149101e-06,-4.84150632e-06,-4.84152163e-06,-4.84153693e-06,-4.84155223e-06,-4.84156751e-06,-4.84158279e-06,-4.84159807e-06,-4.84161333e-06,-4.84162859e-06,-4.84164384e-06,-4.84165909e-06,-4.84167432e-06,-4.84168955e-06,-4.84170478e-06,-4.84171999e-06,-4.84173520e-06,-4.84175040e-06,-4.84176560e-06,-4.84178078e-06,-4.84179596e-06,-4.84181113e-06,-4.84182630e-06,-4.84184146e-06,-4.84185661e-06,-4.84187175e-06,-4.84188689e-06,-4.84190202e-06,-4.84191714e-06,-4.84193226e-06,-4.84194737e-06,-4.84196247e-06,-4.84197757e-06,-4.84199265e-06,-4.84200773e-06,-4.84202281e-06,-4.84203787e-06,-4.84205293e-06,-4.84206799e-06,-4.84208303e-06,-4.84209807e-06,-4.84211310e-06,-4.84212813e-06,-4.84214314e-06,-4.84215815e-06,-4.84217316e-06,-4.84218815e-06,-4.84220314e-06,-4.84221812e-06,-4.84223310e-06,-4.84224807e-06,-4.84226303e-06,-4.84227798e-06,-4.84229293e-06,-4.84230787e-06,-4.84232280e-06,-4.84233773e-06,-4.84235265e-06,-4.84236756e-06,-4.84238247e-06,-4.84239737e-06,-4.84241226e-06,-4.84242714e-06,-4.84244202e-06,-4.84245689e-06,-4.84247176e-06,-4.84248661e-06,-4.84250146e-06,-4.84251631e-06,-4.84253114e-06,-4.84254597e-06,-4.84256079e-06,-4.84257561e-06,-4.84259042e-06,-4.84260522e-06,-4.84262002e-06,-4.84263480e-06,-4.84264959e-06,-4.84266436e-06,-4.84267913e-06,-4.84269389e-06,-4.84270864e-06,-4.84272339e-06,-4.84273813e-06,-4.84275286e-06,-4.84276759e-06,-4.84278231e-06,-4.84279702e-06,-4.84281173e-06,-4.84282643e-06,-4.84284112e-06,-4.84285580e-06,-4.84287048e-06,-4.84288516e-06,-4.84289982e-06,-4.84291448e-06,-4.84292913e-06,-4.84294378e-06,-4.84295841e-06,-4.84297304e-06,-4.84298767e-06,-4.84300229e-06,-4.84301690e-06,-4.84303150e-06,-4.84304610e-06,-4.84306069e-06,-4.84307527e-06,-4.84308985e-06,-4.84310442e-06,-4.84311899e-06,-4.84313354e-06,-4.84314809e-06,-4.84316264e-06,-4.84317717e-06,-4.84319170e-06,-4.84320623e-06,-4.84322074e-06,-4.84323525e-06,-4.84324976e-06,-4.84326425e-06,-4.84327874e-06,-4.84329323e-06,-4.84330770e-06,-4.84332217e-06,-4.84333664e-06,-4.84335109e-06,-4.84336554e-06,-4.84337999e-06,-4.84339442e-06,-4.84340885e-06,-4.84342328e-06,-4.84343769e-06,-4.84345210e-06,-4.84346651e-06,-4.84348090e-06,-4.84349529e-06,-4.84350968e-06,-4.84352405e-06,-4.84353843e-06,-4.84355279e-06,-4.84356715e-06,-4.84358150e-06,-4.84359584e-06,-4.84361018e-06,-4.84362451e-06,-4.84363883e-06,-4.84365315e-06,-4.84366746e-06,-4.84368177e-06,-4.84369606e-06,-4.84371036e-06,-4.84372464e-06,-4.84373892e-06,-4.84375319e-06,-4.84376746e-06,-4.84378171e-06,-4.84379597e-06,-4.84381021e-06,-4.84382445e-06,-4.84383868e-06,-4.84385291e-06,-4.84386713e-06,-4.84388134e-06,-4.84389555e-06,-4.84390975e-06,-4.84392394e-06,-4.84393813e-06,-4.84395231e-06,-4.84396648e-06,-4.84398065e-06,-4.84399481e-06,-4.84400896e-06,-4.84402311e-06,-4.84403725e-06,-4.84405139e-06,-4.84406552e-06,-4.84407964e-06,-4.84409376e-06,-4.84410787e-06,-4.84412197e-06,-4.84413606e-06,-4.84415015e-06,-4.84416424e-06,-4.84417832e-06,-4.84419239e-06,-4.84420645e-06,-4.84422051e-06,-4.84423456e-06,-4.84424860e-06,-4.84426264e-06,-4.84427668e-06,-4.84429070e-06,-4.84430472e-06,-4.84431873e-06,-4.84433274e-06,-4.84434674e-06,-4.84436073e-06,-4.84437472e-06,-4.84438870e-06,-4.84440268e-06,-4.84441665e-06,-4.84443061e-06,-4.84444456e-06,-4.84445851e-06,-4.84447246e-06,-4.84448639e-06,-4.84450032e-06,-4.84451425e-06,-4.84452816e-06,-4.84454208e-06,-4.84455598e-06,-4.84456988e-06,-4.84458377e-06,-4.84459766e-06,-4.84461154e-06,-4.84462541e-06,-4.84463928e-06,-4.84465314e-06,-4.84466699e-06,-4.84468084e-06,-4.84469468e-06,-4.84470852e-06,-4.84472235e-06,-4.84473617e-06,-4.84474999e-06,-4.84476380e-06,-4.84477761e-06,-4.84479140e-06,-4.84480520e-06,-4.84481898e-06,-4.84483276e-06,-4.84484653e-06,-4.84486030e-06,-4.84487406e-06,-4.84488782e-06,-4.84490156e-06,-4.84491531e-06,-4.84492904e-06,-4.84494277e-06,-4.84495649e-06,-4.84497021e-06,-4.84498392e-06,-4.84499763e-06,-4.84501133e-06,-4.84502502e-06,-4.84503870e-06,-4.84505238e-06,-4.84506606e-06,-4.84507973e-06,-4.84509339e-06,-4.84510704e-06,-4.84512069e-06,-4.84513434e-06,-4.84514797e-06,-4.84516160e-06,-4.84517523e-06,-4.84518885e-06,-4.84520246e-06,-4.84521606e-06,-4.84522966e-06,-4.84524326e-06,-4.84525685e-06,-4.84527043e-06,-4.84528400e-06,-4.84529757e-06,-4.84531114e-06,-4.84532469e-06,-4.84533824e-06,-4.84535179e-06,-4.84536533e-06,-4.84537886e-06,-4.84539239e-06,-4.84540591e-06,-4.84541942e-06,-4.84543293e-06,-4.84544643e-06,-4.84545993e-06,-4.84547342e-06,-4.84548690e-06,-4.84550038e-06,-4.84551385e-06,-4.84552732e-06,-4.84554078e-06,-4.84555423e-06,-4.84556768e-06,-4.84558112e-06,-4.84559456e-06,-4.84560799e-06,-4.84562141e-06,-4.84563483e-06,-4.84564824e-06,-4.84566165e-06,-4.84567505e-06,-4.84568844e-06,-4.84570183e-06,-4.84571521e-06,-4.84572859e-06,-4.84574196e-06,-4.84575532e-06,-4.84576868e-06,-4.84578203e-06,-4.84579538e-06,-4.84580872e-06,-4.84582205e-06,-4.84583538e-06,-4.84584870e-06,-4.84586202e-06,-4.84587533e-06,-4.84588863e-06,-4.84590193e-06,-4.84591522e-06,-4.84592851e-06,-4.84594179e-06,-4.84595506e-06,-4.84596833e-06,-4.84598159e-06,-4.84599485e-06,-4.84600810e-06,-4.84602134e-06,-4.84603458e-06,-4.84604782e-06,-4.84606104e-06,-4.84607426e-06,-4.84608748e-06,-4.84610069e-06,-4.84611389e-06,-4.84612709e-06,-4.84614028e-06,-4.84615347e-06,-4.84616665e-06,-4.84617982e-06,-4.84619299e-06,-4.84620615e-06,-4.84621931e-06,-4.84623246e-06,-4.84624560e-06,-4.84625874e-06,-4.84627188e-06,-4.84628500e-06,-4.84629812e-06,-4.84631124e-06,-4.84632435e-06,-4.84633745e-06,-4.84635055e-06,-4.84636364e-06,-4.84637673e-06,-4.84638981e-06,-4.84640288e-06,-4.84641595e-06,-4.84642902e-06,-4.84644207e-06,-4.84645513e-06,-4.84646817e-06,-4.84648121e-06,-4.84649425e-06,-4.84650727e-06,-4.84652030e-06,-4.84653331e-06,-4.84654632e-06,-4.84655933e-06,-4.84657233e-06,-4.84658532e-06,-4.84659831e-06,-4.84661129e-06,-4.84662427e-06,-4.84663724e-06,-4.84665021e-06,-4.84666317e-06,-4.84667612e-06,-4.84668907e-06,-4.84670201e-06,-4.84671494e-06,-4.84672788e-06,-4.84674080e-06,-4.84675372e-06,-4.84676663e-06,-4.84677954e-06,-4.84679244e-06,-4.84680534e-06,-4.84681823e-06,-4.84683111e-06,-4.84684399e-06,-4.84685687e-06,-4.84686974e-06,-4.84688260e-06,-4.84689545e-06,-4.84690830e-06,-4.84692115e-06,-4.84693399e-06,-4.84694682e-06,-4.84695965e-06,-4.84697247e-06,-4.84698529e-06,-4.84699810e-06,-4.84701091e-06,-4.84702371e-06,-4.84703650e-06,-4.84704929e-06,-4.84706207e-06,-4.84707485e-06,-4.84708762e-06,-4.84710039e-06,-4.84711315e-06,-4.84712590e-06,-4.84713865e-06,-4.84715140e-06,-4.84716414e-06,-4.84717687e-06,-4.84718959e-06,-4.84720232e-06,-4.84721503e-06,-4.84722774e-06,-4.84724045e-06,-4.84725314e-06,-4.84726584e-06,-4.84727853e-06,-4.84729121e-06,-4.84730388e-06,-4.84731656e-06,-4.84732922e-06,-4.84734188e-06,-4.84735454e-06,-4.84736718e-06,-4.84737983e-06,-4.84739246e-06,-4.84740510e-06,-4.84741772e-06,-4.84743034e-06,-4.84744296e-06,-4.84745557e-06,-4.84746817e-06,-4.84748077e-06,-4.84749337e-06,-4.84750595e-06,-4.84751854e-06,-4.84753111e-06,-4.84754369e-06,-4.84755625e-06,-4.84756881e-06,-4.84758137e-06,-4.84759392e-06,-4.84760646e-06,-4.84761900e-06,-4.84763153e-06,-4.84764406e-06,-4.84765658e-06,-4.84766910e-06,-4.84768161e-06,-4.84769411e-06,-4.84770661e-06,-4.84771911e-06,-4.84773160e-06,-4.84774408e-06,-4.84775656e-06,-4.84776903e-06,-4.84778150e-06,-4.84779396e-06,-4.84780642e-06,-4.84781887e-06,-4.84783131e-06,-4.84784376e-06,-4.84785619e-06,-4.84786862e-06,-4.84788104e-06,-4.84789346e-06,-4.84790587e-06,-4.84791828e-06,-4.84793068e-06,-4.84794308e-06,-4.84795547e-06,-4.84796786e-06,-4.84798024e-06,-4.84799262e-06,-4.84800499e-06,-4.84801735e-06,-4.84802971e-06,-4.84804206e-06,-4.84805441e-06,-4.84806675e-06,-4.84807909e-06,-4.84809142e-06,-4.84810375e-06,-4.84811607e-06,-4.84812839e-06,-4.84814070e-06,-4.84815301e-06,-4.84816531e-06,-4.84817760e-06,-4.84818989e-06,-4.84820217e-06,-4.84821445e-06,-4.84822673e-06,-4.84823899e-06,-4.84825126e-06,-4.84826351e-06,-4.84827577e-06,-4.84828801e-06,-4.84830026e-06,-4.84831249e-06,-4.84832472e-06,-4.84833695e-06,-4.84834917e-06,-4.84836138e-06,-4.84837359e-06,-4.84838580e-06,-4.84839800e-06,-4.84841019e-06,-4.84842238e-06,-4.84843456e-06,-4.84844674e-06,-4.84845892e-06,-4.84847108e-06,-4.84848324e-06,-4.84849540e-06,-4.84850755e-06,-4.84851970e-06,-4.84853184e-06,-4.84854398e-06,-4.84855611e-06,-4.84856823e-06,-4.84858035e-06,-4.84859247e-06,-4.84860458e-06,-4.84861668e-06,-4.84862878e-06,-4.84864088e-06,-4.84865297e-06,-4.84866505e-06,-4.84867713e-06,-4.84868920e-06,-4.84870127e-06,-4.84871333e-06,-4.84872539e-06,-4.84873744e-06,-4.84874949e-06,-4.84876153e-06,-4.84877357e-06,-4.84878560e-06,-4.84879763e-06,-4.84880965e-06,-4.84882167e-06,-4.84883368e-06,-4.84884568e-06,-4.84885768e-06,-4.84886968e-06,-4.84888167e-06,-4.84889366e-06,-4.84890564e-06,-4.84891761e-06,-4.84892958e-06,-4.84894155e-06,-4.84895351e-06,-4.84896546e-06,-4.84897741e-06,-4.84898935e-06,-4.84900129e-06,-4.84901323e-06,-4.84902515e-06,-4.84903708e-06,-4.84904900e-06,-4.84906091e-06,-4.84907282e-06,-4.84908472e-06,-4.84909662e-06,-4.84910851e-06,-4.84912040e-06,-4.84913228e-06,-4.84914416e-06,-4.84915603e-06,-4.84916790e-06,-4.84917976e-06,-4.84919162e-06,-4.84920347e-06,-4.84921532e-06,-4.84922716e-06,-4.84923900e-06,-4.84925083e-06,-4.84926266e-06,-4.84927448e-06,-4.84928630e-06,-4.84929811e-06,-4.84930992e-06,-4.84932172e-06,-4.84933351e-06,-4.84934531e-06,-4.84935709e-06,-4.84936887e-06,-4.84938065e-06,-4.84939242e-06,-4.84940419e-06,-4.84941595e-06,-4.84942771e-06,-4.84943946e-06,-4.84945120e-06,-4.84946294e-06,-4.84947468e-06,-4.84948641e-06,-4.84949814e-06,-4.84950986e-06,-4.84952158e-06,-4.84953329e-06,-4.84954499e-06,-4.84955670e-06,-4.84956839e-06,-4.84958008e-06,-4.84959177e-06,-4.84960345e-06,-4.84961513e-06,-4.84962680e-06,-4.84963847e-06,-4.84965013e-06,-4.84966178e-06,-4.84967343e-06,-4.84968508e-06,-4.84969672e-06,-4.84970836e-06,-4.84971999e-06,-4.84973162e-06,-4.84974324e-06,-4.84975486e-06,-4.84976647e-06,-4.84977808e-06,-4.84978968e-06,-4.84980128e-06,-4.84981287e-06,-4.84982446e-06,-4.84983604e-06,-4.84984762e-06,-4.84985919e-06,-4.84987076e-06,-4.84988232e-06,-4.84989388e-06,-4.84990543e-06,-4.84991698e-06,-4.84992852e-06,-4.84994006e-06,-4.84995159e-06,-4.84996312e-06,-4.84997464e-06,-4.84998616e-06,-4.84999768e-06,-4.85000919e-06,-4.85002069e-06,-4.85003219e-06,-4.85004368e-06,-4.85005517e-06,-4.85006666e-06,-4.85007814e-06,-4.85008961e-06,-4.85010108e-06,-4.85011255e-06,-4.85012401e-06,-4.85013546e-06,-4.85014692e-06,-4.85015836e-06,-4.85016980e-06,-4.85018124e-06,-4.85019267e-06,-4.85020410e-06,-4.85021552e-06,-4.85022693e-06,-4.85023835e-06,-4.85024975e-06,-4.85026116e-06,-4.85027255e-06,-4.85028395e-06,-4.85029534e-06,-4.85030672e-06,-4.85031810e-06,-4.85032947e-06,-4.85034084e-06,-4.85035220e-06,-4.85036356e-06,-4.85037492e-06,-4.85038627e-06,-4.85039761e-06,-4.85040895e-06,-4.85042029e-06,-4.85043162e-06,-4.85044294e-06,-4.85045426e-06,-4.85046558e-06,-4.85047689e-06,-4.85048820e-06,-4.85049950e-06,-4.85051080e-06,-4.85052209e-06,-4.85053338e-06,-4.85054466e-06,-4.85055594e-06,-4.85056721e-06,-4.85057848e-06,-4.85058975e-06,-4.85060101e-06,-4.85061226e-06,-4.85062351e-06,-4.85063476e-06,-4.85064600e-06,-4.85065723e-06,-4.85066846e-06,-4.85067969e-06,-4.85069091e-06,-4.85070213e-06,-4.85071334e-06,-4.85072455e-06,-4.85073575e-06,-4.85074695e-06,-4.85075814e-06,-4.85076933e-06,-4.85078051e-06,-4.85079169e-06,-4.85080287e-06,-4.85081404e-06,-4.85082520e-06,-4.85083636e-06,-4.85084752e-06,-4.85085867e-06,-4.85086982e-06,-4.85088096e-06,-4.85089210e-06,-4.85090323e-06,-4.85091436e-06,-4.85092548e-06,-4.85093660e-06,-4.85094771e-06,-4.85095882e-06,-4.85096993e-06,-4.85098103e-06,-4.85099212e-06,-4.85100322e-06,-4.85101430e-06,-4.85102538e-06,-4.85103646e-06,-4.85104753e-06,-4.85105860e-06,-4.85106966e-06,-4.85108072e-06,-4.85109178e-06,-4.85110283e-06,-4.85111387e-06,-4.85112491e-06,-4.85113595e-06,-4.85114698e-06,-4.85115800e-06,-4.85116902e-06,-4.85118004e-06,-4.85119105e-06,-4.85120206e-06,-4.85121307e-06,-4.85122406e-06,-4.85123506e-06,-4.85124605e-06,-4.85125703e-06,-4.85126801e-06,-4.85127899e-06,-4.85128996e-06,-4.85130093e-06,-4.85131189e-06,-4.85132285e-06,-4.85133380e-06,-4.85134475e-06,-4.85135569e-06,-4.85136663e-06,-4.85137757e-06,-4.85138850e-06,-4.85139942e-06,-4.85141035e-06,-4.85142126e-06,-4.85143218e-06,-4.85144308e-06,-4.85145399e-06,-4.85146488e-06,-4.85147578e-06,-4.85148667e-06,-4.85149755e-06,-4.85150843e-06,-4.85151931e-06,-4.85153018e-06,-4.85154105e-06,-4.85155191e-06,-4.85156277e-06,-4.85157362e-06,-4.85158447e-06,-4.85159532e-06,-4.85160616e-06,-4.85161699e-06,-4.85162783e-06,-4.85163865e-06,-4.85164947e-06,-4.85166029e-06,-4.85167111e-06,-4.85168191e-06,-4.85169272e-06,-4.85170352e-06,-4.85171431e-06,-4.85172510e-06,-4.85173589e-06,-4.85174667e-06,-4.85175745e-06,-4.85176822e-06,-4.85177899e-06,-4.85178976e-06,-4.85180052e-06,-4.85181127e-06,-4.85182202e-06,-4.85183277e-06,-4.85184351e-06,-4.85185425e-06,-4.85186498e-06,-4.85187571e-06,-4.85188644e-06,-4.85189716e-06,-4.85190787e-06,-4.85191858e-06,-4.85192929e-06,-4.85193999e-06,-4.85195069e-06,-4.85196138e-06,-4.85197207e-06,-4.85198276e-06,-4.85199344e-06,-4.85200411e-06,-4.85201479e-06,-4.85202545e-06,-4.85203612e-06,-4.85204677e-06,-4.85205743e-06,-4.85206808e-06,-4.85207872e-06,-4.85208936e-06,-4.85210000e-06,-4.85211063e-06,-4.85212126e-06,-4.85213188e-06,-4.85214250e-06,-4.85215312e-06,-4.85216373e-06,-4.85217433e-06,-4.85218494e-06,-4.85219553e-06,-4.85220613e-06,-4.85221671e-06,-4.85222730e-06,-4.85223788e-06,-4.85224845e-06,-4.85225903e-06,-4.85226959e-06,-4.85228016e-06,-4.85229071e-06,-4.85230127e-06,-4.85231182e-06,-4.85232236e-06,-4.85233290e-06,-4.85234344e-06,-4.85235397e-06,-4.85236450e-06,-4.85237502e-06,-4.85238554e-06,-4.85239606e-06,-4.85240657e-06,-4.85241708e-06,-4.85242758e-06,-4.85243808e-06,-4.85244857e-06,-4.85245906e-06,-4.85246955e-06,-4.85248003e-06,-4.85249050e-06,-4.85250097e-06,-4.85251144e-06,-4.85252191e-06,-4.85253237e-06,-4.85254282e-06,-4.85255327e-06,-4.85256372e-06,-4.85257416e-06,-4.85258460e-06,-4.85259503e-06,-4.85260546e-06,-4.85261589e-06,-4.85262631e-06,-4.85263673e-06,-4.85264714e-06,-4.85265755e-06,-4.85266795e-06,-4.85267835e-06,-4.85268875e-06,-4.85269914e-06,-4.85270953e-06,-4.85271991e-06,-4.85273029e-06,-4.85274066e-06,-4.85275103e-06,-4.85276140e-06,-4.85277176e-06,-4.85278212e-06,-4.85279247e-06,-4.85280282e-06,-4.85281317e-06,-4.85282351e-06,-4.85283384e-06,-4.85284418e-06,-4.85285451e-06,-4.85286483e-06,-4.85287515e-06,-4.85288547e-06,-4.85289578e-06,-4.85290608e-06,-4.85291639e-06,-4.85292669e-06,-4.85293698e-06,-4.85294727e-06,-4.85295756e-06,-4.85296784e-06,-4.85297812e-06,-4.85298839e-06,-4.85299866e-06,-4.85300893e-06,-4.85301919e-06,-4.85302945e-06,-4.85303970e-06,-4.85304995e-06,-4.85306020e-06,-4.85307044e-06,-4.85308067e-06,-4.85309091e-06,-4.85310113e-06,-4.85311136e-06,-4.85312158e-06,-4.85313179e-06,-4.85314201e-06,-4.85315221e-06,-4.85316242e-06,-4.85317262e-06,-4.85318281e-06,-4.85319300e-06,-4.85320319e-06,-4.85321337e-06,-4.85322355e-06,-4.85323373e-06,-4.85324390e-06,-4.85325406e-06,-4.85326423e-06,-4.85327438e-06,-4.85328454e-06,-4.85329469e-06,-4.85330484e-06,-4.85331498e-06,-4.85332512e-06,-4.85333525e-06,-4.85334538e-06,-4.85335550e-06,-4.85336563e-06,-4.85337574e-06,-4.85338586e-06,-4.85339597e-06,-4.85340607e-06,-4.85341617e-06,-4.85342627e-06,-4.85343636e-06,-4.85344645e-06,-4.85345654e-06,-4.85346662e-06,-4.85347670e-06,-4.85348677e-06,-4.85349684e-06,-4.85350690e-06,-4.85351696e-06,-4.85352702e-06,-4.85353707e-06,-4.85354712e-06,-4.85355716e-06,-4.85356721e-06,-4.85357724e-06,-4.85358727e-06,-4.85359730e-06,-4.85360733e-06,-4.85361735e-06,-4.85362736e-06,-4.85363738e-06,-4.85364738e-06,-4.85365739e-06,-4.85366739e-06,-4.85367739e-06,-4.85368738e-06,-4.85369737e-06,-4.85370735e-06,-4.85371733e-06,-4.85372731e-06,-4.85373728e-06,-4.85374725e-06,-4.85375721e-06,-4.85376717e-06,-4.85377713e-06,-4.85378708e-06,-4.85379703e-06,-4.85380697e-06,-4.85381691e-06,-4.85382685e-06,-4.85383678e-06,-4.85384671e-06,-4.85385664e-06,-4.85386656e-06,-4.85387647e-06,-4.85388639e-06,-4.85389630e-06,-4.85390620e-06,-4.85391610e-06,-4.85392600e-06,-4.85393589e-06,-4.85394578e-06,-4.85395566e-06,-4.85396555e-06,-4.85397542e-06,-4.85398530e-06,-4.85399517e-06,-4.85400503e-06,-4.85401489e-06,-4.85402475e-06,-4.85403460e-06,-4.85404445e-06,-4.85405430e-06,-4.85406414e-06,-4.85407398e-06,-4.85408381e-06,-4.85409364e-06,-4.85410347e-06,-4.85411329e-06,-4.85412311e-06,-4.85413292e-06,-4.85414273e-06,-4.85415254e-06,-4.85416234e-06,-4.85417214e-06,-4.85418194e-06,-4.85419173e-06,-4.85420151e-06,-4.85421130e-06,-4.85422108e-06,-4.85423085e-06,-4.85424062e-06,-4.85425039e-06,-4.85426016e-06,-4.85426992e-06,-4.85427967e-06,-4.85428942e-06,-4.85429917e-06,-4.85430892e-06,-4.85431866e-06,-4.85432839e-06,-4.85433813e-06,-4.85434786e-06,-4.85435758e-06,-4.85436730e-06,-4.85437702e-06,-4.85438673e-06,-4.85439644e-06,-4.85440615e-06,-4.85441585e-06,-4.85442555e-06,-4.85443524e-06,-4.85444493e-06,-4.85445462e-06,-4.85446430e-06,-4.85447398e-06,-4.85448366e-06,-4.85449333e-06,-4.85450300e-06,-4.85451266e-06,-4.85452232e-06,-4.85453198e-06,-4.85454163e-06,-4.85455128e-06,-4.85456092e-06,-4.85457056e-06,-4.85458020e-06,-4.85458983e-06,-4.85459946e-06,-4.85460909e-06,-4.85461871e-06,-4.85462833e-06,-4.85463794e-06,-4.85464755e-06,-4.85465716e-06,-4.85466676e-06,-4.85467636e-06,-4.85468596e-06,-4.85469555e-06,-4.85470514e-06,-4.85471472e-06,-4.85472430e-06,-4.85473388e-06,-4.85474345e-06,-4.85475302e-06,-4.85476258e-06,-4.85477215e-06,-4.85478170e-06,-4.85479126e-06,-4.85480081e-06,-4.85481035e-06,-4.85481990e-06,-4.85482944e-06,-4.85483897e-06,-4.85484850e-06,-4.85485803e-06,-4.85486755e-06,-4.85487707e-06,-4.85488659e-06,-4.85489610e-06,-4.85490561e-06,-4.85491512e-06,-4.85492462e-06,-4.85493412e-06,-4.85494361e-06,-4.85495310e-06,-4.85496259e-06,-4.85497207e-06,-4.85498155e-06,-4.85499102e-06,-4.85500050e-06,-4.85500996e-06,-4.85501943e-06,-4.85502889e-06,-4.85503834e-06,-4.85504780e-06,-4.85505725e-06,-4.85506669e-06,-4.85507614e-06,-4.85508557e-06,-4.85509501e-06,-4.85510444e-06,-4.85511387e-06,-4.85512329e-06,-4.85513271e-06,-4.85514213e-06,-4.85515154e-06,-4.85516095e-06,-4.85517035e-06,-4.85517975e-06,-4.85518915e-06,-4.85519855e-06,-4.85520794e-06,-4.85521732e-06,-4.85522671e-06,-4.85523609e-06,-4.85524546e-06,-4.85525483e-06,-4.85526420e-06,-4.85527357e-06,-4.85528293e-06,-4.85529229e-06,-4.85530164e-06,-4.85531099e-06,-4.85532034e-06,-4.85532968e-06,-4.85533902e-06,-4.85534835e-06,-4.85535769e-06,-4.85536701e-06,-4.85537634e-06,-4.85538566e-06,-4.85539498e-06,-4.85540429e-06,-4.85541360e-06,-4.85542291e-06,-4.85543221e-06,-4.85544151e-06,-4.85545081e-06,-4.85546010e-06,-4.85546939e-06,-4.85547867e-06,-4.85548795e-06,-4.85549723e-06,-4.85550651e-06,-4.85551578e-06,-4.85552504e-06,-4.85553431e-06,-4.85554357e-06,-4.85555282e-06,-4.85556207e-06,-4.85557132e-06,-4.85558057e-06,-4.85558981e-06,-4.85559905e-06,-4.85560828e-06,-4.85561751e-06,-4.85562674e-06,-4.85563596e-06,-4.85564518e-06,-4.85565440e-06,-4.85566361e-06,-4.85567282e-06,-4.85568203e-06,-4.85569123e-06,-4.85570043e-06,-4.85570963e-06,-4.85571882e-06,-4.85572801e-06,-4.85573719e-06,-4.85574637e-06,-4.85575555e-06,-4.85576472e-06,-4.85577389e-06,-4.85578306e-06,-4.85579222e-06,-4.85580138e-06,-4.85581054e-06,-4.85581969e-06,-4.85582884e-06,-4.85583799e-06,-4.85584713e-06,-4.85585627e-06,-4.85586540e-06,-4.85587453e-06,-4.85588366e-06,-4.85589279e-06,-4.85590191e-06,-4.85591102e-06,-4.85592014e-06,-4.85592925e-06,-4.85593836e-06,-4.85594746e-06,-4.85595656e-06,-4.85596565e-06,-4.85597475e-06,-4.85598384e-06,-4.85599292e-06,-4.85600200e-06,-4.85601108e-06,-4.85602016e-06,-4.85602923e-06,-4.85603830e-06,-4.85604736e-06,-4.85605642e-06,-4.85606548e-06,-4.85607454e-06,-4.85608359e-06,-4.85609263e-06,-4.85610168e-06,-4.85611072e-06,-4.85611976e-06,-4.85612879e-06,-4.85613782e-06,-4.85614685e-06,-4.85615587e-06,-4.85616489e-06,-4.85617390e-06,-4.85618292e-06,-4.85619193e-06,-4.85620093e-06,-4.85620993e-06,-4.85621893e-06,-4.85622793e-06,-4.85623692e-06,-4.85624591e-06,-4.85625489e-06,-4.85626388e-06,-4.85627285e-06,-4.85628183e-06,-4.85629080e-06,-4.85629977e-06,-4.85630873e-06,-4.85631769e-06,-4.85632665e-06,-4.85633560e-06,-4.85634455e-06,-4.85635350e-06,-4.85636245e-06,-4.85637139e-06,-4.85638032e-06,-4.85638926e-06,-4.85639819e-06,-4.85640711e-06,-4.85641604e-06,-4.85642496e-06,-4.85643387e-06,-4.85644279e-06,-4.85645169e-06,-4.85646060e-06,-4.85646950e-06,-4.85647840e-06,-4.85648730e-06,-4.85649619e-06,-4.85650508e-06,-4.85651397e-06,-4.85652285e-06,-4.85653173e-06,-4.85654060e-06,-4.85654948e-06,-4.85655834e-06,-4.85656721e-06,-4.85657607e-06,-4.85658493e-06,-4.85659379e-06,-4.85660264e-06,-4.85661149e-06,-4.85662033e-06,-4.85662917e-06,-4.85663801e-06,-4.85664685e-06,-4.85665568e-06,-4.85666451e-06,-4.85667333e-06,-4.85668215e-06,-4.85669097e-06,-4.85669979e-06,-4.85670860e-06,-4.85671741e-06,-4.85672621e-06,-4.85673501e-06,-4.85674381e-06,-4.85675261e-06,-4.85676140e-06,-4.85677019e-06,-4.85677897e-06,-4.85678775e-06,-4.85679653e-06,-4.85680531e-06,-4.85681408e-06,-4.85682285e-06,-4.85683161e-06,-4.85684037e-06,-4.85684913e-06,-4.85685789e-06,-4.85686664e-06,-4.85687538e-06,-4.85688413e-06,-4.85689287e-06,-4.85690161e-06,-4.85691034e-06,-4.85691908e-06,-4.85692780e-06,-4.85693653e-06,-4.85694525e-06,-4.85695397e-06,-4.85696268e-06,-4.85697140e-06,-4.85698010e-06,-4.85698881e-06,-4.85699751e-06,-4.85700621e-06,-4.85701491e-06,-4.85702360e-06,-4.85703229e-06,-4.85704097e-06,-4.85704965e-06,-4.85705833e-06,-4.85706701e-06,-4.85707568e-06,-4.85708435e-06,-4.85709302e-06,-4.85710168e-06,-4.85711034e-06,-4.85711899e-06,-4.85712765e-06,-4.85713630e-06,-4.85714494e-06,-4.85715359e-06,-4.85716222e-06,-4.85717086e-06,-4.85717949e-06,-4.85718812e-06,-4.85719675e-06,-4.85720537e-06,-4.85721399e-06,-4.85722261e-06,-4.85723122e-06,-4.85723984e-06,-4.85724844e-06,-4.85725705e-06,-4.85726565e-06,-4.85727424e-06,-4.85728284e-06,-4.85729143e-06,-4.85730002e-06,-4.85730860e-06,-4.85731718e-06,-4.85732576e-06,-4.85733434e-06,-4.85734291e-06,-4.85735148e-06,-4.85736004e-06,-4.85736860e-06,-4.85737716e-06,-4.85738572e-06,-4.85739427e-06,-4.85740282e-06,-4.85741136e-06,-4.85741991e-06,-4.85742845e-06,-4.85743698e-06,-4.85744551e-06,-4.85745404e-06,-4.85746257e-06,-4.85747109e-06,-4.85747961e-06,-4.85748813e-06,-4.85749665e-06,-4.85750516e-06,-4.85751366e-06,-4.85752217e-06,-4.85753067e-06,-4.85753917e-06,-4.85754766e-06,-4.85755615e-06,-4.85756464e-06,-4.85757313e-06,-4.85758161e-06,-4.85759009e-06,-4.85759856e-06,-4.85760703e-06,-4.85761550e-06,-4.85762397e-06,-4.85763243e-06,-4.85764089e-06,-4.85764935e-06,-4.85765780e-06,-4.85766625e-06,-4.85767470e-06,-4.85768314e-06,-4.85769158e-06,-4.85770002e-06,-4.85770846e-06,-4.85771689e-06,-4.85772532e-06,-4.85773374e-06,-4.85774216e-06,-4.85775058e-06,-4.85775900e-06,-4.85776741e-06,-4.85777582e-06,-4.85778423e-06,-4.85779263e-06,-4.85780103e-06,-4.85780943e-06,-4.85781782e-06,-4.85782621e-06,-4.85783460e-06,-4.85784298e-06,-4.85785136e-06,-4.85785974e-06,-4.85786812e-06,-4.85787649e-06,-4.85788486e-06,-4.85789322e-06,-4.85790158e-06,-4.85790994e-06,-4.85791830e-06,-4.85792665e-06,-4.85793500e-06,-4.85794335e-06,-4.85795169e-06,-4.85796003e-06,-4.85796837e-06,-4.85797671e-06,-4.85798504e-06,-4.85799337e-06,-4.85800169e-06,-4.85801001e-06,-4.85801833e-06,-4.85802665e-06,-4.85803496e-06,-4.85804327e-06,-4.85805158e-06,-4.85805988e-06,-4.85806818e-06,-4.85807648e-06,-4.85808477e-06,-4.85809307e-06,-4.85810135e-06,-4.85810964e-06,-4.85811792e-06,-4.85812620e-06,-4.85813448e-06,-4.85814275e-06,-4.85815102e-06,-4.85815929e-06,-4.85816755e-06,-4.85817581e-06,-4.85818407e-06,-4.85819232e-06,-4.85820057e-06,-4.85820882e-06,-4.85821707e-06,-4.85822531e-06,-4.85823355e-06,-4.85824178e-06,-4.85825002e-06,-4.85825825e-06,-4.85826647e-06,-4.85827470e-06,-4.85828292e-06,-4.85829114e-06,-4.85829935e-06,-4.85830756e-06,-4.85831577e-06,-4.85832398e-06,-4.85833218e-06,-4.85834038e-06,-4.85834858e-06,-4.85835677e-06,-4.85836496e-06,-4.85837315e-06,-4.85838134e-06,-4.85838952e-06,-4.85839770e-06,-4.85840587e-06,-4.85841404e-06,-4.85842221e-06,-4.85843038e-06,-4.85843854e-06,-4.85844670e-06,-4.85845486e-06,-4.85846302e-06,-4.85847117e-06,-4.85847932e-06,-4.85848746e-06,-4.85849560e-06,-4.85850374e-06,-4.85851188e-06,-4.85852001e-06,-4.85852814e-06,-4.85853627e-06,-4.85854440e-06,-4.85855252e-06,-4.85856064e-06,-4.85856875e-06,-4.85857687e-06,-4.85858498e-06,-4.85859308e-06,-4.85860119e-06,-4.85860929e-06,-4.85861738e-06,-4.85862548e-06,-4.85863357e-06,-4.85864166e-06,-4.85864975e-06,-4.85865783e-06,-4.85866591e-06,-4.85867399e-06,-4.85868206e-06,-4.85869013e-06,-4.85869820e-06,-4.85870626e-06,-4.85871433e-06,-4.85872239e-06,-4.85873044e-06,-4.85873850e-06,-4.85874655e-06,-4.85875459e-06,-4.85876264e-06,-4.85877068e-06,-4.85877872e-06,-4.85878675e-06,-4.85879479e-06,-4.85880282e-06,-4.85881084e-06,-4.85881887e-06,-4.85882689e-06,-4.85883491e-06,-4.85884292e-06,-4.85885093e-06,-4.85885894e-06,-4.85886695e-06,-4.85887495e-06,-4.85888295e-06,-4.85889095e-06,-4.85889895e-06,-4.85890694e-06,-4.85891493e-06,-4.85892291e-06,-4.85893090e-06,-4.85893888e-06,-4.85894685e-06,-4.85895483e-06,-4.85896280e-06,-4.85897077e-06,-4.85897873e-06,-4.85898669e-06,-4.85899465e-06,-4.85900261e-06,-4.85901057e-06,-4.85901852e-06,-4.85902646e-06,-4.85903441e-06,-4.85904235e-06,-4.85905029e-06,-4.85905823e-06,-4.85906616e-06,-4.85907409e-06,-4.85908202e-06,-4.85908995e-06,-4.85909787e-06,-4.85910579e-06,-4.85911370e-06,-4.85912162e-06,-4.85912953e-06,-4.85913744e-06,-4.85914534e-06,-4.85915324e-06,-4.85916114e-06,-4.85916904e-06,-4.85917693e-06,-4.85918482e-06,-4.85919271e-06,-4.85920060e-06,-4.85920848e-06,-4.85921636e-06,-4.85922423e-06,-4.85923211e-06,-4.85923998e-06,-4.85924784e-06,-4.85925571e-06,-4.85926357e-06,-4.85927143e-06,-4.85927929e-06,-4.85928714e-06,-4.85929499e-06,-4.85930284e-06,-4.85931068e-06,-4.85931853e-06,-4.85932636e-06,-4.85933420e-06,-4.85934203e-06,-4.85934987e-06,-4.85935769e-06,-4.85936552e-06,-4.85937334e-06,-4.85938116e-06,-4.85938898e-06,-4.85939679e-06,-4.85940460e-06,-4.85941241e-06,-4.85942022e-06,-4.85942802e-06,-4.85943582e-06,-4.85944361e-06,-4.85945141e-06,-4.85945920e-06,-4.85946699e-06,-4.85947477e-06,-4.85948256e-06,-4.85949034e-06,-4.85949811e-06,-4.85950589e-06,-4.85951366e-06,-4.85952143e-06,-4.85952919e-06,-4.85953696e-06,-4.85954472e-06,-4.85955248e-06,-4.85956023e-06,-4.85956798e-06,-4.85957573e-06,-4.85958348e-06,-4.85959122e-06,-4.85959896e-06,-4.85960670e-06,-4.85961444e-06,-4.85962217e-06,-4.85962990e-06,-4.85963762e-06,-4.85964535e-06,-4.85965307e-06,-4.85966079e-06,-4.85966850e-06,-4.85967622e-06,-4.85968393e-06,-4.85969164e-06,-4.85969934e-06,-4.85970704e-06,-4.85971474e-06,-4.85972244e-06,-4.85973013e-06,-4.85973782e-06,-4.85974551e-06,-4.85975320e-06,-4.85976088e-06,-4.85976856e-06,-4.85977624e-06,-4.85978391e-06,-4.85979158e-06,-4.85979925e-06,-4.85980692e-06,-4.85981458e-06,-4.85982224e-06,-4.85982990e-06,-4.85983755e-06,-4.85984521e-06,-4.85985286e-06,-4.85986050e-06,-4.85986815e-06,-4.85987579e-06,-4.85988343e-06,-4.85989106e-06,-4.85989870e-06,-4.85990633e-06,-4.85991395e-06,-4.85992158e-06,-4.85992920e-06,-4.85993682e-06,-4.85994444e-06,-4.85995205e-06,-4.85995966e-06,-4.85996727e-06,-4.85997488e-06,-4.85998248e-06,-4.85999008e-06,-4.85999768e-06,-4.86000528e-06,-4.86001287e-06,-4.86002046e-06,-4.86002804e-06,-4.86003563e-06,-4.86004321e-06,-4.86005079e-06,-4.86005837e-06,-4.86006594e-06,-4.86007351e-06,-4.86008108e-06,-4.86008864e-06,-4.86009621e-06,-4.86010377e-06,-4.86011132e-06,-4.86011888e-06,-4.86012643e-06,-4.86013398e-06,-4.86014153e-06,-4.86014907e-06,-4.86015661e-06,-4.86016415e-06,-4.86017169e-06,-4.86017922e-06,-4.86018675e-06,-4.86019428e-06,-4.86020180e-06,-4.86020932e-06,-4.86021684e-06,-4.86022436e-06,-4.86023188e-06,-4.86023939e-06,-4.86024690e-06,-4.86025440e-06,-4.86026191e-06,-4.86026941e-06,-4.86027691e-06,-4.86028440e-06,-4.86029189e-06,-4.86029939e-06,-4.86030687e-06,-4.86031436e-06,-4.86032184e-06,-4.86032932e-06,-4.86033680e-06,-4.86034427e-06,-4.86035174e-06,-4.86035921e-06,-4.86036668e-06,-4.86037414e-06,-4.86038161e-06,-4.86038906e-06,-4.86039652e-06,-4.86040397e-06,-4.86041142e-06,-4.86041887e-06,-4.86042632e-06,-4.86043376e-06,-4.86044120e-06,-4.86044864e-06,-4.86045607e-06,-4.86046351e-06,-4.86047093e-06,-4.86047836e-06,-4.86048579e-06,-4.86049321e-06,-4.86050063e-06,-4.86050804e-06,-4.86051546e-06,-4.86052287e-06,-4.86053028e-06,-4.86053768e-06,-4.86054509e-06,-4.86055249e-06,-4.86055989e-06,-4.86056728e-06,-4.86057468e-06,-4.86058207e-06,-4.86058945e-06,-4.86059684e-06,-4.86060422e-06,-4.86061160e-06,-4.86061898e-06,-4.86062635e-06,-4.86063373e-06,-4.86064110e-06,-4.86064846e-06,-4.86065583e-06,-4.86066319e-06,-4.86067055e-06,-4.86067790e-06,-4.86068526e-06,-4.86069261e-06,-4.86069996e-06,-4.86070731e-06,-4.86071465e-06,-4.86072199e-06,-4.86072933e-06,-4.86073666e-06,-4.86074400e-06,-4.86075133e-06,-4.86075866e-06,-4.86076598e-06,-4.86077331e-06,-4.86078063e-06,-4.86078794e-06,-4.86079526e-06,-4.86080257e-06,-4.86080988e-06,-4.86081719e-06,-4.86082450e-06,-4.86083180e-06,-4.86083910e-06,-4.86084640e-06,-4.86085369e-06,-4.86086098e-06,-4.86086827e-06,-4.86087556e-06,-4.86088284e-06,-4.86089013e-06,-4.86089741e-06,-4.86090468e-06,-4.86091196e-06,-4.86091923e-06,-4.86092650e-06,-4.86093377e-06,-4.86094103e-06,-4.86094829e-06,-4.86095555e-06,-4.86096281e-06,-4.86097006e-06,-4.86097731e-06,-4.86098456e-06,-4.86099181e-06,-4.86099905e-06,-4.86100629e-06,-4.86101353e-06,-4.86102077e-06,-4.86102800e-06,-4.86103523e-06,-4.86104246e-06,-4.86104969e-06,-4.86105691e-06,-4.86106413e-06,-4.86107135e-06,-4.86107857e-06,-4.86108578e-06,-4.86109299e-06,-4.86110020e-06,-4.86110741e-06,-4.86111461e-06,-4.86112181e-06,-4.86112901e-06,-4.86113621e-06,-4.86114340e-06,-4.86115059e-06,-4.86115778e-06,-4.86116497e-06,-4.86117215e-06,-4.86117933e-06,-4.86118651e-06,-4.86119369e-06,-4.86120086e-06,-4.86120803e-06,-4.86121520e-06,-4.86122237e-06,-4.86122953e-06,-4.86123669e-06,-4.86124385e-06,-4.86125101e-06,-4.86125816e-06,-4.86126531e-06,-4.86127246e-06,-4.86127961e-06,-4.86128675e-06,-4.86129389e-06,-4.86130103e-06,-4.86130817e-06,-4.86131530e-06,-4.86132243e-06,-4.86132956e-06,-4.86133669e-06,-4.86134381e-06,-4.86135093e-06,-4.86135805e-06,-4.86136517e-06,-4.86137228e-06,-4.86137939e-06,-4.86138650e-06,-4.86139361e-06,-4.86140071e-06,-4.86140781e-06,-4.86141491e-06,-4.86142201e-06,-4.86142910e-06,-4.86143620e-06,-4.86144328e-06,-4.86145037e-06,-4.86145746e-06,-4.86146454e-06,-4.86147162e-06,-4.86147869e-06,-4.86148577e-06,-4.86149284e-06,-4.86149991e-06,-4.86150698e-06,-4.86151404e-06,-4.86152111e-06,-4.86152817e-06,-4.86153522e-06,-4.86154228e-06,-4.86154933e-06,-4.86155638e-06,-4.86156343e-06,-4.86157048e-06,-4.86157752e-06,-4.86158456e-06,-4.86159160e-06,-4.86159863e-06,-4.86160567e-06,-4.86161270e-06,-4.86161973e-06,-4.86162675e-06,-4.86163377e-06,-4.86164080e-06,-4.86164781e-06,-4.86165483e-06,-4.86166185e-06,-4.86166886e-06,-4.86167587e-06,-4.86168287e-06,-4.86168988e-06,-4.86169688e-06,-4.86170388e-06,-4.86171087e-06,-4.86171787e-06,-4.86172486e-06,-4.86173185e-06,-4.86173884e-06,-4.86174582e-06,-4.86175281e-06,-4.86175979e-06,-4.86176676e-06,-4.86177374e-06,-4.86178071e-06,-4.86178768e-06,-4.86179465e-06,-4.86180162e-06,-4.86180858e-06,-4.86181554e-06,-4.86182250e-06,-4.86182946e-06,-4.86183641e-06,-4.86184336e-06,-4.86185031e-06,-4.86185726e-06,-4.86186420e-06,-4.86187114e-06,-4.86187808e-06,-4.86188502e-06,-4.86189196e-06,-4.86189889e-06,-4.86190582e-06,-4.86191275e-06,-4.86191967e-06,-4.86192659e-06,-4.86193351e-06,-4.86194043e-06,-4.86194735e-06,-4.86195426e-06,-4.86196117e-06,-4.86196808e-06,-4.86197499e-06,-4.86198189e-06,-4.86198879e-06,-4.86199569e-06,-4.86200259e-06,-4.86200948e-06,-4.86201638e-06,-4.86202327e-06,-4.86203015e-06,-4.86203704e-06,-4.86204392e-06,-4.86205080e-06,-4.86205768e-06,-4.86206456e-06,-4.86207143e-06,-4.86207830e-06,-4.86208517e-06,-4.86209204e-06,-4.86209890e-06,-4.86210576e-06,-4.86211262e-06,-4.86211948e-06,-4.86212633e-06,-4.86213319e-06,-4.86214004e-06,-4.86214688e-06,-4.86215373e-06,-4.86216057e-06,-4.86216741e-06,-4.86217425e-06,-4.86218109e-06,-4.86218792e-06,-4.86219475e-06,-4.86220158e-06,-4.86220841e-06,-4.86221523e-06,-4.86222205e-06,-4.86222887e-06,-4.86223569e-06,-4.86224251e-06,-4.86224932e-06,-4.86225613e-06,-4.86226294e-06,-4.86226974e-06,-4.86227655e-06,-4.86228335e-06,-4.86229015e-06,-4.86229694e-06,-4.86230374e-06,-4.86231053e-06,-4.86231732e-06,-4.86232411e-06,-4.86233089e-06,-4.86233767e-06,-4.86234446e-06,-4.86235123e-06,-4.86235801e-06,-4.86236478e-06,-4.86237155e-06,-4.86237832e-06,-4.86238509e-06,-4.86239185e-06,-4.86239862e-06,-4.86240538e-06,-4.86241213e-06,-4.86241889e-06,-4.86242564e-06,-4.86243239e-06,-4.86243914e-06,-4.86244589e-06,-4.86245263e-06,-4.86245937e-06,-4.86246611e-06,-4.86247285e-06,-4.86247958e-06,-4.86248632e-06,-4.86249305e-06,-4.86249977e-06,-4.86250650e-06,-4.86251322e-06,-4.86251994e-06,-4.86252666e-06,-4.86253338e-06,-4.86254009e-06,-4.86254681e-06,-4.86255352e-06,-4.86256022e-06,-4.86256693e-06,-4.86257363e-06,-4.86258033e-06,-4.86258703e-06,-4.86259373e-06,-4.86260042e-06,-4.86260711e-06,-4.86261380e-06,-4.86262049e-06,-4.86262717e-06,-4.86263386e-06,-4.86264054e-06,-4.86264721e-06,-4.86265389e-06,-4.86266056e-06,-4.86266723e-06,-4.86267390e-06,-4.86268057e-06,-4.86268724e-06,-4.86269390e-06,-4.86270056e-06,-4.86270722e-06,-4.86271387e-06,-4.86272052e-06,-4.86272718e-06,-4.86273382e-06,-4.86274047e-06,-4.86274712e-06,-4.86275376e-06,-4.86276040e-06,-4.86276704e-06,-4.86277367e-06,-4.86278031e-06,-4.86278694e-06,-4.86279357e-06,-4.86280019e-06,-4.86280682e-06,-4.86281344e-06,-4.86282006e-06,-4.86282668e-06,-4.86283329e-06,-4.86283991e-06,-4.86284652e-06,-4.86285313e-06,-4.86285973e-06,-4.86286634e-06,-4.86287294e-06,-4.86287954e-06,-4.86288614e-06,-4.86289273e-06,-4.86289933e-06,-4.86290592e-06,-4.86291251e-06,-4.86291909e-06,-4.86292568e-06,-4.86293226e-06,-4.86293884e-06,-4.86294542e-06,-4.86295199e-06,-4.86295857e-06,-4.86296514e-06,-4.86297171e-06,-4.86297827e-06,-4.86298484e-06,-4.86299140e-06,-4.86299796e-06,-4.86300452e-06,-4.86301108e-06,-4.86301763e-06,-4.86302418e-06,-4.86303073e-06,-4.86303728e-06,-4.86304382e-06,-4.86305037e-06,-4.86305691e-06,-4.86306345e-06,-4.86306998e-06,-4.86307652e-06,-4.86308305e-06,-4.86308958e-06,-4.86309611e-06,-4.86310263e-06,-4.86310915e-06,-4.86311568e-06,-4.86312219e-06,-4.86312871e-06,-4.86313523e-06,-4.86314174e-06,-4.86314825e-06,-4.86315476e-06,-4.86316126e-06,-4.86316777e-06,-4.86317427e-06,-4.86318077e-06,-4.86318726e-06,-4.86319376e-06,-4.86320025e-06,-4.86320674e-06,-4.86321323e-06,-4.86321972e-06,-4.86322620e-06,-4.86323269e-06,-4.86323917e-06,-4.86324564e-06,-4.86325212e-06,-4.86325859e-06,-4.86326506e-06,-4.86327153e-06,-4.86327800e-06,-4.86328447e-06,-4.86329093e-06,-4.86329739e-06,-4.86330385e-06,-4.86331030e-06,-4.86331676e-06,-4.86332321e-06,-4.86332966e-06,-4.86333611e-06,-4.86334255e-06,-4.86334900e-06,-4.86335544e-06,-4.86336188e-06,-4.86336832e-06,-4.86337475e-06,-4.86338118e-06,-4.86338761e-06,-4.86339404e-06,-4.86340047e-06,-4.86340689e-06,-4.86341332e-06,-4.86341974e-06,-4.86342615e-06,-4.86343257e-06,-4.86343898e-06,-4.86344540e-06,-4.86345181e-06,-4.86345821e-06,-4.86346462e-06,-4.86347102e-06,-4.86347742e-06,-4.86348382e-06,-4.86349022e-06,-4.86349661e-06,-4.86350301e-06,-4.86350940e-06,-4.86351578e-06,-4.86352217e-06,-4.86352856e-06,-4.86353494e-06,-4.86354132e-06,-4.86354770e-06,-4.86355407e-06,-4.86356044e-06,-4.86356682e-06,-4.86357319e-06,-4.86357955e-06,-4.86358592e-06,-4.86359228e-06,-4.86359864e-06,-4.86360500e-06,-4.86361136e-06,-4.86361771e-06,-4.86362407e-06,-4.86363042e-06,-4.86363677e-06,-4.86364311e-06,-4.86364946e-06,-4.86365580e-06,-4.86366214e-06,-4.86366848e-06,-4.86367481e-06,-4.86368115e-06,-4.86368748e-06,-4.86369381e-06,-4.86370014e-06,-4.86370646e-06,-4.86371279e-06,-4.86371911e-06,-4.86372543e-06,-4.86373174e-06,-4.86373806e-06,-4.86374437e-06,-4.86375068e-06,-4.86375699e-06,-4.86376330e-06,-4.86376960e-06,-4.86377591e-06,-4.86378221e-06,-4.86378851e-06,-4.86379480e-06,-4.86380110e-06,-4.86380739e-06,-4.86381368e-06,-4.86381997e-06,-4.86382626e-06,-4.86383254e-06,-4.86383882e-06,-4.86384510e-06,-4.86385138e-06,-4.86385766e-06,-4.86386393e-06,-4.86387020e-06,-4.86387647e-06,-4.86388274e-06,-4.86388901e-06,-4.86389527e-06,-4.86390153e-06,-4.86390779e-06,-4.86391405e-06,-4.86392030e-06,-4.86392656e-06,-4.86393281e-06,-4.86393906e-06,-4.86394531e-06,-4.86395155e-06,-4.86395779e-06,-4.86396404e-06,-4.86397027e-06,-4.86397651e-06,-4.86398275e-06,-4.86398898e-06,-4.86399521e-06,-4.86400144e-06,-4.86400767e-06,-4.86401389e-06,-4.86402012e-06,-4.86402634e-06,-4.86403256e-06,-4.86403877e-06,-4.86404499e-06,-4.86405120e-06,-4.86405741e-06,-4.86406362e-06,-4.86406983e-06,-4.86407603e-06,-4.86408223e-06,-4.86408843e-06,-4.86409463e-06,-4.86410083e-06,-4.86410702e-06,-4.86411322e-06,-4.86411941e-06,-4.86412560e-06,-4.86413178e-06,-4.86413797e-06,-4.86414415e-06,-4.86415033e-06,-4.86415651e-06,-4.86416269e-06,-4.86416886e-06,-4.86417503e-06,-4.86418120e-06,-4.86418737e-06,-4.86419354e-06,-4.86419970e-06,-4.86420587e-06,-4.86421203e-06,-4.86421819e-06,-4.86422434e-06,-4.86423050e-06,-4.86423665e-06,-4.86424280e-06,-4.86424895e-06,-4.86425509e-06,-4.86426124e-06,-4.86426738e-06,-4.86427352e-06,-4.86427966e-06,-4.86428580e-06,-4.86429193e-06,-4.86429807e-06,-4.86430420e-06,-4.86431032e-06,-4.86431645e-06,-4.86432258e-06,-4.86432870e-06,-4.86433482e-06,-4.86434094e-06,-4.86434706e-06,-4.86435317e-06,-4.86435928e-06,-4.86436539e-06,-4.86437150e-06,-4.86437761e-06,-4.86438371e-06,-4.86438982e-06,-4.86439592e-06,-4.86440202e-06,-4.86440811e-06,-4.86441421e-06,-4.86442030e-06,-4.86442639e-06,-4.86443248e-06,-4.86443857e-06,-4.86444466e-06,-4.86445074e-06,-4.86445682e-06,-4.86446290e-06,-4.86446898e-06,-4.86447505e-06,-4.86448113e-06,-4.86448720e-06,-4.86449327e-06,-4.86449934e-06,-4.86450540e-06,-4.86451147e-06,-4.86451753e-06,-4.86452359e-06,-4.86452964e-06,-4.86453570e-06,-4.86454175e-06,-4.86454781e-06,-4.86455386e-06,-4.86455991e-06,-4.86456595e-06,-4.86457200e-06,-4.86457804e-06,-4.86458408e-06,-4.86459012e-06,-4.86459615e-06,-4.86460219e-06,-4.86460822e-06,-4.86461425e-06,-4.86462028e-06,-4.86462631e-06,-4.86463233e-06,-4.86463835e-06,-4.86464438e-06,-4.86465039e-06,-4.86465641e-06,-4.86466243e-06,-4.86466844e-06,-4.86467445e-06,-4.86468046e-06,-4.86468647e-06,-4.86469247e-06,-4.86469848e-06,-4.86470448e-06,-4.86471048e-06,-4.86471648e-06,-4.86472247e-06,-4.86472847e-06,-4.86473446e-06,-4.86474045e-06,-4.86474644e-06,-4.86475243e-06,-4.86475841e-06,-4.86476439e-06,-4.86477037e-06,-4.86477635e-06,-4.86478233e-06,-4.86478830e-06,-4.86479428e-06,-4.86480025e-06,-4.86480622e-06,-4.86481218e-06,-4.86481815e-06,-4.86482411e-06,-4.86483007e-06,-4.86483603e-06,-4.86484199e-06,-4.86484795e-06,-4.86485390e-06,-4.86485985e-06,-4.86486580e-06,-4.86487175e-06,-4.86487770e-06,-4.86488364e-06,-4.86488959e-06,-4.86489553e-06,-4.86490147e-06,-4.86490740e-06,-4.86491334e-06,-4.86491927e-06,-4.86492520e-06,-4.86493113e-06,-4.86493706e-06,-4.86494298e-06,-4.86494891e-06,-4.86495483e-06,-4.86496075e-06,-4.86496667e-06,-4.86497258e-06,-4.86497850e-06,-4.86498441e-06,-4.86499032e-06,-4.86499623e-06,-4.86500214e-06,-4.86500804e-06,-4.86501394e-06,-4.86501984e-06,-4.86502574e-06,-4.86503164e-06,-4.86503754e-06,-4.86504343e-06,-4.86504932e-06,-4.86505521e-06,-4.86506110e-06,-4.86506699e-06,-4.86507287e-06,-4.86507875e-06,-4.86508463e-06,-4.86509051e-06,-4.86509639e-06,-4.86510226e-06,-4.86510814e-06,-4.86511401e-06,-4.86511988e-06,-4.86512575e-06,-4.86513161e-06,-4.86513747e-06,-4.86514334e-06,-4.86514920e-06,-4.86515505e-06,-4.86516091e-06,-4.86516677e-06,-4.86517262e-06,-4.86517847e-06,-4.86518432e-06,-4.86519017e-06,-4.86519601e-06,-4.86520185e-06,-4.86520770e-06,-4.86521353e-06,-4.86521937e-06,-4.86522521e-06,-4.86523104e-06,-4.86523688e-06,-4.86524271e-06,-4.86524853e-06,-4.86525436e-06,-4.86526019e-06,-4.86526601e-06,-4.86527183e-06,-4.86527765e-06,-4.86528347e-06,-4.86528928e-06,-4.86529510e-06,-4.86530091e-06,-4.86530672e-06,-4.86531253e-06,-4.86531833e-06,-4.86532414e-06,-4.86532994e-06,-4.86533574e-06,-4.86534154e-06,-4.86534734e-06,-4.86535314e-06,-4.86535893e-06,-4.86536472e-06,-4.86537051e-06,-4.86537630e-06,-4.86538209e-06,-4.86538787e-06,-4.86539365e-06,-4.86539944e-06,-4.86540521e-06,-4.86541099e-06,-4.86541677e-06,-4.86542254e-06,-4.86542831e-06,-4.86543408e-06,-4.86543985e-06,-4.86544562e-06,-4.86545138e-06,-4.86545715e-06,-4.86546291e-06,-4.86546867e-06,-4.86547442e-06,-4.86548018e-06,-4.86548593e-06,-4.86549169e-06,-4.86549744e-06,-4.86550318e-06,-4.86550893e-06,-4.86551468e-06,-4.86552042e-06,-4.86552616e-06,-4.86553190e-06,-4.86553764e-06,-4.86554337e-06,-4.86554911e-06,-4.86555484e-06,-4.86556057e-06,-4.86556630e-06,-4.86557202e-06,-4.86557775e-06,-4.86558347e-06,-4.86558919e-06,-4.86559491e-06,-4.86560063e-06,-4.86560635e-06,-4.86561206e-06,-4.86561778e-06,-4.86562349e-06,-4.86562919e-06,-4.86563490e-06,-4.86564061e-06,-4.86564631e-06,-4.86565201e-06,-4.86565771e-06,-4.86566341e-06,-4.86566911e-06,-4.86567480e-06,-4.86568050e-06,-4.86568619e-06,-4.86569188e-06,-4.86569756e-06,-4.86570325e-06,-4.86570893e-06,-4.86571462e-06,-4.86572030e-06,-4.86572597e-06,-4.86573165e-06,-4.86573733e-06,-4.86574300e-06,-4.86574867e-06,-4.86575434e-06,-4.86576001e-06,-4.86576568e-06,-4.86577134e-06,-4.86577700e-06,-4.86578266e-06,-4.86578832e-06,-4.86579398e-06,-4.86579964e-06,-4.86580529e-06,-4.86581094e-06,-4.86581659e-06,-4.86582224e-06,-4.86582789e-06,-4.86583354e-06,-4.86583918e-06,-4.86584482e-06,-4.86585046e-06,-4.86585610e-06,-4.86586173e-06,-4.86586737e-06,-4.86587300e-06,-4.86587863e-06,-4.86588426e-06,-4.86588989e-06,-4.86589552e-06,-4.86590114e-06,-4.86590676e-06,-4.86591238e-06,-4.86591800e-06,-4.86592362e-06,-4.86592924e-06,-4.86593485e-06,-4.86594046e-06,-4.86594607e-06,-4.86595168e-06,-4.86595729e-06,-4.86596289e-06,-4.86596850e-06,-4.86597410e-06,-4.86597970e-06,-4.86598529e-06,-4.86599089e-06,-4.86599649e-06,-4.86600208e-06,-4.86600767e-06,-4.86601326e-06,-4.86601885e-06,-4.86602443e-06,-4.86603002e-06,-4.86603560e-06,-4.86604118e-06,-4.86604676e-06,-4.86605234e-06,-4.86605791e-06,-4.86606349e-06,-4.86606906e-06,-4.86607463e-06,-4.86608020e-06,-4.86608577e-06,-4.86609133e-06,-4.86609689e-06,-4.86610246e-06,-4.86610802e-06,-4.86611357e-06,-4.86611913e-06,-4.86612469e-06,-4.86613024e-06,-4.86613579e-06,-4.86614134e-06,-4.86614689e-06,-4.86615244e-06,-4.86615798e-06,-4.86616352e-06,-4.86616906e-06,-4.86617460e-06,-4.86618014e-06,-4.86618568e-06,-4.86619121e-06,-4.86619675e-06,-4.86620228e-06,-4.86620781e-06,-4.86621333e-06,-4.86621886e-06,-4.86622438e-06,-4.86622991e-06,-4.86623543e-06,-4.86624095e-06,-4.86624646e-06,-4.86625198e-06,-4.86625749e-06,-4.86626301e-06,-4.86626852e-06,-4.86627403e-06,-4.86627953e-06,-4.86628504e-06,-4.86629054e-06,-4.86629604e-06,-4.86630155e-06,-4.86630704e-06,-4.86631254e-06,-4.86631804e-06,-4.86632353e-06,-4.86632902e-06,-4.86633451e-06,-4.86634000e-06,-4.86634549e-06,-4.86635097e-06,-4.86635646e-06,-4.86636194e-06,-4.86636742e-06,-4.86637290e-06,-4.86637838e-06,-4.86638385e-06,-4.86638932e-06,-4.86639480e-06,-4.86640027e-06,-4.86640574e-06,-4.86641120e-06,-4.86641667e-06,-4.86642213e-06,-4.86642759e-06,-4.86643305e-06,-4.86643851e-06,-4.86644397e-06,-4.86644942e-06,-4.86645488e-06,-4.86646033e-06,-4.86646578e-06,-4.86647123e-06,-4.86647668e-06,-4.86648212e-06,-4.86648756e-06,-4.86649301e-06,-4.86649845e-06,-4.86650388e-06,-4.86650932e-06,-4.86651476e-06,-4.86652019e-06,-4.86652562e-06,-4.86653105e-06,-4.86653648e-06,-4.86654191e-06,-4.86654733e-06,-4.86655276e-06,-4.86655818e-06,-4.86656360e-06,-4.86656902e-06,-4.86657444e-06,-4.86657985e-06,-4.86658526e-06,-4.86659068e-06,-4.86659609e-06,-4.86660150e-06,-4.86660690e-06,-4.86661231e-06,-4.86661771e-06,-4.86662311e-06,-4.86662852e-06,-4.86663391e-06,-4.86663931e-06,-4.86664471e-06,-4.86665010e-06,-4.86665549e-06,-4.86666088e-06,-4.86666627e-06,-4.86667166e-06,-4.86667705e-06,-4.86668243e-06,-4.86668781e-06,-4.86669319e-06,-4.86669857e-06,-4.86670395e-06,-4.86670933e-06,-4.86671470e-06,-4.86672007e-06,-4.86672545e-06,-4.86673081e-06,-4.86673618e-06,-4.86674155e-06,-4.86674691e-06,-4.86675228e-06,-4.86675764e-06,-4.86676300e-06,-4.86676836e-06,-4.86677371e-06,-4.86677907e-06,-4.86678442e-06,-4.86678977e-06,-4.86679512e-06,-4.86680047e-06,-4.86680582e-06,-4.86681116e-06,-4.86681651e-06,-4.86682185e-06,-4.86682719e-06,-4.86683253e-06,-4.86683786e-06,-4.86684320e-06,-4.86684853e-06,-4.86685386e-06,-4.86685919e-06,-4.86686452e-06,-4.86686985e-06,-4.86687518e-06,-4.86688050e-06,-4.86688582e-06,-4.86689114e-06,-4.86689646e-06,-4.86690178e-06,-4.86690710e-06,-4.86691241e-06,-4.86691773e-06,-4.86692304e-06,-4.86692835e-06,-4.86693365e-06,-4.86693896e-06,-4.86694427e-06,-4.86694957e-06,-4.86695487e-06,-4.86696017e-06,-4.86696547e-06,-4.86697077e-06,-4.86697606e-06,-4.86698136e-06,-4.86698665e-06,-4.86699194e-06,-4.86699723e-06,-4.86700251e-06,-4.86700780e-06,-4.86701308e-06,-4.86701837e-06,-4.86702365e-06,-4.86702893e-06,-4.86703420e-06,-4.86703948e-06,-4.86704476e-06,-4.86705003e-06,-4.86705530e-06,-4.86706057e-06,-4.86706584e-06,-4.86707110e-06,-4.86707637e-06,-4.86708163e-06,-4.86708690e-06,-4.86709216e-06,-4.86709741e-06,-4.86710267e-06,-4.86710793e-06,-4.86711318e-06,-4.86711843e-06,-4.86712368e-06,-4.86712893e-06,-4.86713418e-06,-4.86713943e-06,-4.86714467e-06,-4.86714992e-06,-4.86715516e-06,-4.86716040e-06,-4.86716564e-06,-4.86717087e-06,-4.86717611e-06,-4.86718134e-06,-4.86718657e-06,-4.86719180e-06,-4.86719703e-06,-4.86720226e-06,-4.86720749e-06,-4.86721271e-06,-4.86721793e-06,-4.86722315e-06,-4.86722837e-06,-4.86723359e-06,-4.86723881e-06,-4.86724402e-06,-4.86724924e-06,-4.86725445e-06,-4.86725966e-06,-4.86726487e-06,-4.86727007e-06,-4.86727528e-06,-4.86728048e-06,-4.86728568e-06,-4.86729089e-06,-4.86729608e-06,-4.86730128e-06,-4.86730648e-06,-4.86731167e-06,-4.86731687e-06,-4.86732206e-06,-4.86732725e-06,-4.86733244e-06,-4.86733762e-06,-4.86734281e-06,-4.86734799e-06,-4.86735317e-06,-4.86735836e-06,-4.86736353e-06,-4.86736871e-06,-4.86737389e-06,-4.86737906e-06,-4.86738424e-06,-4.86738941e-06,-4.86739458e-06,-4.86739975e-06,-4.86740491e-06,-4.86741008e-06,-4.86741524e-06,-4.86742040e-06,-4.86742556e-06,-4.86743072e-06,-4.86743588e-06,-4.86744104e-06,-4.86744619e-06,-4.86745134e-06,-4.86745650e-06,-4.86746165e-06,-4.86746679e-06,-4.86747194e-06,-4.86747709e-06,-4.86748223e-06,-4.86748737e-06,-4.86749251e-06,-4.86749765e-06,-4.86750279e-06,-4.86750793e-06,-4.86751306e-06,-4.86751819e-06,-4.86752333e-06,-4.86752846e-06,-4.86753359e-06,-4.86753871e-06,-4.86754384e-06,-4.86754896e-06,-4.86755408e-06,-4.86755921e-06,-4.86756433e-06,-4.86756944e-06,-4.86757456e-06,-4.86757967e-06,-4.86758479e-06,-4.86758990e-06,-4.86759501e-06,-4.86760012e-06,-4.86760523e-06,-4.86761033e-06,-4.86761544e-06,-4.86762054e-06,-4.86762564e-06,-4.86763074e-06,-4.86763584e-06,-4.86764094e-06,-4.86764603e-06,-4.86765112e-06,-4.86765622e-06,-4.86766131e-06,-4.86766640e-06,-4.86767149e-06,-4.86767657e-06,-4.86768166e-06,-4.86768674e-06,-4.86769182e-06,-4.86769690e-06,-4.86770198e-06,-4.86770706e-06,-4.86771213e-06,-4.86771721e-06,-4.86772228e-06,-4.86772735e-06,-4.86773242e-06,-4.86773749e-06,-4.86774256e-06,-4.86774762e-06,-4.86775269e-06,-4.86775775e-06,-4.86776281e-06,-4.86776787e-06,-4.86777293e-06,-4.86777798e-06,-4.86778304e-06,-4.86778809e-06,-4.86779314e-06,-4.86779819e-06,-4.86780324e-06,-4.86780829e-06,-4.86781334e-06,-4.86781838e-06,-4.86782342e-06,-4.86782846e-06,-4.86783350e-06,-4.86783854e-06,-4.86784358e-06,-4.86784862e-06,-4.86785365e-06,-4.86785868e-06,-4.86786371e-06,-4.86786874e-06,-4.86787377e-06,-4.86787880e-06,-4.86788382e-06,-4.86788885e-06,-4.86789387e-06,-4.86789889e-06,-4.86790391e-06,-4.86790893e-06,-4.86791394e-06,-4.86791896e-06,-4.86792397e-06,-4.86792898e-06,-4.86793400e-06,-4.86793900e-06,-4.86794401e-06,-4.86794902e-06,-4.86795402e-06,-4.86795903e-06,-4.86796403e-06,-4.86796903e-06,-4.86797403e-06,-4.86797902e-06,-4.86798402e-06,-4.86798901e-06,-4.86799401e-06,-4.86799900e-06,-4.86800399e-06,-4.86800898e-06,-4.86801396e-06,-4.86801895e-06,-4.86802393e-06,-4.86802892e-06,-4.86803390e-06,-4.86803888e-06,-4.86804386e-06,-4.86804883e-06,-4.86805381e-06,-4.86805878e-06,-4.86806376e-06,-4.86806873e-06,-4.86807370e-06,-4.86807866e-06,-4.86808363e-06,-4.86808860e-06,-4.86809356e-06,-4.86809852e-06,-4.86810348e-06,-4.86810844e-06,-4.86811340e-06,-4.86811836e-06,-4.86812331e-06,-4.86812827e-06,-4.86813322e-06,-4.86813817e-06,-4.86814312e-06,-4.86814807e-06,-4.86815301e-06,-4.86815796e-06,-4.86816290e-06,-4.86816785e-06,-4.86817279e-06,-4.86817773e-06,-4.86818266e-06,-4.86818760e-06,-4.86819254e-06,-4.86819747e-06,-4.86820240e-06,-4.86820733e-06,-4.86821226e-06,-4.86821719e-06,-4.86822212e-06,-4.86822704e-06,-4.86823196e-06,-4.86823689e-06,-4.86824181e-06,-4.86824673e-06,-4.86825164e-06,-4.86825656e-06,-4.86826148e-06,-4.86826639e-06,-4.86827130e-06,-4.86827621e-06,-4.86828112e-06,-4.86828603e-06,-4.86829094e-06,-4.86829584e-06,-4.86830074e-06,-4.86830565e-06,-4.86831055e-06,-4.86831545e-06,-4.86832034e-06,-4.86832524e-06,-4.86833014e-06,-4.86833503e-06,-4.86833992e-06,-4.86834481e-06,-4.86834970e-06,-4.86835459e-06,-4.86835948e-06,-4.86836436e-06,-4.86836925e-06,-4.86837413e-06,-4.86837901e-06,-4.86838389e-06,-4.86838877e-06,-4.86839364e-06,-4.86839852e-06,-4.86840339e-06,-4.86840827e-06,-4.86841314e-06,-4.86841801e-06,-4.86842288e-06,-4.86842774e-06,-4.86843261e-06,-4.86843747e-06,-4.86844233e-06,-4.86844720e-06,-4.86845206e-06,-4.86845691e-06,-4.86846177e-06,-4.86846663e-06,-4.86847148e-06,-4.86847633e-06,-4.86848119e-06,-4.86848604e-06,-4.86849088e-06,-4.86849573e-06,-4.86850058e-06,-4.86850542e-06,-4.86851026e-06,-4.86851511e-06,-4.86851995e-06,-4.86852479e-06,-4.86852962e-06,-4.86853446e-06,-4.86853929e-06,-4.86854413e-06,-4.86854896e-06,-4.86855379e-06,-4.86855862e-06,-4.86856345e-06,-4.86856827e-06,-4.86857310e-06,-4.86857792e-06,-4.86858274e-06,-4.86858757e-06,-4.86859238e-06,-4.86859720e-06,-4.86860202e-06,-4.86860683e-06,-4.86861165e-06,-4.86861646e-06,-4.86862127e-06,-4.86862608e-06,-4.86863089e-06,-4.86863570e-06,-4.86864050e-06,-4.86864531e-06,-4.86865011e-06,-4.86865491e-06,-4.86865971e-06,-4.86866451e-06,-4.86866931e-06,-4.86867410e-06,-4.86867890e-06,-4.86868369e-06,-4.86868848e-06,-4.86869327e-06,-4.86869806e-06,-4.86870285e-06,-4.86870764e-06,-4.86871242e-06,-4.86871721e-06,-4.86872199e-06,-4.86872677e-06,-4.86873155e-06,-4.86873633e-06,-4.86874110e-06,-4.86874588e-06,-4.86875065e-06,-4.86875543e-06,-4.86876020e-06,-4.86876497e-06,-4.86876974e-06,-4.86877450e-06,-4.86877927e-06,-4.86878403e-06,-4.86878880e-06,-4.86879356e-06,-4.86879832e-06,-4.86880308e-06,-4.86880784e-06,-4.86881259e-06,-4.86881735e-06,-4.86882210e-06,-4.86882685e-06,-4.86883161e-06,-4.86883636e-06,-4.86884110e-06,-4.86884585e-06,-4.86885060e-06,-4.86885534e-06,-4.86886008e-06,-4.86886482e-06,-4.86886956e-06,-4.86887430e-06,-4.86887904e-06,-4.86888378e-06,-4.86888851e-06,-4.86889325e-06,-4.86889798e-06,-4.86890271e-06,-4.86890744e-06,-4.86891217e-06,-4.86891689e-06,-4.86892162e-06,-4.86892634e-06,-4.86893106e-06,-4.86893579e-06,-4.86894051e-06,-4.86894522e-06,-4.86894994e-06,-4.86895466e-06,-4.86895937e-06,-4.86896409e-06,-4.86896880e-06,-4.86897351e-06,-4.86897822e-06,-4.86898293e-06,-4.86898763e-06,-4.86899234e-06,-4.86899704e-06,-4.86900174e-06,-4.86900644e-06,-4.86901114e-06,-4.86901584e-06,-4.86902054e-06,-4.86902524e-06,-4.86902993e-06,-4.86903462e-06,-4.86903932e-06,-4.86904401e-06,-4.86904870e-06,-4.86905338e-06,-4.86905807e-06,-4.86906276e-06,-4.86906744e-06,-4.86907212e-06,-4.86907680e-06,-4.86908148e-06,-4.86908616e-06,-4.86909084e-06,-4.86909552e-06,-4.86910019e-06,-4.86910486e-06,-4.86910954e-06,-4.86911421e-06,-4.86911888e-06,-4.86912354e-06,-4.86912821e-06,-4.86913288e-06,-4.86913754e-06,-4.86914220e-06,-4.86914687e-06,-4.86915153e-06,-4.86915618e-06,-4.86916084e-06,-4.86916550e-06,-4.86917015e-06,-4.86917481e-06,-4.86917946e-06,-4.86918411e-06,-4.86918876e-06,-4.86919341e-06,-4.86919806e-06,-4.86920270e-06,-4.86920735e-06,-4.86921199e-06,-4.86921663e-06,-4.86922127e-06,-4.86922591e-06,-4.86923055e-06,-4.86923518e-06,-4.86923982e-06,-4.86924445e-06,-4.86924909e-06,-4.86925372e-06,-4.86925835e-06,-4.86926298e-06,-4.86926760e-06,-4.86927223e-06,-4.86927686e-06,-4.86928148e-06,-4.86928610e-06,-4.86929072e-06,-4.86929534e-06,-4.86929996e-06,-4.86930458e-06,-4.86930919e-06,-4.86931381e-06,-4.86931842e-06,-4.86932303e-06,-4.86932764e-06,-4.86933225e-06,-4.86933686e-06,-4.86934147e-06,-4.86934607e-06,-4.86935068e-06,-4.86935528e-06,-4.86935988e-06,-4.86936448e-06,-4.86936908e-06,-4.86937368e-06,-4.86937828e-06,-4.86938287e-06,-4.86938746e-06,-4.86939206e-06,-4.86939665e-06,-4.86940124e-06,-4.86940583e-06,-4.86941041e-06,-4.86941500e-06,-4.86941959e-06,-4.86942417e-06,-4.86942875e-06,-4.86943333e-06,-4.86943791e-06,-4.86944249e-06,-4.86944707e-06,-4.86945164e-06,-4.86945622e-06,-4.86946079e-06,-4.86946536e-06,-4.86946993e-06,-4.86947450e-06,-4.86947907e-06,-4.86948364e-06,-4.86948820e-06,-4.86949277e-06,-4.86949733e-06,-4.86950189e-06,-4.86950645e-06,-4.86951101e-06,-4.86951557e-06,-4.86952013e-06,-4.86952468e-06,-4.86952924e-06,-4.86953379e-06,-4.86953834e-06,-4.86954289e-06,-4.86954744e-06,-4.86955199e-06,-4.86955654e-06,-4.86956108e-06,-4.86956563e-06,-4.86957017e-06,-4.86957471e-06,-4.86957925e-06,-4.86958379e-06,-4.86958833e-06,-4.86959286e-06,-4.86959740e-06,-4.86960193e-06,-4.86960647e-06,-4.86961100e-06,-4.86961553e-06,-4.86962006e-06,-4.86962458e-06,-4.86962911e-06,-4.86963364e-06,-4.86963816e-06,-4.86964268e-06,-4.86964720e-06,-4.86965172e-06,-4.86965624e-06,-4.86966076e-06,-4.86966528e-06,-4.86966979e-06,-4.86967430e-06,-4.86967882e-06,-4.86968333e-06,-4.86968784e-06,-4.86969235e-06,-4.86969685e-06,-4.86970136e-06,-4.86970587e-06,-4.86971037e-06,-4.86971487e-06,-4.86971937e-06,-4.86972387e-06,-4.86972837e-06,-4.86973287e-06,-4.86973737e-06,-4.86974186e-06,-4.86974636e-06,-4.86975085e-06,-4.86975534e-06,-4.86975983e-06,-4.86976432e-06,-4.86976881e-06,-4.86977329e-06,-4.86977778e-06,-4.86978226e-06,-4.86978674e-06,-4.86979123e-06,-4.86979571e-06,-4.86980019e-06,-4.86980466e-06,-4.86980914e-06,-4.86981361e-06,-4.86981809e-06,-4.86982256e-06,-4.86982703e-06,-4.86983150e-06,-4.86983597e-06,-4.86984044e-06,-4.86984491e-06,-4.86984937e-06,-4.86985384e-06,-4.86985830e-06,-4.86986276e-06,-4.86986722e-06,-4.86987168e-06,-4.86987614e-06,-4.86988059e-06,-4.86988505e-06,-4.86988950e-06,-4.86989396e-06,-4.86989841e-06,-4.86990286e-06,-4.86990731e-06,-4.86991176e-06,-4.86991620e-06,-4.86992065e-06,-4.86992509e-06,-4.86992954e-06,-4.86993398e-06,-4.86993842e-06,-4.86994286e-06,-4.86994730e-06,-4.86995174e-06,-4.86995617e-06,-4.86996061e-06,-4.86996504e-06,-4.86996947e-06,-4.86997390e-06,-4.86997833e-06,-4.86998276e-06,-4.86998719e-06,-4.86999162e-06,-4.86999604e-06,-4.87000046e-06,-4.87000489e-06,-4.87000931e-06,-4.87001373e-06,-4.87001815e-06,-4.87002256e-06,-4.87002698e-06,-4.87003140e-06,-4.87003581e-06,-4.87004022e-06,-4.87004464e-06,-4.87004905e-06,-4.87005345e-06,-4.87005786e-06,-4.87006227e-06,-4.87006668e-06,-4.87007108e-06,-4.87007548e-06,-4.87007988e-06,-4.87008429e-06,-4.87008868e-06,-4.87009308e-06,-4.87009748e-06,-4.87010188e-06,-4.87010627e-06,-4.87011066e-06,-4.87011506e-06,-4.87011945e-06,-4.87012384e-06,-4.87012823e-06,-4.87013261e-06,-4.87013700e-06,-4.87014139e-06,-4.87014577e-06,-4.87015015e-06,-4.87015453e-06,-4.87015891e-06,-4.87016329e-06,-4.87016767e-06,-4.87017205e-06,-4.87017642e-06,-4.87018080e-06,-4.87018517e-06,-4.87018954e-06,-4.87019391e-06,-4.87019828e-06,-4.87020265e-06,-4.87020702e-06,-4.87021139e-06,-4.87021575e-06,-4.87022011e-06,-4.87022448e-06,-4.87022884e-06,-4.87023320e-06,-4.87023756e-06,-4.87024191e-06,-4.87024627e-06,-4.87025063e-06,-4.87025498e-06,-4.87025933e-06,-4.87026368e-06,-4.87026804e-06,-4.87027238e-06,-4.87027673e-06,-4.87028108e-06,-4.87028543e-06,-4.87028977e-06,-4.87029411e-06,-4.87029846e-06,-4.87030280e-06,-4.87030714e-06,-4.87031148e-06,-4.87031581e-06,-4.87032015e-06,-4.87032449e-06,-4.87032882e-06,-4.87033315e-06,-4.87033748e-06,-4.87034181e-06,-4.87034614e-06,-4.87035047e-06,-4.87035480e-06,-4.87035912e-06,-4.87036345e-06,-4.87036777e-06,-4.87037209e-06,-4.87037642e-06,-4.87038074e-06,-4.87038505e-06,-4.87038937e-06,-4.87039369e-06,-4.87039800e-06,-4.87040232e-06,-4.87040663e-06,-4.87041094e-06,-4.87041525e-06,-4.87041956e-06,-4.87042387e-06,-4.87042818e-06,-4.87043248e-06,-4.87043679e-06,-4.87044109e-06,-4.87044539e-06,-4.87044970e-06,-4.87045400e-06,-4.87045830e-06,-4.87046259e-06,-4.87046689e-06,-4.87047119e-06,-4.87047548e-06,-4.87047977e-06,-4.87048406e-06,-4.87048836e-06,-4.87049264e-06,-4.87049693e-06,-4.87050122e-06,-4.87050551e-06,-4.87050979e-06,-4.87051408e-06,-4.87051836e-06,-4.87052264e-06,-4.87052692e-06,-4.87053120e-06,-4.87053548e-06,-4.87053975e-06,-4.87054403e-06,-4.87054831e-06,-4.87055258e-06,-4.87055685e-06,-4.87056112e-06,-4.87056539e-06,-4.87056966e-06,-4.87057393e-06,-4.87057820e-06,-4.87058246e-06,-4.87058672e-06,-4.87059099e-06,-4.87059525e-06,-4.87059951e-06,-4.87060377e-06,-4.87060803e-06,-4.87061229e-06,-4.87061654e-06,-4.87062080e-06,-4.87062505e-06,-4.87062930e-06,-4.87063356e-06,-4.87063781e-06,-4.87064206e-06,-4.87064630e-06,-4.87065055e-06,-4.87065480e-06,-4.87065904e-06,-4.87066329e-06,-4.87066753e-06,-4.87067177e-06,-4.87067601e-06,-4.87068025e-06,-4.87068449e-06,-4.87068872e-06,-4.87069296e-06,-4.87069719e-06,-4.87070143e-06,-4.87070566e-06,-4.87070989e-06,-4.87071412e-06,-4.87071835e-06,-4.87072258e-06,-4.87072680e-06,-4.87073103e-06,-4.87073525e-06,-4.87073948e-06,-4.87074370e-06,-4.87074792e-06,-4.87075214e-06,-4.87075636e-06,-4.87076058e-06,-4.87076479e-06,-4.87076901e-06,-4.87077322e-06,-4.87077744e-06,-4.87078165e-06,-4.87078586e-06,-4.87079007e-06,-4.87079428e-06,-4.87079848e-06,-4.87080269e-06,-4.87080690e-06,-4.87081110e-06,-4.87081530e-06,-4.87081950e-06,-4.87082371e-06,-4.87082790e-06,-4.87083210e-06,-4.87083630e-06,-4.87084050e-06,-4.87084469e-06,-4.87084889e-06,-4.87085308e-06,-4.87085727e-06,-4.87086146e-06,-4.87086565e-06,-4.87086984e-06,-4.87087403e-06,-4.87087821e-06,-4.87088240e-06,-4.87088658e-06,-4.87089076e-06,-4.87089495e-06,-4.87089913e-06,-4.87090331e-06,-4.87090748e-06,-4.87091166e-06,-4.87091584e-06,-4.87092001e-06,-4.87092419e-06,-4.87092836e-06,-4.87093253e-06,-4.87093670e-06,-4.87094087e-06,-4.87094504e-06,-4.87094921e-06,-4.87095337e-06,-4.87095754e-06,-4.87096170e-06,-4.87096586e-06,-4.87097003e-06,-4.87097419e-06,-4.87097835e-06,-4.87098250e-06,-4.87098666e-06,-4.87099082e-06,-4.87099497e-06,-4.87099913e-06,-4.87100328e-06,-4.87100743e-06,-4.87101158e-06,-4.87101573e-06,-4.87101988e-06,-4.87102403e-06,-4.87102817e-06,-4.87103232e-06,-4.87103646e-06,-4.87104061e-06,-4.87104475e-06,-4.87104889e-06,-4.87105303e-06,-4.87105717e-06,-4.87106130e-06,-4.87106544e-06,-4.87106958e-06,-4.87107371e-06,-4.87107784e-06,-4.87108198e-06,-4.87108611e-06,-4.87109024e-06,-4.87109436e-06,-4.87109849e-06,-4.87110262e-06,-4.87110674e-06,-4.87111087e-06,-4.87111499e-06,-4.87111911e-06,-4.87112324e-06,-4.87112736e-06,-4.87113147e-06,-4.87113559e-06,-4.87113971e-06,-4.87114382e-06,-4.87114794e-06,-4.87115205e-06,-4.87115616e-06,-4.87116028e-06,-4.87116439e-06,-4.87116850e-06,-4.87117260e-06,-4.87117671e-06,-4.87118082e-06,-4.87118492e-06,-4.87118902e-06,-4.87119313e-06,-4.87119723e-06,-4.87120133e-06,-4.87120543e-06,-4.87120953e-06,-4.87121362e-06,-4.87121772e-06,-4.87122182e-06,-4.87122591e-06,-4.87123000e-06,-4.87123409e-06,-4.87123818e-06,-4.87124227e-06,-4.87124636e-06,-4.87125045e-06,-4.87125454e-06,-4.87125862e-06,-4.87126271e-06,-4.87126679e-06,-4.87127087e-06,-4.87127495e-06,-4.87127903e-06,-4.87128311e-06,-4.87128719e-06,-4.87129127e-06,-4.87129534e-06,-4.87129942e-06,-4.87130349e-06,-4.87130756e-06,-4.87131163e-06,-4.87131570e-06,-4.87131977e-06,-4.87132384e-06,-4.87132791e-06,-4.87133198e-06,-4.87133604e-06,-4.87134010e-06,-4.87134417e-06,-4.87134823e-06,-4.87135229e-06,-4.87135635e-06,-4.87136041e-06,-4.87136447e-06,-4.87136852e-06,-4.87137258e-06,-4.87137663e-06,-4.87138069e-06,-4.87138474e-06,-4.87138879e-06,-4.87139284e-06,-4.87139689e-06,-4.87140094e-06,-4.87140498e-06,-4.87140903e-06,-4.87141307e-06,-4.87141712e-06,-4.87142116e-06,-4.87142520e-06,-4.87142924e-06,-4.87143328e-06,-4.87143732e-06,-4.87144136e-06,-4.87144539e-06,-4.87144943e-06,-4.87145346e-06,-4.87145750e-06,-4.87146153e-06,-4.87146556e-06,-4.87146959e-06,-4.87147362e-06,-4.87147765e-06,-4.87148167e-06,-4.87148570e-06,-4.87148972e-06,-4.87149375e-06,-4.87149777e-06,-4.87150179e-06,-4.87150581e-06,-4.87150983e-06,-4.87151385e-06,-4.87151787e-06,-4.87152189e-06,-4.87152590e-06,-4.87152992e-06,-4.87153393e-06,-4.87153794e-06,-4.87154195e-06,-4.87154596e-06,-4.87154997e-06,-4.87155398e-06,-4.87155799e-06,-4.87156199e-06,-4.87156600e-06,-4.87157000e-06,-4.87157400e-06,-4.87157801e-06,-4.87158201e-06,-4.87158601e-06,-4.87159000e-06,-4.87159400e-06,-4.87159800e-06,-4.87160199e-06,-4.87160599e-06,-4.87160998e-06,-4.87161397e-06,-4.87161797e-06,-4.87162196e-06,-4.87162595e-06,-4.87162993e-06,-4.87163392e-06,-4.87163791e-06,-4.87164189e-06,-4.87164588e-06,-4.87164986e-06,-4.87165384e-06,-4.87165782e-06,-4.87166180e-06,-4.87166578e-06,-4.87166976e-06,-4.87167374e-06,-4.87167771e-06,-4.87168169e-06,-4.87168566e-06,-4.87168963e-06,-4.87169361e-06,-4.87169758e-06,-4.87170155e-06,-4.87170551e-06,-4.87170948e-06,-4.87171345e-06,-4.87171741e-06,-4.87172138e-06,-4.87172534e-06,-4.87172931e-06,-4.87173327e-06,-4.87173723e-06,-4.87174119e-06,-4.87174515e-06,-4.87174910e-06,-4.87175306e-06,-4.87175701e-06,-4.87176097e-06,-4.87176492e-06,-4.87176887e-06,-4.87177283e-06,-4.87177678e-06,-4.87178072e-06,-4.87178467e-06,-4.87178862e-06,-4.87179257e-06,-4.87179651e-06,-4.87180046e-06,-4.87180440e-06,-4.87180834e-06,-4.87181228e-06,-4.87181622e-06,-4.87182016e-06,-4.87182410e-06,-4.87182804e-06,-4.87183197e-06,-4.87183591e-06,-4.87183984e-06,-4.87184377e-06,-4.87184771e-06,-4.87185164e-06,-4.87185557e-06,-4.87185950e-06,-4.87186342e-06,-4.87186735e-06,-4.87187128e-06,-4.87187520e-06,-4.87187913e-06,-4.87188305e-06,-4.87188697e-06,-4.87189089e-06,-4.87189481e-06,-4.87189873e-06,-4.87190265e-06,-4.87190656e-06,-4.87191048e-06,-4.87191439e-06,-4.87191831e-06,-4.87192222e-06,-4.87192613e-06,-4.87193004e-06,-4.87193395e-06,-4.87193786e-06,-4.87194177e-06,-4.87194568e-06,-4.87194958e-06,-4.87195349e-06,-4.87195739e-06,-4.87196129e-06,-4.87196520e-06,-4.87196910e-06,-4.87197300e-06,-4.87197689e-06,-4.87198079e-06,-4.87198469e-06,-4.87198858e-06,-4.87199248e-06,-4.87199637e-06,-4.87200027e-06,-4.87200416e-06,-4.87200805e-06,-4.87201194e-06,-4.87201583e-06,-4.87201971e-06,-4.87202360e-06,-4.87202749e-06,-4.87203137e-06,-4.87203526e-06,-4.87203914e-06,-4.87204302e-06,-4.87204690e-06,-4.87205078e-06,-4.87205466e-06,-4.87205854e-06,-4.87206241e-06,-4.87206629e-06,-4.87207016e-06,-4.87207404e-06,-4.87207791e-06,-4.87208178e-06,-4.87208565e-06,-4.87208952e-06,-4.87209339e-06,-4.87209726e-06,-4.87210113e-06,-4.87210499e-06,-4.87210886e-06,-4.87211272e-06,-4.87211659e-06,-4.87212045e-06,-4.87212431e-06,-4.87212817e-06,-4.87213203e-06,-4.87213589e-06,-4.87213974e-06,-4.87214360e-06,-4.87214745e-06,-4.87215131e-06,-4.87215516e-06,-4.87215901e-06,-4.87216286e-06,-4.87216671e-06,-4.87217056e-06,-4.87217441e-06,-4.87217826e-06,-4.87218211e-06,-4.87218595e-06,-4.87218980e-06,-4.87219364e-06,-4.87219748e-06,-4.87220132e-06,-4.87220516e-06,-4.87220900e-06,-4.87221284e-06,-4.87221668e-06,-4.87222052e-06,-4.87222435e-06,-4.87222819e-06,-4.87223202e-06,-4.87223585e-06,-4.87223968e-06,-4.87224351e-06,-4.87224734e-06,-4.87225117e-06,-4.87225500e-06,-4.87225883e-06,-4.87226265e-06,-4.87226648e-06,-4.87227030e-06,-4.87227412e-06,-4.87227795e-06,-4.87228177e-06,-4.87228559e-06,-4.87228941e-06,-4.87229322e-06,-4.87229704e-06,-4.87230086e-06,-4.87230467e-06,-4.87230849e-06,-4.87231230e-06,-4.87231611e-06,-4.87231992e-06,-4.87232373e-06,-4.87232754e-06,-4.87233135e-06,-4.87233516e-06,-4.87233897e-06,-4.87234277e-06,-4.87234658e-06,-4.87235038e-06,-4.87235418e-06,-4.87235798e-06,-4.87236178e-06,-4.87236558e-06,-4.87236938e-06,-4.87237318e-06,-4.87237698e-06,-4.87238077e-06,-4.87238457e-06,-4.87238836e-06,-4.87239215e-06,-4.87239595e-06,-4.87239974e-06,-4.87240353e-06,-4.87240732e-06,-4.87241111e-06,-4.87241489e-06,-4.87241868e-06,-4.87242246e-06,-4.87242625e-06,-4.87243003e-06,-4.87243382e-06,-4.87243760e-06,-4.87244138e-06,-4.87244516e-06,-4.87244894e-06,-4.87245271e-06,-4.87245649e-06,-4.87246027e-06,-4.87246404e-06,-4.87246781e-06,-4.87247159e-06,-4.87247536e-06,-4.87247913e-06,-4.87248290e-06,-4.87248667e-06,-4.87249044e-06,-4.87249421e-06,-4.87249797e-06,-4.87250174e-06,-4.87250550e-06,-4.87250927e-06,-4.87251303e-06,-4.87251679e-06,-4.87252055e-06,-4.87252431e-06,-4.87252807e-06,-4.87253183e-06,-4.87253558e-06,-4.87253934e-06,-4.87254309e-06,-4.87254685e-06,-4.87255060e-06,-4.87255435e-06,-4.87255810e-06,-4.87256186e-06,-4.87256560e-06,-4.87256935e-06,-4.87257310e-06,-4.87257685e-06,-4.87258059e-06,-4.87258434e-06,-4.87258808e-06,-4.87259182e-06,-4.87259557e-06,-4.87259931e-06,-4.87260305e-06,-4.87260679e-06,-4.87261052e-06,-4.87261426e-06,-4.87261800e-06,-4.87262173e-06,-4.87262547e-06,-4.87262920e-06,-4.87263293e-06,-4.87263666e-06,-4.87264039e-06,-4.87264412e-06,-4.87264785e-06,-4.87265158e-06,-4.87265531e-06,-4.87265903e-06,-4.87266276e-06,-4.87266648e-06,-4.87267021e-06,-4.87267393e-06,-4.87267765e-06,-4.87268137e-06,-4.87268509e-06,-4.87268881e-06,-4.87269252e-06,-4.87269624e-06,-4.87269996e-06,-4.87270367e-06,-4.87270739e-06,-4.87271110e-06,-4.87271481e-06,-4.87271852e-06,-4.87272223e-06,-4.87272594e-06,-4.87272965e-06,-4.87273336e-06,-4.87273706e-06,-4.87274077e-06,-4.87274447e-06,-4.87274818e-06,-4.87275188e-06,-4.87275558e-06,-4.87275928e-06,-4.87276298e-06,-4.87276668e-06,-4.87277038e-06,-4.87277408e-06,-4.87277777e-06,-4.87278147e-06,-4.87278516e-06,-4.87278886e-06,-4.87279255e-06,-4.87279624e-06,-4.87279993e-06,-4.87280362e-06,-4.87280731e-06,-4.87281100e-06,-4.87281469e-06,-4.87281837e-06,-4.87282206e-06,-4.87282574e-06,-4.87282943e-06,-4.87283311e-06,-4.87283679e-06,-4.87284047e-06,-4.87284415e-06,-4.87284783e-06,-4.87285151e-06,-4.87285518e-06,-4.87285886e-06,-4.87286254e-06,-4.87286621e-06,-4.87286988e-06,-4.87287356e-06,-4.87287723e-06,-4.87288090e-06,-4.87288457e-06,-4.87288824e-06,-4.87289190e-06,-4.87289557e-06,-4.87289924e-06,-4.87290290e-06,-4.87290657e-06,-4.87291023e-06,-4.87291389e-06,-4.87291755e-06,-4.87292122e-06,-4.87292488e-06,-4.87292853e-06,-4.87293219e-06,-4.87293585e-06,-4.87293951e-06,-4.87294316e-06,-4.87294681e-06,-4.87295047e-06,-4.87295412e-06,-4.87295777e-06,-4.87296142e-06,-4.87296507e-06,-4.87296872e-06,-4.87297237e-06,-4.87297602e-06,-4.87297966e-06,-4.87298331e-06,-4.87298695e-06,-4.87299060e-06,-4.87299424e-06,-4.87299788e-06,-4.87300152e-06,-4.87300516e-06,-4.87300880e-06,-4.87301244e-06,-4.87301608e-06,-4.87301971e-06,-4.87302335e-06,-4.87302698e-06,-4.87303062e-06,-4.87303425e-06,-4.87303788e-06,-4.87304151e-06,-4.87304514e-06,-4.87304877e-06,-4.87305240e-06,-4.87305603e-06,-4.87305965e-06,-4.87306328e-06,-4.87306690e-06,-4.87307053e-06,-4.87307415e-06,-4.87307777e-06,-4.87308139e-06,-4.87308501e-06,-4.87308863e-06,-4.87309225e-06,-4.87309587e-06,-4.87309949e-06,-4.87310310e-06,-4.87310672e-06,-4.87311033e-06,-4.87311394e-06,-4.87311756e-06,-4.87312117e-06,-4.87312478e-06,-4.87312839e-06,-4.87313200e-06,-4.87313560e-06,-4.87313921e-06,-4.87314282e-06,-4.87314642e-06,-4.87315003e-06,-4.87315363e-06,-4.87315723e-06,-4.87316083e-06,-4.87316443e-06,-4.87316803e-06,-4.87317163e-06,-4.87317523e-06,-4.87317883e-06,-4.87318243e-06,-4.87318602e-06,-4.87318962e-06,-4.87319321e-06,-4.87319680e-06,-4.87320039e-06,-4.87320398e-06,-4.87320757e-06,-4.87321116e-06,-4.87321475e-06,-4.87321834e-06,-4.87322193e-06,-4.87322551e-06,-4.87322910e-06,-4.87323268e-06,-4.87323626e-06,-4.87323985e-06,-4.87324343e-06,-4.87324701e-06,-4.87325059e-06,-4.87325417e-06,-4.87325775e-06,-4.87326132e-06,-4.87326490e-06,-4.87326847e-06,-4.87327205e-06,-4.87327562e-06,-4.87327919e-06,-4.87328277e-06,-4.87328634e-06,-4.87328991e-06,-4.87329348e-06,-4.87329704e-06,-4.87330061e-06,-4.87330418e-06,-4.87330774e-06,-4.87331131e-06,-4.87331487e-06,-4.87331844e-06,-4.87332200e-06,-4.87332556e-06,-4.87332912e-06,-4.87333268e-06,-4.87333624e-06,-4.87333980e-06,-4.87334335e-06,-4.87334691e-06,-4.87335046e-06,-4.87335402e-06,-4.87335757e-06,-4.87336113e-06,-4.87336468e-06,-4.87336823e-06,-4.87337178e-06,-4.87337533e-06,-4.87337888e-06,-4.87338242e-06,-4.87338597e-06,-4.87338952e-06,-4.87339306e-06,-4.87339660e-06,-4.87340015e-06,-4.87340369e-06,-4.87340723e-06,-4.87341077e-06,-4.87341431e-06,-4.87341785e-06,-4.87342139e-06,-4.87342493e-06,-4.87342846e-06,-4.87343200e-06,-4.87343553e-06,-4.87343907e-06,-4.87344260e-06,-4.87344613e-06,-4.87344966e-06,-4.87345319e-06,-4.87345672e-06,-4.87346025e-06,-4.87346378e-06,-4.87346730e-06,-4.87347083e-06,-4.87347436e-06,-4.87347788e-06,-4.87348140e-06,-4.87348493e-06,-4.87348845e-06,-4.87349197e-06,-4.87349549e-06,-4.87349901e-06,-4.87350253e-06,-4.87350604e-06,-4.87350956e-06,-4.87351308e-06,-4.87351659e-06,-4.87352011e-06,-4.87352362e-06,-4.87352713e-06,-4.87353064e-06,-4.87353415e-06,-4.87353766e-06,-4.87354117e-06,-4.87354468e-06,-4.87354819e-06,-4.87355169e-06,-4.87355520e-06,-4.87355870e-06,-4.87356221e-06,-4.87356571e-06,-4.87356921e-06,-4.87357272e-06,-4.87357622e-06,-4.87357972e-06,-4.87358321e-06,-4.87358671e-06,-4.87359021e-06,-4.87359371e-06,-4.87359720e-06,-4.87360070e-06,-4.87360419e-06,-4.87360768e-06,-4.87361117e-06,-4.87361467e-06,-4.87361816e-06,-4.87362165e-06,-4.87362513e-06,-4.87362862e-06,-4.87363211e-06,-4.87363560e-06,-4.87363908e-06,-4.87364257e-06,-4.87364605e-06,-4.87364953e-06,-4.87365301e-06,-4.87365650e-06,-4.87365998e-06,-4.87366346e-06,-4.87366693e-06,-4.87367041e-06,-4.87367389e-06,-4.87367736e-06,-4.87368084e-06,-4.87368431e-06,-4.87368779e-06,-4.87369126e-06,-4.87369473e-06,-4.87369820e-06,-4.87370167e-06,-4.87370514e-06,-4.87370861e-06,-4.87371208e-06,-4.87371555e-06,-4.87371901e-06,-4.87372248e-06,-4.87372594e-06,-4.87372941e-06,-4.87373287e-06,-4.87373633e-06,-4.87373979e-06,-4.87374325e-06,-4.87374671e-06,-4.87375017e-06,-4.87375363e-06,-4.87375709e-06,-4.87376054e-06,-4.87376400e-06,-4.87376745e-06,-4.87377091e-06,-4.87377436e-06,-4.87377781e-06,-4.87378126e-06,-4.87378471e-06,-4.87378816e-06,-4.87379161e-06,-4.87379506e-06,-4.87379851e-06,-4.87380195e-06,-4.87380540e-06,-4.87380884e-06,-4.87381229e-06,-4.87381573e-06,-4.87381917e-06,-4.87382261e-06,-4.87382605e-06,-4.87382949e-06,-4.87383293e-06,-4.87383637e-06,-4.87383981e-06,-4.87384324e-06,-4.87384668e-06,-4.87385011e-06,-4.87385355e-06,-4.87385698e-06,-4.87386041e-06,-4.87386384e-06,-4.87386728e-06,-4.87387071e-06,-4.87387413e-06,-4.87387756e-06,-4.87388099e-06,-4.87388442e-06,-4.87388784e-06,-4.87389127e-06,-4.87389469e-06,-4.87389811e-06,-4.87390154e-06,-4.87390496e-06,-4.87390838e-06,-4.87391180e-06,-4.87391522e-06,-4.87391864e-06,-4.87392205e-06,-4.87392547e-06,-4.87392889e-06,-4.87393230e-06,-4.87393572e-06,-4.87393913e-06,-4.87394254e-06,-4.87394596e-06,-4.87394937e-06,-4.87395278e-06,-4.87395619e-06,-4.87395959e-06,-4.87396300e-06,-4.87396641e-06,-4.87396982e-06,-4.87397322e-06,-4.87397663e-06,-4.87398003e-06,-4.87398343e-06,-4.87398684e-06,-4.87399024e-06,-4.87399364e-06,-4.87399704e-06,-4.87400044e-06,-4.87400383e-06,-4.87400723e-06,-4.87401063e-06,-4.87401402e-06,-4.87401742e-06,-4.87402081e-06,-4.87402421e-06,-4.87402760e-06,-4.87403099e-06,-4.87403438e-06,-4.87403777e-06,-4.87404116e-06,-4.87404455e-06,-4.87404794e-06,-4.87405132e-06,-4.87405471e-06,-4.87405810e-06,-4.87406148e-06,-4.87406486e-06,-4.87406825e-06,-4.87407163e-06,-4.87407501e-06,-4.87407839e-06,-4.87408177e-06,-4.87408515e-06,-4.87408853e-06,-4.87409190e-06,-4.87409528e-06,-4.87409866e-06,-4.87410203e-06,-4.87410541e-06,-4.87410878e-06,-4.87411215e-06,-4.87411552e-06,-4.87411889e-06,-4.87412226e-06,-4.87412563e-06,-4.87412900e-06,-4.87413237e-06,-4.87413574e-06,-4.87413910e-06,-4.87414247e-06,-4.87414583e-06,-4.87414920e-06,-4.87415256e-06,-4.87415592e-06,-4.87415928e-06,-4.87416264e-06,-4.87416600e-06,-4.87416936e-06,-4.87417272e-06,-4.87417608e-06,-4.87417943e-06,-4.87418279e-06,-4.87418615e-06,-4.87418950e-06,-4.87419285e-06,-4.87419621e-06,-4.87419956e-06,-4.87420291e-06,-4.87420626e-06,-4.87420961e-06,-4.87421296e-06,-4.87421631e-06,-4.87421965e-06,-4.87422300e-06,-4.87422634e-06,-4.87422969e-06,-4.87423303e-06,-4.87423638e-06,-4.87423972e-06,-4.87424306e-06,-4.87424640e-06,-4.87424974e-06,-4.87425308e-06,-4.87425642e-06,-4.87425976e-06,-4.87426309e-06,-4.87426643e-06,-4.87426977e-06,-4.87427310e-06,-4.87427643e-06,-4.87427977e-06,-4.87428310e-06,-4.87428643e-06,-4.87428976e-06,-4.87429309e-06,-4.87429642e-06,-4.87429975e-06,-4.87430308e-06,-4.87430640e-06,-4.87430973e-06,-4.87431305e-06,-4.87431638e-06,-4.87431970e-06,-4.87432303e-06,-4.87432635e-06,-4.87432967e-06,-4.87433299e-06,-4.87433631e-06,-4.87433963e-06,-4.87434295e-06,-4.87434626e-06,-4.87434958e-06,-4.87435290e-06,-4.87435621e-06,-4.87435953e-06,-4.87436284e-06,-4.87436615e-06,-4.87436946e-06,-4.87437278e-06,-4.87437609e-06,-4.87437940e-06,-4.87438271e-06,-4.87438601e-06,-4.87438932e-06,-4.87439263e-06,-4.87439593e-06,-4.87439924e-06,-4.87440254e-06,-4.87440585e-06,-4.87440915e-06,-4.87441245e-06,-4.87441575e-06,-4.87441905e-06,-4.87442235e-06,-4.87442565e-06,-4.87442895e-06,-4.87443225e-06,-4.87443554e-06,-4.87443884e-06,-4.87444213e-06,-4.87444543e-06,-4.87444872e-06,-4.87445201e-06,-4.87445531e-06,-4.87445860e-06,-4.87446189e-06,-4.87446518e-06,-4.87446847e-06,-4.87447175e-06,-4.87447504e-06,-4.87447833e-06,-4.87448161e-06,-4.87448490e-06,-4.87448818e-06,-4.87449147e-06,-4.87449475e-06,-4.87449803e-06,-4.87450131e-06,-4.87450459e-06,-4.87450787e-06,-4.87451115e-06,-4.87451443e-06,-4.87451771e-06,-4.87452099e-06,-4.87452426e-06,-4.87452754e-06,-4.87453081e-06,-4.87453408e-06,-4.87453736e-06,-4.87454063e-06,-4.87454390e-06,-4.87454717e-06,-4.87455044e-06,-4.87455371e-06,-4.87455698e-06,-4.87456025e-06,-4.87456351e-06,-4.87456678e-06,-4.87457004e-06,-4.87457331e-06,-4.87457657e-06,-4.87457984e-06,-4.87458310e-06,-4.87458636e-06,-4.87458962e-06,-4.87459288e-06,-4.87459614e-06,-4.87459940e-06,-4.87460266e-06,-4.87460591e-06,-4.87460917e-06,-4.87461243e-06,-4.87461568e-06,-4.87461893e-06,-4.87462219e-06,-4.87462544e-06,-4.87462869e-06,-4.87463194e-06,-4.87463519e-06,-4.87463844e-06,-4.87464169e-06,-4.87464494e-06,-4.87464819e-06,-4.87465143e-06,-4.87465468e-06,-4.87465792e-06,-4.87466117e-06,-4.87466441e-06,-4.87466765e-06,-4.87467090e-06,-4.87467414e-06,-4.87467738e-06,-4.87468062e-06,-4.87468386e-06,-4.87468709e-06,-4.87469033e-06,-4.87469357e-06,-4.87469680e-06,-4.87470004e-06,-4.87470327e-06,-4.87470651e-06,-4.87470974e-06,-4.87471297e-06,-4.87471620e-06,-4.87471944e-06,-4.87472267e-06,-4.87472589e-06,-4.87472912e-06,-4.87473235e-06,-4.87473558e-06,-4.87473880e-06,-4.87474203e-06,-4.87474525e-06,-4.87474848e-06,-4.87475170e-06,-4.87475493e-06,-4.87475815e-06,-4.87476137e-06,-4.87476459e-06,-4.87476781e-06,-4.87477103e-06,-4.87477425e-06,-4.87477746e-06,-4.87478068e-06,-4.87478390e-06,-4.87478711e-06,-4.87479032e-06,-4.87479354e-06,-4.87479675e-06,-4.87479996e-06,-4.87480318e-06,-4.87480639e-06,-4.87480960e-06,-4.87481281e-06,-4.87481601e-06,-4.87481922e-06,-4.87482243e-06,-4.87482564e-06,-4.87482884e-06,-4.87483205e-06,-4.87483525e-06,-4.87483845e-06,-4.87484166e-06,-4.87484486e-06,-4.87484806e-06,-4.87485126e-06,-4.87485446e-06,-4.87485766e-06,-4.87486086e-06,-4.87486405e-06,-4.87486725e-06,-4.87487045e-06,-4.87487364e-06,-4.87487684e-06,-4.87488003e-06,-4.87488322e-06,-4.87488642e-06,-4.87488961e-06,-4.87489280e-06,-4.87489599e-06,-4.87489918e-06,-4.87490237e-06,-4.87490556e-06,-4.87490874e-06,-4.87491193e-06,-4.87491512e-06,-4.87491830e-06,-4.87492148e-06,-4.87492467e-06,-4.87492785e-06,-4.87493103e-06,-4.87493422e-06,-4.87493740e-06,-4.87494058e-06,-4.87494376e-06,-4.87494693e-06,-4.87495011e-06,-4.87495329e-06,-4.87495647e-06,-4.87495964e-06,-4.87496282e-06,-4.87496599e-06,-4.87496916e-06,-4.87497234e-06,-4.87497551e-06,-4.87497868e-06,-4.87498185e-06,-4.87498502e-06,-4.87498819e-06,-4.87499136e-06,-4.87499453e-06,-4.87499769e-06,-4.87500086e-06,-4.87500402e-06,-4.87500719e-06,-4.87501035e-06,-4.87501352e-06,-4.87501668e-06,-4.87501984e-06,-4.87502300e-06,-4.87502616e-06,-4.87502932e-06,-4.87503248e-06,-4.87503564e-06,-4.87503880e-06,-4.87504196e-06,-4.87504511e-06,-4.87504827e-06,-4.87505142e-06,-4.87505458e-06,-4.87505773e-06,-4.87506088e-06,-4.87506403e-06,-4.87506719e-06,-4.87507034e-06

Histogram
bins / s^-1
-5.08420026e+00,-4.83679815e+00,-4.58939605e+00,-4.34199395e+00,-4.09459184e+00,-3.84718974e+00,-3.59978764e+00,-3.35238553e+00,-3.10498343e+00,-2.85758133e+00,-2.61017922e+00,-2.36277712e+00,-2.11537502e+00,-1.86797291e+00,-1.62057081e+00,-1.37316871e+00,-1.12576660e+00,-8.78364498e-01,-6.30962395e-01,-3.83560292e-01,-1.36158188e-01,1.11243915e-01,3.58646019e-01,6.06048122e-01,8.53450226e-01

Summed intensity
2.11792484e-08,0.00000000e+00,2.08430508e-08,0.00000000e+00,2.01727379e-08,0.00000000e+00,2.47588476e-08,5.06741911e-08,8.86704953e-08,7.61920524e-08,1.78932556e-07,1.66081135e-07,9.60327374e-08,1.12421539e-07,2.22165604e-07,3.66732988e-07,5.00572095e-07,7.66556854e-07,5.79211056e-07,4.10534860e-07,3.10237593e-07,2.97111031e-07,2.80271263e-07,3.05782860e-07,3.41308441e-09
