# Supplementary material for: SLEEPY: a comprehensive Python module for simulating relaxation and dynamics in nuclear magnetic resonance
Source: Nat Commun. 2025 Oct 20;16:9278. doi: 10.1038/s41467-025-65091-6 (PMC12537869; doi:10.1038/s41467-025-65091-6)
Supplement: Supplementary file 4 — Source data [file 41467_2025_65091_MOESM4_ESM.zip › 595612_2_data_set_11356395_t1nb8f (1)/FigureData/Figure3G.txt]

t axis
0.00000000e+00,2.00000000e-04,4.00000000e-04,6.00000000e-04,8.00000000e-04,1.00000000e-03,1.20000000e-03,1.40000000e-03,1.60000000e-03,1.80000000e-03,2.00000000e-03,2.20000000e-03,2.40000000e-03,2.60000000e-03,2.80000000e-03,3.00000000e-03,3.20000000e-03,3.40000000e-03,3.60000000e-03,3.80000000e-03,4.00000000e-03,4.20000000e-03,4.40000000e-03,4.60000000e-03,4.80000000e-03,5.00000000e-03,5.20000000e-03,5.40000000e-03,5.60000000e-03,5.80000000e-03,6.00000000e-03,6.20000000e-03,6.40000000e-03,6.60000000e-03,6.80000000e-03,7.00000000e-03,7.20000000e-03,7.40000000e-03,7.60000000e-03,7.80000000e-03,8.00000000e-03,8.20000000e-03,8.40000000e-03,8.60000000e-03,8.80000000e-03,9.00000000e-03,9.20000000e-03,9.40000000e-03,9.60000000e-03,9.80000000e-03,1.00000000e-02,1.02000000e-02,1.04000000e-02,1.06000000e-02,1.08000000e-02,1.10000000e-02,1.12000000e-02,1.14000000e-02,1.16000000e-02,1.18000000e-02,1.20000000e-02,1.22000000e-02,1.24000000e-02,1.26000000e-02,1.28000000e-02,1.30000000e-02,1.32000000e-02,1.34000000e-02,1.36000000e-02,1.38000000e-02,1.40000000e-02,1.42000000e-02,1.44000000e-02,1.46000000e-02,1.48000000e-02,1.50000000e-02,1.52000000e-02,1.54000000e-02,1.56000000e-02,1.58000000e-02,1.60000000e-02,1.62000000e-02,1.64000000e-02,1.66000000e-02,1.68000000e-02,1.70000000e-02,1.72000000e-02,1.74000000e-02,1.76000000e-02,1.78000000e-02,1.80000000e-02,1.82000000e-02,1.84000000e-02,1.86000000e-02,1.88000000e-02,1.90000000e-02,1.92000000e-02,1.94000000e-02,1.96000000e-02,1.98000000e-02,2.00000000e-02,2.02000000e-02,2.04000000e-02,2.06000000e-02,2.08000000e-02,2.10000000e-02,2.12000000e-02,2.14000000e-02,2.16000000e-02,2.18000000e-02,2.20000000e-02,2.22000000e-02,2.24000000e-02,2.26000000e-02,2.28000000e-02,2.30000000e-02,2.32000000e-02,2.34000000e-02,2.36000000e-02,2.38000000e-02,2.40000000e-02,2.42000000e-02,2.44000000e-02,2.46000000e-02,2.48000000e-02,2.50000000e-02,2.52000000e-02,2.54000000e-02,2.56000000e-02,2.58000000e-02,2.60000000e-02,2.62000000e-02,2.64000000e-02,2.66000000e-02,2.68000000e-02,2.70000000e-02,2.72000000e-02,2.74000000e-02,2.76000000e-02,2.78000000e-02,2.80000000e-02,2.82000000e-02,2.84000000e-02,2.86000000e-02,2.88000000e-02,2.90000000e-02,2.92000000e-02,2.94000000e-02,2.96000000e-02,2.98000000e-02,3.00000000e-02,3.02000000e-02,3.04000000e-02,3.06000000e-02,3.08000000e-02,3.10000000e-02,3.12000000e-02,3.14000000e-02,3.16000000e-02,3.18000000e-02,3.20000000e-02,3.22000000e-02,3.24000000e-02,3.26000000e-02,3.28000000e-02,3.30000000e-02,3.32000000e-02,3.34000000e-02,3.36000000e-02,3.38000000e-02,3.40000000e-02,3.42000000e-02,3.44000000e-02,3.46000000e-02,3.48000000e-02,3.50000000e-02,3.52000000e-02,3.54000000e-02,3.56000000e-02,3.58000000e-02,3.60000000e-02,3.62000000e-02,3.64000000e-02,3.66000000e-02,3.68000000e-02,3.70000000e-02,3.72000000e-02,3.74000000e-02,3.76000000e-02,3.78000000e-02,3.80000000e-02,3.82000000e-02,3.84000000e-02,3.86000000e-02,3.88000000e-02,3.90000000e-02,3.92000000e-02,3.94000000e-02,3.96000000e-02,3.98000000e-02,4.00000000e-02,4.02000000e-02,4.04000000e-02,4.06000000e-02,4.08000000e-02,4.10000000e-02,4.12000000e-02,4.14000000e-02,4.16000000e-02,4.18000000e-02,4.20000000e-02,4.22000000e-02,4.24000000e-02,4.26000000e-02,4.28000000e-02,4.30000000e-02,4.32000000e-02,4.34000000e-02,4.36000000e-02,4.38000000e-02,4.40000000e-02,4.42000000e-02,4.44000000e-02,4.46000000e-02,4.48000000e-02,4.50000000e-02,4.52000000e-02,4.54000000e-02,4.56000000e-02,4.58000000e-02,4.60000000e-02,4.62000000e-02,4.64000000e-02,4.66000000e-02,4.68000000e-02,4.70000000e-02,4.72000000e-02,4.74000000e-02,4.76000000e-02,4.78000000e-02,4.80000000e-02,4.82000000e-02,4.84000000e-02,4.86000000e-02,4.88000000e-02,4.90000000e-02,4.92000000e-02,4.94000000e-02,4.96000000e-02,4.98000000e-02,5.00000000e-02,5.02000000e-02,5.04000000e-02,5.06000000e-02,5.08000000e-02,5.10000000e-02,5.12000000e-02,5.14000000e-02,5.16000000e-02,5.18000000e-02,5.20000000e-02,5.22000000e-02,5.24000000e-02,5.26000000e-02,5.28000000e-02,5.30000000e-02,5.32000000e-02,5.34000000e-02,5.36000000e-02,5.38000000e-02,5.40000000e-02,5.42000000e-02,5.44000000e-02,5.46000000e-02,5.48000000e-02,5.50000000e-02,5.52000000e-02,5.54000000e-02,5.56000000e-02,5.58000000e-02,5.60000000e-02,5.62000000e-02,5.64000000e-02,5.66000000e-02,5.68000000e-02,5.70000000e-02,5.72000000e-02,5.74000000e-02,5.76000000e-02,5.78000000e-02,5.80000000e-02,5.82000000e-02,5.84000000e-02,5.86000000e-02,5.88000000e-02,5.90000000e-02,5.92000000e-02,5.94000000e-02,5.96000000e-02,5.98000000e-02,6.00000000e-02,6.02000000e-02,6.04000000e-02,6.06000000e-02,6.08000000e-02,6.10000000e-02,6.12000000e-02,6.14000000e-02,6.16000000e-02,6.18000000e-02,6.20000000e-02,6.22000000e-02,6.24000000e-02,6.26000000e-02,6.28000000e-02,6.30000000e-02,6.32000000e-02,6.34000000e-02,6.36000000e-02,6.38000000e-02,6.40000000e-02,6.42000000e-02,6.44000000e-02,6.46000000e-02,6.48000000e-02,6.50000000e-02,6.52000000e-02,6.54000000e-02,6.56000000e-02,6.58000000e-02,6.60000000e-02,6.62000000e-02,6.64000000e-02,6.66000000e-02,6.68000000e-02,6.70000000e-02,6.72000000e-02,6.74000000e-02,6.76000000e-02,6.78000000e-02,6.80000000e-02,6.82000000e-02,6.84000000e-02,6.86000000e-02,6.88000000e-02,6.90000000e-02,6.92000000e-02,6.94000000e-02,6.96000000e-02,6.98000000e-02,7.00000000e-02,7.02000000e-02,7.04000000e-02,7.06000000e-02,7.08000000e-02,7.10000000e-02,7.12000000e-02,7.14000000e-02,7.16000000e-02,7.18000000e-02,7.20000000e-02,7.22000000e-02,7.24000000e-02,7.26000000e-02,7.28000000e-02,7.30000000e-02,7.32000000e-02,7.34000000e-02,7.36000000e-02,7.38000000e-02,7.40000000e-02,7.42000000e-02,7.44000000e-02,7.46000000e-02,7.48000000e-02,7.50000000e-02,7.52000000e-02,7.54000000e-02,7.56000000e-02,7.58000000e-02,7.60000000e-02,7.62000000e-02,7.64000000e-02,7.66000000e-02,7.68000000e-02,7.70000000e-02,7.72000000e-02,7.74000000e-02,7.76000000e-02,7.78000000e-02,7.80000000e-02,7.82000000e-02,7.84000000e-02,7.86000000e-02,7.88000000e-02,7.90000000e-02,7.92000000e-02,7.94000000e-02,7.96000000e-02,7.98000000e-02,8.00000000e-02,8.02000000e-02,8.04000000e-02,8.06000000e-02,8.08000000e-02,8.10000000e-02,8.12000000e-02,8.14000000e-02,8.16000000e-02,8.18000000e-02,8.20000000e-02,8.22000000e-02,8.24000000e-02,8.26000000e-02,8.28000000e-02,8.30000000e-02,8.32000000e-02,8.34000000e-02,8.36000000e-02,8.38000000e-02,8.40000000e-02,8.42000000e-02,8.44000000e-02,8.46000000e-02,8.48000000e-02,8.50000000e-02,8.52000000e-02,8.54000000e-02,8.56000000e-02,8.58000000e-02,8.60000000e-02,8.62000000e-02,8.64000000e-02,8.66000000e-02,8.68000000e-02,8.70000000e-02,8.72000000e-02,8.74000000e-02,8.76000000e-02,8.78000000e-02,8.80000000e-02,8.82000000e-02,8.84000000e-02,8.86000000e-02,8.88000000e-02,8.90000000e-02,8.92000000e-02,8.94000000e-02,8.96000000e-02,8.98000000e-02,9.00000000e-02,9.02000000e-02,9.04000000e-02,9.06000000e-02,9.08000000e-02,9.10000000e-02,9.12000000e-02,9.14000000e-02,9.16000000e-02,9.18000000e-02,9.20000000e-02,9.22000000e-02,9.24000000e-02,9.26000000e-02,9.28000000e-02,9.30000000e-02,9.32000000e-02,9.34000000e-02,9.36000000e-02,9.38000000e-02,9.40000000e-02,9.42000000e-02,9.44000000e-02,9.46000000e-02,9.48000000e-02,9.50000000e-02,9.52000000e-02,9.54000000e-02,9.56000000e-02,9.58000000e-02,9.60000000e-02,9.62000000e-02,9.64000000e-02,9.66000000e-02,9.68000000e-02,9.70000000e-02,9.72000000e-02,9.74000000e-02,9.76000000e-02,9.78000000e-02,9.80000000e-02,9.82000000e-02,9.84000000e-02,9.86000000e-02,9.88000000e-02,9.90000000e-02,9.92000000e-02,9.94000000e-02,9.96000000e-02,9.98000000e-02,1.00000000e-01,1.00200000e-01,1.00400000e-01,1.00600000e-01,1.00800000e-01,1.01000000e-01,1.01200000e-01,1.01400000e-01,1.01600000e-01,1.01800000e-01,1.02000000e-01,1.02200000e-01,1.02400000e-01,1.02600000e-01,1.02800000e-01,1.03000000e-01,1.03200000e-01,1.03400000e-01,1.03600000e-01,1.03800000e-01,1.04000000e-01,1.04200000e-01,1.04400000e-01,1.04600000e-01,1.04800000e-01,1.05000000e-01,1.05200000e-01,1.05400000e-01,1.05600000e-01,1.05800000e-01,1.06000000e-01,1.06200000e-01,1.06400000e-01,1.06600000e-01,1.06800000e-01,1.07000000e-01,1.07200000e-01,1.07400000e-01,1.07600000e-01,1.07800000e-01,1.08000000e-01,1.08200000e-01,1.08400000e-01,1.08600000e-01,1.08800000e-01,1.09000000e-01,1.09200000e-01,1.09400000e-01,1.09600000e-01,1.09800000e-01,1.10000000e-01,1.10200000e-01,1.10400000e-01,1.10600000e-01,1.10800000e-01,1.11000000e-01,1.11200000e-01,1.11400000e-01,1.11600000e-01,1.11800000e-01,1.12000000e-01,1.12200000e-01,1.12400000e-01,1.12600000e-01,1.12800000e-01,1.13000000e-01,1.13200000e-01,1.13400000e-01,1.13600000e-01,1.13800000e-01,1.14000000e-01,1.14200000e-01,1.14400000e-01,1.14600000e-01,1.14800000e-01,1.15000000e-01,1.15200000e-01,1.15400000e-01,1.15600000e-01,1.15800000e-01,1.16000000e-01,1.16200000e-01,1.16400000e-01,1.16600000e-01,1.16800000e-01,1.17000000e-01,1.17200000e-01,1.17400000e-01,1.17600000e-01,1.17800000e-01,1.18000000e-01,1.18200000e-01,1.18400000e-01,1.18600000e-01,1.18800000e-01,1.19000000e-01,1.19200000e-01,1.19400000e-01,1.19600000e-01,1.19800000e-01,1.20000000e-01,1.20200000e-01,1.20400000e-01,1.20600000e-01,1.20800000e-01,1.21000000e-01,1.21200000e-01,1.21400000e-01,1.21600000e-01,1.21800000e-01,1.22000000e-01,1.22200000e-01,1.22400000e-01,1.22600000e-01,1.22800000e-01,1.23000000e-01,1.23200000e-01,1.23400000e-01,1.23600000e-01,1.23800000e-01,1.24000000e-01,1.24200000e-01,1.24400000e-01,1.24600000e-01,1.24800000e-01,1.25000000e-01,1.25200000e-01,1.25400000e-01,1.25600000e-01,1.25800000e-01,1.26000000e-01,1.26200000e-01,1.26400000e-01,1.26600000e-01,1.26800000e-01,1.27000000e-01,1.27200000e-01,1.27400000e-01,1.27600000e-01,1.27800000e-01,1.28000000e-01,1.28200000e-01,1.28400000e-01,1.28600000e-01,1.28800000e-01,1.29000000e-01,1.29200000e-01,1.29400000e-01,1.29600000e-01,1.29800000e-01,1.30000000e-01,1.30200000e-01,1.30400000e-01,1.30600000e-01,1.30800000e-01,1.31000000e-01,1.31200000e-01,1.31400000e-01,1.31600000e-01,1.31800000e-01,1.32000000e-01,1.32200000e-01,1.32400000e-01,1.32600000e-01,1.32800000e-01,1.33000000e-01,1.33200000e-01,1.33400000e-01,1.33600000e-01,1.33800000e-01,1.34000000e-01,1.34200000e-01,1.34400000e-01,1.34600000e-01,1.34800000e-01,1.35000000e-01,1.35200000e-01,1.35400000e-01,1.35600000e-01,1.35800000e-01,1.36000000e-01,1.36200000e-01,1.36400000e-01,1.36600000e-01,1.36800000e-01,1.37000000e-01,1.37200000e-01,1.37400000e-01,1.37600000e-01,1.37800000e-01,1.38000000e-01,1.38200000e-01,1.38400000e-01,1.38600000e-01,1.38800000e-01,1.39000000e-01,1.39200000e-01,1.39400000e-01,1.39600000e-01,1.39800000e-01,1.40000000e-01,1.40200000e-01,1.40400000e-01,1.40600000e-01,1.40800000e-01,1.41000000e-01,1.41200000e-01,1.41400000e-01,1.41600000e-01,1.41800000e-01,1.42000000e-01,1.42200000e-01,1.42400000e-01,1.42600000e-01,1.42800000e-01,1.43000000e-01,1.43200000e-01,1.43400000e-01,1.43600000e-01,1.43800000e-01,1.44000000e-01,1.44200000e-01,1.44400000e-01,1.44600000e-01,1.44800000e-01,1.45000000e-01,1.45200000e-01,1.45400000e-01,1.45600000e-01,1.45800000e-01,1.46000000e-01,1.46200000e-01,1.46400000e-01,1.46600000e-01,1.46800000e-01,1.47000000e-01,1.47200000e-01,1.47400000e-01,1.47600000e-01,1.47800000e-01,1.48000000e-01,1.48200000e-01,1.48400000e-01,1.48600000e-01,1.48800000e-01,1.49000000e-01,1.49200000e-01,1.49400000e-01,1.49600000e-01,1.49800000e-01,1.50000000e-01,1.50200000e-01,1.50400000e-01,1.50600000e-01,1.50800000e-01,1.51000000e-01,1.51200000e-01,1.51400000e-01,1.51600000e-01,1.51800000e-01,1.52000000e-01,1.52200000e-01,1.52400000e-01,1.52600000e-01,1.52800000e-01,1.53000000e-01,1.53200000e-01,1.53400000e-01,1.53600000e-01,1.53800000e-01,1.54000000e-01,1.54200000e-01,1.54400000e-01,1.54600000e-01,1.54800000e-01,1.55000000e-01,1.55200000e-01,1.55400000e-01,1.55600000e-01,1.55800000e-01,1.56000000e-01,1.56200000e-01,1.56400000e-01,1.56600000e-01,1.56800000e-01,1.57000000e-01,1.57200000e-01,1.57400000e-01,1.57600000e-01,1.57800000e-01,1.58000000e-01,1.58200000e-01,1.58400000e-01,1.58600000e-01,1.58800000e-01,1.59000000e-01,1.59200000e-01,1.59400000e-01,1.59600000e-01,1.59800000e-01,1.60000000e-01,1.60200000e-01,1.60400000e-01,1.60600000e-01,1.60800000e-01,1.61000000e-01,1.61200000e-01,1.61400000e-01,1.61600000e-01,1.61800000e-01,1.62000000e-01,1.62200000e-01,1.62400000e-01,1.62600000e-01,1.62800000e-01,1.63000000e-01,1.63200000e-01,1.63400000e-01,1.63600000e-01,1.63800000e-01,1.64000000e-01,1.64200000e-01,1.64400000e-01,1.64600000e-01,1.64800000e-01,1.65000000e-01,1.65200000e-01,1.65400000e-01,1.65600000e-01,1.65800000e-01,1.66000000e-01,1.66200000e-01,1.66400000e-01,1.66600000e-01,1.66800000e-01,1.67000000e-01,1.67200000e-01,1.67400000e-01,1.67600000e-01,1.67800000e-01,1.68000000e-01,1.68200000e-01,1.68400000e-01,1.68600000e-01,1.68800000e-01,1.69000000e-01,1.69200000e-01,1.69400000e-01,1.69600000e-01,1.69800000e-01,1.70000000e-01,1.70200000e-01,1.70400000e-01,1.70600000e-01,1.70800000e-01,1.71000000e-01,1.71200000e-01,1.71400000e-01,1.71600000e-01,1.71800000e-01,1.72000000e-01,1.72200000e-01,1.72400000e-01,1.72600000e-01,1.72800000e-01,1.73000000e-01,1.73200000e-01,1.73400000e-01,1.73600000e-01,1.73800000e-01,1.74000000e-01,1.74200000e-01,1.74400000e-01,1.74600000e-01,1.74800000e-01,1.75000000e-01,1.75200000e-01,1.75400000e-01,1.75600000e-01,1.75800000e-01,1.76000000e-01,1.76200000e-01,1.76400000e-01,1.76600000e-01,1.76800000e-01,1.77000000e-01,1.77200000e-01,1.77400000e-01,1.77600000e-01,1.77800000e-01,1.78000000e-01,1.78200000e-01,1.78400000e-01,1.78600000e-01,1.78800000e-01,1.79000000e-01,1.79200000e-01,1.79400000e-01,1.79600000e-01,1.79800000e-01,1.80000000e-01,1.80200000e-01,1.80400000e-01,1.80600000e-01,1.80800000e-01,1.81000000e-01,1.81200000e-01,1.81400000e-01,1.81600000e-01,1.81800000e-01,1.82000000e-01,1.82200000e-01,1.82400000e-01,1.82600000e-01,1.82800000e-01,1.83000000e-01,1.83200000e-01,1.83400000e-01,1.83600000e-01,1.83800000e-01,1.84000000e-01,1.84200000e-01,1.84400000e-01,1.84600000e-01,1.84800000e-01,1.85000000e-01,1.85200000e-01,1.85400000e-01,1.85600000e-01,1.85800000e-01,1.86000000e-01,1.86200000e-01,1.86400000e-01,1.86600000e-01,1.86800000e-01,1.87000000e-01,1.87200000e-01,1.87400000e-01,1.87600000e-01,1.87800000e-01,1.88000000e-01,1.88200000e-01,1.88400000e-01,1.88600000e-01,1.88800000e-01,1.89000000e-01,1.89200000e-01,1.89400000e-01,1.89600000e-01,1.89800000e-01,1.90000000e-01,1.90200000e-01,1.90400000e-01,1.90600000e-01,1.90800000e-01,1.91000000e-01,1.91200000e-01,1.91400000e-01,1.91600000e-01,1.91800000e-01,1.92000000e-01,1.92200000e-01,1.92400000e-01,1.92600000e-01,1.92800000e-01,1.93000000e-01,1.93200000e-01,1.93400000e-01,1.93600000e-01,1.93800000e-01,1.94000000e-01,1.94200000e-01,1.94400000e-01,1.94600000e-01,1.94800000e-01,1.95000000e-01,1.95200000e-01,1.95400000e-01,1.95600000e-01,1.95800000e-01,1.96000000e-01,1.96200000e-01,1.96400000e-01,1.96600000e-01,1.96800000e-01,1.97000000e-01,1.97200000e-01,1.97400000e-01,1.97600000e-01,1.97800000e-01,1.98000000e-01,1.98200000e-01,1.98400000e-01,1.98600000e-01,1.98800000e-01,1.99000000e-01,1.99200000e-01,1.99400000e-01,1.99600000e-01,1.99800000e-01,2.00000000e-01,2.00200000e-01,2.00400000e-01,2.00600000e-01,2.00800000e-01,2.01000000e-01,2.01200000e-01,2.01400000e-01,2.01600000e-01,2.01800000e-01,2.02000000e-01,2.02200000e-01,2.02400000e-01,2.02600000e-01,2.02800000e-01,2.03000000e-01,2.03200000e-01,2.03400000e-01,2.03600000e-01,2.03800000e-01,2.04000000e-01,2.04200000e-01,2.04400000e-01,2.04600000e-01,2.04800000e-01,2.05000000e-01,2.05200000e-01,2.05400000e-01,2.05600000e-01,2.05800000e-01,2.06000000e-01,2.06200000e-01,2.06400000e-01,2.06600000e-01,2.06800000e-01,2.07000000e-01,2.07200000e-01,2.07400000e-01,2.07600000e-01,2.07800000e-01,2.08000000e-01,2.08200000e-01,2.08400000e-01,2.08600000e-01,2.08800000e-01,2.09000000e-01,2.09200000e-01,2.09400000e-01,2.09600000e-01,2.09800000e-01,2.10000000e-01,2.10200000e-01,2.10400000e-01,2.10600000e-01,2.10800000e-01,2.11000000e-01,2.11200000e-01,2.11400000e-01,2.11600000e-01,2.11800000e-01,2.12000000e-01,2.12200000e-01,2.12400000e-01,2.12600000e-01,2.12800000e-01,2.13000000e-01,2.13200000e-01,2.13400000e-01,2.13600000e-01,2.13800000e-01,2.14000000e-01,2.14200000e-01,2.14400000e-01,2.14600000e-01,2.14800000e-01,2.15000000e-01,2.15200000e-01,2.15400000e-01,2.15600000e-01,2.15800000e-01,2.16000000e-01,2.16200000e-01,2.16400000e-01,2.16600000e-01,2.16800000e-01,2.17000000e-01,2.17200000e-01,2.17400000e-01,2.17600000e-01,2.17800000e-01,2.18000000e-01,2.18200000e-01,2.18400000e-01,2.18600000e-01,2.18800000e-01,2.19000000e-01,2.19200000e-01,2.19400000e-01,2.19600000e-01,2.19800000e-01,2.20000000e-01,2.20200000e-01,2.20400000e-01,2.20600000e-01,2.20800000e-01,2.21000000e-01,2.21200000e-01,2.21400000e-01,2.21600000e-01,2.21800000e-01,2.22000000e-01,2.22200000e-01,2.22400000e-01,2.22600000e-01,2.22800000e-01,2.23000000e-01,2.23200000e-01,2.23400000e-01,2.23600000e-01,2.23800000e-01,2.24000000e-01,2.24200000e-01,2.24400000e-01,2.24600000e-01,2.24800000e-01,2.25000000e-01,2.25200000e-01,2.25400000e-01,2.25600000e-01,2.25800000e-01,2.26000000e-01,2.26200000e-01,2.26400000e-01,2.26600000e-01,2.26800000e-01,2.27000000e-01,2.27200000e-01,2.27400000e-01,2.27600000e-01,2.27800000e-01,2.28000000e-01,2.28200000e-01,2.28400000e-01,2.28600000e-01,2.28800000e-01,2.29000000e-01,2.29200000e-01,2.29400000e-01,2.29600000e-01,2.29800000e-01,2.30000000e-01,2.30200000e-01,2.30400000e-01,2.30600000e-01,2.30800000e-01,2.31000000e-01,2.31200000e-01,2.31400000e-01,2.31600000e-01,2.31800000e-01,2.32000000e-01,2.32200000e-01,2.32400000e-01,2.32600000e-01,2.32800000e-01,2.33000000e-01,2.33200000e-01,2.33400000e-01,2.33600000e-01,2.33800000e-01,2.34000000e-01,2.34200000e-01,2.34400000e-01,2.34600000e-01,2.34800000e-01,2.35000000e-01,2.35200000e-01,2.35400000e-01,2.35600000e-01,2.35800000e-01,2.36000000e-01,2.36200000e-01,2.36400000e-01,2.36600000e-01,2.36800000e-01,2.37000000e-01,2.37200000e-01,2.37400000e-01,2.37600000e-01,2.37800000e-01,2.38000000e-01,2.38200000e-01,2.38400000e-01,2.38600000e-01,2.38800000e-01,2.39000000e-01,2.39200000e-01,2.39400000e-01,2.39600000e-01,2.39800000e-01,2.40000000e-01,2.40200000e-01,2.40400000e-01,2.40600000e-01,2.40800000e-01,2.41000000e-01,2.41200000e-01,2.41400000e-01,2.41600000e-01,2.41800000e-01,2.42000000e-01,2.42200000e-01,2.42400000e-01,2.42600000e-01,2.42800000e-01,2.43000000e-01,2.43200000e-01,2.43400000e-01,2.43600000e-01,2.43800000e-01,2.44000000e-01,2.44200000e-01,2.44400000e-01,2.44600000e-01,2.44800000e-01,2.45000000e-01,2.45200000e-01,2.45400000e-01,2.45600000e-01,2.45800000e-01,2.46000000e-01,2.46200000e-01,2.46400000e-01,2.46600000e-01,2.46800000e-01,2.47000000e-01,2.47200000e-01,2.47400000e-01,2.47600000e-01,2.47800000e-01,2.48000000e-01,2.48200000e-01,2.48400000e-01,2.48600000e-01,2.48800000e-01,2.49000000e-01,2.49200000e-01,2.49400000e-01,2.49600000e-01,2.49800000e-01,2.50000000e-01,2.50200000e-01,2.50400000e-01,2.50600000e-01,2.50800000e-01,2.51000000e-01,2.51200000e-01,2.51400000e-01,2.51600000e-01,2.51800000e-01,2.52000000e-01,2.52200000e-01,2.52400000e-01,2.52600000e-01,2.52800000e-01,2.53000000e-01,2.53200000e-01,2.53400000e-01,2.53600000e-01,2.53800000e-01,2.54000000e-01,2.54200000e-01,2.54400000e-01,2.54600000e-01,2.54800000e-01,2.55000000e-01,2.55200000e-01,2.55400000e-01,2.55600000e-01,2.55800000e-01,2.56000000e-01,2.56200000e-01,2.56400000e-01,2.56600000e-01,2.56800000e-01,2.57000000e-01,2.57200000e-01,2.57400000e-01,2.57600000e-01,2.57800000e-01,2.58000000e-01,2.58200000e-01,2.58400000e-01,2.58600000e-01,2.58800000e-01,2.59000000e-01,2.59200000e-01,2.59400000e-01,2.59600000e-01,2.59800000e-01,2.60000000e-01,2.60200000e-01,2.60400000e-01,2.60600000e-01,2.60800000e-01,2.61000000e-01,2.61200000e-01,2.61400000e-01,2.61600000e-01,2.61800000e-01,2.62000000e-01,2.62200000e-01,2.62400000e-01,2.62600000e-01,2.62800000e-01,2.63000000e-01,2.63200000e-01,2.63400000e-01,2.63600000e-01,2.63800000e-01,2.64000000e-01,2.64200000e-01,2.64400000e-01,2.64600000e-01,2.64800000e-01,2.65000000e-01,2.65200000e-01,2.65400000e-01,2.65600000e-01,2.65800000e-01,2.66000000e-01,2.66200000e-01,2.66400000e-01,2.66600000e-01,2.66800000e-01,2.67000000e-01,2.67200000e-01,2.67400000e-01,2.67600000e-01,2.67800000e-01,2.68000000e-01,2.68200000e-01,2.68400000e-01,2.68600000e-01,2.68800000e-01,2.69000000e-01,2.69200000e-01,2.69400000e-01,2.69600000e-01,2.69800000e-01,2.70000000e-01,2.70200000e-01,2.70400000e-01,2.70600000e-01,2.70800000e-01,2.71000000e-01,2.71200000e-01,2.71400000e-01,2.71600000e-01,2.71800000e-01,2.72000000e-01,2.72200000e-01,2.72400000e-01,2.72600000e-01,2.72800000e-01,2.73000000e-01,2.73200000e-01,2.73400000e-01,2.73600000e-01,2.73800000e-01,2.74000000e-01,2.74200000e-01,2.74400000e-01,2.74600000e-01,2.74800000e-01,2.75000000e-01,2.75200000e-01,2.75400000e-01,2.75600000e-01,2.75800000e-01,2.76000000e-01,2.76200000e-01,2.76400000e-01,2.76600000e-01,2.76800000e-01,2.77000000e-01,2.77200000e-01,2.77400000e-01,2.77600000e-01,2.77800000e-01,2.78000000e-01,2.78200000e-01,2.78400000e-01,2.78600000e-01,2.78800000e-01,2.79000000e-01,2.79200000e-01,2.79400000e-01,2.79600000e-01,2.79800000e-01,2.80000000e-01,2.80200000e-01,2.80400000e-01,2.80600000e-01,2.80800000e-01,2.81000000e-01,2.81200000e-01,2.81400000e-01,2.81600000e-01,2.81800000e-01,2.82000000e-01,2.82200000e-01,2.82400000e-01,2.82600000e-01,2.82800000e-01,2.83000000e-01,2.83200000e-01,2.83400000e-01,2.83600000e-01,2.83800000e-01,2.84000000e-01,2.84200000e-01,2.84400000e-01,2.84600000e-01,2.84800000e-01,2.85000000e-01,2.85200000e-01,2.85400000e-01,2.85600000e-01,2.85800000e-01,2.86000000e-01,2.86200000e-01,2.86400000e-01,2.86600000e-01,2.86800000e-01,2.87000000e-01,2.87200000e-01,2.87400000e-01,2.87600000e-01,2.87800000e-01,2.88000000e-01,2.88200000e-01,2.88400000e-01,2.88600000e-01,2.88800000e-01,2.89000000e-01,2.89200000e-01,2.89400000e-01,2.89600000e-01,2.89800000e-01,2.90000000e-01,2.90200000e-01,2.90400000e-01,2.90600000e-01,2.90800000e-01,2.91000000e-01,2.91200000e-01,2.91400000e-01,2.91600000e-01,2.91800000e-01,2.92000000e-01,2.92200000e-01,2.92400000e-01,2.92600000e-01,2.92800000e-01,2.93000000e-01,2.93200000e-01,2.93400000e-01,2.93600000e-01,2.93800000e-01,2.94000000e-01,2.94200000e-01,2.94400000e-01,2.94600000e-01,2.94800000e-01,2.95000000e-01,2.95200000e-01,2.95400000e-01,2.95600000e-01,2.95800000e-01,2.96000000e-01,2.96200000e-01,2.96400000e-01,2.96600000e-01,2.96800000e-01,2.97000000e-01,2.97200000e-01,2.97400000e-01,2.97600000e-01,2.97800000e-01,2.98000000e-01,2.98200000e-01,2.98400000e-01,2.98600000e-01,2.98800000e-01,2.99000000e-01,2.99200000e-01,2.99400000e-01,2.99600000e-01,2.99800000e-01,3.00000000e-01,3.00200000e-01,3.00400000e-01,3.00600000e-01,3.00800000e-01,3.01000000e-01,3.01200000e-01,3.01400000e-01,3.01600000e-01,3.01800000e-01,3.02000000e-01,3.02200000e-01,3.02400000e-01,3.02600000e-01,3.02800000e-01,3.03000000e-01,3.03200000e-01,3.03400000e-01,3.03600000e-01,3.03800000e-01,3.04000000e-01,3.04200000e-01,3.04400000e-01,3.04600000e-01,3.04800000e-01,3.05000000e-01,3.05200000e-01,3.05400000e-01,3.05600000e-01,3.05800000e-01,3.06000000e-01,3.06200000e-01,3.06400000e-01,3.06600000e-01,3.06800000e-01,3.07000000e-01,3.07200000e-01,3.07400000e-01,3.07600000e-01,3.07800000e-01,3.08000000e-01,3.08200000e-01,3.08400000e-01,3.08600000e-01,3.08800000e-01,3.09000000e-01,3.09200000e-01,3.09400000e-01,3.09600000e-01,3.09800000e-01,3.10000000e-01,3.10200000e-01,3.10400000e-01,3.10600000e-01,3.10800000e-01,3.11000000e-01,3.11200000e-01,3.11400000e-01,3.11600000e-01,3.11800000e-01,3.12000000e-01,3.12200000e-01,3.12400000e-01,3.12600000e-01,3.12800000e-01,3.13000000e-01,3.13200000e-01,3.13400000e-01,3.13600000e-01,3.13800000e-01,3.14000000e-01,3.14200000e-01,3.14400000e-01,3.14600000e-01,3.14800000e-01,3.15000000e-01,3.15200000e-01,3.15400000e-01,3.15600000e-01,3.15800000e-01,3.16000000e-01,3.16200000e-01,3.16400000e-01,3.16600000e-01,3.16800000e-01,3.17000000e-01,3.17200000e-01,3.17400000e-01,3.17600000e-01,3.17800000e-01,3.18000000e-01,3.18200000e-01,3.18400000e-01,3.18600000e-01,3.18800000e-01,3.19000000e-01,3.19200000e-01,3.19400000e-01,3.19600000e-01,3.19800000e-01,3.20000000e-01,3.20200000e-01,3.20400000e-01,3.20600000e-01,3.20800000e-01,3.21000000e-01,3.21200000e-01,3.21400000e-01,3.21600000e-01,3.21800000e-01,3.22000000e-01,3.22200000e-01,3.22400000e-01,3.22600000e-01,3.22800000e-01,3.23000000e-01,3.23200000e-01,3.23400000e-01,3.23600000e-01,3.23800000e-01,3.24000000e-01,3.24200000e-01,3.24400000e-01,3.24600000e-01,3.24800000e-01,3.25000000e-01,3.25200000e-01,3.25400000e-01,3.25600000e-01,3.25800000e-01,3.26000000e-01,3.26200000e-01,3.26400000e-01,3.26600000e-01,3.26800000e-01,3.27000000e-01,3.27200000e-01,3.27400000e-01,3.27600000e-01,3.27800000e-01,3.28000000e-01,3.28200000e-01,3.28400000e-01,3.28600000e-01,3.28800000e-01,3.29000000e-01,3.29200000e-01,3.29400000e-01,3.29600000e-01,3.29800000e-01,3.30000000e-01,3.30200000e-01,3.30400000e-01,3.30600000e-01,3.30800000e-01,3.31000000e-01,3.31200000e-01,3.31400000e-01,3.31600000e-01,3.31800000e-01,3.32000000e-01,3.32200000e-01,3.32400000e-01,3.32600000e-01,3.32800000e-01,3.33000000e-01,3.33200000e-01,3.33400000e-01,3.33600000e-01,3.33800000e-01,3.34000000e-01,3.34200000e-01,3.34400000e-01,3.34600000e-01,3.34800000e-01,3.35000000e-01,3.35200000e-01,3.35400000e-01,3.35600000e-01,3.35800000e-01,3.36000000e-01,3.36200000e-01,3.36400000e-01,3.36600000e-01,3.36800000e-01,3.37000000e-01,3.37200000e-01,3.37400000e-01,3.37600000e-01,3.37800000e-01,3.38000000e-01,3.38200000e-01,3.38400000e-01,3.38600000e-01,3.38800000e-01,3.39000000e-01,3.39200000e-01,3.39400000e-01,3.39600000e-01,3.39800000e-01,3.40000000e-01,3.40200000e-01,3.40400000e-01,3.40600000e-01,3.40800000e-01,3.41000000e-01,3.41200000e-01,3.41400000e-01,3.41600000e-01,3.41800000e-01,3.42000000e-01,3.42200000e-01,3.42400000e-01,3.42600000e-01,3.42800000e-01,3.43000000e-01,3.43200000e-01,3.43400000e-01,3.43600000e-01,3.43800000e-01,3.44000000e-01,3.44200000e-01,3.44400000e-01,3.44600000e-01,3.44800000e-01,3.45000000e-01,3.45200000e-01,3.45400000e-01,3.45600000e-01,3.45800000e-01,3.46000000e-01,3.46200000e-01,3.46400000e-01,3.46600000e-01,3.46800000e-01,3.47000000e-01,3.47200000e-01,3.47400000e-01,3.47600000e-01,3.47800000e-01,3.48000000e-01,3.48200000e-01,3.48400000e-01,3.48600000e-01,3.48800000e-01,3.49000000e-01,3.49200000e-01,3.49400000e-01,3.49600000e-01,3.49800000e-01,3.50000000e-01,3.50200000e-01,3.50400000e-01,3.50600000e-01,3.50800000e-01,3.51000000e-01,3.51200000e-01,3.51400000e-01,3.51600000e-01,3.51800000e-01,3.52000000e-01,3.52200000e-01,3.52400000e-01,3.52600000e-01,3.52800000e-01,3.53000000e-01,3.53200000e-01,3.53400000e-01,3.53600000e-01,3.53800000e-01,3.54000000e-01,3.54200000e-01,3.54400000e-01,3.54600000e-01,3.54800000e-01,3.55000000e-01,3.55200000e-01,3.55400000e-01,3.55600000e-01,3.55800000e-01,3.56000000e-01,3.56200000e-01,3.56400000e-01,3.56600000e-01,3.56800000e-01,3.57000000e-01,3.57200000e-01,3.57400000e-01,3.57600000e-01,3.57800000e-01,3.58000000e-01,3.58200000e-01,3.58400000e-01,3.58600000e-01,3.58800000e-01,3.59000000e-01,3.59200000e-01,3.59400000e-01,3.59600000e-01,3.59800000e-01,3.60000000e-01,3.60200000e-01,3.60400000e-01,3.60600000e-01,3.60800000e-01,3.61000000e-01,3.61200000e-01,3.61400000e-01,3.61600000e-01,3.61800000e-01,3.62000000e-01,3.62200000e-01,3.62400000e-01,3.62600000e-01,3.62800000e-01,3.63000000e-01,3.63200000e-01,3.63400000e-01,3.63600000e-01,3.63800000e-01,3.64000000e-01,3.64200000e-01,3.64400000e-01,3.64600000e-01,3.64800000e-01,3.65000000e-01,3.65200000e-01,3.65400000e-01,3.65600000e-01,3.65800000e-01,3.66000000e-01,3.66200000e-01,3.66400000e-01,3.66600000e-01,3.66800000e-01,3.67000000e-01,3.67200000e-01,3.67400000e-01,3.67600000e-01,3.67800000e-01,3.68000000e-01,3.68200000e-01,3.68400000e-01,3.68600000e-01,3.68800000e-01,3.69000000e-01,3.69200000e-01,3.69400000e-01,3.69600000e-01,3.69800000e-01,3.70000000e-01,3.70200000e-01,3.70400000e-01,3.70600000e-01,3.70800000e-01,3.71000000e-01,3.71200000e-01,3.71400000e-01,3.71600000e-01,3.71800000e-01,3.72000000e-01,3.72200000e-01,3.72400000e-01,3.72600000e-01,3.72800000e-01,3.73000000e-01,3.73200000e-01,3.73400000e-01,3.73600000e-01,3.73800000e-01,3.74000000e-01,3.74200000e-01,3.74400000e-01,3.74600000e-01,3.74800000e-01,3.75000000e-01,3.75200000e-01,3.75400000e-01,3.75600000e-01,3.75800000e-01,3.76000000e-01,3.76200000e-01,3.76400000e-01,3.76600000e-01,3.76800000e-01,3.77000000e-01,3.77200000e-01,3.77400000e-01,3.77600000e-01,3.77800000e-01,3.78000000e-01,3.78200000e-01,3.78400000e-01,3.78600000e-01,3.78800000e-01,3.79000000e-01,3.79200000e-01,3.79400000e-01,3.79600000e-01,3.79800000e-01,3.80000000e-01,3.80200000e-01,3.80400000e-01,3.80600000e-01,3.80800000e-01,3.81000000e-01,3.81200000e-01,3.81400000e-01,3.81600000e-01,3.81800000e-01,3.82000000e-01,3.82200000e-01,3.82400000e-01,3.82600000e-01,3.82800000e-01,3.83000000e-01,3.83200000e-01,3.83400000e-01,3.83600000e-01,3.83800000e-01,3.84000000e-01,3.84200000e-01,3.84400000e-01,3.84600000e-01,3.84800000e-01,3.85000000e-01,3.85200000e-01,3.85400000e-01,3.85600000e-01,3.85800000e-01,3.86000000e-01,3.86200000e-01,3.86400000e-01,3.86600000e-01,3.86800000e-01,3.87000000e-01,3.87200000e-01,3.87400000e-01,3.87600000e-01,3.87800000e-01,3.88000000e-01,3.88200000e-01,3.88400000e-01,3.88600000e-01,3.88800000e-01,3.89000000e-01,3.89200000e-01,3.89400000e-01,3.89600000e-01,3.89800000e-01,3.90000000e-01,3.90200000e-01,3.90400000e-01,3.90600000e-01,3.90800000e-01,3.91000000e-01,3.91200000e-01,3.91400000e-01,3.91600000e-01,3.91800000e-01,3.92000000e-01,3.92200000e-01,3.92400000e-01,3.92600000e-01,3.92800000e-01,3.93000000e-01,3.93200000e-01,3.93400000e-01,3.93600000e-01,3.93800000e-01,3.94000000e-01,3.94200000e-01,3.94400000e-01,3.94600000e-01,3.94800000e-01,3.95000000e-01,3.95200000e-01,3.95400000e-01,3.95600000e-01,3.95800000e-01,3.96000000e-01,3.96200000e-01,3.96400000e-01,3.96600000e-01,3.96800000e-01,3.97000000e-01,3.97200000e-01,3.97400000e-01,3.97600000e-01,3.97800000e-01,3.98000000e-01,3.98200000e-01,3.98400000e-01,3.98600000e-01,3.98800000e-01,3.99000000e-01,3.99200000e-01,3.99400000e-01,3.99600000e-01,3.99800000e-01,4.00000000e-01,4.00200000e-01,4.00400000e-01,4.00600000e-01,4.00800000e-01,4.01000000e-01,4.01200000e-01,4.01400000e-01,4.01600000e-01,4.01800000e-01,4.02000000e-01,4.02200000e-01,4.02400000e-01,4.02600000e-01,4.02800000e-01,4.03000000e-01,4.03200000e-01,4.03400000e-01,4.03600000e-01,4.03800000e-01,4.04000000e-01,4.04200000e-01,4.04400000e-01,4.04600000e-01,4.04800000e-01,4.05000000e-01,4.05200000e-01,4.05400000e-01,4.05600000e-01,4.05800000e-01,4.06000000e-01,4.06200000e-01,4.06400000e-01,4.06600000e-01,4.06800000e-01,4.07000000e-01,4.07200000e-01,4.07400000e-01,4.07600000e-01,4.07800000e-01,4.08000000e-01,4.08200000e-01,4.08400000e-01,4.08600000e-01,4.08800000e-01,4.09000000e-01,4.09200000e-01,4.09400000e-01,4.09600000e-01,4.09800000e-01,4.10000000e-01,4.10200000e-01,4.10400000e-01,4.10600000e-01,4.10800000e-01,4.11000000e-01,4.11200000e-01,4.11400000e-01,4.11600000e-01,4.11800000e-01,4.12000000e-01,4.12200000e-01,4.12400000e-01,4.12600000e-01,4.12800000e-01,4.13000000e-01,4.13200000e-01,4.13400000e-01,4.13600000e-01,4.13800000e-01,4.14000000e-01,4.14200000e-01,4.14400000e-01,4.14600000e-01,4.14800000e-01,4.15000000e-01,4.15200000e-01,4.15400000e-01,4.15600000e-01,4.15800000e-01,4.16000000e-01,4.16200000e-01,4.16400000e-01,4.16600000e-01,4.16800000e-01,4.17000000e-01,4.17200000e-01,4.17400000e-01,4.17600000e-01,4.17800000e-01,4.18000000e-01,4.18200000e-01,4.18400000e-01,4.18600000e-01,4.18800000e-01,4.19000000e-01,4.19200000e-01,4.19400000e-01,4.19600000e-01,4.19800000e-01,4.20000000e-01,4.20200000e-01,4.20400000e-01,4.20600000e-01,4.20800000e-01,4.21000000e-01,4.21200000e-01,4.21400000e-01,4.21600000e-01,4.21800000e-01,4.22000000e-01,4.22200000e-01,4.22400000e-01,4.22600000e-01,4.22800000e-01,4.23000000e-01,4.23200000e-01,4.23400000e-01,4.23600000e-01,4.23800000e-01,4.24000000e-01,4.24200000e-01,4.24400000e-01,4.24600000e-01,4.24800000e-01,4.25000000e-01,4.25200000e-01,4.25400000e-01,4.25600000e-01,4.25800000e-01,4.26000000e-01,4.26200000e-01,4.26400000e-01,4.26600000e-01,4.26800000e-01,4.27000000e-01,4.27200000e-01,4.27400000e-01,4.27600000e-01,4.27800000e-01,4.28000000e-01,4.28200000e-01,4.28400000e-01,4.28600000e-01,4.28800000e-01,4.29000000e-01,4.29200000e-01,4.29400000e-01,4.29600000e-01,4.29800000e-01,4.30000000e-01,4.30200000e-01,4.30400000e-01,4.30600000e-01,4.30800000e-01,4.31000000e-01,4.31200000e-01,4.31400000e-01,4.31600000e-01,4.31800000e-01,4.32000000e-01,4.32200000e-01,4.32400000e-01,4.32600000e-01,4.32800000e-01,4.33000000e-01,4.33200000e-01,4.33400000e-01,4.33600000e-01,4.33800000e-01,4.34000000e-01,4.34200000e-01,4.34400000e-01,4.34600000e-01,4.34800000e-01,4.35000000e-01,4.35200000e-01,4.35400000e-01,4.35600000e-01,4.35800000e-01,4.36000000e-01,4.36200000e-01,4.36400000e-01,4.36600000e-01,4.36800000e-01,4.37000000e-01,4.37200000e-01,4.37400000e-01,4.37600000e-01,4.37800000e-01,4.38000000e-01,4.38200000e-01,4.38400000e-01,4.38600000e-01,4.38800000e-01,4.39000000e-01,4.39200000e-01,4.39400000e-01,4.39600000e-01,4.39800000e-01,4.40000000e-01,4.40200000e-01,4.40400000e-01,4.40600000e-01,4.40800000e-01,4.41000000e-01,4.41200000e-01,4.41400000e-01,4.41600000e-01,4.41800000e-01,4.42000000e-01,4.42200000e-01,4.42400000e-01,4.42600000e-01,4.42800000e-01,4.43000000e-01,4.43200000e-01,4.43400000e-01,4.43600000e-01,4.43800000e-01,4.44000000e-01,4.44200000e-01,4.44400000e-01,4.44600000e-01,4.44800000e-01,4.45000000e-01,4.45200000e-01,4.45400000e-01,4.45600000e-01,4.45800000e-01,4.46000000e-01,4.46200000e-01,4.46400000e-01,4.46600000e-01,4.46800000e-01,4.47000000e-01,4.47200000e-01,4.47400000e-01,4.47600000e-01,4.47800000e-01,4.48000000e-01,4.48200000e-01,4.48400000e-01,4.48600000e-01,4.48800000e-01,4.49000000e-01,4.49200000e-01,4.49400000e-01,4.49600000e-01,4.49800000e-01,4.50000000e-01,4.50200000e-01,4.50400000e-01,4.50600000e-01,4.50800000e-01,4.51000000e-01,4.51200000e-01,4.51400000e-01,4.51600000e-01,4.51800000e-01,4.52000000e-01,4.52200000e-01,4.52400000e-01,4.52600000e-01,4.52800000e-01,4.53000000e-01,4.53200000e-01,4.53400000e-01,4.53600000e-01,4.53800000e-01,4.54000000e-01,4.54200000e-01,4.54400000e-01,4.54600000e-01,4.54800000e-01,4.55000000e-01,4.55200000e-01,4.55400000e-01,4.55600000e-01,4.55800000e-01,4.56000000e-01,4.56200000e-01,4.56400000e-01,4.56600000e-01,4.56800000e-01,4.57000000e-01,4.57200000e-01,4.57400000e-01,4.57600000e-01,4.57800000e-01,4.58000000e-01,4.58200000e-01,4.58400000e-01,4.58600000e-01,4.58800000e-01,4.59000000e-01,4.59200000e-01,4.59400000e-01,4.59600000e-01,4.59800000e-01,4.60000000e-01,4.60200000e-01,4.60400000e-01,4.60600000e-01,4.60800000e-01,4.61000000e-01,4.61200000e-01,4.61400000e-01,4.61600000e-01,4.61800000e-01,4.62000000e-01,4.62200000e-01,4.62400000e-01,4.62600000e-01,4.62800000e-01,4.63000000e-01,4.63200000e-01,4.63400000e-01,4.63600000e-01,4.63800000e-01,4.64000000e-01,4.64200000e-01,4.64400000e-01,4.64600000e-01,4.64800000e-01,4.65000000e-01,4.65200000e-01,4.65400000e-01,4.65600000e-01,4.65800000e-01,4.66000000e-01,4.66200000e-01,4.66400000e-01,4.66600000e-01,4.66800000e-01,4.67000000e-01,4.67200000e-01,4.67400000e-01,4.67600000e-01,4.67800000e-01,4.68000000e-01,4.68200000e-01,4.68400000e-01,4.68600000e-01,4.68800000e-01,4.69000000e-01,4.69200000e-01,4.69400000e-01,4.69600000e-01,4.69800000e-01,4.70000000e-01,4.70200000e-01,4.70400000e-01,4.70600000e-01,4.70800000e-01,4.71000000e-01,4.71200000e-01,4.71400000e-01,4.71600000e-01,4.71800000e-01,4.72000000e-01,4.72200000e-01,4.72400000e-01,4.72600000e-01,4.72800000e-01,4.73000000e-01,4.73200000e-01,4.73400000e-01,4.73600000e-01,4.73800000e-01,4.74000000e-01,4.74200000e-01,4.74400000e-01,4.74600000e-01,4.74800000e-01,4.75000000e-01,4.75200000e-01,4.75400000e-01,4.75600000e-01,4.75800000e-01,4.76000000e-01,4.76200000e-01,4.76400000e-01,4.76600000e-01,4.76800000e-01,4.77000000e-01,4.77200000e-01,4.77400000e-01,4.77600000e-01,4.77800000e-01,4.78000000e-01,4.78200000e-01,4.78400000e-01,4.78600000e-01,4.78800000e-01,4.79000000e-01,4.79200000e-01,4.79400000e-01,4.79600000e-01,4.79800000e-01,4.80000000e-01,4.80200000e-01,4.80400000e-01,4.80600000e-01,4.80800000e-01,4.81000000e-01,4.81200000e-01,4.81400000e-01,4.81600000e-01,4.81800000e-01,4.82000000e-01,4.82200000e-01,4.82400000e-01,4.82600000e-01,4.82800000e-01,4.83000000e-01,4.83200000e-01,4.83400000e-01,4.83600000e-01,4.83800000e-01,4.84000000e-01,4.84200000e-01,4.84400000e-01,4.84600000e-01,4.84800000e-01,4.85000000e-01,4.85200000e-01,4.85400000e-01,4.85600000e-01,4.85800000e-01,4.86000000e-01,4.86200000e-01,4.86400000e-01,4.86600000e-01,4.86800000e-01,4.87000000e-01,4.87200000e-01,4.87400000e-01,4.87600000e-01,4.87800000e-01,4.88000000e-01,4.88200000e-01,4.88400000e-01,4.88600000e-01,4.88800000e-01,4.89000000e-01,4.89200000e-01,4.89400000e-01,4.89600000e-01,4.89800000e-01,4.90000000e-01,4.90200000e-01,4.90400000e-01,4.90600000e-01,4.90800000e-01,4.91000000e-01,4.91200000e-01,4.91400000e-01,4.91600000e-01,4.91800000e-01,4.92000000e-01,4.92200000e-01,4.92400000e-01,4.92600000e-01,4.92800000e-01,4.93000000e-01,4.93200000e-01,4.93400000e-01,4.93600000e-01,4.93800000e-01,4.94000000e-01,4.94200000e-01,4.94400000e-01,4.94600000e-01,4.94800000e-01,4.95000000e-01,4.95200000e-01,4.95400000e-01,4.95600000e-01,4.95800000e-01,4.96000000e-01,4.96200000e-01,4.96400000e-01,4.96600000e-01,4.96800000e-01,4.97000000e-01,4.97200000e-01,4.97400000e-01,4.97600000e-01,4.97800000e-01,4.98000000e-01,4.98200000e-01,4.98400000e-01,4.98600000e-01,4.98800000e-01,4.99000000e-01,4.99200000e-01,4.99400000e-01,4.99600000e-01,4.99800000e-01,5.00000000e-01,5.00200000e-01,5.00400000e-01,5.00600000e-01,5.00800000e-01,5.01000000e-01,5.01200000e-01,5.01400000e-01,5.01600000e-01,5.01800000e-01,5.02000000e-01,5.02200000e-01,5.02400000e-01,5.02600000e-01,5.02800000e-01,5.03000000e-01,5.03200000e-01,5.03400000e-01,5.03600000e-01,5.03800000e-01,5.04000000e-01,5.04200000e-01,5.04400000e-01,5.04600000e-01,5.04800000e-01,5.05000000e-01,5.05200000e-01,5.05400000e-01,5.05600000e-01,5.05800000e-01,5.06000000e-01,5.06200000e-01,5.06400000e-01,5.06600000e-01,5.06800000e-01,5.07000000e-01,5.07200000e-01,5.07400000e-01,5.07600000e-01,5.07800000e-01,5.08000000e-01,5.08200000e-01,5.08400000e-01,5.08600000e-01,5.08800000e-01,5.09000000e-01,5.09200000e-01,5.09400000e-01,5.09600000e-01,5.09800000e-01,5.10000000e-01,5.10200000e-01,5.10400000e-01,5.10600000e-01,5.10800000e-01,5.11000000e-01,5.11200000e-01,5.11400000e-01,5.11600000e-01,5.11800000e-01,5.12000000e-01,5.12200000e-01,5.12400000e-01,5.12600000e-01,5.12800000e-01,5.13000000e-01,5.13200000e-01,5.13400000e-01,5.13600000e-01,5.13800000e-01,5.14000000e-01,5.14200000e-01,5.14400000e-01,5.14600000e-01,5.14800000e-01,5.15000000e-01,5.15200000e-01,5.15400000e-01,5.15600000e-01,5.15800000e-01,5.16000000e-01,5.16200000e-01,5.16400000e-01,5.16600000e-01,5.16800000e-01,5.17000000e-01,5.17200000e-01,5.17400000e-01,5.17600000e-01,5.17800000e-01,5.18000000e-01,5.18200000e-01,5.18400000e-01,5.18600000e-01,5.18800000e-01,5.19000000e-01,5.19200000e-01,5.19400000e-01,5.19600000e-01,5.19800000e-01,5.20000000e-01,5.20200000e-01,5.20400000e-01,5.20600000e-01,5.20800000e-01,5.21000000e-01,5.21200000e-01,5.21400000e-01,5.21600000e-01,5.21800000e-01,5.22000000e-01,5.22200000e-01,5.22400000e-01,5.22600000e-01,5.22800000e-01,5.23000000e-01,5.23200000e-01,5.23400000e-01,5.23600000e-01,5.23800000e-01,5.24000000e-01,5.24200000e-01,5.24400000e-01,5.24600000e-01,5.24800000e-01,5.25000000e-01,5.25200000e-01,5.25400000e-01,5.25600000e-01,5.25800000e-01,5.26000000e-01,5.26200000e-01,5.26400000e-01,5.26600000e-01,5.26800000e-01,5.27000000e-01,5.27200000e-01,5.27400000e-01,5.27600000e-01,5.27800000e-01,5.28000000e-01,5.28200000e-01,5.28400000e-01,5.28600000e-01,5.28800000e-01,5.29000000e-01,5.29200000e-01,5.29400000e-01,5.29600000e-01,5.29800000e-01,5.30000000e-01,5.30200000e-01,5.30400000e-01,5.30600000e-01,5.30800000e-01,5.31000000e-01,5.31200000e-01,5.31400000e-01,5.31600000e-01,5.31800000e-01,5.32000000e-01,5.32200000e-01,5.32400000e-01,5.32600000e-01,5.32800000e-01,5.33000000e-01,5.33200000e-01,5.33400000e-01,5.33600000e-01,5.33800000e-01,5.34000000e-01,5.34200000e-01,5.34400000e-01,5.34600000e-01,5.34800000e-01,5.35000000e-01,5.35200000e-01,5.35400000e-01,5.35600000e-01,5.35800000e-01,5.36000000e-01,5.36200000e-01,5.36400000e-01,5.36600000e-01,5.36800000e-01,5.37000000e-01,5.37200000e-01,5.37400000e-01,5.37600000e-01,5.37800000e-01,5.38000000e-01,5.38200000e-01,5.38400000e-01,5.38600000e-01,5.38800000e-01,5.39000000e-01,5.39200000e-01,5.39400000e-01,5.39600000e-01,5.39800000e-01,5.40000000e-01,5.40200000e-01,5.40400000e-01,5.40600000e-01,5.40800000e-01,5.41000000e-01,5.41200000e-01,5.41400000e-01,5.41600000e-01,5.41800000e-01,5.42000000e-01,5.42200000e-01,5.42400000e-01,5.42600000e-01,5.42800000e-01,5.43000000e-01,5.43200000e-01,5.43400000e-01,5.43600000e-01,5.43800000e-01,5.44000000e-01,5.44200000e-01,5.44400000e-01,5.44600000e-01,5.44800000e-01,5.45000000e-01,5.45200000e-01,5.45400000e-01,5.45600000e-01,5.45800000e-01,5.46000000e-01,5.46200000e-01,5.46400000e-01,5.46600000e-01,5.46800000e-01,5.47000000e-01,5.47200000e-01,5.47400000e-01,5.47600000e-01,5.47800000e-01,5.48000000e-01,5.48200000e-01,5.48400000e-01,5.48600000e-01,5.48800000e-01,5.49000000e-01,5.49200000e-01,5.49400000e-01,5.49600000e-01,5.49800000e-01,5.50000000e-01,5.50200000e-01,5.50400000e-01,5.50600000e-01,5.50800000e-01,5.51000000e-01,5.51200000e-01,5.51400000e-01,5.51600000e-01,5.51800000e-01,5.52000000e-01,5.52200000e-01,5.52400000e-01,5.52600000e-01,5.52800000e-01,5.53000000e-01,5.53200000e-01,5.53400000e-01,5.53600000e-01,5.53800000e-01,5.54000000e-01,5.54200000e-01,5.54400000e-01,5.54600000e-01,5.54800000e-01,5.55000000e-01,5.55200000e-01,5.55400000e-01,5.55600000e-01,5.55800000e-01,5.56000000e-01,5.56200000e-01,5.56400000e-01,5.56600000e-01,5.56800000e-01,5.57000000e-01,5.57200000e-01,5.57400000e-01,5.57600000e-01,5.57800000e-01,5.58000000e-01,5.58200000e-01,5.58400000e-01,5.58600000e-01,5.58800000e-01,5.59000000e-01,5.59200000e-01,5.59400000e-01,5.59600000e-01,5.59800000e-01,5.60000000e-01,5.60200000e-01,5.60400000e-01,5.60600000e-01,5.60800000e-01,5.61000000e-01,5.61200000e-01,5.61400000e-01,5.61600000e-01,5.61800000e-01,5.62000000e-01,5.62200000e-01,5.62400000e-01,5.62600000e-01,5.62800000e-01,5.63000000e-01,5.63200000e-01,5.63400000e-01,5.63600000e-01,5.63800000e-01,5.64000000e-01,5.64200000e-01,5.64400000e-01,5.64600000e-01,5.64800000e-01,5.65000000e-01,5.65200000e-01,5.65400000e-01,5.65600000e-01,5.65800000e-01,5.66000000e-01,5.66200000e-01,5.66400000e-01,5.66600000e-01,5.66800000e-01,5.67000000e-01,5.67200000e-01,5.67400000e-01,5.67600000e-01,5.67800000e-01,5.68000000e-01,5.68200000e-01,5.68400000e-01,5.68600000e-01,5.68800000e-01,5.69000000e-01,5.69200000e-01,5.69400000e-01,5.69600000e-01,5.69800000e-01,5.70000000e-01,5.70200000e-01,5.70400000e-01,5.70600000e-01,5.70800000e-01,5.71000000e-01,5.71200000e-01,5.71400000e-01,5.71600000e-01,5.71800000e-01,5.72000000e-01,5.72200000e-01,5.72400000e-01,5.72600000e-01,5.72800000e-01,5.73000000e-01,5.73200000e-01,5.73400000e-01,5.73600000e-01,5.73800000e-01,5.74000000e-01,5.74200000e-01,5.74400000e-01,5.74600000e-01,5.74800000e-01,5.75000000e-01,5.75200000e-01,5.75400000e-01,5.75600000e-01,5.75800000e-01,5.76000000e-01,5.76200000e-01,5.76400000e-01,5.76600000e-01,5.76800000e-01,5.77000000e-01,5.77200000e-01,5.77400000e-01,5.77600000e-01,5.77800000e-01,5.78000000e-01,5.78200000e-01,5.78400000e-01,5.78600000e-01,5.78800000e-01,5.79000000e-01,5.79200000e-01,5.79400000e-01,5.79600000e-01,5.79800000e-01,5.80000000e-01,5.80200000e-01,5.80400000e-01,5.80600000e-01,5.80800000e-01,5.81000000e-01,5.81200000e-01,5.81400000e-01,5.81600000e-01,5.81800000e-01,5.82000000e-01,5.82200000e-01,5.82400000e-01,5.82600000e-01,5.82800000e-01,5.83000000e-01,5.83200000e-01,5.83400000e-01,5.83600000e-01,5.83800000e-01,5.84000000e-01,5.84200000e-01,5.84400000e-01,5.84600000e-01,5.84800000e-01,5.85000000e-01,5.85200000e-01,5.85400000e-01,5.85600000e-01,5.85800000e-01,5.86000000e-01,5.86200000e-01,5.86400000e-01,5.86600000e-01,5.86800000e-01,5.87000000e-01,5.87200000e-01,5.87400000e-01,5.87600000e-01,5.87800000e-01,5.88000000e-01,5.88200000e-01,5.88400000e-01,5.88600000e-01,5.88800000e-01,5.89000000e-01,5.89200000e-01,5.89400000e-01,5.89600000e-01,5.89800000e-01,5.90000000e-01,5.90200000e-01,5.90400000e-01,5.90600000e-01,5.90800000e-01,5.91000000e-01,5.91200000e-01,5.91400000e-01,5.91600000e-01,5.91800000e-01,5.92000000e-01,5.92200000e-01,5.92400000e-01,5.92600000e-01,5.92800000e-01,5.93000000e-01,5.93200000e-01,5.93400000e-01,5.93600000e-01,5.93800000e-01,5.94000000e-01,5.94200000e-01,5.94400000e-01,5.94600000e-01,5.94800000e-01,5.95000000e-01,5.95200000e-01,5.95400000e-01,5.95600000e-01,5.95800000e-01,5.96000000e-01,5.96200000e-01,5.96400000e-01,5.96600000e-01,5.96800000e-01,5.97000000e-01,5.97200000e-01,5.97400000e-01,5.97600000e-01,5.97800000e-01,5.98000000e-01,5.98200000e-01,5.98400000e-01,5.98600000e-01,5.98800000e-01,5.99000000e-01,5.99200000e-01,5.99400000e-01,5.99600000e-01,5.99800000e-01,6.00000000e-01,6.00200000e-01,6.00400000e-01,6.00600000e-01,6.00800000e-01,6.01000000e-01,6.01200000e-01,6.01400000e-01,6.01600000e-01,6.01800000e-01,6.02000000e-01,6.02200000e-01,6.02400000e-01,6.02600000e-01,6.02800000e-01,6.03000000e-01,6.03200000e-01,6.03400000e-01,6.03600000e-01,6.03800000e-01,6.04000000e-01,6.04200000e-01,6.04400000e-01,6.04600000e-01,6.04800000e-01,6.05000000e-01,6.05200000e-01,6.05400000e-01,6.05600000e-01,6.05800000e-01,6.06000000e-01,6.06200000e-01,6.06400000e-01,6.06600000e-01,6.06800000e-01,6.07000000e-01,6.07200000e-01,6.07400000e-01,6.07600000e-01,6.07800000e-01,6.08000000e-01,6.08200000e-01,6.08400000e-01,6.08600000e-01,6.08800000e-01,6.09000000e-01,6.09200000e-01,6.09400000e-01,6.09600000e-01,6.09800000e-01,6.10000000e-01,6.10200000e-01,6.10400000e-01,6.10600000e-01,6.10800000e-01,6.11000000e-01,6.11200000e-01,6.11400000e-01,6.11600000e-01,6.11800000e-01,6.12000000e-01,6.12200000e-01,6.12400000e-01,6.12600000e-01,6.12800000e-01,6.13000000e-01,6.13200000e-01,6.13400000e-01,6.13600000e-01,6.13800000e-01,6.14000000e-01,6.14200000e-01,6.14400000e-01,6.14600000e-01,6.14800000e-01,6.15000000e-01,6.15200000e-01,6.15400000e-01,6.15600000e-01,6.15800000e-01,6.16000000e-01,6.16200000e-01,6.16400000e-01,6.16600000e-01,6.16800000e-01,6.17000000e-01,6.17200000e-01,6.17400000e-01,6.17600000e-01,6.17800000e-01,6.18000000e-01,6.18200000e-01,6.18400000e-01,6.18600000e-01,6.18800000e-01,6.19000000e-01,6.19200000e-01,6.19400000e-01,6.19600000e-01,6.19800000e-01,6.20000000e-01,6.20200000e-01,6.20400000e-01,6.20600000e-01,6.20800000e-01,6.21000000e-01,6.21200000e-01,6.21400000e-01,6.21600000e-01,6.21800000e-01,6.22000000e-01,6.22200000e-01,6.22400000e-01,6.22600000e-01,6.22800000e-01,6.23000000e-01,6.23200000e-01,6.23400000e-01,6.23600000e-01,6.23800000e-01,6.24000000e-01,6.24200000e-01,6.24400000e-01,6.24600000e-01,6.24800000e-01,6.25000000e-01,6.25200000e-01,6.25400000e-01,6.25600000e-01,6.25800000e-01,6.26000000e-01,6.26200000e-01,6.26400000e-01,6.26600000e-01,6.26800000e-01,6.27000000e-01,6.27200000e-01,6.27400000e-01,6.27600000e-01,6.27800000e-01,6.28000000e-01,6.28200000e-01,6.28400000e-01,6.28600000e-01,6.28800000e-01,6.29000000e-01,6.29200000e-01,6.29400000e-01,6.29600000e-01,6.29800000e-01,6.30000000e-01,6.30200000e-01,6.30400000e-01,6.30600000e-01,6.30800000e-01,6.31000000e-01,6.31200000e-01,6.31400000e-01,6.31600000e-01,6.31800000e-01,6.32000000e-01,6.32200000e-01,6.32400000e-01,6.32600000e-01,6.32800000e-01,6.33000000e-01,6.33200000e-01,6.33400000e-01,6.33600000e-01,6.33800000e-01,6.34000000e-01,6.34200000e-01,6.34400000e-01,6.34600000e-01,6.34800000e-01,6.35000000e-01,6.35200000e-01,6.35400000e-01,6.35600000e-01,6.35800000e-01,6.36000000e-01,6.36200000e-01,6.36400000e-01,6.36600000e-01,6.36800000e-01,6.37000000e-01,6.37200000e-01,6.37400000e-01,6.37600000e-01,6.37800000e-01,6.38000000e-01,6.38200000e-01,6.38400000e-01,6.38600000e-01,6.38800000e-01,6.39000000e-01,6.39200000e-01,6.39400000e-01,6.39600000e-01,6.39800000e-01,6.40000000e-01,6.40200000e-01,6.40400000e-01,6.40600000e-01,6.40800000e-01,6.41000000e-01,6.41200000e-01,6.41400000e-01,6.41600000e-01,6.41800000e-01,6.42000000e-01,6.42200000e-01,6.42400000e-01,6.42600000e-01,6.42800000e-01,6.43000000e-01,6.43200000e-01,6.43400000e-01,6.43600000e-01,6.43800000e-01,6.44000000e-01,6.44200000e-01,6.44400000e-01,6.44600000e-01,6.44800000e-01,6.45000000e-01,6.45200000e-01,6.45400000e-01,6.45600000e-01,6.45800000e-01,6.46000000e-01,6.46200000e-01,6.46400000e-01,6.46600000e-01,6.46800000e-01,6.47000000e-01,6.47200000e-01,6.47400000e-01,6.47600000e-01,6.47800000e-01,6.48000000e-01,6.48200000e-01,6.48400000e-01,6.48600000e-01,6.48800000e-01,6.49000000e-01,6.49200000e-01,6.49400000e-01,6.49600000e-01,6.49800000e-01,6.50000000e-01,6.50200000e-01,6.50400000e-01,6.50600000e-01,6.50800000e-01,6.51000000e-01,6.51200000e-01,6.51400000e-01,6.51600000e-01,6.51800000e-01,6.52000000e-01,6.52200000e-01,6.52400000e-01,6.52600000e-01,6.52800000e-01,6.53000000e-01,6.53200000e-01,6.53400000e-01,6.53600000e-01,6.53800000e-01,6.54000000e-01,6.54200000e-01,6.54400000e-01,6.54600000e-01,6.54800000e-01,6.55000000e-01,6.55200000e-01,6.55400000e-01,6.55600000e-01,6.55800000e-01,6.56000000e-01,6.56200000e-01,6.56400000e-01,6.56600000e-01,6.56800000e-01,6.57000000e-01,6.57200000e-01,6.57400000e-01,6.57600000e-01,6.57800000e-01,6.58000000e-01,6.58200000e-01,6.58400000e-01,6.58600000e-01,6.58800000e-01,6.59000000e-01,6.59200000e-01,6.59400000e-01,6.59600000e-01,6.59800000e-01,6.60000000e-01,6.60200000e-01,6.60400000e-01,6.60600000e-01,6.60800000e-01,6.61000000e-01,6.61200000e-01,6.61400000e-01,6.61600000e-01,6.61800000e-01,6.62000000e-01,6.62200000e-01,6.62400000e-01,6.62600000e-01,6.62800000e-01,6.63000000e-01,6.63200000e-01,6.63400000e-01,6.63600000e-01,6.63800000e-01,6.64000000e-01,6.64200000e-01,6.64400000e-01,6.64600000e-01,6.64800000e-01,6.65000000e-01,6.65200000e-01,6.65400000e-01,6.65600000e-01,6.65800000e-01,6.66000000e-01,6.66200000e-01,6.66400000e-01,6.66600000e-01,6.66800000e-01,6.67000000e-01,6.67200000e-01,6.67400000e-01,6.67600000e-01,6.67800000e-01,6.68000000e-01,6.68200000e-01,6.68400000e-01,6.68600000e-01,6.68800000e-01,6.69000000e-01,6.69200000e-01,6.69400000e-01,6.69600000e-01,6.69800000e-01,6.70000000e-01,6.70200000e-01,6.70400000e-01,6.70600000e-01,6.70800000e-01,6.71000000e-01,6.71200000e-01,6.71400000e-01,6.71600000e-01,6.71800000e-01,6.72000000e-01,6.72200000e-01,6.72400000e-01,6.72600000e-01,6.72800000e-01,6.73000000e-01,6.73200000e-01,6.73400000e-01,6.73600000e-01,6.73800000e-01,6.74000000e-01,6.74200000e-01,6.74400000e-01,6.74600000e-01,6.74800000e-01,6.75000000e-01,6.75200000e-01,6.75400000e-01,6.75600000e-01,6.75800000e-01,6.76000000e-01,6.76200000e-01,6.76400000e-01,6.76600000e-01,6.76800000e-01,6.77000000e-01,6.77200000e-01,6.77400000e-01,6.77600000e-01,6.77800000e-01,6.78000000e-01,6.78200000e-01,6.78400000e-01,6.78600000e-01,6.78800000e-01,6.79000000e-01,6.79200000e-01,6.79400000e-01,6.79600000e-01,6.79800000e-01,6.80000000e-01,6.80200000e-01,6.80400000e-01,6.80600000e-01,6.80800000e-01,6.81000000e-01,6.81200000e-01,6.81400000e-01,6.81600000e-01,6.81800000e-01,6.82000000e-01,6.82200000e-01,6.82400000e-01,6.82600000e-01,6.82800000e-01,6.83000000e-01,6.83200000e-01,6.83400000e-01,6.83600000e-01,6.83800000e-01,6.84000000e-01,6.84200000e-01,6.84400000e-01,6.84600000e-01,6.84800000e-01,6.85000000e-01,6.85200000e-01,6.85400000e-01,6.85600000e-01,6.85800000e-01,6.86000000e-01,6.86200000e-01,6.86400000e-01,6.86600000e-01,6.86800000e-01,6.87000000e-01,6.87200000e-01,6.87400000e-01,6.87600000e-01,6.87800000e-01,6.88000000e-01,6.88200000e-01,6.88400000e-01,6.88600000e-01,6.88800000e-01,6.89000000e-01,6.89200000e-01,6.89400000e-01,6.89600000e-01,6.89800000e-01,6.90000000e-01,6.90200000e-01,6.90400000e-01,6.90600000e-01,6.90800000e-01,6.91000000e-01,6.91200000e-01,6.91400000e-01,6.91600000e-01,6.91800000e-01,6.92000000e-01,6.92200000e-01,6.92400000e-01,6.92600000e-01,6.92800000e-01,6.93000000e-01,6.93200000e-01,6.93400000e-01,6.93600000e-01,6.93800000e-01,6.94000000e-01,6.94200000e-01,6.94400000e-01,6.94600000e-01,6.94800000e-01,6.95000000e-01,6.95200000e-01,6.95400000e-01,6.95600000e-01,6.95800000e-01,6.96000000e-01,6.96200000e-01,6.96400000e-01,6.96600000e-01,6.96800000e-01,6.97000000e-01,6.97200000e-01,6.97400000e-01,6.97600000e-01,6.97800000e-01,6.98000000e-01,6.98200000e-01,6.98400000e-01,6.98600000e-01,6.98800000e-01,6.99000000e-01,6.99200000e-01,6.99400000e-01,6.99600000e-01,6.99800000e-01,7.00000000e-01,7.00200000e-01,7.00400000e-01,7.00600000e-01,7.00800000e-01,7.01000000e-01,7.01200000e-01,7.01400000e-01,7.01600000e-01,7.01800000e-01,7.02000000e-01,7.02200000e-01,7.02400000e-01,7.02600000e-01,7.02800000e-01,7.03000000e-01,7.03200000e-01,7.03400000e-01,7.03600000e-01,7.03800000e-01,7.04000000e-01,7.04200000e-01,7.04400000e-01,7.04600000e-01,7.04800000e-01,7.05000000e-01,7.05200000e-01,7.05400000e-01,7.05600000e-01,7.05800000e-01,7.06000000e-01,7.06200000e-01,7.06400000e-01,7.06600000e-01,7.06800000e-01,7.07000000e-01,7.07200000e-01,7.07400000e-01,7.07600000e-01,7.07800000e-01,7.08000000e-01,7.08200000e-01,7.08400000e-01,7.08600000e-01,7.08800000e-01,7.09000000e-01,7.09200000e-01,7.09400000e-01,7.09600000e-01,7.09800000e-01,7.10000000e-01,7.10200000e-01,7.10400000e-01,7.10600000e-01,7.10800000e-01,7.11000000e-01,7.11200000e-01,7.11400000e-01,7.11600000e-01,7.11800000e-01,7.12000000e-01,7.12200000e-01,7.12400000e-01,7.12600000e-01,7.12800000e-01,7.13000000e-01,7.13200000e-01,7.13400000e-01,7.13600000e-01,7.13800000e-01,7.14000000e-01,7.14200000e-01,7.14400000e-01,7.14600000e-01,7.14800000e-01,7.15000000e-01,7.15200000e-01,7.15400000e-01,7.15600000e-01,7.15800000e-01,7.16000000e-01,7.16200000e-01,7.16400000e-01,7.16600000e-01,7.16800000e-01,7.17000000e-01,7.17200000e-01,7.17400000e-01,7.17600000e-01,7.17800000e-01,7.18000000e-01,7.18200000e-01,7.18400000e-01,7.18600000e-01,7.18800000e-01,7.19000000e-01,7.19200000e-01,7.19400000e-01,7.19600000e-01,7.19800000e-01,7.20000000e-01,7.20200000e-01,7.20400000e-01,7.20600000e-01,7.20800000e-01,7.21000000e-01,7.21200000e-01,7.21400000e-01,7.21600000e-01,7.21800000e-01,7.22000000e-01,7.22200000e-01,7.22400000e-01,7.22600000e-01,7.22800000e-01,7.23000000e-01,7.23200000e-01,7.23400000e-01,7.23600000e-01,7.23800000e-01,7.24000000e-01,7.24200000e-01,7.24400000e-01,7.24600000e-01,7.24800000e-01,7.25000000e-01,7.25200000e-01,7.25400000e-01,7.25600000e-01,7.25800000e-01,7.26000000e-01,7.26200000e-01,7.26400000e-01,7.26600000e-01,7.26800000e-01,7.27000000e-01,7.27200000e-01,7.27400000e-01,7.27600000e-01,7.27800000e-01,7.28000000e-01,7.28200000e-01,7.28400000e-01,7.28600000e-01,7.28800000e-01,7.29000000e-01,7.29200000e-01,7.29400000e-01,7.29600000e-01,7.29800000e-01,7.30000000e-01,7.30200000e-01,7.30400000e-01,7.30600000e-01,7.30800000e-01,7.31000000e-01,7.31200000e-01,7.31400000e-01,7.31600000e-01,7.31800000e-01,7.32000000e-01,7.32200000e-01,7.32400000e-01,7.32600000e-01,7.32800000e-01,7.33000000e-01,7.33200000e-01,7.33400000e-01,7.33600000e-01,7.33800000e-01,7.34000000e-01,7.34200000e-01,7.34400000e-01,7.34600000e-01,7.34800000e-01,7.35000000e-01,7.35200000e-01,7.35400000e-01,7.35600000e-01,7.35800000e-01,7.36000000e-01,7.36200000e-01,7.36400000e-01,7.36600000e-01,7.36800000e-01,7.37000000e-01,7.37200000e-01,7.37400000e-01,7.37600000e-01,7.37800000e-01,7.38000000e-01,7.38200000e-01,7.38400000e-01,7.38600000e-01,7.38800000e-01,7.39000000e-01,7.39200000e-01,7.39400000e-01,7.39600000e-01,7.39800000e-01,7.40000000e-01,7.40200000e-01,7.40400000e-01,7.40600000e-01,7.40800000e-01,7.41000000e-01,7.41200000e-01,7.41400000e-01,7.41600000e-01,7.41800000e-01,7.42000000e-01,7.42200000e-01,7.42400000e-01,7.42600000e-01,7.42800000e-01,7.43000000e-01,7.43200000e-01,7.43400000e-01,7.43600000e-01,7.43800000e-01,7.44000000e-01,7.44200000e-01,7.44400000e-01,7.44600000e-01,7.44800000e-01,7.45000000e-01,7.45200000e-01,7.45400000e-01,7.45600000e-01,7.45800000e-01,7.46000000e-01,7.46200000e-01,7.46400000e-01,7.46600000e-01,7.46800000e-01,7.47000000e-01,7.47200000e-01,7.47400000e-01,7.47600000e-01,7.47800000e-01,7.48000000e-01,7.48200000e-01,7.48400000e-01,7.48600000e-01,7.48800000e-01,7.49000000e-01,7.49200000e-01,7.49400000e-01,7.49600000e-01,7.49800000e-01,7.50000000e-01,7.50200000e-01,7.50400000e-01,7.50600000e-01,7.50800000e-01,7.51000000e-01,7.51200000e-01,7.51400000e-01,7.51600000e-01,7.51800000e-01,7.52000000e-01,7.52200000e-01,7.52400000e-01,7.52600000e-01,7.52800000e-01,7.53000000e-01,7.53200000e-01,7.53400000e-01,7.53600000e-01,7.53800000e-01,7.54000000e-01,7.54200000e-01,7.54400000e-01,7.54600000e-01,7.54800000e-01,7.55000000e-01,7.55200000e-01,7.55400000e-01,7.55600000e-01,7.55800000e-01,7.56000000e-01,7.56200000e-01,7.56400000e-01,7.56600000e-01,7.56800000e-01,7.57000000e-01,7.57200000e-01,7.57400000e-01,7.57600000e-01,7.57800000e-01,7.58000000e-01,7.58200000e-01,7.58400000e-01,7.58600000e-01,7.58800000e-01,7.59000000e-01,7.59200000e-01,7.59400000e-01,7.59600000e-01,7.59800000e-01,7.60000000e-01,7.60200000e-01,7.60400000e-01,7.60600000e-01,7.60800000e-01,7.61000000e-01,7.61200000e-01,7.61400000e-01,7.61600000e-01,7.61800000e-01,7.62000000e-01,7.62200000e-01,7.62400000e-01,7.62600000e-01,7.62800000e-01,7.63000000e-01,7.63200000e-01,7.63400000e-01,7.63600000e-01,7.63800000e-01,7.64000000e-01,7.64200000e-01,7.64400000e-01,7.64600000e-01,7.64800000e-01,7.65000000e-01,7.65200000e-01,7.65400000e-01,7.65600000e-01,7.65800000e-01,7.66000000e-01,7.66200000e-01,7.66400000e-01,7.66600000e-01,7.66800000e-01,7.67000000e-01,7.67200000e-01,7.67400000e-01,7.67600000e-01,7.67800000e-01,7.68000000e-01,7.68200000e-01,7.68400000e-01,7.68600000e-01,7.68800000e-01,7.69000000e-01,7.69200000e-01,7.69400000e-01,7.69600000e-01,7.69800000e-01,7.70000000e-01,7.70200000e-01,7.70400000e-01,7.70600000e-01,7.70800000e-01,7.71000000e-01,7.71200000e-01,7.71400000e-01,7.71600000e-01,7.71800000e-01,7.72000000e-01,7.72200000e-01,7.72400000e-01,7.72600000e-01,7.72800000e-01,7.73000000e-01,7.73200000e-01,7.73400000e-01,7.73600000e-01,7.73800000e-01,7.74000000e-01,7.74200000e-01,7.74400000e-01,7.74600000e-01,7.74800000e-01,7.75000000e-01,7.75200000e-01,7.75400000e-01,7.75600000e-01,7.75800000e-01,7.76000000e-01,7.76200000e-01,7.76400000e-01,7.76600000e-01,7.76800000e-01,7.77000000e-01,7.77200000e-01,7.77400000e-01,7.77600000e-01,7.77800000e-01,7.78000000e-01,7.78200000e-01,7.78400000e-01,7.78600000e-01,7.78800000e-01,7.79000000e-01,7.79200000e-01,7.79400000e-01,7.79600000e-01,7.79800000e-01,7.80000000e-01,7.80200000e-01,7.80400000e-01,7.80600000e-01,7.80800000e-01,7.81000000e-01,7.81200000e-01,7.81400000e-01,7.81600000e-01,7.81800000e-01,7.82000000e-01,7.82200000e-01,7.82400000e-01,7.82600000e-01,7.82800000e-01,7.83000000e-01,7.83200000e-01,7.83400000e-01,7.83600000e-01,7.83800000e-01,7.84000000e-01,7.84200000e-01,7.84400000e-01,7.84600000e-01,7.84800000e-01,7.85000000e-01,7.85200000e-01,7.85400000e-01,7.85600000e-01,7.85800000e-01,7.86000000e-01,7.86200000e-01,7.86400000e-01,7.86600000e-01,7.86800000e-01,7.87000000e-01,7.87200000e-01,7.87400000e-01,7.87600000e-01,7.87800000e-01,7.88000000e-01,7.88200000e-01,7.88400000e-01,7.88600000e-01,7.88800000e-01,7.89000000e-01,7.89200000e-01,7.89400000e-01,7.89600000e-01,7.89800000e-01,7.90000000e-01,7.90200000e-01,7.90400000e-01,7.90600000e-01,7.90800000e-01,7.91000000e-01,7.91200000e-01,7.91400000e-01,7.91600000e-01,7.91800000e-01,7.92000000e-01,7.92200000e-01,7.92400000e-01,7.92600000e-01,7.92800000e-01,7.93000000e-01,7.93200000e-01,7.93400000e-01,7.93600000e-01,7.93800000e-01,7.94000000e-01,7.94200000e-01,7.94400000e-01,7.94600000e-01,7.94800000e-01,7.95000000e-01,7.95200000e-01,7.95400000e-01,7.95600000e-01,7.95800000e-01,7.96000000e-01,7.96200000e-01,7.96400000e-01,7.96600000e-01,7.96800000e-01,7.97000000e-01,7.97200000e-01,7.97400000e-01,7.97600000e-01,7.97800000e-01,7.98000000e-01,7.98200000e-01,7.98400000e-01,7.98600000e-01,7.98800000e-01,7.99000000e-01,7.99200000e-01,7.99400000e-01,7.99600000e-01,7.99800000e-01,8.00000000e-01,8.00200000e-01,8.00400000e-01,8.00600000e-01,8.00800000e-01,8.01000000e-01,8.01200000e-01,8.01400000e-01,8.01600000e-01,8.01800000e-01,8.02000000e-01,8.02200000e-01,8.02400000e-01,8.02600000e-01,8.02800000e-01,8.03000000e-01,8.03200000e-01,8.03400000e-01,8.03600000e-01,8.03800000e-01,8.04000000e-01,8.04200000e-01,8.04400000e-01,8.04600000e-01,8.04800000e-01,8.05000000e-01,8.05200000e-01,8.05400000e-01,8.05600000e-01,8.05800000e-01,8.06000000e-01,8.06200000e-01,8.06400000e-01,8.06600000e-01,8.06800000e-01,8.07000000e-01,8.07200000e-01,8.07400000e-01,8.07600000e-01,8.07800000e-01,8.08000000e-01,8.08200000e-01,8.08400000e-01,8.08600000e-01,8.08800000e-01,8.09000000e-01,8.09200000e-01,8.09400000e-01,8.09600000e-01,8.09800000e-01,8.10000000e-01,8.10200000e-01,8.10400000e-01,8.10600000e-01,8.10800000e-01,8.11000000e-01,8.11200000e-01,8.11400000e-01,8.11600000e-01,8.11800000e-01,8.12000000e-01,8.12200000e-01,8.12400000e-01,8.12600000e-01,8.12800000e-01,8.13000000e-01,8.13200000e-01,8.13400000e-01,8.13600000e-01,8.13800000e-01,8.14000000e-01,8.14200000e-01,8.14400000e-01,8.14600000e-01,8.14800000e-01,8.15000000e-01,8.15200000e-01,8.15400000e-01,8.15600000e-01,8.15800000e-01,8.16000000e-01,8.16200000e-01,8.16400000e-01,8.16600000e-01,8.16800000e-01,8.17000000e-01,8.17200000e-01,8.17400000e-01,8.17600000e-01,8.17800000e-01,8.18000000e-01,8.18200000e-01,8.18400000e-01,8.18600000e-01,8.18800000e-01,8.19000000e-01,8.19200000e-01,8.19400000e-01,8.19600000e-01,8.19800000e-01,8.20000000e-01,8.20200000e-01,8.20400000e-01,8.20600000e-01,8.20800000e-01,8.21000000e-01,8.21200000e-01,8.21400000e-01,8.21600000e-01,8.21800000e-01,8.22000000e-01,8.22200000e-01,8.22400000e-01,8.22600000e-01,8.22800000e-01,8.23000000e-01,8.23200000e-01,8.23400000e-01,8.23600000e-01,8.23800000e-01,8.24000000e-01,8.24200000e-01,8.24400000e-01,8.24600000e-01,8.24800000e-01,8.25000000e-01,8.25200000e-01,8.25400000e-01,8.25600000e-01,8.25800000e-01,8.26000000e-01,8.26200000e-01,8.26400000e-01,8.26600000e-01,8.26800000e-01,8.27000000e-01,8.27200000e-01,8.27400000e-01,8.27600000e-01,8.27800000e-01,8.28000000e-01,8.28200000e-01,8.28400000e-01,8.28600000e-01,8.28800000e-01,8.29000000e-01,8.29200000e-01,8.29400000e-01,8.29600000e-01,8.29800000e-01,8.30000000e-01,8.30200000e-01,8.30400000e-01,8.30600000e-01,8.30800000e-01,8.31000000e-01,8.31200000e-01,8.31400000e-01,8.31600000e-01,8.31800000e-01,8.32000000e-01,8.32200000e-01,8.32400000e-01,8.32600000e-01,8.32800000e-01,8.33000000e-01,8.33200000e-01,8.33400000e-01,8.33600000e-01,8.33800000e-01,8.34000000e-01,8.34200000e-01,8.34400000e-01,8.34600000e-01,8.34800000e-01,8.35000000e-01,8.35200000e-01,8.35400000e-01,8.35600000e-01,8.35800000e-01,8.36000000e-01,8.36200000e-01,8.36400000e-01,8.36600000e-01,8.36800000e-01,8.37000000e-01,8.37200000e-01,8.37400000e-01,8.37600000e-01,8.37800000e-01,8.38000000e-01,8.38200000e-01,8.38400000e-01,8.38600000e-01,8.38800000e-01,8.39000000e-01,8.39200000e-01,8.39400000e-01,8.39600000e-01,8.39800000e-01,8.40000000e-01,8.40200000e-01,8.40400000e-01,8.40600000e-01,8.40800000e-01,8.41000000e-01,8.41200000e-01,8.41400000e-01,8.41600000e-01,8.41800000e-01,8.42000000e-01,8.42200000e-01,8.42400000e-01,8.42600000e-01,8.42800000e-01,8.43000000e-01,8.43200000e-01,8.43400000e-01,8.43600000e-01,8.43800000e-01,8.44000000e-01,8.44200000e-01,8.44400000e-01,8.44600000e-01,8.44800000e-01,8.45000000e-01,8.45200000e-01,8.45400000e-01,8.45600000e-01,8.45800000e-01,8.46000000e-01,8.46200000e-01,8.46400000e-01,8.46600000e-01,8.46800000e-01,8.47000000e-01,8.47200000e-01,8.47400000e-01,8.47600000e-01,8.47800000e-01,8.48000000e-01,8.48200000e-01,8.48400000e-01,8.48600000e-01,8.48800000e-01,8.49000000e-01,8.49200000e-01,8.49400000e-01,8.49600000e-01,8.49800000e-01,8.50000000e-01,8.50200000e-01,8.50400000e-01,8.50600000e-01,8.50800000e-01,8.51000000e-01,8.51200000e-01,8.51400000e-01,8.51600000e-01,8.51800000e-01,8.52000000e-01,8.52200000e-01,8.52400000e-01,8.52600000e-01,8.52800000e-01,8.53000000e-01,8.53200000e-01,8.53400000e-01,8.53600000e-01,8.53800000e-01,8.54000000e-01,8.54200000e-01,8.54400000e-01,8.54600000e-01,8.54800000e-01,8.55000000e-01,8.55200000e-01,8.55400000e-01,8.55600000e-01,8.55800000e-01,8.56000000e-01,8.56200000e-01,8.56400000e-01,8.56600000e-01,8.56800000e-01,8.57000000e-01,8.57200000e-01,8.57400000e-01,8.57600000e-01,8.57800000e-01,8.58000000e-01,8.58200000e-01,8.58400000e-01,8.58600000e-01,8.58800000e-01,8.59000000e-01,8.59200000e-01,8.59400000e-01,8.59600000e-01,8.59800000e-01,8.60000000e-01,8.60200000e-01,8.60400000e-01,8.60600000e-01,8.60800000e-01,8.61000000e-01,8.61200000e-01,8.61400000e-01,8.61600000e-01,8.61800000e-01,8.62000000e-01,8.62200000e-01,8.62400000e-01,8.62600000e-01,8.62800000e-01,8.63000000e-01,8.63200000e-01,8.63400000e-01,8.63600000e-01,8.63800000e-01,8.64000000e-01,8.64200000e-01,8.64400000e-01,8.64600000e-01,8.64800000e-01,8.65000000e-01,8.65200000e-01,8.65400000e-01,8.65600000e-01,8.65800000e-01,8.66000000e-01,8.66200000e-01,8.66400000e-01,8.66600000e-01,8.66800000e-01,8.67000000e-01,8.67200000e-01,8.67400000e-01,8.67600000e-01,8.67800000e-01,8.68000000e-01,8.68200000e-01,8.68400000e-01,8.68600000e-01,8.68800000e-01,8.69000000e-01,8.69200000e-01,8.69400000e-01,8.69600000e-01,8.69800000e-01,8.70000000e-01,8.70200000e-01,8.70400000e-01,8.70600000e-01,8.70800000e-01,8.71000000e-01,8.71200000e-01,8.71400000e-01,8.71600000e-01,8.71800000e-01,8.72000000e-01,8.72200000e-01,8.72400000e-01,8.72600000e-01,8.72800000e-01,8.73000000e-01,8.73200000e-01,8.73400000e-01,8.73600000e-01,8.73800000e-01,8.74000000e-01,8.74200000e-01,8.74400000e-01,8.74600000e-01,8.74800000e-01,8.75000000e-01,8.75200000e-01,8.75400000e-01,8.75600000e-01,8.75800000e-01,8.76000000e-01,8.76200000e-01,8.76400000e-01,8.76600000e-01,8.76800000e-01,8.77000000e-01,8.77200000e-01,8.77400000e-01,8.77600000e-01,8.77800000e-01,8.78000000e-01,8.78200000e-01,8.78400000e-01,8.78600000e-01,8.78800000e-01,8.79000000e-01,8.79200000e-01,8.79400000e-01,8.79600000e-01,8.79800000e-01,8.80000000e-01,8.80200000e-01,8.80400000e-01,8.80600000e-01,8.80800000e-01,8.81000000e-01,8.81200000e-01,8.81400000e-01,8.81600000e-01,8.81800000e-01,8.82000000e-01,8.82200000e-01,8.82400000e-01,8.82600000e-01,8.82800000e-01,8.83000000e-01,8.83200000e-01,8.83400000e-01,8.83600000e-01,8.83800000e-01,8.84000000e-01,8.84200000e-01,8.84400000e-01,8.84600000e-01,8.84800000e-01,8.85000000e-01,8.85200000e-01,8.85400000e-01,8.85600000e-01,8.85800000e-01,8.86000000e-01,8.86200000e-01,8.86400000e-01,8.86600000e-01,8.86800000e-01,8.87000000e-01,8.87200000e-01,8.87400000e-01,8.87600000e-01,8.87800000e-01,8.88000000e-01,8.88200000e-01,8.88400000e-01,8.88600000e-01,8.88800000e-01,8.89000000e-01,8.89200000e-01,8.89400000e-01,8.89600000e-01,8.89800000e-01,8.90000000e-01,8.90200000e-01,8.90400000e-01,8.90600000e-01,8.90800000e-01,8.91000000e-01,8.91200000e-01,8.91400000e-01,8.91600000e-01,8.91800000e-01,8.92000000e-01,8.92200000e-01,8.92400000e-01,8.92600000e-01,8.92800000e-01,8.93000000e-01,8.93200000e-01,8.93400000e-01,8.93600000e-01,8.93800000e-01,8.94000000e-01,8.94200000e-01,8.94400000e-01,8.94600000e-01,8.94800000e-01,8.95000000e-01,8.95200000e-01,8.95400000e-01,8.95600000e-01,8.95800000e-01,8.96000000e-01,8.96200000e-01,8.96400000e-01,8.96600000e-01,8.96800000e-01,8.97000000e-01,8.97200000e-01,8.97400000e-01,8.97600000e-01,8.97800000e-01,8.98000000e-01,8.98200000e-01,8.98400000e-01,8.98600000e-01,8.98800000e-01,8.99000000e-01,8.99200000e-01,8.99400000e-01,8.99600000e-01,8.99800000e-01,9.00000000e-01,9.00200000e-01,9.00400000e-01,9.00600000e-01,9.00800000e-01,9.01000000e-01,9.01200000e-01,9.01400000e-01,9.01600000e-01,9.01800000e-01,9.02000000e-01,9.02200000e-01,9.02400000e-01,9.02600000e-01,9.02800000e-01,9.03000000e-01,9.03200000e-01,9.03400000e-01,9.03600000e-01,9.03800000e-01,9.04000000e-01,9.04200000e-01,9.04400000e-01,9.04600000e-01,9.04800000e-01,9.05000000e-01,9.05200000e-01,9.05400000e-01,9.05600000e-01,9.05800000e-01,9.06000000e-01,9.06200000e-01,9.06400000e-01,9.06600000e-01,9.06800000e-01,9.07000000e-01,9.07200000e-01,9.07400000e-01,9.07600000e-01,9.07800000e-01,9.08000000e-01,9.08200000e-01,9.08400000e-01,9.08600000e-01,9.08800000e-01,9.09000000e-01,9.09200000e-01,9.09400000e-01,9.09600000e-01,9.09800000e-01,9.10000000e-01,9.10200000e-01,9.10400000e-01,9.10600000e-01,9.10800000e-01,9.11000000e-01,9.11200000e-01,9.11400000e-01,9.11600000e-01,9.11800000e-01,9.12000000e-01,9.12200000e-01,9.12400000e-01,9.12600000e-01,9.12800000e-01,9.13000000e-01,9.13200000e-01,9.13400000e-01,9.13600000e-01,9.13800000e-01,9.14000000e-01,9.14200000e-01,9.14400000e-01,9.14600000e-01,9.14800000e-01,9.15000000e-01,9.15200000e-01,9.15400000e-01,9.15600000e-01,9.15800000e-01,9.16000000e-01,9.16200000e-01,9.16400000e-01,9.16600000e-01,9.16800000e-01,9.17000000e-01,9.17200000e-01,9.17400000e-01,9.17600000e-01,9.17800000e-01,9.18000000e-01,9.18200000e-01,9.18400000e-01,9.18600000e-01,9.18800000e-01,9.19000000e-01,9.19200000e-01,9.19400000e-01,9.19600000e-01,9.19800000e-01,9.20000000e-01,9.20200000e-01,9.20400000e-01,9.20600000e-01,9.20800000e-01,9.21000000e-01,9.21200000e-01,9.21400000e-01,9.21600000e-01,9.21800000e-01,9.22000000e-01,9.22200000e-01,9.22400000e-01,9.22600000e-01,9.22800000e-01,9.23000000e-01,9.23200000e-01,9.23400000e-01,9.23600000e-01,9.23800000e-01,9.24000000e-01,9.24200000e-01,9.24400000e-01,9.24600000e-01,9.24800000e-01,9.25000000e-01,9.25200000e-01,9.25400000e-01,9.25600000e-01,9.25800000e-01,9.26000000e-01,9.26200000e-01,9.26400000e-01,9.26600000e-01,9.26800000e-01,9.27000000e-01,9.27200000e-01,9.27400000e-01,9.27600000e-01,9.27800000e-01,9.28000000e-01,9.28200000e-01,9.28400000e-01,9.28600000e-01,9.28800000e-01,9.29000000e-01,9.29200000e-01,9.29400000e-01,9.29600000e-01,9.29800000e-01,9.30000000e-01,9.30200000e-01,9.30400000e-01,9.30600000e-01,9.30800000e-01,9.31000000e-01,9.31200000e-01,9.31400000e-01,9.31600000e-01,9.31800000e-01,9.32000000e-01,9.32200000e-01,9.32400000e-01,9.32600000e-01,9.32800000e-01,9.33000000e-01,9.33200000e-01,9.33400000e-01,9.33600000e-01,9.33800000e-01,9.34000000e-01,9.34200000e-01,9.34400000e-01,9.34600000e-01,9.34800000e-01,9.35000000e-01,9.35200000e-01,9.35400000e-01,9.35600000e-01,9.35800000e-01,9.36000000e-01,9.36200000e-01,9.36400000e-01,9.36600000e-01,9.36800000e-01,9.37000000e-01,9.37200000e-01,9.37400000e-01,9.37600000e-01,9.37800000e-01,9.38000000e-01,9.38200000e-01,9.38400000e-01,9.38600000e-01,9.38800000e-01,9.39000000e-01,9.39200000e-01,9.39400000e-01,9.39600000e-01,9.39800000e-01,9.40000000e-01,9.40200000e-01,9.40400000e-01,9.40600000e-01,9.40800000e-01,9.41000000e-01,9.41200000e-01,9.41400000e-01,9.41600000e-01,9.41800000e-01,9.42000000e-01,9.42200000e-01,9.42400000e-01,9.42600000e-01,9.42800000e-01,9.43000000e-01,9.43200000e-01,9.43400000e-01,9.43600000e-01,9.43800000e-01,9.44000000e-01,9.44200000e-01,9.44400000e-01,9.44600000e-01,9.44800000e-01,9.45000000e-01,9.45200000e-01,9.45400000e-01,9.45600000e-01,9.45800000e-01,9.46000000e-01,9.46200000e-01,9.46400000e-01,9.46600000e-01,9.46800000e-01,9.47000000e-01,9.47200000e-01,9.47400000e-01,9.47600000e-01,9.47800000e-01,9.48000000e-01,9.48200000e-01,9.48400000e-01,9.48600000e-01,9.48800000e-01,9.49000000e-01,9.49200000e-01,9.49400000e-01,9.49600000e-01,9.49800000e-01,9.50000000e-01,9.50200000e-01,9.50400000e-01,9.50600000e-01,9.50800000e-01,9.51000000e-01,9.51200000e-01,9.51400000e-01,9.51600000e-01,9.51800000e-01,9.52000000e-01,9.52200000e-01,9.52400000e-01,9.52600000e-01,9.52800000e-01,9.53000000e-01,9.53200000e-01,9.53400000e-01,9.53600000e-01,9.53800000e-01,9.54000000e-01,9.54200000e-01,9.54400000e-01,9.54600000e-01,9.54800000e-01,9.55000000e-01,9.55200000e-01,9.55400000e-01,9.55600000e-01,9.55800000e-01,9.56000000e-01,9.56200000e-01,9.56400000e-01,9.56600000e-01,9.56800000e-01,9.57000000e-01,9.57200000e-01,9.57400000e-01,9.57600000e-01,9.57800000e-01,9.58000000e-01,9.58200000e-01,9.58400000e-01,9.58600000e-01,9.58800000e-01,9.59000000e-01,9.59200000e-01,9.59400000e-01,9.59600000e-01,9.59800000e-01,9.60000000e-01,9.60200000e-01,9.60400000e-01,9.60600000e-01,9.60800000e-01,9.61000000e-01,9.61200000e-01,9.61400000e-01,9.61600000e-01,9.61800000e-01,9.62000000e-01,9.62200000e-01,9.62400000e-01,9.62600000e-01,9.62800000e-01,9.63000000e-01,9.63200000e-01,9.63400000e-01,9.63600000e-01,9.63800000e-01,9.64000000e-01,9.64200000e-01,9.64400000e-01,9.64600000e-01,9.64800000e-01,9.65000000e-01,9.65200000e-01,9.65400000e-01,9.65600000e-01,9.65800000e-01,9.66000000e-01,9.66200000e-01,9.66400000e-01,9.66600000e-01,9.66800000e-01,9.67000000e-01,9.67200000e-01,9.67400000e-01,9.67600000e-01,9.67800000e-01,9.68000000e-01,9.68200000e-01,9.68400000e-01,9.68600000e-01,9.68800000e-01,9.69000000e-01,9.69200000e-01,9.69400000e-01,9.69600000e-01,9.69800000e-01,9.70000000e-01,9.70200000e-01,9.70400000e-01,9.70600000e-01,9.70800000e-01,9.71000000e-01,9.71200000e-01,9.71400000e-01,9.71600000e-01,9.71800000e-01,9.72000000e-01,9.72200000e-01,9.72400000e-01,9.72600000e-01,9.72800000e-01,9.73000000e-01,9.73200000e-01,9.73400000e-01,9.73600000e-01,9.73800000e-01,9.74000000e-01,9.74200000e-01,9.74400000e-01,9.74600000e-01,9.74800000e-01,9.75000000e-01,9.75200000e-01,9.75400000e-01,9.75600000e-01,9.75800000e-01,9.76000000e-01,9.76200000e-01,9.76400000e-01,9.76600000e-01,9.76800000e-01,9.77000000e-01,9.77200000e-01,9.77400000e-01,9.77600000e-01,9.77800000e-01,9.78000000e-01,9.78200000e-01,9.78400000e-01,9.78600000e-01,9.78800000e-01,9.79000000e-01,9.79200000e-01,9.79400000e-01,9.79600000e-01,9.79800000e-01,9.80000000e-01,9.80200000e-01,9.80400000e-01,9.80600000e-01,9.80800000e-01,9.81000000e-01,9.81200000e-01,9.81400000e-01,9.81600000e-01,9.81800000e-01,9.82000000e-01,9.82200000e-01,9.82400000e-01,9.82600000e-01,9.82800000e-01,9.83000000e-01,9.83200000e-01,9.83400000e-01,9.83600000e-01,9.83800000e-01,9.84000000e-01,9.84200000e-01,9.84400000e-01,9.84600000e-01,9.84800000e-01,9.85000000e-01,9.85200000e-01,9.85400000e-01,9.85600000e-01,9.85800000e-01,9.86000000e-01,9.86200000e-01,9.86400000e-01,9.86600000e-01,9.86800000e-01,9.87000000e-01,9.87200000e-01,9.87400000e-01,9.87600000e-01,9.87800000e-01,9.88000000e-01,9.88200000e-01,9.88400000e-01,9.88600000e-01,9.88800000e-01,9.89000000e-01,9.89200000e-01,9.89400000e-01,9.89600000e-01,9.89800000e-01,9.90000000e-01,9.90200000e-01,9.90400000e-01,9.90600000e-01,9.90800000e-01,9.91000000e-01,9.91200000e-01,9.91400000e-01,9.91600000e-01,9.91800000e-01,9.92000000e-01,9.92200000e-01,9.92400000e-01,9.92600000e-01,9.92800000e-01,9.93000000e-01,9.93200000e-01,9.93400000e-01,9.93600000e-01,9.93800000e-01,9.94000000e-01,9.94200000e-01,9.94400000e-01,9.94600000e-01,9.94800000e-01,9.95000000e-01,9.95200000e-01,9.95400000e-01,9.95600000e-01,9.95800000e-01,9.96000000e-01,9.96200000e-01,9.96400000e-01,9.96600000e-01,9.96800000e-01,9.97000000e-01,9.97200000e-01,9.97400000e-01,9.97600000e-01,9.97800000e-01,9.98000000e-01,9.98200000e-01,9.98400000e-01,9.98600000e-01,9.98800000e-01,9.99000000e-01,9.99200000e-01,9.99400000e-01,9.99600000e-01,9.99800000e-01,1.00000000e+00,1.00020000e+00,1.00040000e+00,1.00060000e+00,1.00080000e+00,1.00100000e+00,1.00120000e+00,1.00140000e+00,1.00160000e+00,1.00180000e+00,1.00200000e+00,1.00220000e+00,1.00240000e+00,1.00260000e+00,1.00280000e+00,1.00300000e+00,1.00320000e+00,1.00340000e+00,1.00360000e+00,1.00380000e+00,1.00400000e+00,1.00420000e+00,1.00440000e+00,1.00460000e+00,1.00480000e+00,1.00500000e+00,1.00520000e+00,1.00540000e+00,1.00560000e+00,1.00580000e+00,1.00600000e+00,1.00620000e+00,1.00640000e+00,1.00660000e+00,1.00680000e+00,1.00700000e+00,1.00720000e+00,1.00740000e+00,1.00760000e+00,1.00780000e+00,1.00800000e+00,1.00820000e+00,1.00840000e+00,1.00860000e+00,1.00880000e+00,1.00900000e+00,1.00920000e+00,1.00940000e+00,1.00960000e+00,1.00980000e+00,1.01000000e+00,1.01020000e+00,1.01040000e+00,1.01060000e+00,1.01080000e+00,1.01100000e+00,1.01120000e+00,1.01140000e+00,1.01160000e+00,1.01180000e+00,1.01200000e+00,1.01220000e+00,1.01240000e+00,1.01260000e+00,1.01280000e+00,1.01300000e+00,1.01320000e+00,1.01340000e+00,1.01360000e+00,1.01380000e+00,1.01400000e+00,1.01420000e+00,1.01440000e+00,1.01460000e+00,1.01480000e+00,1.01500000e+00,1.01520000e+00,1.01540000e+00,1.01560000e+00,1.01580000e+00,1.01600000e+00,1.01620000e+00,1.01640000e+00,1.01660000e+00,1.01680000e+00,1.01700000e+00,1.01720000e+00,1.01740000e+00,1.01760000e+00,1.01780000e+00,1.01800000e+00,1.01820000e+00,1.01840000e+00,1.01860000e+00,1.01880000e+00,1.01900000e+00,1.01920000e+00,1.01940000e+00,1.01960000e+00,1.01980000e+00,1.02000000e+00,1.02020000e+00,1.02040000e+00,1.02060000e+00,1.02080000e+00,1.02100000e+00,1.02120000e+00,1.02140000e+00,1.02160000e+00,1.02180000e+00,1.02200000e+00,1.02220000e+00,1.02240000e+00,1.02260000e+00,1.02280000e+00,1.02300000e+00,1.02320000e+00,1.02340000e+00,1.02360000e+00,1.02380000e+00,1.02400000e+00,1.02420000e+00,1.02440000e+00,1.02460000e+00,1.02480000e+00,1.02500000e+00,1.02520000e+00,1.02540000e+00,1.02560000e+00,1.02580000e+00,1.02600000e+00,1.02620000e+00,1.02640000e+00,1.02660000e+00,1.02680000e+00,1.02700000e+00,1.02720000e+00,1.02740000e+00,1.02760000e+00,1.02780000e+00,1.02800000e+00,1.02820000e+00,1.02840000e+00,1.02860000e+00,1.02880000e+00,1.02900000e+00,1.02920000e+00,1.02940000e+00,1.02960000e+00,1.02980000e+00,1.03000000e+00,1.03020000e+00,1.03040000e+00,1.03060000e+00,1.03080000e+00,1.03100000e+00,1.03120000e+00,1.03140000e+00,1.03160000e+00,1.03180000e+00,1.03200000e+00,1.03220000e+00,1.03240000e+00,1.03260000e+00,1.03280000e+00,1.03300000e+00,1.03320000e+00,1.03340000e+00,1.03360000e+00,1.03380000e+00,1.03400000e+00,1.03420000e+00,1.03440000e+00,1.03460000e+00,1.03480000e+00,1.03500000e+00,1.03520000e+00,1.03540000e+00,1.03560000e+00,1.03580000e+00,1.03600000e+00,1.03620000e+00,1.03640000e+00,1.03660000e+00,1.03680000e+00,1.03700000e+00,1.03720000e+00,1.03740000e+00,1.03760000e+00,1.03780000e+00,1.03800000e+00,1.03820000e+00,1.03840000e+00,1.03860000e+00,1.03880000e+00,1.03900000e+00,1.03920000e+00,1.03940000e+00,1.03960000e+00,1.03980000e+00,1.04000000e+00,1.04020000e+00,1.04040000e+00,1.04060000e+00,1.04080000e+00,1.04100000e+00,1.04120000e+00,1.04140000e+00,1.04160000e+00,1.04180000e+00,1.04200000e+00,1.04220000e+00,1.04240000e+00,1.04260000e+00,1.04280000e+00,1.04300000e+00,1.04320000e+00,1.04340000e+00,1.04360000e+00,1.04380000e+00,1.04400000e+00,1.04420000e+00,1.04440000e+00,1.04460000e+00,1.04480000e+00,1.04500000e+00,1.04520000e+00,1.04540000e+00,1.04560000e+00,1.04580000e+00,1.04600000e+00,1.04620000e+00,1.04640000e+00,1.04660000e+00,1.04680000e+00,1.04700000e+00,1.04720000e+00,1.04740000e+00,1.04760000e+00,1.04780000e+00,1.04800000e+00,1.04820000e+00,1.04840000e+00,1.04860000e+00,1.04880000e+00,1.04900000e+00,1.04920000e+00,1.04940000e+00,1.04960000e+00,1.04980000e+00,1.05000000e+00,1.05020000e+00,1.05040000e+00,1.05060000e+00,1.05080000e+00,1.05100000e+00,1.05120000e+00,1.05140000e+00,1.05160000e+00,1.05180000e+00,1.05200000e+00,1.05220000e+00,1.05240000e+00,1.05260000e+00,1.05280000e+00,1.05300000e+00,1.05320000e+00,1.05340000e+00,1.05360000e+00,1.05380000e+00,1.05400000e+00,1.05420000e+00,1.05440000e+00,1.05460000e+00,1.05480000e+00,1.05500000e+00,1.05520000e+00,1.05540000e+00,1.05560000e+00,1.05580000e+00,1.05600000e+00,1.05620000e+00,1.05640000e+00,1.05660000e+00,1.05680000e+00,1.05700000e+00,1.05720000e+00,1.05740000e+00,1.05760000e+00,1.05780000e+00,1.05800000e+00,1.05820000e+00,1.05840000e+00,1.05860000e+00,1.05880000e+00,1.05900000e+00,1.05920000e+00,1.05940000e+00,1.05960000e+00,1.05980000e+00,1.06000000e+00,1.06020000e+00,1.06040000e+00,1.06060000e+00,1.06080000e+00,1.06100000e+00,1.06120000e+00,1.06140000e+00,1.06160000e+00,1.06180000e+00,1.06200000e+00,1.06220000e+00,1.06240000e+00,1.06260000e+00,1.06280000e+00,1.06300000e+00,1.06320000e+00,1.06340000e+00,1.06360000e+00,1.06380000e+00,1.06400000e+00,1.06420000e+00,1.06440000e+00,1.06460000e+00,1.06480000e+00,1.06500000e+00,1.06520000e+00,1.06540000e+00,1.06560000e+00,1.06580000e+00,1.06600000e+00,1.06620000e+00,1.06640000e+00,1.06660000e+00,1.06680000e+00,1.06700000e+00,1.06720000e+00,1.06740000e+00,1.06760000e+00,1.06780000e+00,1.06800000e+00,1.06820000e+00,1.06840000e+00,1.06860000e+00,1.06880000e+00,1.06900000e+00,1.06920000e+00,1.06940000e+00,1.06960000e+00,1.06980000e+00,1.07000000e+00,1.07020000e+00,1.07040000e+00,1.07060000e+00,1.07080000e+00,1.07100000e+00,1.07120000e+00,1.07140000e+00,1.07160000e+00,1.07180000e+00,1.07200000e+00,1.07220000e+00,1.07240000e+00,1.07260000e+00,1.07280000e+00,1.07300000e+00,1.07320000e+00,1.07340000e+00,1.07360000e+00,1.07380000e+00,1.07400000e+00,1.07420000e+00,1.07440000e+00,1.07460000e+00,1.07480000e+00,1.07500000e+00,1.07520000e+00,1.07540000e+00,1.07560000e+00,1.07580000e+00,1.07600000e+00,1.07620000e+00,1.07640000e+00,1.07660000e+00,1.07680000e+00,1.07700000e+00,1.07720000e+00,1.07740000e+00,1.07760000e+00,1.07780000e+00,1.07800000e+00,1.07820000e+00,1.07840000e+00,1.07860000e+00,1.07880000e+00,1.07900000e+00,1.07920000e+00,1.07940000e+00,1.07960000e+00,1.07980000e+00,1.08000000e+00,1.08020000e+00,1.08040000e+00,1.08060000e+00,1.08080000e+00,1.08100000e+00,1.08120000e+00,1.08140000e+00,1.08160000e+00,1.08180000e+00,1.08200000e+00,1.08220000e+00,1.08240000e+00,1.08260000e+00,1.08280000e+00,1.08300000e+00,1.08320000e+00,1.08340000e+00,1.08360000e+00,1.08380000e+00,1.08400000e+00,1.08420000e+00,1.08440000e+00,1.08460000e+00,1.08480000e+00,1.08500000e+00,1.08520000e+00,1.08540000e+00,1.08560000e+00,1.08580000e+00,1.08600000e+00,1.08620000e+00,1.08640000e+00,1.08660000e+00,1.08680000e+00,1.08700000e+00,1.08720000e+00,1.08740000e+00,1.08760000e+00,1.08780000e+00,1.08800000e+00,1.08820000e+00,1.08840000e+00,1.08860000e+00,1.08880000e+00,1.08900000e+00,1.08920000e+00,1.08940000e+00,1.08960000e+00,1.08980000e+00,1.09000000e+00,1.09020000e+00,1.09040000e+00,1.09060000e+00,1.09080000e+00,1.09100000e+00,1.09120000e+00,1.09140000e+00,1.09160000e+00,1.09180000e+00,1.09200000e+00,1.09220000e+00,1.09240000e+00,1.09260000e+00,1.09280000e+00,1.09300000e+00,1.09320000e+00,1.09340000e+00,1.09360000e+00,1.09380000e+00,1.09400000e+00,1.09420000e+00,1.09440000e+00,1.09460000e+00,1.09480000e+00,1.09500000e+00,1.09520000e+00,1.09540000e+00,1.09560000e+00,1.09580000e+00,1.09600000e+00,1.09620000e+00,1.09640000e+00,1.09660000e+00,1.09680000e+00,1.09700000e+00,1.09720000e+00,1.09740000e+00,1.09760000e+00,1.09780000e+00,1.09800000e+00,1.09820000e+00,1.09840000e+00,1.09860000e+00,1.09880000e+00,1.09900000e+00,1.09920000e+00,1.09940000e+00,1.09960000e+00,1.09980000e+00,1.10000000e+00,1.10020000e+00,1.10040000e+00,1.10060000e+00,1.10080000e+00,1.10100000e+00,1.10120000e+00,1.10140000e+00,1.10160000e+00,1.10180000e+00,1.10200000e+00,1.10220000e+00,1.10240000e+00,1.10260000e+00,1.10280000e+00,1.10300000e+00,1.10320000e+00,1.10340000e+00,1.10360000e+00,1.10380000e+00,1.10400000e+00,1.10420000e+00,1.10440000e+00,1.10460000e+00,1.10480000e+00,1.10500000e+00,1.10520000e+00,1.10540000e+00,1.10560000e+00,1.10580000e+00,1.10600000e+00,1.10620000e+00,1.10640000e+00,1.10660000e+00,1.10680000e+00,1.10700000e+00,1.10720000e+00,1.10740000e+00,1.10760000e+00,1.10780000e+00,1.10800000e+00,1.10820000e+00,1.10840000e+00,1.10860000e+00,1.10880000e+00,1.10900000e+00,1.10920000e+00,1.10940000e+00,1.10960000e+00,1.10980000e+00,1.11000000e+00,1.11020000e+00,1.11040000e+00,1.11060000e+00,1.11080000e+00,1.11100000e+00,1.11120000e+00,1.11140000e+00,1.11160000e+00,1.11180000e+00,1.11200000e+00,1.11220000e+00,1.11240000e+00,1.11260000e+00,1.11280000e+00,1.11300000e+00,1.11320000e+00,1.11340000e+00,1.11360000e+00,1.11380000e+00,1.11400000e+00,1.11420000e+00,1.11440000e+00,1.11460000e+00,1.11480000e+00,1.11500000e+00,1.11520000e+00,1.11540000e+00,1.11560000e+00,1.11580000e+00,1.11600000e+00,1.11620000e+00,1.11640000e+00,1.11660000e+00,1.11680000e+00,1.11700000e+00,1.11720000e+00,1.11740000e+00,1.11760000e+00,1.11780000e+00,1.11800000e+00,1.11820000e+00,1.11840000e+00,1.11860000e+00,1.11880000e+00,1.11900000e+00,1.11920000e+00,1.11940000e+00,1.11960000e+00,1.11980000e+00,1.12000000e+00,1.12020000e+00,1.12040000e+00,1.12060000e+00,1.12080000e+00,1.12100000e+00,1.12120000e+00,1.12140000e+00,1.12160000e+00,1.12180000e+00,1.12200000e+00,1.12220000e+00,1.12240000e+00,1.12260000e+00,1.12280000e+00,1.12300000e+00,1.12320000e+00,1.12340000e+00,1.12360000e+00,1.12380000e+00,1.12400000e+00,1.12420000e+00,1.12440000e+00,1.12460000e+00,1.12480000e+00,1.12500000e+00,1.12520000e+00,1.12540000e+00,1.12560000e+00,1.12580000e+00,1.12600000e+00,1.12620000e+00,1.12640000e+00,1.12660000e+00,1.12680000e+00,1.12700000e+00,1.12720000e+00,1.12740000e+00,1.12760000e+00,1.12780000e+00,1.12800000e+00,1.12820000e+00,1.12840000e+00,1.12860000e+00,1.12880000e+00,1.12900000e+00,1.12920000e+00,1.12940000e+00,1.12960000e+00,1.12980000e+00,1.13000000e+00,1.13020000e+00,1.13040000e+00,1.13060000e+00,1.13080000e+00,1.13100000e+00,1.13120000e+00,1.13140000e+00,1.13160000e+00,1.13180000e+00,1.13200000e+00,1.13220000e+00,1.13240000e+00,1.13260000e+00,1.13280000e+00,1.13300000e+00,1.13320000e+00,1.13340000e+00,1.13360000e+00,1.13380000e+00,1.13400000e+00,1.13420000e+00,1.13440000e+00,1.13460000e+00,1.13480000e+00,1.13500000e+00,1.13520000e+00,1.13540000e+00,1.13560000e+00,1.13580000e+00,1.13600000e+00,1.13620000e+00,1.13640000e+00,1.13660000e+00,1.13680000e+00,1.13700000e+00,1.13720000e+00,1.13740000e+00,1.13760000e+00,1.13780000e+00,1.13800000e+00,1.13820000e+00,1.13840000e+00,1.13860000e+00,1.13880000e+00,1.13900000e+00,1.13920000e+00,1.13940000e+00,1.13960000e+00,1.13980000e+00,1.14000000e+00,1.14020000e+00,1.14040000e+00,1.14060000e+00,1.14080000e+00,1.14100000e+00,1.14120000e+00,1.14140000e+00,1.14160000e+00,1.14180000e+00,1.14200000e+00,1.14220000e+00,1.14240000e+00,1.14260000e+00,1.14280000e+00,1.14300000e+00,1.14320000e+00,1.14340000e+00,1.14360000e+00,1.14380000e+00,1.14400000e+00,1.14420000e+00,1.14440000e+00,1.14460000e+00,1.14480000e+00,1.14500000e+00,1.14520000e+00,1.14540000e+00,1.14560000e+00,1.14580000e+00,1.14600000e+00,1.14620000e+00,1.14640000e+00,1.14660000e+00,1.14680000e+00,1.14700000e+00,1.14720000e+00,1.14740000e+00,1.14760000e+00,1.14780000e+00,1.14800000e+00,1.14820000e+00,1.14840000e+00,1.14860000e+00,1.14880000e+00,1.14900000e+00,1.14920000e+00,1.14940000e+00,1.14960000e+00,1.14980000e+00,1.15000000e+00,1.15020000e+00,1.15040000e+00,1.15060000e+00,1.15080000e+00,1.15100000e+00,1.15120000e+00,1.15140000e+00,1.15160000e+00,1.15180000e+00,1.15200000e+00,1.15220000e+00,1.15240000e+00,1.15260000e+00,1.15280000e+00,1.15300000e+00,1.15320000e+00,1.15340000e+00,1.15360000e+00,1.15380000e+00,1.15400000e+00,1.15420000e+00,1.15440000e+00,1.15460000e+00,1.15480000e+00,1.15500000e+00,1.15520000e+00,1.15540000e+00,1.15560000e+00,1.15580000e+00,1.15600000e+00,1.15620000e+00,1.15640000e+00,1.15660000e+00,1.15680000e+00,1.15700000e+00,1.15720000e+00,1.15740000e+00,1.15760000e+00,1.15780000e+00,1.15800000e+00,1.15820000e+00,1.15840000e+00,1.15860000e+00,1.15880000e+00,1.15900000e+00,1.15920000e+00,1.15940000e+00,1.15960000e+00,1.15980000e+00,1.16000000e+00,1.16020000e+00,1.16040000e+00,1.16060000e+00,1.16080000e+00,1.16100000e+00,1.16120000e+00,1.16140000e+00,1.16160000e+00,1.16180000e+00,1.16200000e+00,1.16220000e+00,1.16240000e+00,1.16260000e+00,1.16280000e+00,1.16300000e+00,1.16320000e+00,1.16340000e+00,1.16360000e+00,1.16380000e+00,1.16400000e+00,1.16420000e+00,1.16440000e+00,1.16460000e+00,1.16480000e+00,1.16500000e+00,1.16520000e+00,1.16540000e+00,1.16560000e+00,1.16580000e+00,1.16600000e+00,1.16620000e+00,1.16640000e+00,1.16660000e+00,1.16680000e+00,1.16700000e+00,1.16720000e+00,1.16740000e+00,1.16760000e+00,1.16780000e+00,1.16800000e+00,1.16820000e+00,1.16840000e+00,1.16860000e+00,1.16880000e+00,1.16900000e+00,1.16920000e+00,1.16940000e+00,1.16960000e+00,1.16980000e+00,1.17000000e+00,1.17020000e+00,1.17040000e+00,1.17060000e+00,1.17080000e+00,1.17100000e+00,1.17120000e+00,1.17140000e+00,1.17160000e+00,1.17180000e+00,1.17200000e+00,1.17220000e+00,1.17240000e+00,1.17260000e+00,1.17280000e+00,1.17300000e+00,1.17320000e+00,1.17340000e+00,1.17360000e+00,1.17380000e+00,1.17400000e+00,1.17420000e+00,1.17440000e+00,1.17460000e+00,1.17480000e+00,1.17500000e+00,1.17520000e+00,1.17540000e+00,1.17560000e+00,1.17580000e+00,1.17600000e+00,1.17620000e+00,1.17640000e+00,1.17660000e+00,1.17680000e+00,1.17700000e+00,1.17720000e+00,1.17740000e+00,1.17760000e+00,1.17780000e+00,1.17800000e+00,1.17820000e+00,1.17840000e+00,1.17860000e+00,1.17880000e+00,1.17900000e+00,1.17920000e+00,1.17940000e+00,1.17960000e+00,1.17980000e+00,1.18000000e+00,1.18020000e+00,1.18040000e+00,1.18060000e+00,1.18080000e+00,1.18100000e+00,1.18120000e+00,1.18140000e+00,1.18160000e+00,1.18180000e+00,1.18200000e+00,1.18220000e+00,1.18240000e+00,1.18260000e+00,1.18280000e+00,1.18300000e+00,1.18320000e+00,1.18340000e+00,1.18360000e+00,1.18380000e+00,1.18400000e+00,1.18420000e+00,1.18440000e+00,1.18460000e+00,1.18480000e+00,1.18500000e+00,1.18520000e+00,1.18540000e+00,1.18560000e+00,1.18580000e+00,1.18600000e+00,1.18620000e+00,1.18640000e+00,1.18660000e+00,1.18680000e+00,1.18700000e+00,1.18720000e+00,1.18740000e+00,1.18760000e+00,1.18780000e+00,1.18800000e+00,1.18820000e+00,1.18840000e+00,1.18860000e+00,1.18880000e+00,1.18900000e+00,1.18920000e+00,1.18940000e+00,1.18960000e+00,1.18980000e+00,1.19000000e+00,1.19020000e+00,1.19040000e+00,1.19060000e+00,1.19080000e+00,1.19100000e+00,1.19120000e+00,1.19140000e+00,1.19160000e+00,1.19180000e+00,1.19200000e+00,1.19220000e+00,1.19240000e+00,1.19260000e+00,1.19280000e+00,1.19300000e+00,1.19320000e+00,1.19340000e+00,1.19360000e+00,1.19380000e+00,1.19400000e+00,1.19420000e+00,1.19440000e+00,1.19460000e+00,1.19480000e+00,1.19500000e+00,1.19520000e+00,1.19540000e+00,1.19560000e+00,1.19580000e+00,1.19600000e+00,1.19620000e+00,1.19640000e+00,1.19660000e+00,1.19680000e+00,1.19700000e+00,1.19720000e+00,1.19740000e+00,1.19760000e+00,1.19780000e+00,1.19800000e+00,1.19820000e+00,1.19840000e+00,1.19860000e+00,1.19880000e+00,1.19900000e+00,1.19920000e+00,1.19940000e+00,1.19960000e+00,1.19980000e+00,1.20000000e+00,1.20020000e+00,1.20040000e+00,1.20060000e+00,1.20080000e+00,1.20100000e+00,1.20120000e+00,1.20140000e+00,1.20160000e+00,1.20180000e+00,1.20200000e+00,1.20220000e+00,1.20240000e+00,1.20260000e+00,1.20280000e+00,1.20300000e+00,1.20320000e+00,1.20340000e+00,1.20360000e+00,1.20380000e+00,1.20400000e+00,1.20420000e+00,1.20440000e+00,1.20460000e+00,1.20480000e+00,1.20500000e+00,1.20520000e+00,1.20540000e+00,1.20560000e+00,1.20580000e+00,1.20600000e+00,1.20620000e+00,1.20640000e+00,1.20660000e+00,1.20680000e+00,1.20700000e+00,1.20720000e+00,1.20740000e+00,1.20760000e+00,1.20780000e+00,1.20800000e+00,1.20820000e+00,1.20840000e+00,1.20860000e+00,1.20880000e+00,1.20900000e+00,1.20920000e+00,1.20940000e+00,1.20960000e+00,1.20980000e+00,1.21000000e+00,1.21020000e+00,1.21040000e+00,1.21060000e+00,1.21080000e+00,1.21100000e+00,1.21120000e+00,1.21140000e+00,1.21160000e+00,1.21180000e+00,1.21200000e+00,1.21220000e+00,1.21240000e+00,1.21260000e+00,1.21280000e+00,1.21300000e+00,1.21320000e+00,1.21340000e+00,1.21360000e+00,1.21380000e+00,1.21400000e+00,1.21420000e+00,1.21440000e+00,1.21460000e+00,1.21480000e+00,1.21500000e+00,1.21520000e+00,1.21540000e+00,1.21560000e+00,1.21580000e+00,1.21600000e+00,1.21620000e+00,1.21640000e+00,1.21660000e+00,1.21680000e+00,1.21700000e+00,1.21720000e+00,1.21740000e+00,1.21760000e+00,1.21780000e+00,1.21800000e+00,1.21820000e+00,1.21840000e+00,1.21860000e+00,1.21880000e+00,1.21900000e+00,1.21920000e+00,1.21940000e+00,1.21960000e+00,1.21980000e+00,1.22000000e+00,1.22020000e+00,1.22040000e+00,1.22060000e+00,1.22080000e+00,1.22100000e+00,1.22120000e+00,1.22140000e+00,1.22160000e+00,1.22180000e+00,1.22200000e+00,1.22220000e+00,1.22240000e+00,1.22260000e+00,1.22280000e+00,1.22300000e+00,1.22320000e+00,1.22340000e+00,1.22360000e+00,1.22380000e+00,1.22400000e+00,1.22420000e+00,1.22440000e+00,1.22460000e+00,1.22480000e+00,1.22500000e+00,1.22520000e+00,1.22540000e+00,1.22560000e+00,1.22580000e+00,1.22600000e+00,1.22620000e+00,1.22640000e+00,1.22660000e+00,1.22680000e+00,1.22700000e+00,1.22720000e+00,1.22740000e+00,1.22760000e+00,1.22780000e+00,1.22800000e+00,1.22820000e+00,1.22840000e+00,1.22860000e+00,1.22880000e+00,1.22900000e+00,1.22920000e+00,1.22940000e+00,1.22960000e+00,1.22980000e+00,1.23000000e+00,1.23020000e+00,1.23040000e+00,1.23060000e+00,1.23080000e+00,1.23100000e+00,1.23120000e+00,1.23140000e+00,1.23160000e+00,1.23180000e+00,1.23200000e+00,1.23220000e+00,1.23240000e+00,1.23260000e+00,1.23280000e+00,1.23300000e+00,1.23320000e+00,1.23340000e+00,1.23360000e+00,1.23380000e+00,1.23400000e+00,1.23420000e+00,1.23440000e+00,1.23460000e+00,1.23480000e+00,1.23500000e+00,1.23520000e+00,1.23540000e+00,1.23560000e+00,1.23580000e+00,1.23600000e+00,1.23620000e+00,1.23640000e+00,1.23660000e+00,1.23680000e+00,1.23700000e+00,1.23720000e+00,1.23740000e+00,1.23760000e+00,1.23780000e+00,1.23800000e+00,1.23820000e+00,1.23840000e+00,1.23860000e+00,1.23880000e+00,1.23900000e+00,1.23920000e+00,1.23940000e+00,1.23960000e+00,1.23980000e+00,1.24000000e+00,1.24020000e+00,1.24040000e+00,1.24060000e+00,1.24080000e+00,1.24100000e+00,1.24120000e+00,1.24140000e+00,1.24160000e+00,1.24180000e+00,1.24200000e+00,1.24220000e+00,1.24240000e+00,1.24260000e+00,1.24280000e+00,1.24300000e+00,1.24320000e+00,1.24340000e+00,1.24360000e+00,1.24380000e+00,1.24400000e+00,1.24420000e+00,1.24440000e+00,1.24460000e+00,1.24480000e+00,1.24500000e+00,1.24520000e+00,1.24540000e+00,1.24560000e+00,1.24580000e+00,1.24600000e+00,1.24620000e+00,1.24640000e+00,1.24660000e+00,1.24680000e+00,1.24700000e+00,1.24720000e+00,1.24740000e+00,1.24760000e+00,1.24780000e+00,1.24800000e+00,1.24820000e+00,1.24840000e+00,1.24860000e+00,1.24880000e+00,1.24900000e+00,1.24920000e+00,1.24940000e+00,1.24960000e+00,1.24980000e+00,1.25000000e+00,1.25020000e+00,1.25040000e+00,1.25060000e+00,1.25080000e+00,1.25100000e+00,1.25120000e+00,1.25140000e+00,1.25160000e+00,1.25180000e+00,1.25200000e+00,1.25220000e+00,1.25240000e+00,1.25260000e+00,1.25280000e+00,1.25300000e+00,1.25320000e+00,1.25340000e+00,1.25360000e+00,1.25380000e+00,1.25400000e+00,1.25420000e+00,1.25440000e+00,1.25460000e+00,1.25480000e+00,1.25500000e+00,1.25520000e+00,1.25540000e+00,1.25560000e+00,1.25580000e+00,1.25600000e+00,1.25620000e+00,1.25640000e+00,1.25660000e+00,1.25680000e+00,1.25700000e+00,1.25720000e+00,1.25740000e+00,1.25760000e+00,1.25780000e+00,1.25800000e+00,1.25820000e+00,1.25840000e+00,1.25860000e+00,1.25880000e+00,1.25900000e+00,1.25920000e+00,1.25940000e+00,1.25960000e+00,1.25980000e+00,1.26000000e+00,1.26020000e+00,1.26040000e+00,1.26060000e+00,1.26080000e+00,1.26100000e+00,1.26120000e+00,1.26140000e+00,1.26160000e+00,1.26180000e+00,1.26200000e+00,1.26220000e+00,1.26240000e+00,1.26260000e+00,1.26280000e+00,1.26300000e+00,1.26320000e+00,1.26340000e+00,1.26360000e+00,1.26380000e+00,1.26400000e+00,1.26420000e+00,1.26440000e+00,1.26460000e+00,1.26480000e+00,1.26500000e+00,1.26520000e+00,1.26540000e+00,1.26560000e+00,1.26580000e+00,1.26600000e+00,1.26620000e+00,1.26640000e+00,1.26660000e+00,1.26680000e+00,1.26700000e+00,1.26720000e+00,1.26740000e+00,1.26760000e+00,1.26780000e+00,1.26800000e+00,1.26820000e+00,1.26840000e+00,1.26860000e+00,1.26880000e+00,1.26900000e+00,1.26920000e+00,1.26940000e+00,1.26960000e+00,1.26980000e+00,1.27000000e+00,1.27020000e+00,1.27040000e+00,1.27060000e+00,1.27080000e+00,1.27100000e+00,1.27120000e+00,1.27140000e+00,1.27160000e+00,1.27180000e+00,1.27200000e+00,1.27220000e+00,1.27240000e+00,1.27260000e+00,1.27280000e+00,1.27300000e+00,1.27320000e+00,1.27340000e+00,1.27360000e+00,1.27380000e+00,1.27400000e+00,1.27420000e+00,1.27440000e+00,1.27460000e+00,1.27480000e+00,1.27500000e+00,1.27520000e+00,1.27540000e+00,1.27560000e+00,1.27580000e+00,1.27600000e+00,1.27620000e+00,1.27640000e+00,1.27660000e+00,1.27680000e+00,1.27700000e+00,1.27720000e+00,1.27740000e+00,1.27760000e+00,1.27780000e+00,1.27800000e+00,1.27820000e+00,1.27840000e+00,1.27860000e+00,1.27880000e+00,1.27900000e+00,1.27920000e+00,1.27940000e+00,1.27960000e+00,1.27980000e+00,1.28000000e+00,1.28020000e+00,1.28040000e+00,1.28060000e+00,1.28080000e+00,1.28100000e+00,1.28120000e+00,1.28140000e+00,1.28160000e+00,1.28180000e+00,1.28200000e+00,1.28220000e+00,1.28240000e+00,1.28260000e+00,1.28280000e+00,1.28300000e+00,1.28320000e+00,1.28340000e+00,1.28360000e+00,1.28380000e+00,1.28400000e+00,1.28420000e+00,1.28440000e+00,1.28460000e+00,1.28480000e+00,1.28500000e+00,1.28520000e+00,1.28540000e+00,1.28560000e+00,1.28580000e+00,1.28600000e+00,1.28620000e+00,1.28640000e+00,1.28660000e+00,1.28680000e+00,1.28700000e+00,1.28720000e+00,1.28740000e+00,1.28760000e+00,1.28780000e+00,1.28800000e+00,1.28820000e+00,1.28840000e+00,1.28860000e+00,1.28880000e+00,1.28900000e+00,1.28920000e+00,1.28940000e+00,1.28960000e+00,1.28980000e+00,1.29000000e+00,1.29020000e+00,1.29040000e+00,1.29060000e+00,1.29080000e+00,1.29100000e+00,1.29120000e+00,1.29140000e+00,1.29160000e+00,1.29180000e+00,1.29200000e+00,1.29220000e+00,1.29240000e+00,1.29260000e+00,1.29280000e+00,1.29300000e+00,1.29320000e+00,1.29340000e+00,1.29360000e+00,1.29380000e+00,1.29400000e+00,1.29420000e+00,1.29440000e+00,1.29460000e+00,1.29480000e+00,1.29500000e+00,1.29520000e+00,1.29540000e+00,1.29560000e+00,1.29580000e+00,1.29600000e+00,1.29620000e+00,1.29640000e+00,1.29660000e+00,1.29680000e+00,1.29700000e+00,1.29720000e+00,1.29740000e+00,1.29760000e+00,1.29780000e+00,1.29800000e+00,1.29820000e+00,1.29840000e+00,1.29860000e+00,1.29880000e+00,1.29900000e+00,1.29920000e+00,1.29940000e+00,1.29960000e+00,1.29980000e+00,1.30000000e+00,1.30020000e+00,1.30040000e+00,1.30060000e+00,1.30080000e+00,1.30100000e+00,1.30120000e+00,1.30140000e+00,1.30160000e+00,1.30180000e+00,1.30200000e+00,1.30220000e+00,1.30240000e+00,1.30260000e+00,1.30280000e+00,1.30300000e+00,1.30320000e+00,1.30340000e+00,1.30360000e+00,1.30380000e+00,1.30400000e+00,1.30420000e+00,1.30440000e+00,1.30460000e+00,1.30480000e+00,1.30500000e+00,1.30520000e+00,1.30540000e+00,1.30560000e+00,1.30580000e+00,1.30600000e+00,1.30620000e+00,1.30640000e+00,1.30660000e+00,1.30680000e+00,1.30700000e+00,1.30720000e+00,1.30740000e+00,1.30760000e+00,1.30780000e+00,1.30800000e+00,1.30820000e+00,1.30840000e+00,1.30860000e+00,1.30880000e+00,1.30900000e+00,1.30920000e+00,1.30940000e+00,1.30960000e+00,1.30980000e+00,1.31000000e+00,1.31020000e+00,1.31040000e+00,1.31060000e+00,1.31080000e+00,1.31100000e+00,1.31120000e+00,1.31140000e+00,1.31160000e+00,1.31180000e+00,1.31200000e+00,1.31220000e+00,1.31240000e+00,1.31260000e+00,1.31280000e+00,1.31300000e+00,1.31320000e+00,1.31340000e+00,1.31360000e+00,1.31380000e+00,1.31400000e+00,1.31420000e+00,1.31440000e+00,1.31460000e+00,1.31480000e+00,1.31500000e+00,1.31520000e+00,1.31540000e+00,1.31560000e+00,1.31580000e+00,1.31600000e+00,1.31620000e+00,1.31640000e+00,1.31660000e+00,1.31680000e+00,1.31700000e+00,1.31720000e+00,1.31740000e+00,1.31760000e+00,1.31780000e+00,1.31800000e+00,1.31820000e+00,1.31840000e+00,1.31860000e+00,1.31880000e+00,1.31900000e+00,1.31920000e+00,1.31940000e+00,1.31960000e+00,1.31980000e+00,1.32000000e+00,1.32020000e+00,1.32040000e+00,1.32060000e+00,1.32080000e+00,1.32100000e+00,1.32120000e+00,1.32140000e+00,1.32160000e+00,1.32180000e+00,1.32200000e+00,1.32220000e+00,1.32240000e+00,1.32260000e+00,1.32280000e+00,1.32300000e+00,1.32320000e+00,1.32340000e+00,1.32360000e+00,1.32380000e+00,1.32400000e+00,1.32420000e+00,1.32440000e+00,1.32460000e+00,1.32480000e+00,1.32500000e+00,1.32520000e+00,1.32540000e+00,1.32560000e+00,1.32580000e+00,1.32600000e+00,1.32620000e+00,1.32640000e+00,1.32660000e+00,1.32680000e+00,1.32700000e+00,1.32720000e+00,1.32740000e+00,1.32760000e+00,1.32780000e+00,1.32800000e+00,1.32820000e+00,1.32840000e+00,1.32860000e+00,1.32880000e+00,1.32900000e+00,1.32920000e+00,1.32940000e+00,1.32960000e+00,1.32980000e+00,1.33000000e+00,1.33020000e+00,1.33040000e+00,1.33060000e+00,1.33080000e+00,1.33100000e+00,1.33120000e+00,1.33140000e+00,1.33160000e+00,1.33180000e+00,1.33200000e+00,1.33220000e+00,1.33240000e+00,1.33260000e+00,1.33280000e+00,1.33300000e+00,1.33320000e+00,1.33340000e+00,1.33360000e+00,1.33380000e+00,1.33400000e+00,1.33420000e+00,1.33440000e+00,1.33460000e+00,1.33480000e+00,1.33500000e+00,1.33520000e+00,1.33540000e+00,1.33560000e+00,1.33580000e+00,1.33600000e+00,1.33620000e+00,1.33640000e+00,1.33660000e+00,1.33680000e+00,1.33700000e+00,1.33720000e+00,1.33740000e+00,1.33760000e+00,1.33780000e+00,1.33800000e+00,1.33820000e+00,1.33840000e+00,1.33860000e+00,1.33880000e+00,1.33900000e+00,1.33920000e+00,1.33940000e+00,1.33960000e+00,1.33980000e+00,1.34000000e+00,1.34020000e+00,1.34040000e+00,1.34060000e+00,1.34080000e+00,1.34100000e+00,1.34120000e+00,1.34140000e+00,1.34160000e+00,1.34180000e+00,1.34200000e+00,1.34220000e+00,1.34240000e+00,1.34260000e+00,1.34280000e+00,1.34300000e+00,1.34320000e+00,1.34340000e+00,1.34360000e+00,1.34380000e+00,1.34400000e+00,1.34420000e+00,1.34440000e+00,1.34460000e+00,1.34480000e+00,1.34500000e+00,1.34520000e+00,1.34540000e+00,1.34560000e+00,1.34580000e+00,1.34600000e+00,1.34620000e+00,1.34640000e+00,1.34660000e+00,1.34680000e+00,1.34700000e+00,1.34720000e+00,1.34740000e+00,1.34760000e+00,1.34780000e+00,1.34800000e+00,1.34820000e+00,1.34840000e+00,1.34860000e+00,1.34880000e+00,1.34900000e+00,1.34920000e+00,1.34940000e+00,1.34960000e+00,1.34980000e+00,1.35000000e+00,1.35020000e+00,1.35040000e+00,1.35060000e+00,1.35080000e+00,1.35100000e+00,1.35120000e+00,1.35140000e+00,1.35160000e+00,1.35180000e+00,1.35200000e+00,1.35220000e+00,1.35240000e+00,1.35260000e+00,1.35280000e+00,1.35300000e+00,1.35320000e+00,1.35340000e+00,1.35360000e+00,1.35380000e+00,1.35400000e+00,1.35420000e+00,1.35440000e+00,1.35460000e+00,1.35480000e+00,1.35500000e+00,1.35520000e+00,1.35540000e+00,1.35560000e+00,1.35580000e+00,1.35600000e+00,1.35620000e+00,1.35640000e+00,1.35660000e+00,1.35680000e+00,1.35700000e+00,1.35720000e+00,1.35740000e+00,1.35760000e+00,1.35780000e+00,1.35800000e+00,1.35820000e+00,1.35840000e+00,1.35860000e+00,1.35880000e+00,1.35900000e+00,1.35920000e+00,1.35940000e+00,1.35960000e+00,1.35980000e+00,1.36000000e+00,1.36020000e+00,1.36040000e+00,1.36060000e+00,1.36080000e+00,1.36100000e+00,1.36120000e+00,1.36140000e+00,1.36160000e+00,1.36180000e+00,1.36200000e+00,1.36220000e+00,1.36240000e+00,1.36260000e+00,1.36280000e+00,1.36300000e+00,1.36320000e+00,1.36340000e+00,1.36360000e+00,1.36380000e+00,1.36400000e+00,1.36420000e+00,1.36440000e+00,1.36460000e+00,1.36480000e+00,1.36500000e+00,1.36520000e+00,1.36540000e+00,1.36560000e+00,1.36580000e+00,1.36600000e+00,1.36620000e+00,1.36640000e+00,1.36660000e+00,1.36680000e+00,1.36700000e+00,1.36720000e+00,1.36740000e+00,1.36760000e+00,1.36780000e+00,1.36800000e+00,1.36820000e+00,1.36840000e+00,1.36860000e+00,1.36880000e+00,1.36900000e+00,1.36920000e+00,1.36940000e+00,1.36960000e+00,1.36980000e+00,1.37000000e+00,1.37020000e+00,1.37040000e+00,1.37060000e+00,1.37080000e+00,1.37100000e+00,1.37120000e+00,1.37140000e+00,1.37160000e+00,1.37180000e+00,1.37200000e+00,1.37220000e+00,1.37240000e+00,1.37260000e+00,1.37280000e+00,1.37300000e+00,1.37320000e+00,1.37340000e+00,1.37360000e+00,1.37380000e+00,1.37400000e+00,1.37420000e+00,1.37440000e+00,1.37460000e+00,1.37480000e+00,1.37500000e+00,1.37520000e+00,1.37540000e+00,1.37560000e+00,1.37580000e+00,1.37600000e+00,1.37620000e+00,1.37640000e+00,1.37660000e+00,1.37680000e+00,1.37700000e+00,1.37720000e+00,1.37740000e+00,1.37760000e+00,1.37780000e+00,1.37800000e+00,1.37820000e+00,1.37840000e+00,1.37860000e+00,1.37880000e+00,1.37900000e+00,1.37920000e+00,1.37940000e+00,1.37960000e+00,1.37980000e+00,1.38000000e+00,1.38020000e+00,1.38040000e+00,1.38060000e+00,1.38080000e+00,1.38100000e+00,1.38120000e+00,1.38140000e+00,1.38160000e+00,1.38180000e+00,1.38200000e+00,1.38220000e+00,1.38240000e+00,1.38260000e+00,1.38280000e+00,1.38300000e+00,1.38320000e+00,1.38340000e+00,1.38360000e+00,1.38380000e+00,1.38400000e+00,1.38420000e+00,1.38440000e+00,1.38460000e+00,1.38480000e+00,1.38500000e+00,1.38520000e+00,1.38540000e+00,1.38560000e+00,1.38580000e+00,1.38600000e+00,1.38620000e+00,1.38640000e+00,1.38660000e+00,1.38680000e+00,1.38700000e+00,1.38720000e+00,1.38740000e+00,1.38760000e+00,1.38780000e+00,1.38800000e+00,1.38820000e+00,1.38840000e+00,1.38860000e+00,1.38880000e+00,1.38900000e+00,1.38920000e+00,1.38940000e+00,1.38960000e+00,1.38980000e+00,1.39000000e+00,1.39020000e+00,1.39040000e+00,1.39060000e+00,1.39080000e+00,1.39100000e+00,1.39120000e+00,1.39140000e+00,1.39160000e+00,1.39180000e+00,1.39200000e+00,1.39220000e+00,1.39240000e+00,1.39260000e+00,1.39280000e+00,1.39300000e+00,1.39320000e+00,1.39340000e+00,1.39360000e+00,1.39380000e+00,1.39400000e+00,1.39420000e+00,1.39440000e+00,1.39460000e+00,1.39480000e+00,1.39500000e+00,1.39520000e+00,1.39540000e+00,1.39560000e+00,1.39580000e+00,1.39600000e+00,1.39620000e+00,1.39640000e+00,1.39660000e+00,1.39680000e+00,1.39700000e+00,1.39720000e+00,1.39740000e+00,1.39760000e+00,1.39780000e+00,1.39800000e+00,1.39820000e+00,1.39840000e+00,1.39860000e+00,1.39880000e+00,1.39900000e+00,1.39920000e+00,1.39940000e+00,1.39960000e+00,1.39980000e+00,1.40000000e+00,1.40020000e+00,1.40040000e+00,1.40060000e+00,1.40080000e+00,1.40100000e+00,1.40120000e+00,1.40140000e+00,1.40160000e+00,1.40180000e+00,1.40200000e+00,1.40220000e+00,1.40240000e+00,1.40260000e+00,1.40280000e+00,1.40300000e+00,1.40320000e+00,1.40340000e+00,1.40360000e+00,1.40380000e+00,1.40400000e+00,1.40420000e+00,1.40440000e+00,1.40460000e+00,1.40480000e+00,1.40500000e+00,1.40520000e+00,1.40540000e+00,1.40560000e+00,1.40580000e+00,1.40600000e+00,1.40620000e+00,1.40640000e+00,1.40660000e+00,1.40680000e+00,1.40700000e+00,1.40720000e+00,1.40740000e+00,1.40760000e+00,1.40780000e+00,1.40800000e+00,1.40820000e+00,1.40840000e+00,1.40860000e+00,1.40880000e+00,1.40900000e+00,1.40920000e+00,1.40940000e+00,1.40960000e+00,1.40980000e+00,1.41000000e+00,1.41020000e+00,1.41040000e+00,1.41060000e+00,1.41080000e+00,1.41100000e+00,1.41120000e+00,1.41140000e+00,1.41160000e+00,1.41180000e+00,1.41200000e+00,1.41220000e+00,1.41240000e+00,1.41260000e+00,1.41280000e+00,1.41300000e+00,1.41320000e+00,1.41340000e+00,1.41360000e+00,1.41380000e+00,1.41400000e+00,1.41420000e+00,1.41440000e+00,1.41460000e+00,1.41480000e+00,1.41500000e+00,1.41520000e+00,1.41540000e+00,1.41560000e+00,1.41580000e+00,1.41600000e+00,1.41620000e+00,1.41640000e+00,1.41660000e+00,1.41680000e+00,1.41700000e+00,1.41720000e+00,1.41740000e+00,1.41760000e+00,1.41780000e+00,1.41800000e+00,1.41820000e+00,1.41840000e+00,1.41860000e+00,1.41880000e+00,1.41900000e+00,1.41920000e+00,1.41940000e+00,1.41960000e+00,1.41980000e+00,1.42000000e+00,1.42020000e+00,1.42040000e+00,1.42060000e+00,1.42080000e+00,1.42100000e+00,1.42120000e+00,1.42140000e+00,1.42160000e+00,1.42180000e+00,1.42200000e+00,1.42220000e+00,1.42240000e+00,1.42260000e+00,1.42280000e+00,1.42300000e+00,1.42320000e+00,1.42340000e+00,1.42360000e+00,1.42380000e+00,1.42400000e+00,1.42420000e+00,1.42440000e+00,1.42460000e+00,1.42480000e+00,1.42500000e+00,1.42520000e+00,1.42540000e+00,1.42560000e+00,1.42580000e+00,1.42600000e+00,1.42620000e+00,1.42640000e+00,1.42660000e+00,1.42680000e+00,1.42700000e+00,1.42720000e+00,1.42740000e+00,1.42760000e+00,1.42780000e+00,1.42800000e+00,1.42820000e+00,1.42840000e+00,1.42860000e+00,1.42880000e+00,1.42900000e+00,1.42920000e+00,1.42940000e+00,1.42960000e+00,1.42980000e+00,1.43000000e+00,1.43020000e+00,1.43040000e+00,1.43060000e+00,1.43080000e+00,1.43100000e+00,1.43120000e+00,1.43140000e+00,1.43160000e+00,1.43180000e+00,1.43200000e+00,1.43220000e+00,1.43240000e+00,1.43260000e+00,1.43280000e+00,1.43300000e+00,1.43320000e+00,1.43340000e+00,1.43360000e+00,1.43380000e+00,1.43400000e+00,1.43420000e+00,1.43440000e+00,1.43460000e+00,1.43480000e+00,1.43500000e+00,1.43520000e+00,1.43540000e+00,1.43560000e+00,1.43580000e+00,1.43600000e+00,1.43620000e+00,1.43640000e+00,1.43660000e+00,1.43680000e+00,1.43700000e+00,1.43720000e+00,1.43740000e+00,1.43760000e+00,1.43780000e+00,1.43800000e+00,1.43820000e+00,1.43840000e+00,1.43860000e+00,1.43880000e+00,1.43900000e+00,1.43920000e+00,1.43940000e+00,1.43960000e+00,1.43980000e+00,1.44000000e+00,1.44020000e+00,1.44040000e+00,1.44060000e+00,1.44080000e+00,1.44100000e+00,1.44120000e+00,1.44140000e+00,1.44160000e+00,1.44180000e+00,1.44200000e+00,1.44220000e+00,1.44240000e+00,1.44260000e+00,1.44280000e+00,1.44300000e+00,1.44320000e+00,1.44340000e+00,1.44360000e+00,1.44380000e+00,1.44400000e+00,1.44420000e+00,1.44440000e+00,1.44460000e+00,1.44480000e+00,1.44500000e+00,1.44520000e+00,1.44540000e+00,1.44560000e+00,1.44580000e+00,1.44600000e+00,1.44620000e+00,1.44640000e+00,1.44660000e+00,1.44680000e+00,1.44700000e+00,1.44720000e+00,1.44740000e+00,1.44760000e+00,1.44780000e+00,1.44800000e+00,1.44820000e+00,1.44840000e+00,1.44860000e+00,1.44880000e+00,1.44900000e+00,1.44920000e+00,1.44940000e+00,1.44960000e+00,1.44980000e+00,1.45000000e+00,1.45020000e+00,1.45040000e+00,1.45060000e+00,1.45080000e+00,1.45100000e+00,1.45120000e+00,1.45140000e+00,1.45160000e+00,1.45180000e+00,1.45200000e+00,1.45220000e+00,1.45240000e+00,1.45260000e+00,1.45280000e+00,1.45300000e+00,1.45320000e+00,1.45340000e+00,1.45360000e+00,1.45380000e+00,1.45400000e+00,1.45420000e+00,1.45440000e+00,1.45460000e+00,1.45480000e+00,1.45500000e+00,1.45520000e+00,1.45540000e+00,1.45560000e+00,1.45580000e+00,1.45600000e+00,1.45620000e+00,1.45640000e+00,1.45660000e+00,1.45680000e+00,1.45700000e+00,1.45720000e+00,1.45740000e+00,1.45760000e+00,1.45780000e+00,1.45800000e+00,1.45820000e+00,1.45840000e+00,1.45860000e+00,1.45880000e+00,1.45900000e+00,1.45920000e+00,1.45940000e+00,1.45960000e+00,1.45980000e+00,1.46000000e+00,1.46020000e+00,1.46040000e+00,1.46060000e+00,1.46080000e+00,1.46100000e+00,1.46120000e+00,1.46140000e+00,1.46160000e+00,1.46180000e+00,1.46200000e+00,1.46220000e+00,1.46240000e+00,1.46260000e+00,1.46280000e+00,1.46300000e+00,1.46320000e+00,1.46340000e+00,1.46360000e+00,1.46380000e+00,1.46400000e+00,1.46420000e+00,1.46440000e+00,1.46460000e+00,1.46480000e+00,1.46500000e+00,1.46520000e+00,1.46540000e+00,1.46560000e+00,1.46580000e+00,1.46600000e+00,1.46620000e+00,1.46640000e+00,1.46660000e+00,1.46680000e+00,1.46700000e+00,1.46720000e+00,1.46740000e+00,1.46760000e+00,1.46780000e+00,1.46800000e+00,1.46820000e+00,1.46840000e+00,1.46860000e+00,1.46880000e+00,1.46900000e+00,1.46920000e+00,1.46940000e+00,1.46960000e+00,1.46980000e+00,1.47000000e+00,1.47020000e+00,1.47040000e+00,1.47060000e+00,1.47080000e+00,1.47100000e+00,1.47120000e+00,1.47140000e+00,1.47160000e+00,1.47180000e+00,1.47200000e+00,1.47220000e+00,1.47240000e+00,1.47260000e+00,1.47280000e+00,1.47300000e+00,1.47320000e+00,1.47340000e+00,1.47360000e+00,1.47380000e+00,1.47400000e+00,1.47420000e+00,1.47440000e+00,1.47460000e+00,1.47480000e+00,1.47500000e+00,1.47520000e+00,1.47540000e+00,1.47560000e+00,1.47580000e+00,1.47600000e+00,1.47620000e+00,1.47640000e+00,1.47660000e+00,1.47680000e+00,1.47700000e+00,1.47720000e+00,1.47740000e+00,1.47760000e+00,1.47780000e+00,1.47800000e+00,1.47820000e+00,1.47840000e+00,1.47860000e+00,1.47880000e+00,1.47900000e+00,1.47920000e+00,1.47940000e+00,1.47960000e+00,1.47980000e+00,1.48000000e+00,1.48020000e+00,1.48040000e+00,1.48060000e+00,1.48080000e+00,1.48100000e+00,1.48120000e+00,1.48140000e+00,1.48160000e+00,1.48180000e+00,1.48200000e+00,1.48220000e+00,1.48240000e+00,1.48260000e+00,1.48280000e+00,1.48300000e+00,1.48320000e+00,1.48340000e+00,1.48360000e+00,1.48380000e+00,1.48400000e+00,1.48420000e+00,1.48440000e+00,1.48460000e+00,1.48480000e+00,1.48500000e+00,1.48520000e+00,1.48540000e+00,1.48560000e+00,1.48580000e+00,1.48600000e+00,1.48620000e+00,1.48640000e+00,1.48660000e+00,1.48680000e+00,1.48700000e+00,1.48720000e+00,1.48740000e+00,1.48760000e+00,1.48780000e+00,1.48800000e+00,1.48820000e+00,1.48840000e+00,1.48860000e+00,1.48880000e+00,1.48900000e+00,1.48920000e+00,1.48940000e+00,1.48960000e+00,1.48980000e+00,1.49000000e+00,1.49020000e+00,1.49040000e+00,1.49060000e+00,1.49080000e+00,1.49100000e+00,1.49120000e+00,1.49140000e+00,1.49160000e+00,1.49180000e+00,1.49200000e+00,1.49220000e+00,1.49240000e+00,1.49260000e+00,1.49280000e+00,1.49300000e+00,1.49320000e+00,1.49340000e+00,1.49360000e+00,1.49380000e+00,1.49400000e+00,1.49420000e+00,1.49440000e+00,1.49460000e+00,1.49480000e+00,1.49500000e+00,1.49520000e+00,1.49540000e+00,1.49560000e+00,1.49580000e+00,1.49600000e+00,1.49620000e+00,1.49640000e+00,1.49660000e+00,1.49680000e+00,1.49700000e+00,1.49720000e+00,1.49740000e+00,1.49760000e+00,1.49780000e+00,1.49800000e+00,1.49820000e+00,1.49840000e+00,1.49860000e+00,1.49880000e+00,1.49900000e+00,1.49920000e+00,1.49940000e+00,1.49960000e+00,1.49980000e+00,1.50000000e+00,1.50020000e+00,1.50040000e+00,1.50060000e+00,1.50080000e+00,1.50100000e+00,1.50120000e+00,1.50140000e+00,1.50160000e+00,1.50180000e+00,1.50200000e+00,1.50220000e+00,1.50240000e+00,1.50260000e+00,1.50280000e+00,1.50300000e+00,1.50320000e+00,1.50340000e+00,1.50360000e+00,1.50380000e+00,1.50400000e+00,1.50420000e+00,1.50440000e+00,1.50460000e+00,1.50480000e+00,1.50500000e+00,1.50520000e+00,1.50540000e+00,1.50560000e+00,1.50580000e+00,1.50600000e+00,1.50620000e+00,1.50640000e+00,1.50660000e+00,1.50680000e+00,1.50700000e+00,1.50720000e+00,1.50740000e+00,1.50760000e+00,1.50780000e+00,1.50800000e+00,1.50820000e+00,1.50840000e+00,1.50860000e+00,1.50880000e+00,1.50900000e+00,1.50920000e+00,1.50940000e+00,1.50960000e+00,1.50980000e+00,1.51000000e+00,1.51020000e+00,1.51040000e+00,1.51060000e+00,1.51080000e+00,1.51100000e+00,1.51120000e+00,1.51140000e+00,1.51160000e+00,1.51180000e+00,1.51200000e+00,1.51220000e+00,1.51240000e+00,1.51260000e+00,1.51280000e+00,1.51300000e+00,1.51320000e+00,1.51340000e+00,1.51360000e+00,1.51380000e+00,1.51400000e+00,1.51420000e+00,1.51440000e+00,1.51460000e+00,1.51480000e+00,1.51500000e+00,1.51520000e+00,1.51540000e+00,1.51560000e+00,1.51580000e+00,1.51600000e+00,1.51620000e+00,1.51640000e+00,1.51660000e+00,1.51680000e+00,1.51700000e+00,1.51720000e+00,1.51740000e+00,1.51760000e+00,1.51780000e+00,1.51800000e+00,1.51820000e+00,1.51840000e+00,1.51860000e+00,1.51880000e+00,1.51900000e+00,1.51920000e+00,1.51940000e+00,1.51960000e+00,1.51980000e+00,1.52000000e+00,1.52020000e+00,1.52040000e+00,1.52060000e+00,1.52080000e+00,1.52100000e+00,1.52120000e+00,1.52140000e+00,1.52160000e+00,1.52180000e+00,1.52200000e+00,1.52220000e+00,1.52240000e+00,1.52260000e+00,1.52280000e+00,1.52300000e+00,1.52320000e+00,1.52340000e+00,1.52360000e+00,1.52380000e+00,1.52400000e+00,1.52420000e+00,1.52440000e+00,1.52460000e+00,1.52480000e+00,1.52500000e+00,1.52520000e+00,1.52540000e+00,1.52560000e+00,1.52580000e+00,1.52600000e+00,1.52620000e+00,1.52640000e+00,1.52660000e+00,1.52680000e+00,1.52700000e+00,1.52720000e+00,1.52740000e+00,1.52760000e+00,1.52780000e+00,1.52800000e+00,1.52820000e+00,1.52840000e+00,1.52860000e+00,1.52880000e+00,1.52900000e+00,1.52920000e+00,1.52940000e+00,1.52960000e+00,1.52980000e+00,1.53000000e+00,1.53020000e+00,1.53040000e+00,1.53060000e+00,1.53080000e+00,1.53100000e+00,1.53120000e+00,1.53140000e+00,1.53160000e+00,1.53180000e+00,1.53200000e+00,1.53220000e+00,1.53240000e+00,1.53260000e+00,1.53280000e+00,1.53300000e+00,1.53320000e+00,1.53340000e+00,1.53360000e+00,1.53380000e+00,1.53400000e+00,1.53420000e+00,1.53440000e+00,1.53460000e+00,1.53480000e+00,1.53500000e+00,1.53520000e+00,1.53540000e+00,1.53560000e+00,1.53580000e+00,1.53600000e+00,1.53620000e+00,1.53640000e+00,1.53660000e+00,1.53680000e+00,1.53700000e+00,1.53720000e+00,1.53740000e+00,1.53760000e+00,1.53780000e+00,1.53800000e+00,1.53820000e+00,1.53840000e+00,1.53860000e+00,1.53880000e+00,1.53900000e+00,1.53920000e+00,1.53940000e+00,1.53960000e+00,1.53980000e+00,1.54000000e+00,1.54020000e+00,1.54040000e+00,1.54060000e+00,1.54080000e+00,1.54100000e+00,1.54120000e+00,1.54140000e+00,1.54160000e+00,1.54180000e+00,1.54200000e+00,1.54220000e+00,1.54240000e+00,1.54260000e+00,1.54280000e+00,1.54300000e+00,1.54320000e+00,1.54340000e+00,1.54360000e+00,1.54380000e+00,1.54400000e+00,1.54420000e+00,1.54440000e+00,1.54460000e+00,1.54480000e+00,1.54500000e+00,1.54520000e+00,1.54540000e+00,1.54560000e+00,1.54580000e+00,1.54600000e+00,1.54620000e+00,1.54640000e+00,1.54660000e+00,1.54680000e+00,1.54700000e+00,1.54720000e+00,1.54740000e+00,1.54760000e+00,1.54780000e+00,1.54800000e+00,1.54820000e+00,1.54840000e+00,1.54860000e+00,1.54880000e+00,1.54900000e+00,1.54920000e+00,1.54940000e+00,1.54960000e+00,1.54980000e+00,1.55000000e+00,1.55020000e+00,1.55040000e+00,1.55060000e+00,1.55080000e+00,1.55100000e+00,1.55120000e+00,1.55140000e+00,1.55160000e+00,1.55180000e+00,1.55200000e+00,1.55220000e+00,1.55240000e+00,1.55260000e+00,1.55280000e+00,1.55300000e+00,1.55320000e+00,1.55340000e+00,1.55360000e+00,1.55380000e+00,1.55400000e+00,1.55420000e+00,1.55440000e+00,1.55460000e+00,1.55480000e+00,1.55500000e+00,1.55520000e+00,1.55540000e+00,1.55560000e+00,1.55580000e+00,1.55600000e+00,1.55620000e+00,1.55640000e+00,1.55660000e+00,1.55680000e+00,1.55700000e+00,1.55720000e+00,1.55740000e+00,1.55760000e+00,1.55780000e+00,1.55800000e+00,1.55820000e+00,1.55840000e+00,1.55860000e+00,1.55880000e+00,1.55900000e+00,1.55920000e+00,1.55940000e+00,1.55960000e+00,1.55980000e+00,1.56000000e+00,1.56020000e+00,1.56040000e+00,1.56060000e+00,1.56080000e+00,1.56100000e+00,1.56120000e+00,1.56140000e+00,1.56160000e+00,1.56180000e+00,1.56200000e+00,1.56220000e+00,1.56240000e+00,1.56260000e+00,1.56280000e+00,1.56300000e+00,1.56320000e+00,1.56340000e+00,1.56360000e+00,1.56380000e+00,1.56400000e+00,1.56420000e+00,1.56440000e+00,1.56460000e+00,1.56480000e+00,1.56500000e+00,1.56520000e+00,1.56540000e+00,1.56560000e+00,1.56580000e+00,1.56600000e+00,1.56620000e+00,1.56640000e+00,1.56660000e+00,1.56680000e+00,1.56700000e+00,1.56720000e+00,1.56740000e+00,1.56760000e+00,1.56780000e+00,1.56800000e+00,1.56820000e+00,1.56840000e+00,1.56860000e+00,1.56880000e+00,1.56900000e+00,1.56920000e+00,1.56940000e+00,1.56960000e+00,1.56980000e+00,1.57000000e+00,1.57020000e+00,1.57040000e+00,1.57060000e+00,1.57080000e+00,1.57100000e+00,1.57120000e+00,1.57140000e+00,1.57160000e+00,1.57180000e+00,1.57200000e+00,1.57220000e+00,1.57240000e+00,1.57260000e+00,1.57280000e+00,1.57300000e+00,1.57320000e+00,1.57340000e+00,1.57360000e+00,1.57380000e+00,1.57400000e+00,1.57420000e+00,1.57440000e+00,1.57460000e+00,1.57480000e+00,1.57500000e+00,1.57520000e+00,1.57540000e+00,1.57560000e+00,1.57580000e+00,1.57600000e+00,1.57620000e+00,1.57640000e+00,1.57660000e+00,1.57680000e+00,1.57700000e+00,1.57720000e+00,1.57740000e+00,1.57760000e+00,1.57780000e+00,1.57800000e+00,1.57820000e+00,1.57840000e+00,1.57860000e+00,1.57880000e+00,1.57900000e+00,1.57920000e+00,1.57940000e+00,1.57960000e+00,1.57980000e+00,1.58000000e+00,1.58020000e+00,1.58040000e+00,1.58060000e+00,1.58080000e+00,1.58100000e+00,1.58120000e+00,1.58140000e+00,1.58160000e+00,1.58180000e+00,1.58200000e+00,1.58220000e+00,1.58240000e+00,1.58260000e+00,1.58280000e+00,1.58300000e+00,1.58320000e+00,1.58340000e+00,1.58360000e+00,1.58380000e+00,1.58400000e+00,1.58420000e+00,1.58440000e+00,1.58460000e+00,1.58480000e+00,1.58500000e+00,1.58520000e+00,1.58540000e+00,1.58560000e+00,1.58580000e+00,1.58600000e+00,1.58620000e+00,1.58640000e+00,1.58660000e+00,1.58680000e+00,1.58700000e+00,1.58720000e+00,1.58740000e+00,1.58760000e+00,1.58780000e+00,1.58800000e+00,1.58820000e+00,1.58840000e+00,1.58860000e+00,1.58880000e+00,1.58900000e+00,1.58920000e+00,1.58940000e+00,1.58960000e+00,1.58980000e+00,1.59000000e+00,1.59020000e+00,1.59040000e+00,1.59060000e+00,1.59080000e+00,1.59100000e+00,1.59120000e+00,1.59140000e+00,1.59160000e+00,1.59180000e+00,1.59200000e+00,1.59220000e+00,1.59240000e+00,1.59260000e+00,1.59280000e+00,1.59300000e+00,1.59320000e+00,1.59340000e+00,1.59360000e+00,1.59380000e+00,1.59400000e+00,1.59420000e+00,1.59440000e+00,1.59460000e+00,1.59480000e+00,1.59500000e+00,1.59520000e+00,1.59540000e+00,1.59560000e+00,1.59580000e+00,1.59600000e+00,1.59620000e+00,1.59640000e+00,1.59660000e+00,1.59680000e+00,1.59700000e+00,1.59720000e+00,1.59740000e+00,1.59760000e+00,1.59780000e+00,1.59800000e+00,1.59820000e+00,1.59840000e+00,1.59860000e+00,1.59880000e+00,1.59900000e+00,1.59920000e+00,1.59940000e+00,1.59960000e+00,1.59980000e+00,1.60000000e+00,1.60020000e+00,1.60040000e+00,1.60060000e+00,1.60080000e+00,1.60100000e+00,1.60120000e+00,1.60140000e+00,1.60160000e+00,1.60180000e+00,1.60200000e+00,1.60220000e+00,1.60240000e+00,1.60260000e+00,1.60280000e+00,1.60300000e+00,1.60320000e+00,1.60340000e+00,1.60360000e+00,1.60380000e+00,1.60400000e+00,1.60420000e+00,1.60440000e+00,1.60460000e+00,1.60480000e+00,1.60500000e+00,1.60520000e+00,1.60540000e+00,1.60560000e+00,1.60580000e+00,1.60600000e+00,1.60620000e+00,1.60640000e+00,1.60660000e+00,1.60680000e+00,1.60700000e+00,1.60720000e+00,1.60740000e+00,1.60760000e+00,1.60780000e+00,1.60800000e+00,1.60820000e+00,1.60840000e+00,1.60860000e+00,1.60880000e+00,1.60900000e+00,1.60920000e+00,1.60940000e+00,1.60960000e+00,1.60980000e+00,1.61000000e+00,1.61020000e+00,1.61040000e+00,1.61060000e+00,1.61080000e+00,1.61100000e+00,1.61120000e+00,1.61140000e+00,1.61160000e+00,1.61180000e+00,1.61200000e+00,1.61220000e+00,1.61240000e+00,1.61260000e+00,1.61280000e+00,1.61300000e+00,1.61320000e+00,1.61340000e+00,1.61360000e+00,1.61380000e+00,1.61400000e+00,1.61420000e+00,1.61440000e+00,1.61460000e+00,1.61480000e+00,1.61500000e+00,1.61520000e+00,1.61540000e+00,1.61560000e+00,1.61580000e+00,1.61600000e+00,1.61620000e+00,1.61640000e+00,1.61660000e+00,1.61680000e+00,1.61700000e+00,1.61720000e+00,1.61740000e+00,1.61760000e+00,1.61780000e+00,1.61800000e+00,1.61820000e+00,1.61840000e+00,1.61860000e+00,1.61880000e+00,1.61900000e+00,1.61920000e+00,1.61940000e+00,1.61960000e+00,1.61980000e+00,1.62000000e+00,1.62020000e+00,1.62040000e+00,1.62060000e+00,1.62080000e+00,1.62100000e+00,1.62120000e+00,1.62140000e+00,1.62160000e+00,1.62180000e+00,1.62200000e+00,1.62220000e+00,1.62240000e+00,1.62260000e+00,1.62280000e+00,1.62300000e+00,1.62320000e+00,1.62340000e+00,1.62360000e+00,1.62380000e+00,1.62400000e+00,1.62420000e+00,1.62440000e+00,1.62460000e+00,1.62480000e+00,1.62500000e+00,1.62520000e+00,1.62540000e+00,1.62560000e+00,1.62580000e+00,1.62600000e+00,1.62620000e+00,1.62640000e+00,1.62660000e+00,1.62680000e+00,1.62700000e+00,1.62720000e+00,1.62740000e+00,1.62760000e+00,1.62780000e+00,1.62800000e+00,1.62820000e+00,1.62840000e+00,1.62860000e+00,1.62880000e+00,1.62900000e+00,1.62920000e+00,1.62940000e+00,1.62960000e+00,1.62980000e+00,1.63000000e+00,1.63020000e+00,1.63040000e+00,1.63060000e+00,1.63080000e+00,1.63100000e+00,1.63120000e+00,1.63140000e+00,1.63160000e+00,1.63180000e+00,1.63200000e+00,1.63220000e+00,1.63240000e+00,1.63260000e+00,1.63280000e+00,1.63300000e+00,1.63320000e+00,1.63340000e+00,1.63360000e+00,1.63380000e+00,1.63400000e+00,1.63420000e+00,1.63440000e+00,1.63460000e+00,1.63480000e+00,1.63500000e+00,1.63520000e+00,1.63540000e+00,1.63560000e+00,1.63580000e+00,1.63600000e+00,1.63620000e+00,1.63640000e+00,1.63660000e+00,1.63680000e+00,1.63700000e+00,1.63720000e+00,1.63740000e+00,1.63760000e+00,1.63780000e+00,1.63800000e+00,1.63820000e+00,1.63840000e+00,1.63860000e+00,1.63880000e+00,1.63900000e+00,1.63920000e+00,1.63940000e+00,1.63960000e+00,1.63980000e+00,1.64000000e+00,1.64020000e+00,1.64040000e+00,1.64060000e+00,1.64080000e+00,1.64100000e+00,1.64120000e+00,1.64140000e+00,1.64160000e+00,1.64180000e+00,1.64200000e+00,1.64220000e+00,1.64240000e+00,1.64260000e+00,1.64280000e+00,1.64300000e+00,1.64320000e+00,1.64340000e+00,1.64360000e+00,1.64380000e+00,1.64400000e+00,1.64420000e+00,1.64440000e+00,1.64460000e+00,1.64480000e+00,1.64500000e+00,1.64520000e+00,1.64540000e+00,1.64560000e+00,1.64580000e+00,1.64600000e+00,1.64620000e+00,1.64640000e+00,1.64660000e+00,1.64680000e+00,1.64700000e+00,1.64720000e+00,1.64740000e+00,1.64760000e+00,1.64780000e+00,1.64800000e+00,1.64820000e+00,1.64840000e+00,1.64860000e+00,1.64880000e+00,1.64900000e+00,1.64920000e+00,1.64940000e+00,1.64960000e+00,1.64980000e+00,1.65000000e+00,1.65020000e+00,1.65040000e+00,1.65060000e+00,1.65080000e+00,1.65100000e+00,1.65120000e+00,1.65140000e+00,1.65160000e+00,1.65180000e+00,1.65200000e+00,1.65220000e+00,1.65240000e+00,1.65260000e+00,1.65280000e+00,1.65300000e+00,1.65320000e+00,1.65340000e+00,1.65360000e+00,1.65380000e+00,1.65400000e+00,1.65420000e+00,1.65440000e+00,1.65460000e+00,1.65480000e+00,1.65500000e+00,1.65520000e+00,1.65540000e+00,1.65560000e+00,1.65580000e+00,1.65600000e+00,1.65620000e+00,1.65640000e+00,1.65660000e+00,1.65680000e+00,1.65700000e+00,1.65720000e+00,1.65740000e+00,1.65760000e+00,1.65780000e+00,1.65800000e+00,1.65820000e+00,1.65840000e+00,1.65860000e+00,1.65880000e+00,1.65900000e+00,1.65920000e+00,1.65940000e+00,1.65960000e+00,1.65980000e+00,1.66000000e+00,1.66020000e+00,1.66040000e+00,1.66060000e+00,1.66080000e+00,1.66100000e+00,1.66120000e+00,1.66140000e+00,1.66160000e+00,1.66180000e+00,1.66200000e+00,1.66220000e+00,1.66240000e+00,1.66260000e+00,1.66280000e+00,1.66300000e+00,1.66320000e+00,1.66340000e+00,1.66360000e+00,1.66380000e+00,1.66400000e+00,1.66420000e+00,1.66440000e+00,1.66460000e+00,1.66480000e+00,1.66500000e+00,1.66520000e+00,1.66540000e+00,1.66560000e+00,1.66580000e+00,1.66600000e+00,1.66620000e+00,1.66640000e+00,1.66660000e+00,1.66680000e+00,1.66700000e+00,1.66720000e+00,1.66740000e+00,1.66760000e+00,1.66780000e+00,1.66800000e+00,1.66820000e+00,1.66840000e+00,1.66860000e+00,1.66880000e+00,1.66900000e+00,1.66920000e+00,1.66940000e+00,1.66960000e+00,1.66980000e+00,1.67000000e+00,1.67020000e+00,1.67040000e+00,1.67060000e+00,1.67080000e+00,1.67100000e+00,1.67120000e+00,1.67140000e+00,1.67160000e+00,1.67180000e+00,1.67200000e+00,1.67220000e+00,1.67240000e+00,1.67260000e+00,1.67280000e+00,1.67300000e+00,1.67320000e+00,1.67340000e+00,1.67360000e+00,1.67380000e+00,1.67400000e+00,1.67420000e+00,1.67440000e+00,1.67460000e+00,1.67480000e+00,1.67500000e+00,1.67520000e+00,1.67540000e+00,1.67560000e+00,1.67580000e+00,1.67600000e+00,1.67620000e+00,1.67640000e+00,1.67660000e+00,1.67680000e+00,1.67700000e+00,1.67720000e+00,1.67740000e+00,1.67760000e+00,1.67780000e+00,1.67800000e+00,1.67820000e+00,1.67840000e+00,1.67860000e+00,1.67880000e+00,1.67900000e+00,1.67920000e+00,1.67940000e+00,1.67960000e+00,1.67980000e+00,1.68000000e+00,1.68020000e+00,1.68040000e+00,1.68060000e+00,1.68080000e+00,1.68100000e+00,1.68120000e+00,1.68140000e+00,1.68160000e+00,1.68180000e+00,1.68200000e+00,1.68220000e+00,1.68240000e+00,1.68260000e+00,1.68280000e+00,1.68300000e+00,1.68320000e+00,1.68340000e+00,1.68360000e+00,1.68380000e+00,1.68400000e+00,1.68420000e+00,1.68440000e+00,1.68460000e+00,1.68480000e+00,1.68500000e+00,1.68520000e+00,1.68540000e+00,1.68560000e+00,1.68580000e+00,1.68600000e+00,1.68620000e+00,1.68640000e+00,1.68660000e+00,1.68680000e+00,1.68700000e+00,1.68720000e+00,1.68740000e+00,1.68760000e+00,1.68780000e+00,1.68800000e+00,1.68820000e+00,1.68840000e+00,1.68860000e+00,1.68880000e+00,1.68900000e+00,1.68920000e+00,1.68940000e+00,1.68960000e+00,1.68980000e+00,1.69000000e+00,1.69020000e+00,1.69040000e+00,1.69060000e+00,1.69080000e+00,1.69100000e+00,1.69120000e+00,1.69140000e+00,1.69160000e+00,1.69180000e+00,1.69200000e+00,1.69220000e+00,1.69240000e+00,1.69260000e+00,1.69280000e+00,1.69300000e+00,1.69320000e+00,1.69340000e+00,1.69360000e+00,1.69380000e+00,1.69400000e+00,1.69420000e+00,1.69440000e+00,1.69460000e+00,1.69480000e+00,1.69500000e+00,1.69520000e+00,1.69540000e+00,1.69560000e+00,1.69580000e+00,1.69600000e+00,1.69620000e+00,1.69640000e+00,1.69660000e+00,1.69680000e+00,1.69700000e+00,1.69720000e+00,1.69740000e+00,1.69760000e+00,1.69780000e+00,1.69800000e+00,1.69820000e+00,1.69840000e+00,1.69860000e+00,1.69880000e+00,1.69900000e+00,1.69920000e+00,1.69940000e+00,1.69960000e+00,1.69980000e+00,1.70000000e+00,1.70020000e+00,1.70040000e+00,1.70060000e+00,1.70080000e+00,1.70100000e+00,1.70120000e+00,1.70140000e+00,1.70160000e+00,1.70180000e+00,1.70200000e+00,1.70220000e+00,1.70240000e+00,1.70260000e+00,1.70280000e+00,1.70300000e+00,1.70320000e+00,1.70340000e+00,1.70360000e+00,1.70380000e+00,1.70400000e+00,1.70420000e+00,1.70440000e+00,1.70460000e+00,1.70480000e+00,1.70500000e+00,1.70520000e+00,1.70540000e+00,1.70560000e+00,1.70580000e+00,1.70600000e+00,1.70620000e+00,1.70640000e+00,1.70660000e+00,1.70680000e+00,1.70700000e+00,1.70720000e+00,1.70740000e+00,1.70760000e+00,1.70780000e+00,1.70800000e+00,1.70820000e+00,1.70840000e+00,1.70860000e+00,1.70880000e+00,1.70900000e+00,1.70920000e+00,1.70940000e+00,1.70960000e+00,1.70980000e+00,1.71000000e+00,1.71020000e+00,1.71040000e+00,1.71060000e+00,1.71080000e+00,1.71100000e+00,1.71120000e+00,1.71140000e+00,1.71160000e+00,1.71180000e+00,1.71200000e+00,1.71220000e+00,1.71240000e+00,1.71260000e+00,1.71280000e+00,1.71300000e+00,1.71320000e+00,1.71340000e+00,1.71360000e+00,1.71380000e+00,1.71400000e+00,1.71420000e+00,1.71440000e+00,1.71460000e+00,1.71480000e+00,1.71500000e+00,1.71520000e+00,1.71540000e+00,1.71560000e+00,1.71580000e+00,1.71600000e+00,1.71620000e+00,1.71640000e+00,1.71660000e+00,1.71680000e+00,1.71700000e+00,1.71720000e+00,1.71740000e+00,1.71760000e+00,1.71780000e+00,1.71800000e+00,1.71820000e+00,1.71840000e+00,1.71860000e+00,1.71880000e+00,1.71900000e+00,1.71920000e+00,1.71940000e+00,1.71960000e+00,1.71980000e+00,1.72000000e+00,1.72020000e+00,1.72040000e+00,1.72060000e+00,1.72080000e+00,1.72100000e+00,1.72120000e+00,1.72140000e+00,1.72160000e+00,1.72180000e+00,1.72200000e+00,1.72220000e+00,1.72240000e+00,1.72260000e+00,1.72280000e+00,1.72300000e+00,1.72320000e+00,1.72340000e+00,1.72360000e+00,1.72380000e+00,1.72400000e+00,1.72420000e+00,1.72440000e+00,1.72460000e+00,1.72480000e+00,1.72500000e+00,1.72520000e+00,1.72540000e+00,1.72560000e+00,1.72580000e+00,1.72600000e+00,1.72620000e+00,1.72640000e+00,1.72660000e+00,1.72680000e+00,1.72700000e+00,1.72720000e+00,1.72740000e+00,1.72760000e+00,1.72780000e+00,1.72800000e+00,1.72820000e+00,1.72840000e+00,1.72860000e+00,1.72880000e+00,1.72900000e+00,1.72920000e+00,1.72940000e+00,1.72960000e+00,1.72980000e+00,1.73000000e+00,1.73020000e+00,1.73040000e+00,1.73060000e+00,1.73080000e+00,1.73100000e+00,1.73120000e+00,1.73140000e+00,1.73160000e+00,1.73180000e+00,1.73200000e+00,1.73220000e+00,1.73240000e+00,1.73260000e+00,1.73280000e+00,1.73300000e+00,1.73320000e+00,1.73340000e+00,1.73360000e+00,1.73380000e+00,1.73400000e+00,1.73420000e+00,1.73440000e+00,1.73460000e+00,1.73480000e+00,1.73500000e+00,1.73520000e+00,1.73540000e+00,1.73560000e+00,1.73580000e+00,1.73600000e+00,1.73620000e+00,1.73640000e+00,1.73660000e+00,1.73680000e+00,1.73700000e+00,1.73720000e+00,1.73740000e+00,1.73760000e+00,1.73780000e+00,1.73800000e+00,1.73820000e+00,1.73840000e+00,1.73860000e+00,1.73880000e+00,1.73900000e+00,1.73920000e+00,1.73940000e+00,1.73960000e+00,1.73980000e+00,1.74000000e+00,1.74020000e+00,1.74040000e+00,1.74060000e+00,1.74080000e+00,1.74100000e+00,1.74120000e+00,1.74140000e+00,1.74160000e+00,1.74180000e+00,1.74200000e+00,1.74220000e+00,1.74240000e+00,1.74260000e+00,1.74280000e+00,1.74300000e+00,1.74320000e+00,1.74340000e+00,1.74360000e+00,1.74380000e+00,1.74400000e+00,1.74420000e+00,1.74440000e+00,1.74460000e+00,1.74480000e+00,1.74500000e+00,1.74520000e+00,1.74540000e+00,1.74560000e+00,1.74580000e+00,1.74600000e+00,1.74620000e+00,1.74640000e+00,1.74660000e+00,1.74680000e+00,1.74700000e+00,1.74720000e+00,1.74740000e+00,1.74760000e+00,1.74780000e+00,1.74800000e+00,1.74820000e+00,1.74840000e+00,1.74860000e+00,1.74880000e+00,1.74900000e+00,1.74920000e+00,1.74940000e+00,1.74960000e+00,1.74980000e+00,1.75000000e+00,1.75020000e+00,1.75040000e+00,1.75060000e+00,1.75080000e+00,1.75100000e+00,1.75120000e+00,1.75140000e+00,1.75160000e+00,1.75180000e+00,1.75200000e+00,1.75220000e+00,1.75240000e+00,1.75260000e+00,1.75280000e+00,1.75300000e+00,1.75320000e+00,1.75340000e+00,1.75360000e+00,1.75380000e+00,1.75400000e+00,1.75420000e+00,1.75440000e+00,1.75460000e+00,1.75480000e+00,1.75500000e+00,1.75520000e+00,1.75540000e+00,1.75560000e+00,1.75580000e+00,1.75600000e+00,1.75620000e+00,1.75640000e+00,1.75660000e+00,1.75680000e+00,1.75700000e+00,1.75720000e+00,1.75740000e+00,1.75760000e+00,1.75780000e+00,1.75800000e+00,1.75820000e+00,1.75840000e+00,1.75860000e+00,1.75880000e+00,1.75900000e+00,1.75920000e+00,1.75940000e+00,1.75960000e+00,1.75980000e+00,1.76000000e+00,1.76020000e+00,1.76040000e+00,1.76060000e+00,1.76080000e+00,1.76100000e+00,1.76120000e+00,1.76140000e+00,1.76160000e+00,1.76180000e+00,1.76200000e+00,1.76220000e+00,1.76240000e+00,1.76260000e+00,1.76280000e+00,1.76300000e+00,1.76320000e+00,1.76340000e+00,1.76360000e+00,1.76380000e+00,1.76400000e+00,1.76420000e+00,1.76440000e+00,1.76460000e+00,1.76480000e+00,1.76500000e+00,1.76520000e+00,1.76540000e+00,1.76560000e+00,1.76580000e+00,1.76600000e+00,1.76620000e+00,1.76640000e+00,1.76660000e+00,1.76680000e+00,1.76700000e+00,1.76720000e+00,1.76740000e+00,1.76760000e+00,1.76780000e+00,1.76800000e+00,1.76820000e+00,1.76840000e+00,1.76860000e+00,1.76880000e+00,1.76900000e+00,1.76920000e+00,1.76940000e+00,1.76960000e+00,1.76980000e+00,1.77000000e+00,1.77020000e+00,1.77040000e+00,1.77060000e+00,1.77080000e+00,1.77100000e+00,1.77120000e+00,1.77140000e+00,1.77160000e+00,1.77180000e+00,1.77200000e+00,1.77220000e+00,1.77240000e+00,1.77260000e+00,1.77280000e+00,1.77300000e+00,1.77320000e+00,1.77340000e+00,1.77360000e+00,1.77380000e+00,1.77400000e+00,1.77420000e+00,1.77440000e+00,1.77460000e+00,1.77480000e+00,1.77500000e+00,1.77520000e+00,1.77540000e+00,1.77560000e+00,1.77580000e+00,1.77600000e+00,1.77620000e+00,1.77640000e+00,1.77660000e+00,1.77680000e+00,1.77700000e+00,1.77720000e+00,1.77740000e+00,1.77760000e+00,1.77780000e+00,1.77800000e+00,1.77820000e+00,1.77840000e+00,1.77860000e+00,1.77880000e+00,1.77900000e+00,1.77920000e+00,1.77940000e+00,1.77960000e+00,1.77980000e+00,1.78000000e+00,1.78020000e+00,1.78040000e+00,1.78060000e+00,1.78080000e+00,1.78100000e+00,1.78120000e+00,1.78140000e+00,1.78160000e+00,1.78180000e+00,1.78200000e+00,1.78220000e+00,1.78240000e+00,1.78260000e+00,1.78280000e+00,1.78300000e+00,1.78320000e+00,1.78340000e+00,1.78360000e+00,1.78380000e+00,1.78400000e+00,1.78420000e+00,1.78440000e+00,1.78460000e+00,1.78480000e+00,1.78500000e+00,1.78520000e+00,1.78540000e+00,1.78560000e+00,1.78580000e+00,1.78600000e+00,1.78620000e+00,1.78640000e+00,1.78660000e+00,1.78680000e+00,1.78700000e+00,1.78720000e+00,1.78740000e+00,1.78760000e+00,1.78780000e+00,1.78800000e+00,1.78820000e+00,1.78840000e+00,1.78860000e+00,1.78880000e+00,1.78900000e+00,1.78920000e+00,1.78940000e+00,1.78960000e+00,1.78980000e+00,1.79000000e+00,1.79020000e+00,1.79040000e+00,1.79060000e+00,1.79080000e+00,1.79100000e+00,1.79120000e+00,1.79140000e+00,1.79160000e+00,1.79180000e+00,1.79200000e+00,1.79220000e+00,1.79240000e+00,1.79260000e+00,1.79280000e+00,1.79300000e+00,1.79320000e+00,1.79340000e+00,1.79360000e+00,1.79380000e+00,1.79400000e+00,1.79420000e+00,1.79440000e+00,1.79460000e+00,1.79480000e+00,1.79500000e+00,1.79520000e+00,1.79540000e+00,1.79560000e+00,1.79580000e+00,1.79600000e+00,1.79620000e+00,1.79640000e+00,1.79660000e+00,1.79680000e+00,1.79700000e+00,1.79720000e+00,1.79740000e+00,1.79760000e+00,1.79780000e+00,1.79800000e+00,1.79820000e+00,1.79840000e+00,1.79860000e+00,1.79880000e+00,1.79900000e+00,1.79920000e+00,1.79940000e+00,1.79960000e+00,1.79980000e+00,1.80000000e+00,1.80020000e+00,1.80040000e+00,1.80060000e+00,1.80080000e+00,1.80100000e+00,1.80120000e+00,1.80140000e+00,1.80160000e+00,1.80180000e+00,1.80200000e+00,1.80220000e+00,1.80240000e+00,1.80260000e+00,1.80280000e+00,1.80300000e+00,1.80320000e+00,1.80340000e+00,1.80360000e+00,1.80380000e+00,1.80400000e+00,1.80420000e+00,1.80440000e+00,1.80460000e+00,1.80480000e+00,1.80500000e+00,1.80520000e+00,1.80540000e+00,1.80560000e+00,1.80580000e+00,1.80600000e+00,1.80620000e+00,1.80640000e+00,1.80660000e+00,1.80680000e+00,1.80700000e+00,1.80720000e+00,1.80740000e+00,1.80760000e+00,1.80780000e+00,1.80800000e+00,1.80820000e+00,1.80840000e+00,1.80860000e+00,1.80880000e+00,1.80900000e+00,1.80920000e+00,1.80940000e+00,1.80960000e+00,1.80980000e+00,1.81000000e+00,1.81020000e+00,1.81040000e+00,1.81060000e+00,1.81080000e+00,1.81100000e+00,1.81120000e+00,1.81140000e+00,1.81160000e+00,1.81180000e+00,1.81200000e+00,1.81220000e+00,1.81240000e+00,1.81260000e+00,1.81280000e+00,1.81300000e+00,1.81320000e+00,1.81340000e+00,1.81360000e+00,1.81380000e+00,1.81400000e+00,1.81420000e+00,1.81440000e+00,1.81460000e+00,1.81480000e+00,1.81500000e+00,1.81520000e+00,1.81540000e+00,1.81560000e+00,1.81580000e+00,1.81600000e+00,1.81620000e+00,1.81640000e+00,1.81660000e+00,1.81680000e+00,1.81700000e+00,1.81720000e+00,1.81740000e+00,1.81760000e+00,1.81780000e+00,1.81800000e+00,1.81820000e+00,1.81840000e+00,1.81860000e+00,1.81880000e+00,1.81900000e+00,1.81920000e+00,1.81940000e+00,1.81960000e+00,1.81980000e+00,1.82000000e+00,1.82020000e+00,1.82040000e+00,1.82060000e+00,1.82080000e+00,1.82100000e+00,1.82120000e+00,1.82140000e+00,1.82160000e+00,1.82180000e+00,1.82200000e+00,1.82220000e+00,1.82240000e+00,1.82260000e+00,1.82280000e+00,1.82300000e+00,1.82320000e+00,1.82340000e+00,1.82360000e+00,1.82380000e+00,1.82400000e+00,1.82420000e+00,1.82440000e+00,1.82460000e+00,1.82480000e+00,1.82500000e+00,1.82520000e+00,1.82540000e+00,1.82560000e+00,1.82580000e+00,1.82600000e+00,1.82620000e+00,1.82640000e+00,1.82660000e+00,1.82680000e+00,1.82700000e+00,1.82720000e+00,1.82740000e+00,1.82760000e+00,1.82780000e+00,1.82800000e+00,1.82820000e+00,1.82840000e+00,1.82860000e+00,1.82880000e+00,1.82900000e+00,1.82920000e+00,1.82940000e+00,1.82960000e+00,1.82980000e+00,1.83000000e+00,1.83020000e+00,1.83040000e+00,1.83060000e+00,1.83080000e+00,1.83100000e+00,1.83120000e+00,1.83140000e+00,1.83160000e+00,1.83180000e+00,1.83200000e+00,1.83220000e+00,1.83240000e+00,1.83260000e+00,1.83280000e+00,1.83300000e+00,1.83320000e+00,1.83340000e+00,1.83360000e+00,1.83380000e+00,1.83400000e+00,1.83420000e+00,1.83440000e+00,1.83460000e+00,1.83480000e+00,1.83500000e+00,1.83520000e+00,1.83540000e+00,1.83560000e+00,1.83580000e+00,1.83600000e+00,1.83620000e+00,1.83640000e+00,1.83660000e+00,1.83680000e+00,1.83700000e+00,1.83720000e+00,1.83740000e+00,1.83760000e+00,1.83780000e+00,1.83800000e+00,1.83820000e+00,1.83840000e+00,1.83860000e+00,1.83880000e+00,1.83900000e+00,1.83920000e+00,1.83940000e+00,1.83960000e+00,1.83980000e+00,1.84000000e+00,1.84020000e+00,1.84040000e+00,1.84060000e+00,1.84080000e+00,1.84100000e+00,1.84120000e+00,1.84140000e+00,1.84160000e+00,1.84180000e+00,1.84200000e+00,1.84220000e+00,1.84240000e+00,1.84260000e+00,1.84280000e+00,1.84300000e+00,1.84320000e+00,1.84340000e+00,1.84360000e+00,1.84380000e+00,1.84400000e+00,1.84420000e+00,1.84440000e+00,1.84460000e+00,1.84480000e+00,1.84500000e+00,1.84520000e+00,1.84540000e+00,1.84560000e+00,1.84580000e+00,1.84600000e+00,1.84620000e+00,1.84640000e+00,1.84660000e+00,1.84680000e+00,1.84700000e+00,1.84720000e+00,1.84740000e+00,1.84760000e+00,1.84780000e+00,1.84800000e+00,1.84820000e+00,1.84840000e+00,1.84860000e+00,1.84880000e+00,1.84900000e+00,1.84920000e+00,1.84940000e+00,1.84960000e+00,1.84980000e+00,1.85000000e+00,1.85020000e+00,1.85040000e+00,1.85060000e+00,1.85080000e+00,1.85100000e+00,1.85120000e+00,1.85140000e+00,1.85160000e+00,1.85180000e+00,1.85200000e+00,1.85220000e+00,1.85240000e+00,1.85260000e+00,1.85280000e+00,1.85300000e+00,1.85320000e+00,1.85340000e+00,1.85360000e+00,1.85380000e+00,1.85400000e+00,1.85420000e+00,1.85440000e+00,1.85460000e+00,1.85480000e+00,1.85500000e+00,1.85520000e+00,1.85540000e+00,1.85560000e+00,1.85580000e+00,1.85600000e+00,1.85620000e+00,1.85640000e+00,1.85660000e+00,1.85680000e+00,1.85700000e+00,1.85720000e+00,1.85740000e+00,1.85760000e+00,1.85780000e+00,1.85800000e+00,1.85820000e+00,1.85840000e+00,1.85860000e+00,1.85880000e+00,1.85900000e+00,1.85920000e+00,1.85940000e+00,1.85960000e+00,1.85980000e+00,1.86000000e+00,1.86020000e+00,1.86040000e+00,1.86060000e+00,1.86080000e+00,1.86100000e+00,1.86120000e+00,1.86140000e+00,1.86160000e+00,1.86180000e+00,1.86200000e+00,1.86220000e+00,1.86240000e+00,1.86260000e+00,1.86280000e+00,1.86300000e+00,1.86320000e+00,1.86340000e+00,1.86360000e+00,1.86380000e+00,1.86400000e+00,1.86420000e+00,1.86440000e+00,1.86460000e+00,1.86480000e+00,1.86500000e+00,1.86520000e+00,1.86540000e+00,1.86560000e+00,1.86580000e+00,1.86600000e+00,1.86620000e+00,1.86640000e+00,1.86660000e+00,1.86680000e+00,1.86700000e+00,1.86720000e+00,1.86740000e+00,1.86760000e+00,1.86780000e+00,1.86800000e+00,1.86820000e+00,1.86840000e+00,1.86860000e+00,1.86880000e+00,1.86900000e+00,1.86920000e+00,1.86940000e+00,1.86960000e+00,1.86980000e+00,1.87000000e+00,1.87020000e+00,1.87040000e+00,1.87060000e+00,1.87080000e+00,1.87100000e+00,1.87120000e+00,1.87140000e+00,1.87160000e+00,1.87180000e+00,1.87200000e+00,1.87220000e+00,1.87240000e+00,1.87260000e+00,1.87280000e+00,1.87300000e+00,1.87320000e+00,1.87340000e+00,1.87360000e+00,1.87380000e+00,1.87400000e+00,1.87420000e+00,1.87440000e+00,1.87460000e+00,1.87480000e+00,1.87500000e+00,1.87520000e+00,1.87540000e+00,1.87560000e+00,1.87580000e+00,1.87600000e+00,1.87620000e+00,1.87640000e+00,1.87660000e+00,1.87680000e+00,1.87700000e+00,1.87720000e+00,1.87740000e+00,1.87760000e+00,1.87780000e+00,1.87800000e+00,1.87820000e+00,1.87840000e+00,1.87860000e+00,1.87880000e+00,1.87900000e+00,1.87920000e+00,1.87940000e+00,1.87960000e+00,1.87980000e+00,1.88000000e+00,1.88020000e+00,1.88040000e+00,1.88060000e+00,1.88080000e+00,1.88100000e+00,1.88120000e+00,1.88140000e+00,1.88160000e+00,1.88180000e+00,1.88200000e+00,1.88220000e+00,1.88240000e+00,1.88260000e+00,1.88280000e+00,1.88300000e+00,1.88320000e+00,1.88340000e+00,1.88360000e+00,1.88380000e+00,1.88400000e+00,1.88420000e+00,1.88440000e+00,1.88460000e+00,1.88480000e+00,1.88500000e+00,1.88520000e+00,1.88540000e+00,1.88560000e+00,1.88580000e+00,1.88600000e+00,1.88620000e+00,1.88640000e+00,1.88660000e+00,1.88680000e+00,1.88700000e+00,1.88720000e+00,1.88740000e+00,1.88760000e+00,1.88780000e+00,1.88800000e+00,1.88820000e+00,1.88840000e+00,1.88860000e+00,1.88880000e+00,1.88900000e+00,1.88920000e+00,1.88940000e+00,1.88960000e+00,1.88980000e+00,1.89000000e+00,1.89020000e+00,1.89040000e+00,1.89060000e+00,1.89080000e+00,1.89100000e+00,1.89120000e+00,1.89140000e+00,1.89160000e+00,1.89180000e+00,1.89200000e+00,1.89220000e+00,1.89240000e+00,1.89260000e+00,1.89280000e+00,1.89300000e+00,1.89320000e+00,1.89340000e+00,1.89360000e+00,1.89380000e+00,1.89400000e+00,1.89420000e+00,1.89440000e+00,1.89460000e+00,1.89480000e+00,1.89500000e+00,1.89520000e+00,1.89540000e+00,1.89560000e+00,1.89580000e+00,1.89600000e+00,1.89620000e+00,1.89640000e+00,1.89660000e+00,1.89680000e+00,1.89700000e+00,1.89720000e+00,1.89740000e+00,1.89760000e+00,1.89780000e+00,1.89800000e+00,1.89820000e+00,1.89840000e+00,1.89860000e+00,1.89880000e+00,1.89900000e+00,1.89920000e+00,1.89940000e+00,1.89960000e+00,1.89980000e+00,1.90000000e+00,1.90020000e+00,1.90040000e+00,1.90060000e+00,1.90080000e+00,1.90100000e+00,1.90120000e+00,1.90140000e+00,1.90160000e+00,1.90180000e+00,1.90200000e+00,1.90220000e+00,1.90240000e+00,1.90260000e+00,1.90280000e+00,1.90300000e+00,1.90320000e+00,1.90340000e+00,1.90360000e+00,1.90380000e+00,1.90400000e+00,1.90420000e+00,1.90440000e+00,1.90460000e+00,1.90480000e+00,1.90500000e+00,1.90520000e+00,1.90540000e+00,1.90560000e+00,1.90580000e+00,1.90600000e+00,1.90620000e+00,1.90640000e+00,1.90660000e+00,1.90680000e+00,1.90700000e+00,1.90720000e+00,1.90740000e+00,1.90760000e+00,1.90780000e+00,1.90800000e+00,1.90820000e+00,1.90840000e+00,1.90860000e+00,1.90880000e+00,1.90900000e+00,1.90920000e+00,1.90940000e+00,1.90960000e+00,1.90980000e+00,1.91000000e+00,1.91020000e+00,1.91040000e+00,1.91060000e+00,1.91080000e+00,1.91100000e+00,1.91120000e+00,1.91140000e+00,1.91160000e+00,1.91180000e+00,1.91200000e+00,1.91220000e+00,1.91240000e+00,1.91260000e+00,1.91280000e+00,1.91300000e+00,1.91320000e+00,1.91340000e+00,1.91360000e+00,1.91380000e+00,1.91400000e+00,1.91420000e+00,1.91440000e+00,1.91460000e+00,1.91480000e+00,1.91500000e+00,1.91520000e+00,1.91540000e+00,1.91560000e+00,1.91580000e+00,1.91600000e+00,1.91620000e+00,1.91640000e+00,1.91660000e+00,1.91680000e+00,1.91700000e+00,1.91720000e+00,1.91740000e+00,1.91760000e+00,1.91780000e+00,1.91800000e+00,1.91820000e+00,1.91840000e+00,1.91860000e+00,1.91880000e+00,1.91900000e+00,1.91920000e+00,1.91940000e+00,1.91960000e+00,1.91980000e+00,1.92000000e+00,1.92020000e+00,1.92040000e+00,1.92060000e+00,1.92080000e+00,1.92100000e+00,1.92120000e+00,1.92140000e+00,1.92160000e+00,1.92180000e+00,1.92200000e+00,1.92220000e+00,1.92240000e+00,1.92260000e+00,1.92280000e+00,1.92300000e+00,1.92320000e+00,1.92340000e+00,1.92360000e+00,1.92380000e+00,1.92400000e+00,1.92420000e+00,1.92440000e+00,1.92460000e+00,1.92480000e+00,1.92500000e+00,1.92520000e+00,1.92540000e+00,1.92560000e+00,1.92580000e+00,1.92600000e+00,1.92620000e+00,1.92640000e+00,1.92660000e+00,1.92680000e+00,1.92700000e+00,1.92720000e+00,1.92740000e+00,1.92760000e+00,1.92780000e+00,1.92800000e+00,1.92820000e+00,1.92840000e+00,1.92860000e+00,1.92880000e+00,1.92900000e+00,1.92920000e+00,1.92940000e+00,1.92960000e+00,1.92980000e+00,1.93000000e+00,1.93020000e+00,1.93040000e+00,1.93060000e+00,1.93080000e+00,1.93100000e+00,1.93120000e+00,1.93140000e+00,1.93160000e+00,1.93180000e+00,1.93200000e+00,1.93220000e+00,1.93240000e+00,1.93260000e+00,1.93280000e+00,1.93300000e+00,1.93320000e+00,1.93340000e+00,1.93360000e+00,1.93380000e+00,1.93400000e+00,1.93420000e+00,1.93440000e+00,1.93460000e+00,1.93480000e+00,1.93500000e+00,1.93520000e+00,1.93540000e+00,1.93560000e+00,1.93580000e+00,1.93600000e+00,1.93620000e+00,1.93640000e+00,1.93660000e+00,1.93680000e+00,1.93700000e+00,1.93720000e+00,1.93740000e+00,1.93760000e+00,1.93780000e+00,1.93800000e+00,1.93820000e+00,1.93840000e+00,1.93860000e+00,1.93880000e+00,1.93900000e+00,1.93920000e+00,1.93940000e+00,1.93960000e+00,1.93980000e+00,1.94000000e+00,1.94020000e+00,1.94040000e+00,1.94060000e+00,1.94080000e+00,1.94100000e+00,1.94120000e+00,1.94140000e+00,1.94160000e+00,1.94180000e+00,1.94200000e+00,1.94220000e+00,1.94240000e+00,1.94260000e+00,1.94280000e+00,1.94300000e+00,1.94320000e+00,1.94340000e+00,1.94360000e+00,1.94380000e+00,1.94400000e+00,1.94420000e+00,1.94440000e+00,1.94460000e+00,1.94480000e+00,1.94500000e+00,1.94520000e+00,1.94540000e+00,1.94560000e+00,1.94580000e+00,1.94600000e+00,1.94620000e+00,1.94640000e+00,1.94660000e+00,1.94680000e+00,1.94700000e+00,1.94720000e+00,1.94740000e+00,1.94760000e+00,1.94780000e+00,1.94800000e+00,1.94820000e+00,1.94840000e+00,1.94860000e+00,1.94880000e+00,1.94900000e+00,1.94920000e+00,1.94940000e+00,1.94960000e+00,1.94980000e+00,1.95000000e+00,1.95020000e+00,1.95040000e+00,1.95060000e+00,1.95080000e+00,1.95100000e+00,1.95120000e+00,1.95140000e+00,1.95160000e+00,1.95180000e+00,1.95200000e+00,1.95220000e+00,1.95240000e+00,1.95260000e+00,1.95280000e+00,1.95300000e+00,1.95320000e+00,1.95340000e+00,1.95360000e+00,1.95380000e+00,1.95400000e+00,1.95420000e+00,1.95440000e+00,1.95460000e+00,1.95480000e+00,1.95500000e+00,1.95520000e+00,1.95540000e+00,1.95560000e+00,1.95580000e+00,1.95600000e+00,1.95620000e+00,1.95640000e+00,1.95660000e+00,1.95680000e+00,1.95700000e+00,1.95720000e+00,1.95740000e+00,1.95760000e+00,1.95780000e+00,1.95800000e+00,1.95820000e+00,1.95840000e+00,1.95860000e+00,1.95880000e+00,1.95900000e+00,1.95920000e+00,1.95940000e+00,1.95960000e+00,1.95980000e+00,1.96000000e+00,1.96020000e+00,1.96040000e+00,1.96060000e+00,1.96080000e+00,1.96100000e+00,1.96120000e+00,1.96140000e+00,1.96160000e+00,1.96180000e+00,1.96200000e+00,1.96220000e+00,1.96240000e+00,1.96260000e+00,1.96280000e+00,1.96300000e+00,1.96320000e+00,1.96340000e+00,1.96360000e+00,1.96380000e+00,1.96400000e+00,1.96420000e+00,1.96440000e+00,1.96460000e+00,1.96480000e+00,1.96500000e+00,1.96520000e+00,1.96540000e+00,1.96560000e+00,1.96580000e+00,1.96600000e+00,1.96620000e+00,1.96640000e+00,1.96660000e+00,1.96680000e+00,1.96700000e+00,1.96720000e+00,1.96740000e+00,1.96760000e+00,1.96780000e+00,1.96800000e+00,1.96820000e+00,1.96840000e+00,1.96860000e+00,1.96880000e+00,1.96900000e+00,1.96920000e+00,1.96940000e+00,1.96960000e+00,1.96980000e+00,1.97000000e+00,1.97020000e+00,1.97040000e+00,1.97060000e+00,1.97080000e+00,1.97100000e+00,1.97120000e+00,1.97140000e+00,1.97160000e+00,1.97180000e+00,1.97200000e+00,1.97220000e+00,1.97240000e+00,1.97260000e+00,1.97280000e+00,1.97300000e+00,1.97320000e+00,1.97340000e+00,1.97360000e+00,1.97380000e+00,1.97400000e+00,1.97420000e+00,1.97440000e+00,1.97460000e+00,1.97480000e+00,1.97500000e+00,1.97520000e+00,1.97540000e+00,1.97560000e+00,1.97580000e+00,1.97600000e+00,1.97620000e+00,1.97640000e+00,1.97660000e+00,1.97680000e+00,1.97700000e+00,1.97720000e+00,1.97740000e+00,1.97760000e+00,1.97780000e+00,1.97800000e+00,1.97820000e+00,1.97840000e+00,1.97860000e+00,1.97880000e+00,1.97900000e+00,1.97920000e+00,1.97940000e+00,1.97960000e+00,1.97980000e+00,1.98000000e+00,1.98020000e+00,1.98040000e+00,1.98060000e+00,1.98080000e+00,1.98100000e+00,1.98120000e+00,1.98140000e+00,1.98160000e+00,1.98180000e+00,1.98200000e+00,1.98220000e+00,1.98240000e+00,1.98260000e+00,1.98280000e+00,1.98300000e+00,1.98320000e+00,1.98340000e+00,1.98360000e+00,1.98380000e+00,1.98400000e+00,1.98420000e+00,1.98440000e+00,1.98460000e+00,1.98480000e+00,1.98500000e+00,1.98520000e+00,1.98540000e+00,1.98560000e+00,1.98580000e+00,1.98600000e+00,1.98620000e+00,1.98640000e+00,1.98660000e+00,1.98680000e+00,1.98700000e+00,1.98720000e+00,1.98740000e+00,1.98760000e+00,1.98780000e+00,1.98800000e+00,1.98820000e+00,1.98840000e+00,1.98860000e+00,1.98880000e+00,1.98900000e+00,1.98920000e+00,1.98940000e+00,1.98960000e+00,1.98980000e+00,1.99000000e+00,1.99020000e+00,1.99040000e+00,1.99060000e+00,1.99080000e+00,1.99100000e+00,1.99120000e+00,1.99140000e+00,1.99160000e+00,1.99180000e+00,1.99200000e+00,1.99220000e+00,1.99240000e+00,1.99260000e+00,1.99280000e+00,1.99300000e+00,1.99320000e+00,1.99340000e+00,1.99360000e+00,1.99380000e+00,1.99400000e+00,1.99420000e+00,1.99440000e+00,1.99460000e+00,1.99480000e+00,1.99500000e+00,1.99520000e+00,1.99540000e+00,1.99560000e+00,1.99580000e+00,1.99600000e+00,1.99620000e+00,1.99640000e+00,1.99660000e+00,1.99680000e+00,1.99700000e+00,1.99720000e+00,1.99740000e+00,1.99760000e+00,1.99780000e+00,1.99800000e+00,1.99820000e+00,1.99840000e+00,1.99860000e+00,1.99880000e+00,1.99900000e+00,1.99920000e+00,1.99940000e+00,1.99960000e+00,1.99980000e+00,2.00000000e+00,2.00020000e+00,2.00040000e+00,2.00060000e+00,2.00080000e+00,2.00100000e+00,2.00120000e+00,2.00140000e+00,2.00160000e+00,2.00180000e+00,2.00200000e+00,2.00220000e+00,2.00240000e+00,2.00260000e+00,2.00280000e+00,2.00300000e+00,2.00320000e+00,2.00340000e+00,2.00360000e+00,2.00380000e+00,2.00400000e+00,2.00420000e+00,2.00440000e+00,2.00460000e+00,2.00480000e+00,2.00500000e+00,2.00520000e+00,2.00540000e+00,2.00560000e+00,2.00580000e+00,2.00600000e+00,2.00620000e+00,2.00640000e+00,2.00660000e+00,2.00680000e+00,2.00700000e+00,2.00720000e+00,2.00740000e+00,2.00760000e+00,2.00780000e+00,2.00800000e+00,2.00820000e+00,2.00840000e+00,2.00860000e+00,2.00880000e+00,2.00900000e+00,2.00920000e+00,2.00940000e+00,2.00960000e+00,2.00980000e+00,2.01000000e+00,2.01020000e+00,2.01040000e+00,2.01060000e+00,2.01080000e+00,2.01100000e+00,2.01120000e+00,2.01140000e+00,2.01160000e+00,2.01180000e+00,2.01200000e+00,2.01220000e+00,2.01240000e+00,2.01260000e+00,2.01280000e+00,2.01300000e+00,2.01320000e+00,2.01340000e+00,2.01360000e+00,2.01380000e+00,2.01400000e+00,2.01420000e+00,2.01440000e+00,2.01460000e+00,2.01480000e+00,2.01500000e+00,2.01520000e+00,2.01540000e+00,2.01560000e+00,2.01580000e+00,2.01600000e+00,2.01620000e+00,2.01640000e+00,2.01660000e+00,2.01680000e+00,2.01700000e+00,2.01720000e+00,2.01740000e+00,2.01760000e+00,2.01780000e+00,2.01800000e+00,2.01820000e+00,2.01840000e+00,2.01860000e+00,2.01880000e+00,2.01900000e+00,2.01920000e+00,2.01940000e+00,2.01960000e+00,2.01980000e+00,2.02000000e+00,2.02020000e+00,2.02040000e+00,2.02060000e+00,2.02080000e+00,2.02100000e+00,2.02120000e+00,2.02140000e+00,2.02160000e+00,2.02180000e+00,2.02200000e+00,2.02220000e+00,2.02240000e+00,2.02260000e+00,2.02280000e+00,2.02300000e+00,2.02320000e+00,2.02340000e+00,2.02360000e+00,2.02380000e+00,2.02400000e+00,2.02420000e+00,2.02440000e+00,2.02460000e+00,2.02480000e+00,2.02500000e+00,2.02520000e+00,2.02540000e+00,2.02560000e+00,2.02580000e+00,2.02600000e+00,2.02620000e+00,2.02640000e+00,2.02660000e+00,2.02680000e+00,2.02700000e+00,2.02720000e+00,2.02740000e+00,2.02760000e+00,2.02780000e+00,2.02800000e+00,2.02820000e+00,2.02840000e+00,2.02860000e+00,2.02880000e+00,2.02900000e+00,2.02920000e+00,2.02940000e+00,2.02960000e+00,2.02980000e+00,2.03000000e+00,2.03020000e+00,2.03040000e+00,2.03060000e+00,2.03080000e+00,2.03100000e+00,2.03120000e+00,2.03140000e+00,2.03160000e+00,2.03180000e+00,2.03200000e+00,2.03220000e+00,2.03240000e+00,2.03260000e+00,2.03280000e+00,2.03300000e+00,2.03320000e+00,2.03340000e+00,2.03360000e+00,2.03380000e+00,2.03400000e+00,2.03420000e+00,2.03440000e+00,2.03460000e+00,2.03480000e+00,2.03500000e+00,2.03520000e+00,2.03540000e+00,2.03560000e+00,2.03580000e+00,2.03600000e+00,2.03620000e+00,2.03640000e+00,2.03660000e+00,2.03680000e+00,2.03700000e+00,2.03720000e+00,2.03740000e+00,2.03760000e+00,2.03780000e+00,2.03800000e+00,2.03820000e+00,2.03840000e+00,2.03860000e+00,2.03880000e+00,2.03900000e+00,2.03920000e+00,2.03940000e+00,2.03960000e+00,2.03980000e+00,2.04000000e+00,2.04020000e+00,2.04040000e+00,2.04060000e+00,2.04080000e+00,2.04100000e+00,2.04120000e+00,2.04140000e+00,2.04160000e+00,2.04180000e+00,2.04200000e+00,2.04220000e+00,2.04240000e+00,2.04260000e+00,2.04280000e+00,2.04300000e+00,2.04320000e+00,2.04340000e+00,2.04360000e+00,2.04380000e+00,2.04400000e+00,2.04420000e+00,2.04440000e+00,2.04460000e+00,2.04480000e+00,2.04500000e+00,2.04520000e+00,2.04540000e+00,2.04560000e+00,2.04580000e+00,2.04600000e+00,2.04620000e+00,2.04640000e+00,2.04660000e+00,2.04680000e+00,2.04700000e+00,2.04720000e+00,2.04740000e+00,2.04760000e+00,2.04780000e+00,2.04800000e+00,2.04820000e+00,2.04840000e+00,2.04860000e+00,2.04880000e+00,2.04900000e+00,2.04920000e+00,2.04940000e+00,2.04960000e+00,2.04980000e+00,2.05000000e+00,2.05020000e+00,2.05040000e+00,2.05060000e+00,2.05080000e+00,2.05100000e+00,2.05120000e+00,2.05140000e+00,2.05160000e+00,2.05180000e+00,2.05200000e+00,2.05220000e+00,2.05240000e+00,2.05260000e+00,2.05280000e+00,2.05300000e+00,2.05320000e+00,2.05340000e+00,2.05360000e+00,2.05380000e+00,2.05400000e+00,2.05420000e+00,2.05440000e+00,2.05460000e+00,2.05480000e+00,2.05500000e+00,2.05520000e+00,2.05540000e+00,2.05560000e+00,2.05580000e+00,2.05600000e+00,2.05620000e+00,2.05640000e+00,2.05660000e+00,2.05680000e+00,2.05700000e+00,2.05720000e+00,2.05740000e+00,2.05760000e+00,2.05780000e+00,2.05800000e+00,2.05820000e+00,2.05840000e+00,2.05860000e+00,2.05880000e+00,2.05900000e+00,2.05920000e+00,2.05940000e+00,2.05960000e+00,2.05980000e+00,2.06000000e+00,2.06020000e+00,2.06040000e+00,2.06060000e+00,2.06080000e+00,2.06100000e+00,2.06120000e+00,2.06140000e+00,2.06160000e+00,2.06180000e+00,2.06200000e+00,2.06220000e+00,2.06240000e+00,2.06260000e+00,2.06280000e+00,2.06300000e+00,2.06320000e+00,2.06340000e+00,2.06360000e+00,2.06380000e+00,2.06400000e+00,2.06420000e+00,2.06440000e+00,2.06460000e+00,2.06480000e+00,2.06500000e+00,2.06520000e+00,2.06540000e+00,2.06560000e+00,2.06580000e+00,2.06600000e+00,2.06620000e+00,2.06640000e+00,2.06660000e+00,2.06680000e+00,2.06700000e+00,2.06720000e+00,2.06740000e+00,2.06760000e+00,2.06780000e+00,2.06800000e+00,2.06820000e+00,2.06840000e+00,2.06860000e+00,2.06880000e+00,2.06900000e+00,2.06920000e+00,2.06940000e+00,2.06960000e+00,2.06980000e+00,2.07000000e+00,2.07020000e+00,2.07040000e+00,2.07060000e+00,2.07080000e+00,2.07100000e+00,2.07120000e+00,2.07140000e+00,2.07160000e+00,2.07180000e+00,2.07200000e+00,2.07220000e+00,2.07240000e+00,2.07260000e+00,2.07280000e+00,2.07300000e+00,2.07320000e+00,2.07340000e+00,2.07360000e+00,2.07380000e+00,2.07400000e+00,2.07420000e+00,2.07440000e+00,2.07460000e+00,2.07480000e+00,2.07500000e+00,2.07520000e+00,2.07540000e+00,2.07560000e+00,2.07580000e+00,2.07600000e+00,2.07620000e+00,2.07640000e+00,2.07660000e+00,2.07680000e+00,2.07700000e+00,2.07720000e+00,2.07740000e+00,2.07760000e+00,2.07780000e+00,2.07800000e+00,2.07820000e+00,2.07840000e+00,2.07860000e+00,2.07880000e+00,2.07900000e+00,2.07920000e+00,2.07940000e+00,2.07960000e+00,2.07980000e+00,2.08000000e+00,2.08020000e+00,2.08040000e+00,2.08060000e+00,2.08080000e+00,2.08100000e+00,2.08120000e+00,2.08140000e+00,2.08160000e+00,2.08180000e+00,2.08200000e+00,2.08220000e+00,2.08240000e+00,2.08260000e+00,2.08280000e+00,2.08300000e+00,2.08320000e+00,2.08340000e+00,2.08360000e+00,2.08380000e+00,2.08400000e+00,2.08420000e+00,2.08440000e+00,2.08460000e+00,2.08480000e+00,2.08500000e+00,2.08520000e+00,2.08540000e+00,2.08560000e+00,2.08580000e+00,2.08600000e+00,2.08620000e+00,2.08640000e+00,2.08660000e+00,2.08680000e+00,2.08700000e+00,2.08720000e+00,2.08740000e+00,2.08760000e+00,2.08780000e+00,2.08800000e+00,2.08820000e+00,2.08840000e+00,2.08860000e+00,2.08880000e+00,2.08900000e+00,2.08920000e+00,2.08940000e+00,2.08960000e+00,2.08980000e+00,2.09000000e+00,2.09020000e+00,2.09040000e+00,2.09060000e+00,2.09080000e+00,2.09100000e+00,2.09120000e+00,2.09140000e+00,2.09160000e+00,2.09180000e+00,2.09200000e+00,2.09220000e+00,2.09240000e+00,2.09260000e+00,2.09280000e+00,2.09300000e+00,2.09320000e+00,2.09340000e+00,2.09360000e+00,2.09380000e+00,2.09400000e+00,2.09420000e+00,2.09440000e+00,2.09460000e+00,2.09480000e+00,2.09500000e+00,2.09520000e+00,2.09540000e+00,2.09560000e+00,2.09580000e+00,2.09600000e+00,2.09620000e+00,2.09640000e+00,2.09660000e+00,2.09680000e+00,2.09700000e+00,2.09720000e+00,2.09740000e+00,2.09760000e+00,2.09780000e+00,2.09800000e+00,2.09820000e+00,2.09840000e+00,2.09860000e+00,2.09880000e+00,2.09900000e+00,2.09920000e+00,2.09940000e+00,2.09960000e+00,2.09980000e+00,2.10000000e+00,2.10020000e+00,2.10040000e+00,2.10060000e+00,2.10080000e+00,2.10100000e+00,2.10120000e+00,2.10140000e+00,2.10160000e+00,2.10180000e+00,2.10200000e+00,2.10220000e+00,2.10240000e+00,2.10260000e+00,2.10280000e+00,2.10300000e+00,2.10320000e+00,2.10340000e+00,2.10360000e+00,2.10380000e+00,2.10400000e+00,2.10420000e+00,2.10440000e+00,2.10460000e+00,2.10480000e+00,2.10500000e+00,2.10520000e+00,2.10540000e+00,2.10560000e+00,2.10580000e+00,2.10600000e+00,2.10620000e+00,2.10640000e+00,2.10660000e+00,2.10680000e+00,2.10700000e+00,2.10720000e+00,2.10740000e+00,2.10760000e+00,2.10780000e+00,2.10800000e+00,2.10820000e+00,2.10840000e+00,2.10860000e+00,2.10880000e+00,2.10900000e+00,2.10920000e+00,2.10940000e+00,2.10960000e+00,2.10980000e+00,2.11000000e+00,2.11020000e+00,2.11040000e+00,2.11060000e+00,2.11080000e+00,2.11100000e+00,2.11120000e+00,2.11140000e+00,2.11160000e+00,2.11180000e+00,2.11200000e+00,2.11220000e+00,2.11240000e+00,2.11260000e+00,2.11280000e+00,2.11300000e+00,2.11320000e+00,2.11340000e+00,2.11360000e+00,2.11380000e+00,2.11400000e+00,2.11420000e+00,2.11440000e+00,2.11460000e+00,2.11480000e+00,2.11500000e+00,2.11520000e+00,2.11540000e+00,2.11560000e+00,2.11580000e+00,2.11600000e+00,2.11620000e+00,2.11640000e+00,2.11660000e+00,2.11680000e+00,2.11700000e+00,2.11720000e+00,2.11740000e+00,2.11760000e+00,2.11780000e+00,2.11800000e+00,2.11820000e+00,2.11840000e+00,2.11860000e+00,2.11880000e+00,2.11900000e+00,2.11920000e+00,2.11940000e+00,2.11960000e+00,2.11980000e+00,2.12000000e+00,2.12020000e+00,2.12040000e+00,2.12060000e+00,2.12080000e+00,2.12100000e+00,2.12120000e+00,2.12140000e+00,2.12160000e+00,2.12180000e+00,2.12200000e+00,2.12220000e+00,2.12240000e+00,2.12260000e+00,2.12280000e+00,2.12300000e+00,2.12320000e+00,2.12340000e+00,2.12360000e+00,2.12380000e+00,2.12400000e+00,2.12420000e+00,2.12440000e+00,2.12460000e+00,2.12480000e+00,2.12500000e+00,2.12520000e+00,2.12540000e+00,2.12560000e+00,2.12580000e+00,2.12600000e+00,2.12620000e+00,2.12640000e+00,2.12660000e+00,2.12680000e+00,2.12700000e+00,2.12720000e+00,2.12740000e+00,2.12760000e+00,2.12780000e+00,2.12800000e+00,2.12820000e+00,2.12840000e+00,2.12860000e+00,2.12880000e+00,2.12900000e+00,2.12920000e+00,2.12940000e+00,2.12960000e+00,2.12980000e+00,2.13000000e+00,2.13020000e+00,2.13040000e+00,2.13060000e+00,2.13080000e+00,2.13100000e+00,2.13120000e+00,2.13140000e+00,2.13160000e+00,2.13180000e+00,2.13200000e+00,2.13220000e+00,2.13240000e+00,2.13260000e+00,2.13280000e+00,2.13300000e+00,2.13320000e+00,2.13340000e+00,2.13360000e+00,2.13380000e+00,2.13400000e+00,2.13420000e+00,2.13440000e+00,2.13460000e+00,2.13480000e+00,2.13500000e+00,2.13520000e+00,2.13540000e+00,2.13560000e+00,2.13580000e+00,2.13600000e+00,2.13620000e+00,2.13640000e+00,2.13660000e+00,2.13680000e+00,2.13700000e+00,2.13720000e+00,2.13740000e+00,2.13760000e+00,2.13780000e+00,2.13800000e+00,2.13820000e+00,2.13840000e+00,2.13860000e+00,2.13880000e+00,2.13900000e+00,2.13920000e+00,2.13940000e+00,2.13960000e+00,2.13980000e+00,2.14000000e+00,2.14020000e+00,2.14040000e+00,2.14060000e+00,2.14080000e+00,2.14100000e+00,2.14120000e+00,2.14140000e+00,2.14160000e+00,2.14180000e+00,2.14200000e+00,2.14220000e+00,2.14240000e+00,2.14260000e+00,2.14280000e+00,2.14300000e+00,2.14320000e+00,2.14340000e+00,2.14360000e+00,2.14380000e+00,2.14400000e+00,2.14420000e+00,2.14440000e+00,2.14460000e+00,2.14480000e+00,2.14500000e+00,2.14520000e+00,2.14540000e+00,2.14560000e+00,2.14580000e+00,2.14600000e+00,2.14620000e+00,2.14640000e+00,2.14660000e+00,2.14680000e+00,2.14700000e+00,2.14720000e+00,2.14740000e+00,2.14760000e+00,2.14780000e+00,2.14800000e+00,2.14820000e+00,2.14840000e+00,2.14860000e+00,2.14880000e+00,2.14900000e+00,2.14920000e+00,2.14940000e+00,2.14960000e+00,2.14980000e+00,2.15000000e+00,2.15020000e+00,2.15040000e+00,2.15060000e+00,2.15080000e+00,2.15100000e+00,2.15120000e+00,2.15140000e+00,2.15160000e+00,2.15180000e+00,2.15200000e+00,2.15220000e+00,2.15240000e+00,2.15260000e+00,2.15280000e+00,2.15300000e+00,2.15320000e+00,2.15340000e+00,2.15360000e+00,2.15380000e+00,2.15400000e+00,2.15420000e+00,2.15440000e+00,2.15460000e+00,2.15480000e+00,2.15500000e+00,2.15520000e+00,2.15540000e+00,2.15560000e+00,2.15580000e+00,2.15600000e+00,2.15620000e+00,2.15640000e+00,2.15660000e+00,2.15680000e+00,2.15700000e+00,2.15720000e+00,2.15740000e+00,2.15760000e+00,2.15780000e+00,2.15800000e+00,2.15820000e+00,2.15840000e+00,2.15860000e+00,2.15880000e+00,2.15900000e+00,2.15920000e+00,2.15940000e+00,2.15960000e+00,2.15980000e+00,2.16000000e+00,2.16020000e+00,2.16040000e+00,2.16060000e+00,2.16080000e+00,2.16100000e+00,2.16120000e+00,2.16140000e+00,2.16160000e+00,2.16180000e+00,2.16200000e+00,2.16220000e+00,2.16240000e+00,2.16260000e+00,2.16280000e+00,2.16300000e+00,2.16320000e+00,2.16340000e+00,2.16360000e+00,2.16380000e+00,2.16400000e+00,2.16420000e+00,2.16440000e+00,2.16460000e+00,2.16480000e+00,2.16500000e+00,2.16520000e+00,2.16540000e+00,2.16560000e+00,2.16580000e+00,2.16600000e+00,2.16620000e+00,2.16640000e+00,2.16660000e+00,2.16680000e+00,2.16700000e+00,2.16720000e+00,2.16740000e+00,2.16760000e+00,2.16780000e+00,2.16800000e+00,2.16820000e+00,2.16840000e+00,2.16860000e+00,2.16880000e+00,2.16900000e+00,2.16920000e+00,2.16940000e+00,2.16960000e+00,2.16980000e+00,2.17000000e+00,2.17020000e+00,2.17040000e+00,2.17060000e+00,2.17080000e+00,2.17100000e+00,2.17120000e+00,2.17140000e+00,2.17160000e+00,2.17180000e+00,2.17200000e+00,2.17220000e+00,2.17240000e+00,2.17260000e+00,2.17280000e+00,2.17300000e+00,2.17320000e+00,2.17340000e+00,2.17360000e+00,2.17380000e+00,2.17400000e+00,2.17420000e+00,2.17440000e+00,2.17460000e+00,2.17480000e+00,2.17500000e+00,2.17520000e+00,2.17540000e+00,2.17560000e+00,2.17580000e+00,2.17600000e+00,2.17620000e+00,2.17640000e+00,2.17660000e+00,2.17680000e+00,2.17700000e+00,2.17720000e+00,2.17740000e+00,2.17760000e+00,2.17780000e+00,2.17800000e+00,2.17820000e+00,2.17840000e+00,2.17860000e+00,2.17880000e+00,2.17900000e+00,2.17920000e+00,2.17940000e+00,2.17960000e+00,2.17980000e+00,2.18000000e+00,2.18020000e+00,2.18040000e+00,2.18060000e+00,2.18080000e+00,2.18100000e+00,2.18120000e+00,2.18140000e+00,2.18160000e+00,2.18180000e+00,2.18200000e+00,2.18220000e+00,2.18240000e+00,2.18260000e+00,2.18280000e+00,2.18300000e+00,2.18320000e+00,2.18340000e+00,2.18360000e+00,2.18380000e+00,2.18400000e+00,2.18420000e+00,2.18440000e+00,2.18460000e+00,2.18480000e+00,2.18500000e+00,2.18520000e+00,2.18540000e+00,2.18560000e+00,2.18580000e+00,2.18600000e+00,2.18620000e+00,2.18640000e+00,2.18660000e+00,2.18680000e+00,2.18700000e+00,2.18720000e+00,2.18740000e+00,2.18760000e+00,2.18780000e+00,2.18800000e+00,2.18820000e+00,2.18840000e+00,2.18860000e+00,2.18880000e+00,2.18900000e+00,2.18920000e+00,2.18940000e+00,2.18960000e+00,2.18980000e+00,2.19000000e+00,2.19020000e+00,2.19040000e+00,2.19060000e+00,2.19080000e+00,2.19100000e+00,2.19120000e+00,2.19140000e+00,2.19160000e+00,2.19180000e+00,2.19200000e+00,2.19220000e+00,2.19240000e+00,2.19260000e+00,2.19280000e+00,2.19300000e+00,2.19320000e+00,2.19340000e+00,2.19360000e+00,2.19380000e+00,2.19400000e+00,2.19420000e+00,2.19440000e+00,2.19460000e+00,2.19480000e+00,2.19500000e+00,2.19520000e+00,2.19540000e+00,2.19560000e+00,2.19580000e+00,2.19600000e+00,2.19620000e+00,2.19640000e+00,2.19660000e+00,2.19680000e+00,2.19700000e+00,2.19720000e+00,2.19740000e+00,2.19760000e+00,2.19780000e+00,2.19800000e+00,2.19820000e+00,2.19840000e+00,2.19860000e+00,2.19880000e+00,2.19900000e+00,2.19920000e+00,2.19940000e+00,2.19960000e+00,2.19980000e+00,2.20000000e+00,2.20020000e+00,2.20040000e+00,2.20060000e+00,2.20080000e+00,2.20100000e+00,2.20120000e+00,2.20140000e+00,2.20160000e+00,2.20180000e+00,2.20200000e+00,2.20220000e+00,2.20240000e+00,2.20260000e+00,2.20280000e+00,2.20300000e+00,2.20320000e+00,2.20340000e+00,2.20360000e+00,2.20380000e+00,2.20400000e+00,2.20420000e+00,2.20440000e+00,2.20460000e+00,2.20480000e+00,2.20500000e+00,2.20520000e+00,2.20540000e+00,2.20560000e+00,2.20580000e+00,2.20600000e+00,2.20620000e+00,2.20640000e+00,2.20660000e+00,2.20680000e+00,2.20700000e+00,2.20720000e+00,2.20740000e+00,2.20760000e+00,2.20780000e+00,2.20800000e+00,2.20820000e+00,2.20840000e+00,2.20860000e+00,2.20880000e+00,2.20900000e+00,2.20920000e+00,2.20940000e+00,2.20960000e+00,2.20980000e+00,2.21000000e+00,2.21020000e+00,2.21040000e+00,2.21060000e+00,2.21080000e+00,2.21100000e+00,2.21120000e+00,2.21140000e+00,2.21160000e+00,2.21180000e+00,2.21200000e+00,2.21220000e+00,2.21240000e+00,2.21260000e+00,2.21280000e+00,2.21300000e+00,2.21320000e+00,2.21340000e+00,2.21360000e+00,2.21380000e+00,2.21400000e+00,2.21420000e+00,2.21440000e+00,2.21460000e+00,2.21480000e+00,2.21500000e+00,2.21520000e+00,2.21540000e+00,2.21560000e+00,2.21580000e+00,2.21600000e+00,2.21620000e+00,2.21640000e+00,2.21660000e+00,2.21680000e+00,2.21700000e+00,2.21720000e+00,2.21740000e+00,2.21760000e+00,2.21780000e+00,2.21800000e+00,2.21820000e+00,2.21840000e+00,2.21860000e+00,2.21880000e+00,2.21900000e+00,2.21920000e+00,2.21940000e+00,2.21960000e+00,2.21980000e+00,2.22000000e+00,2.22020000e+00,2.22040000e+00,2.22060000e+00,2.22080000e+00,2.22100000e+00,2.22120000e+00,2.22140000e+00,2.22160000e+00,2.22180000e+00,2.22200000e+00,2.22220000e+00,2.22240000e+00,2.22260000e+00,2.22280000e+00,2.22300000e+00,2.22320000e+00,2.22340000e+00,2.22360000e+00,2.22380000e+00,2.22400000e+00,2.22420000e+00,2.22440000e+00,2.22460000e+00,2.22480000e+00,2.22500000e+00,2.22520000e+00,2.22540000e+00,2.22560000e+00,2.22580000e+00,2.22600000e+00,2.22620000e+00,2.22640000e+00,2.22660000e+00,2.22680000e+00,2.22700000e+00,2.22720000e+00,2.22740000e+00,2.22760000e+00,2.22780000e+00,2.22800000e+00,2.22820000e+00,2.22840000e+00,2.22860000e+00,2.22880000e+00,2.22900000e+00,2.22920000e+00,2.22940000e+00,2.22960000e+00,2.22980000e+00,2.23000000e+00,2.23020000e+00,2.23040000e+00,2.23060000e+00,2.23080000e+00,2.23100000e+00,2.23120000e+00,2.23140000e+00,2.23160000e+00,2.23180000e+00,2.23200000e+00,2.23220000e+00,2.23240000e+00,2.23260000e+00,2.23280000e+00,2.23300000e+00,2.23320000e+00,2.23340000e+00,2.23360000e+00,2.23380000e+00,2.23400000e+00,2.23420000e+00,2.23440000e+00,2.23460000e+00,2.23480000e+00,2.23500000e+00,2.23520000e+00,2.23540000e+00,2.23560000e+00,2.23580000e+00,2.23600000e+00,2.23620000e+00,2.23640000e+00,2.23660000e+00,2.23680000e+00,2.23700000e+00,2.23720000e+00,2.23740000e+00,2.23760000e+00,2.23780000e+00,2.23800000e+00,2.23820000e+00,2.23840000e+00,2.23860000e+00,2.23880000e+00,2.23900000e+00,2.23920000e+00,2.23940000e+00,2.23960000e+00,2.23980000e+00,2.24000000e+00,2.24020000e+00,2.24040000e+00,2.24060000e+00,2.24080000e+00,2.24100000e+00,2.24120000e+00,2.24140000e+00,2.24160000e+00,2.24180000e+00,2.24200000e+00,2.24220000e+00,2.24240000e+00,2.24260000e+00,2.24280000e+00,2.24300000e+00,2.24320000e+00,2.24340000e+00,2.24360000e+00,2.24380000e+00,2.24400000e+00,2.24420000e+00,2.24440000e+00,2.24460000e+00,2.24480000e+00,2.24500000e+00,2.24520000e+00,2.24540000e+00,2.24560000e+00,2.24580000e+00,2.24600000e+00,2.24620000e+00,2.24640000e+00,2.24660000e+00,2.24680000e+00,2.24700000e+00,2.24720000e+00,2.24740000e+00,2.24760000e+00,2.24780000e+00,2.24800000e+00,2.24820000e+00,2.24840000e+00,2.24860000e+00,2.24880000e+00,2.24900000e+00,2.24920000e+00,2.24940000e+00,2.24960000e+00,2.24980000e+00,2.25000000e+00,2.25020000e+00,2.25040000e+00,2.25060000e+00,2.25080000e+00,2.25100000e+00,2.25120000e+00,2.25140000e+00,2.25160000e+00,2.25180000e+00,2.25200000e+00,2.25220000e+00,2.25240000e+00,2.25260000e+00,2.25280000e+00,2.25300000e+00,2.25320000e+00,2.25340000e+00,2.25360000e+00,2.25380000e+00,2.25400000e+00,2.25420000e+00,2.25440000e+00,2.25460000e+00,2.25480000e+00,2.25500000e+00,2.25520000e+00,2.25540000e+00,2.25560000e+00,2.25580000e+00,2.25600000e+00,2.25620000e+00,2.25640000e+00,2.25660000e+00,2.25680000e+00,2.25700000e+00,2.25720000e+00,2.25740000e+00,2.25760000e+00,2.25780000e+00,2.25800000e+00,2.25820000e+00,2.25840000e+00,2.25860000e+00,2.25880000e+00,2.25900000e+00,2.25920000e+00,2.25940000e+00,2.25960000e+00,2.25980000e+00,2.26000000e+00,2.26020000e+00,2.26040000e+00,2.26060000e+00,2.26080000e+00,2.26100000e+00,2.26120000e+00,2.26140000e+00,2.26160000e+00,2.26180000e+00,2.26200000e+00,2.26220000e+00,2.26240000e+00,2.26260000e+00,2.26280000e+00,2.26300000e+00,2.26320000e+00,2.26340000e+00,2.26360000e+00,2.26380000e+00,2.26400000e+00,2.26420000e+00,2.26440000e+00,2.26460000e+00,2.26480000e+00,2.26500000e+00,2.26520000e+00,2.26540000e+00,2.26560000e+00,2.26580000e+00,2.26600000e+00,2.26620000e+00,2.26640000e+00,2.26660000e+00,2.26680000e+00,2.26700000e+00,2.26720000e+00,2.26740000e+00,2.26760000e+00,2.26780000e+00,2.26800000e+00,2.26820000e+00,2.26840000e+00,2.26860000e+00,2.26880000e+00,2.26900000e+00,2.26920000e+00,2.26940000e+00,2.26960000e+00,2.26980000e+00,2.27000000e+00,2.27020000e+00,2.27040000e+00,2.27060000e+00,2.27080000e+00,2.27100000e+00,2.27120000e+00,2.27140000e+00,2.27160000e+00,2.27180000e+00,2.27200000e+00,2.27220000e+00,2.27240000e+00,2.27260000e+00,2.27280000e+00,2.27300000e+00,2.27320000e+00,2.27340000e+00,2.27360000e+00,2.27380000e+00,2.27400000e+00,2.27420000e+00,2.27440000e+00,2.27460000e+00,2.27480000e+00,2.27500000e+00,2.27520000e+00,2.27540000e+00,2.27560000e+00,2.27580000e+00,2.27600000e+00,2.27620000e+00,2.27640000e+00,2.27660000e+00,2.27680000e+00,2.27700000e+00,2.27720000e+00,2.27740000e+00,2.27760000e+00,2.27780000e+00,2.27800000e+00,2.27820000e+00,2.27840000e+00,2.27860000e+00,2.27880000e+00,2.27900000e+00,2.27920000e+00,2.27940000e+00,2.27960000e+00,2.27980000e+00,2.28000000e+00,2.28020000e+00,2.28040000e+00,2.28060000e+00,2.28080000e+00,2.28100000e+00,2.28120000e+00,2.28140000e+00,2.28160000e+00,2.28180000e+00,2.28200000e+00,2.28220000e+00,2.28240000e+00,2.28260000e+00,2.28280000e+00,2.28300000e+00,2.28320000e+00,2.28340000e+00,2.28360000e+00,2.28380000e+00,2.28400000e+00,2.28420000e+00,2.28440000e+00,2.28460000e+00,2.28480000e+00,2.28500000e+00,2.28520000e+00,2.28540000e+00,2.28560000e+00,2.28580000e+00,2.28600000e+00,2.28620000e+00,2.28640000e+00,2.28660000e+00,2.28680000e+00,2.28700000e+00,2.28720000e+00,2.28740000e+00,2.28760000e+00,2.28780000e+00,2.28800000e+00,2.28820000e+00,2.28840000e+00,2.28860000e+00,2.28880000e+00,2.28900000e+00,2.28920000e+00,2.28940000e+00,2.28960000e+00,2.28980000e+00,2.29000000e+00,2.29020000e+00,2.29040000e+00,2.29060000e+00,2.29080000e+00,2.29100000e+00,2.29120000e+00,2.29140000e+00,2.29160000e+00,2.29180000e+00,2.29200000e+00,2.29220000e+00,2.29240000e+00,2.29260000e+00,2.29280000e+00,2.29300000e+00,2.29320000e+00,2.29340000e+00,2.29360000e+00,2.29380000e+00,2.29400000e+00,2.29420000e+00,2.29440000e+00,2.29460000e+00,2.29480000e+00,2.29500000e+00,2.29520000e+00,2.29540000e+00,2.29560000e+00,2.29580000e+00,2.29600000e+00,2.29620000e+00,2.29640000e+00,2.29660000e+00,2.29680000e+00,2.29700000e+00,2.29720000e+00,2.29740000e+00,2.29760000e+00,2.29780000e+00,2.29800000e+00,2.29820000e+00,2.29840000e+00,2.29860000e+00,2.29880000e+00,2.29900000e+00,2.29920000e+00,2.29940000e+00,2.29960000e+00,2.29980000e+00,2.30000000e+00,2.30020000e+00,2.30040000e+00,2.30060000e+00,2.30080000e+00,2.30100000e+00,2.30120000e+00,2.30140000e+00,2.30160000e+00,2.30180000e+00,2.30200000e+00,2.30220000e+00,2.30240000e+00,2.30260000e+00,2.30280000e+00,2.30300000e+00,2.30320000e+00,2.30340000e+00,2.30360000e+00,2.30380000e+00,2.30400000e+00,2.30420000e+00,2.30440000e+00,2.30460000e+00,2.30480000e+00,2.30500000e+00,2.30520000e+00,2.30540000e+00,2.30560000e+00,2.30580000e+00,2.30600000e+00,2.30620000e+00,2.30640000e+00,2.30660000e+00,2.30680000e+00,2.30700000e+00,2.30720000e+00,2.30740000e+00,2.30760000e+00,2.30780000e+00,2.30800000e+00,2.30820000e+00,2.30840000e+00,2.30860000e+00,2.30880000e+00,2.30900000e+00,2.30920000e+00,2.30940000e+00,2.30960000e+00,2.30980000e+00,2.31000000e+00,2.31020000e+00,2.31040000e+00,2.31060000e+00,2.31080000e+00,2.31100000e+00,2.31120000e+00,2.31140000e+00,2.31160000e+00,2.31180000e+00,2.31200000e+00,2.31220000e+00,2.31240000e+00,2.31260000e+00,2.31280000e+00,2.31300000e+00,2.31320000e+00,2.31340000e+00,2.31360000e+00,2.31380000e+00,2.31400000e+00,2.31420000e+00,2.31440000e+00,2.31460000e+00,2.31480000e+00,2.31500000e+00,2.31520000e+00,2.31540000e+00,2.31560000e+00,2.31580000e+00,2.31600000e+00,2.31620000e+00,2.31640000e+00,2.31660000e+00,2.31680000e+00,2.31700000e+00,2.31720000e+00,2.31740000e+00,2.31760000e+00,2.31780000e+00,2.31800000e+00,2.31820000e+00,2.31840000e+00,2.31860000e+00,2.31880000e+00,2.31900000e+00,2.31920000e+00,2.31940000e+00,2.31960000e+00,2.31980000e+00,2.32000000e+00,2.32020000e+00,2.32040000e+00,2.32060000e+00,2.32080000e+00,2.32100000e+00,2.32120000e+00,2.32140000e+00,2.32160000e+00,2.32180000e+00,2.32200000e+00,2.32220000e+00,2.32240000e+00,2.32260000e+00,2.32280000e+00,2.32300000e+00,2.32320000e+00,2.32340000e+00,2.32360000e+00,2.32380000e+00,2.32400000e+00,2.32420000e+00,2.32440000e+00,2.32460000e+00,2.32480000e+00,2.32500000e+00,2.32520000e+00,2.32540000e+00,2.32560000e+00,2.32580000e+00,2.32600000e+00,2.32620000e+00,2.32640000e+00,2.32660000e+00,2.32680000e+00,2.32700000e+00,2.32720000e+00,2.32740000e+00,2.32760000e+00,2.32780000e+00,2.32800000e+00,2.32820000e+00,2.32840000e+00,2.32860000e+00,2.32880000e+00,2.32900000e+00,2.32920000e+00,2.32940000e+00,2.32960000e+00,2.32980000e+00,2.33000000e+00,2.33020000e+00,2.33040000e+00,2.33060000e+00,2.33080000e+00,2.33100000e+00,2.33120000e+00,2.33140000e+00,2.33160000e+00,2.33180000e+00,2.33200000e+00,2.33220000e+00,2.33240000e+00,2.33260000e+00,2.33280000e+00,2.33300000e+00,2.33320000e+00,2.33340000e+00,2.33360000e+00,2.33380000e+00,2.33400000e+00,2.33420000e+00,2.33440000e+00,2.33460000e+00,2.33480000e+00,2.33500000e+00,2.33520000e+00,2.33540000e+00,2.33560000e+00,2.33580000e+00,2.33600000e+00,2.33620000e+00,2.33640000e+00,2.33660000e+00,2.33680000e+00,2.33700000e+00,2.33720000e+00,2.33740000e+00,2.33760000e+00,2.33780000e+00,2.33800000e+00,2.33820000e+00,2.33840000e+00,2.33860000e+00,2.33880000e+00,2.33900000e+00,2.33920000e+00,2.33940000e+00,2.33960000e+00,2.33980000e+00,2.34000000e+00,2.34020000e+00,2.34040000e+00,2.34060000e+00,2.34080000e+00,2.34100000e+00,2.34120000e+00,2.34140000e+00,2.34160000e+00,2.34180000e+00,2.34200000e+00,2.34220000e+00,2.34240000e+00,2.34260000e+00,2.34280000e+00,2.34300000e+00,2.34320000e+00,2.34340000e+00,2.34360000e+00,2.34380000e+00,2.34400000e+00,2.34420000e+00,2.34440000e+00,2.34460000e+00,2.34480000e+00,2.34500000e+00,2.34520000e+00,2.34540000e+00,2.34560000e+00,2.34580000e+00,2.34600000e+00,2.34620000e+00,2.34640000e+00,2.34660000e+00,2.34680000e+00,2.34700000e+00,2.34720000e+00,2.34740000e+00,2.34760000e+00,2.34780000e+00,2.34800000e+00,2.34820000e+00,2.34840000e+00,2.34860000e+00,2.34880000e+00,2.34900000e+00,2.34920000e+00,2.34940000e+00,2.34960000e+00,2.34980000e+00,2.35000000e+00,2.35020000e+00,2.35040000e+00,2.35060000e+00,2.35080000e+00,2.35100000e+00,2.35120000e+00,2.35140000e+00,2.35160000e+00,2.35180000e+00,2.35200000e+00,2.35220000e+00,2.35240000e+00,2.35260000e+00,2.35280000e+00,2.35300000e+00,2.35320000e+00,2.35340000e+00,2.35360000e+00,2.35380000e+00,2.35400000e+00,2.35420000e+00,2.35440000e+00,2.35460000e+00,2.35480000e+00,2.35500000e+00,2.35520000e+00,2.35540000e+00,2.35560000e+00,2.35580000e+00,2.35600000e+00,2.35620000e+00,2.35640000e+00,2.35660000e+00,2.35680000e+00,2.35700000e+00,2.35720000e+00,2.35740000e+00,2.35760000e+00,2.35780000e+00,2.35800000e+00,2.35820000e+00,2.35840000e+00,2.35860000e+00,2.35880000e+00,2.35900000e+00,2.35920000e+00,2.35940000e+00,2.35960000e+00,2.35980000e+00,2.36000000e+00,2.36020000e+00,2.36040000e+00,2.36060000e+00,2.36080000e+00,2.36100000e+00,2.36120000e+00,2.36140000e+00,2.36160000e+00,2.36180000e+00,2.36200000e+00,2.36220000e+00,2.36240000e+00,2.36260000e+00,2.36280000e+00,2.36300000e+00,2.36320000e+00,2.36340000e+00,2.36360000e+00,2.36380000e+00,2.36400000e+00,2.36420000e+00,2.36440000e+00,2.36460000e+00,2.36480000e+00,2.36500000e+00,2.36520000e+00,2.36540000e+00,2.36560000e+00,2.36580000e+00,2.36600000e+00,2.36620000e+00,2.36640000e+00,2.36660000e+00,2.36680000e+00,2.36700000e+00,2.36720000e+00,2.36740000e+00,2.36760000e+00,2.36780000e+00,2.36800000e+00,2.36820000e+00,2.36840000e+00,2.36860000e+00,2.36880000e+00,2.36900000e+00,2.36920000e+00,2.36940000e+00,2.36960000e+00,2.36980000e+00,2.37000000e+00,2.37020000e+00,2.37040000e+00,2.37060000e+00,2.37080000e+00,2.37100000e+00,2.37120000e+00,2.37140000e+00,2.37160000e+00,2.37180000e+00,2.37200000e+00,2.37220000e+00,2.37240000e+00,2.37260000e+00,2.37280000e+00,2.37300000e+00,2.37320000e+00,2.37340000e+00,2.37360000e+00,2.37380000e+00,2.37400000e+00,2.37420000e+00,2.37440000e+00,2.37460000e+00,2.37480000e+00,2.37500000e+00,2.37520000e+00,2.37540000e+00,2.37560000e+00,2.37580000e+00,2.37600000e+00,2.37620000e+00,2.37640000e+00,2.37660000e+00,2.37680000e+00,2.37700000e+00,2.37720000e+00,2.37740000e+00,2.37760000e+00,2.37780000e+00,2.37800000e+00,2.37820000e+00,2.37840000e+00,2.37860000e+00,2.37880000e+00,2.37900000e+00,2.37920000e+00,2.37940000e+00,2.37960000e+00,2.37980000e+00,2.38000000e+00,2.38020000e+00,2.38040000e+00,2.38060000e+00,2.38080000e+00,2.38100000e+00,2.38120000e+00,2.38140000e+00,2.38160000e+00,2.38180000e+00,2.38200000e+00,2.38220000e+00,2.38240000e+00,2.38260000e+00,2.38280000e+00,2.38300000e+00,2.38320000e+00,2.38340000e+00,2.38360000e+00,2.38380000e+00,2.38400000e+00,2.38420000e+00,2.38440000e+00,2.38460000e+00,2.38480000e+00,2.38500000e+00,2.38520000e+00,2.38540000e+00,2.38560000e+00,2.38580000e+00,2.38600000e+00,2.38620000e+00,2.38640000e+00,2.38660000e+00,2.38680000e+00,2.38700000e+00,2.38720000e+00,2.38740000e+00,2.38760000e+00,2.38780000e+00,2.38800000e+00,2.38820000e+00,2.38840000e+00,2.38860000e+00,2.38880000e+00,2.38900000e+00,2.38920000e+00,2.38940000e+00,2.38960000e+00,2.38980000e+00,2.39000000e+00,2.39020000e+00,2.39040000e+00,2.39060000e+00,2.39080000e+00,2.39100000e+00,2.39120000e+00,2.39140000e+00,2.39160000e+00,2.39180000e+00,2.39200000e+00,2.39220000e+00,2.39240000e+00,2.39260000e+00,2.39280000e+00,2.39300000e+00,2.39320000e+00,2.39340000e+00,2.39360000e+00,2.39380000e+00,2.39400000e+00,2.39420000e+00,2.39440000e+00,2.39460000e+00,2.39480000e+00,2.39500000e+00,2.39520000e+00,2.39540000e+00,2.39560000e+00,2.39580000e+00,2.39600000e+00,2.39620000e+00,2.39640000e+00,2.39660000e+00,2.39680000e+00,2.39700000e+00,2.39720000e+00,2.39740000e+00,2.39760000e+00,2.39780000e+00,2.39800000e+00,2.39820000e+00,2.39840000e+00,2.39860000e+00,2.39880000e+00,2.39900000e+00,2.39920000e+00,2.39940000e+00,2.39960000e+00,2.39980000e+00,2.40000000e+00,2.40020000e+00,2.40040000e+00,2.40060000e+00,2.40080000e+00,2.40100000e+00,2.40120000e+00,2.40140000e+00,2.40160000e+00,2.40180000e+00,2.40200000e+00,2.40220000e+00,2.40240000e+00,2.40260000e+00,2.40280000e+00,2.40300000e+00,2.40320000e+00,2.40340000e+00,2.40360000e+00,2.40380000e+00,2.40400000e+00,2.40420000e+00,2.40440000e+00,2.40460000e+00,2.40480000e+00,2.40500000e+00,2.40520000e+00,2.40540000e+00,2.40560000e+00,2.40580000e+00,2.40600000e+00,2.40620000e+00,2.40640000e+00,2.40660000e+00,2.40680000e+00,2.40700000e+00,2.40720000e+00,2.40740000e+00,2.40760000e+00,2.40780000e+00,2.40800000e+00,2.40820000e+00,2.40840000e+00,2.40860000e+00,2.40880000e+00,2.40900000e+00,2.40920000e+00,2.40940000e+00,2.40960000e+00,2.40980000e+00,2.41000000e+00,2.41020000e+00,2.41040000e+00,2.41060000e+00,2.41080000e+00,2.41100000e+00,2.41120000e+00,2.41140000e+00,2.41160000e+00,2.41180000e+00,2.41200000e+00,2.41220000e+00,2.41240000e+00,2.41260000e+00,2.41280000e+00,2.41300000e+00,2.41320000e+00,2.41340000e+00,2.41360000e+00,2.41380000e+00,2.41400000e+00,2.41420000e+00,2.41440000e+00,2.41460000e+00,2.41480000e+00,2.41500000e+00,2.41520000e+00,2.41540000e+00,2.41560000e+00,2.41580000e+00,2.41600000e+00,2.41620000e+00,2.41640000e+00,2.41660000e+00,2.41680000e+00,2.41700000e+00,2.41720000e+00,2.41740000e+00,2.41760000e+00,2.41780000e+00,2.41800000e+00,2.41820000e+00,2.41840000e+00,2.41860000e+00,2.41880000e+00,2.41900000e+00,2.41920000e+00,2.41940000e+00,2.41960000e+00,2.41980000e+00,2.42000000e+00,2.42020000e+00,2.42040000e+00,2.42060000e+00,2.42080000e+00,2.42100000e+00,2.42120000e+00,2.42140000e+00,2.42160000e+00,2.42180000e+00,2.42200000e+00,2.42220000e+00,2.42240000e+00,2.42260000e+00,2.42280000e+00,2.42300000e+00,2.42320000e+00,2.42340000e+00,2.42360000e+00,2.42380000e+00,2.42400000e+00,2.42420000e+00,2.42440000e+00,2.42460000e+00,2.42480000e+00,2.42500000e+00,2.42520000e+00,2.42540000e+00,2.42560000e+00,2.42580000e+00,2.42600000e+00,2.42620000e+00,2.42640000e+00,2.42660000e+00,2.42680000e+00,2.42700000e+00,2.42720000e+00,2.42740000e+00,2.42760000e+00,2.42780000e+00,2.42800000e+00,2.42820000e+00,2.42840000e+00,2.42860000e+00,2.42880000e+00,2.42900000e+00,2.42920000e+00,2.42940000e+00,2.42960000e+00,2.42980000e+00,2.43000000e+00,2.43020000e+00,2.43040000e+00,2.43060000e+00,2.43080000e+00,2.43100000e+00,2.43120000e+00,2.43140000e+00,2.43160000e+00,2.43180000e+00,2.43200000e+00,2.43220000e+00,2.43240000e+00,2.43260000e+00,2.43280000e+00,2.43300000e+00,2.43320000e+00,2.43340000e+00,2.43360000e+00,2.43380000e+00,2.43400000e+00,2.43420000e+00,2.43440000e+00,2.43460000e+00,2.43480000e+00,2.43500000e+00,2.43520000e+00,2.43540000e+00,2.43560000e+00,2.43580000e+00,2.43600000e+00,2.43620000e+00,2.43640000e+00,2.43660000e+00,2.43680000e+00,2.43700000e+00,2.43720000e+00,2.43740000e+00,2.43760000e+00,2.43780000e+00,2.43800000e+00,2.43820000e+00,2.43840000e+00,2.43860000e+00,2.43880000e+00,2.43900000e+00,2.43920000e+00,2.43940000e+00,2.43960000e+00,2.43980000e+00,2.44000000e+00,2.44020000e+00,2.44040000e+00,2.44060000e+00,2.44080000e+00,2.44100000e+00,2.44120000e+00,2.44140000e+00,2.44160000e+00,2.44180000e+00,2.44200000e+00,2.44220000e+00,2.44240000e+00,2.44260000e+00,2.44280000e+00,2.44300000e+00,2.44320000e+00,2.44340000e+00,2.44360000e+00,2.44380000e+00,2.44400000e+00,2.44420000e+00,2.44440000e+00,2.44460000e+00,2.44480000e+00,2.44500000e+00,2.44520000e+00,2.44540000e+00,2.44560000e+00,2.44580000e+00,2.44600000e+00,2.44620000e+00,2.44640000e+00,2.44660000e+00,2.44680000e+00,2.44700000e+00,2.44720000e+00,2.44740000e+00,2.44760000e+00,2.44780000e+00,2.44800000e+00,2.44820000e+00,2.44840000e+00,2.44860000e+00,2.44880000e+00,2.44900000e+00,2.44920000e+00,2.44940000e+00,2.44960000e+00,2.44980000e+00,2.45000000e+00,2.45020000e+00,2.45040000e+00,2.45060000e+00,2.45080000e+00,2.45100000e+00,2.45120000e+00,2.45140000e+00,2.45160000e+00,2.45180000e+00,2.45200000e+00,2.45220000e+00,2.45240000e+00,2.45260000e+00,2.45280000e+00,2.45300000e+00,2.45320000e+00,2.45340000e+00,2.45360000e+00,2.45380000e+00,2.45400000e+00,2.45420000e+00,2.45440000e+00,2.45460000e+00,2.45480000e+00,2.45500000e+00,2.45520000e+00,2.45540000e+00,2.45560000e+00,2.45580000e+00,2.45600000e+00,2.45620000e+00,2.45640000e+00,2.45660000e+00,2.45680000e+00,2.45700000e+00,2.45720000e+00,2.45740000e+00,2.45760000e+00,2.45780000e+00,2.45800000e+00,2.45820000e+00,2.45840000e+00,2.45860000e+00,2.45880000e+00,2.45900000e+00,2.45920000e+00,2.45940000e+00,2.45960000e+00,2.45980000e+00,2.46000000e+00,2.46020000e+00,2.46040000e+00,2.46060000e+00,2.46080000e+00,2.46100000e+00,2.46120000e+00,2.46140000e+00,2.46160000e+00,2.46180000e+00,2.46200000e+00,2.46220000e+00,2.46240000e+00,2.46260000e+00,2.46280000e+00,2.46300000e+00,2.46320000e+00,2.46340000e+00,2.46360000e+00,2.46380000e+00,2.46400000e+00,2.46420000e+00,2.46440000e+00,2.46460000e+00,2.46480000e+00,2.46500000e+00,2.46520000e+00,2.46540000e+00,2.46560000e+00,2.46580000e+00,2.46600000e+00,2.46620000e+00,2.46640000e+00,2.46660000e+00,2.46680000e+00,2.46700000e+00,2.46720000e+00,2.46740000e+00,2.46760000e+00,2.46780000e+00,2.46800000e+00,2.46820000e+00,2.46840000e+00,2.46860000e+00,2.46880000e+00,2.46900000e+00,2.46920000e+00,2.46940000e+00,2.46960000e+00,2.46980000e+00,2.47000000e+00,2.47020000e+00,2.47040000e+00,2.47060000e+00,2.47080000e+00,2.47100000e+00,2.47120000e+00,2.47140000e+00,2.47160000e+00,2.47180000e+00,2.47200000e+00,2.47220000e+00,2.47240000e+00,2.47260000e+00,2.47280000e+00,2.47300000e+00,2.47320000e+00,2.47340000e+00,2.47360000e+00,2.47380000e+00,2.47400000e+00,2.47420000e+00,2.47440000e+00,2.47460000e+00,2.47480000e+00,2.47500000e+00,2.47520000e+00,2.47540000e+00,2.47560000e+00,2.47580000e+00,2.47600000e+00,2.47620000e+00,2.47640000e+00,2.47660000e+00,2.47680000e+00,2.47700000e+00,2.47720000e+00,2.47740000e+00,2.47760000e+00,2.47780000e+00,2.47800000e+00,2.47820000e+00,2.47840000e+00,2.47860000e+00,2.47880000e+00,2.47900000e+00,2.47920000e+00,2.47940000e+00,2.47960000e+00,2.47980000e+00,2.48000000e+00,2.48020000e+00,2.48040000e+00,2.48060000e+00,2.48080000e+00,2.48100000e+00,2.48120000e+00,2.48140000e+00,2.48160000e+00,2.48180000e+00,2.48200000e+00,2.48220000e+00,2.48240000e+00,2.48260000e+00,2.48280000e+00,2.48300000e+00,2.48320000e+00,2.48340000e+00,2.48360000e+00,2.48380000e+00,2.48400000e+00,2.48420000e+00,2.48440000e+00,2.48460000e+00,2.48480000e+00,2.48500000e+00,2.48520000e+00,2.48540000e+00,2.48560000e+00,2.48580000e+00,2.48600000e+00,2.48620000e+00,2.48640000e+00,2.48660000e+00,2.48680000e+00,2.48700000e+00,2.48720000e+00,2.48740000e+00,2.48760000e+00,2.48780000e+00,2.48800000e+00,2.48820000e+00,2.48840000e+00,2.48860000e+00,2.48880000e+00,2.48900000e+00,2.48920000e+00,2.48940000e+00,2.48960000e+00,2.48980000e+00,2.49000000e+00,2.49020000e+00,2.49040000e+00,2.49060000e+00,2.49080000e+00,2.49100000e+00,2.49120000e+00,2.49140000e+00,2.49160000e+00,2.49180000e+00,2.49200000e+00,2.49220000e+00,2.49240000e+00,2.49260000e+00,2.49280000e+00,2.49300000e+00,2.49320000e+00,2.49340000e+00,2.49360000e+00,2.49380000e+00,2.49400000e+00,2.49420000e+00,2.49440000e+00,2.49460000e+00,2.49480000e+00,2.49500000e+00,2.49520000e+00,2.49540000e+00,2.49560000e+00,2.49580000e+00,2.49600000e+00,2.49620000e+00,2.49640000e+00,2.49660000e+00,2.49680000e+00,2.49700000e+00,2.49720000e+00,2.49740000e+00,2.49760000e+00,2.49780000e+00,2.49800000e+00,2.49820000e+00,2.49840000e+00,2.49860000e+00,2.49880000e+00,2.49900000e+00,2.49920000e+00,2.49940000e+00,2.49960000e+00,2.49980000e+00,2.50000000e+00,2.50020000e+00,2.50040000e+00,2.50060000e+00,2.50080000e+00,2.50100000e+00,2.50120000e+00,2.50140000e+00,2.50160000e+00,2.50180000e+00,2.50200000e+00,2.50220000e+00,2.50240000e+00,2.50260000e+00,2.50280000e+00,2.50300000e+00,2.50320000e+00,2.50340000e+00,2.50360000e+00,2.50380000e+00,2.50400000e+00,2.50420000e+00,2.50440000e+00,2.50460000e+00,2.50480000e+00,2.50500000e+00,2.50520000e+00,2.50540000e+00,2.50560000e+00,2.50580000e+00,2.50600000e+00,2.50620000e+00,2.50640000e+00,2.50660000e+00,2.50680000e+00,2.50700000e+00,2.50720000e+00,2.50740000e+00,2.50760000e+00,2.50780000e+00,2.50800000e+00,2.50820000e+00,2.50840000e+00,2.50860000e+00,2.50880000e+00,2.50900000e+00,2.50920000e+00,2.50940000e+00,2.50960000e+00,2.50980000e+00,2.51000000e+00,2.51020000e+00,2.51040000e+00,2.51060000e+00,2.51080000e+00,2.51100000e+00,2.51120000e+00,2.51140000e+00,2.51160000e+00,2.51180000e+00,2.51200000e+00,2.51220000e+00,2.51240000e+00,2.51260000e+00,2.51280000e+00,2.51300000e+00,2.51320000e+00,2.51340000e+00,2.51360000e+00,2.51380000e+00,2.51400000e+00,2.51420000e+00,2.51440000e+00,2.51460000e+00,2.51480000e+00,2.51500000e+00,2.51520000e+00,2.51540000e+00,2.51560000e+00,2.51580000e+00,2.51600000e+00,2.51620000e+00,2.51640000e+00,2.51660000e+00,2.51680000e+00,2.51700000e+00,2.51720000e+00,2.51740000e+00,2.51760000e+00,2.51780000e+00,2.51800000e+00,2.51820000e+00,2.51840000e+00,2.51860000e+00,2.51880000e+00,2.51900000e+00,2.51920000e+00,2.51940000e+00,2.51960000e+00,2.51980000e+00,2.52000000e+00,2.52020000e+00,2.52040000e+00,2.52060000e+00,2.52080000e+00,2.52100000e+00,2.52120000e+00,2.52140000e+00,2.52160000e+00,2.52180000e+00,2.52200000e+00,2.52220000e+00,2.52240000e+00,2.52260000e+00,2.52280000e+00,2.52300000e+00,2.52320000e+00,2.52340000e+00,2.52360000e+00,2.52380000e+00,2.52400000e+00,2.52420000e+00,2.52440000e+00,2.52460000e+00,2.52480000e+00,2.52500000e+00,2.52520000e+00,2.52540000e+00,2.52560000e+00,2.52580000e+00,2.52600000e+00,2.52620000e+00,2.52640000e+00,2.52660000e+00,2.52680000e+00,2.52700000e+00,2.52720000e+00,2.52740000e+00,2.52760000e+00,2.52780000e+00,2.52800000e+00,2.52820000e+00,2.52840000e+00,2.52860000e+00,2.52880000e+00,2.52900000e+00,2.52920000e+00,2.52940000e+00,2.52960000e+00,2.52980000e+00,2.53000000e+00,2.53020000e+00,2.53040000e+00,2.53060000e+00,2.53080000e+00,2.53100000e+00,2.53120000e+00,2.53140000e+00,2.53160000e+00,2.53180000e+00,2.53200000e+00,2.53220000e+00,2.53240000e+00,2.53260000e+00,2.53280000e+00,2.53300000e+00,2.53320000e+00,2.53340000e+00,2.53360000e+00,2.53380000e+00,2.53400000e+00,2.53420000e+00,2.53440000e+00,2.53460000e+00,2.53480000e+00,2.53500000e+00,2.53520000e+00,2.53540000e+00,2.53560000e+00,2.53580000e+00,2.53600000e+00,2.53620000e+00,2.53640000e+00,2.53660000e+00,2.53680000e+00,2.53700000e+00,2.53720000e+00,2.53740000e+00,2.53760000e+00,2.53780000e+00,2.53800000e+00,2.53820000e+00,2.53840000e+00,2.53860000e+00,2.53880000e+00,2.53900000e+00,2.53920000e+00,2.53940000e+00,2.53960000e+00,2.53980000e+00,2.54000000e+00,2.54020000e+00,2.54040000e+00,2.54060000e+00,2.54080000e+00,2.54100000e+00,2.54120000e+00,2.54140000e+00,2.54160000e+00,2.54180000e+00,2.54200000e+00,2.54220000e+00,2.54240000e+00,2.54260000e+00,2.54280000e+00,2.54300000e+00,2.54320000e+00,2.54340000e+00,2.54360000e+00,2.54380000e+00,2.54400000e+00,2.54420000e+00,2.54440000e+00,2.54460000e+00,2.54480000e+00,2.54500000e+00,2.54520000e+00,2.54540000e+00,2.54560000e+00,2.54580000e+00,2.54600000e+00,2.54620000e+00,2.54640000e+00,2.54660000e+00,2.54680000e+00,2.54700000e+00,2.54720000e+00,2.54740000e+00,2.54760000e+00,2.54780000e+00,2.54800000e+00,2.54820000e+00,2.54840000e+00,2.54860000e+00,2.54880000e+00,2.54900000e+00,2.54920000e+00,2.54940000e+00,2.54960000e+00,2.54980000e+00,2.55000000e+00,2.55020000e+00,2.55040000e+00,2.55060000e+00,2.55080000e+00,2.55100000e+00,2.55120000e+00,2.55140000e+00,2.55160000e+00,2.55180000e+00,2.55200000e+00,2.55220000e+00,2.55240000e+00,2.55260000e+00,2.55280000e+00,2.55300000e+00,2.55320000e+00,2.55340000e+00,2.55360000e+00,2.55380000e+00,2.55400000e+00,2.55420000e+00,2.55440000e+00,2.55460000e+00,2.55480000e+00,2.55500000e+00,2.55520000e+00,2.55540000e+00,2.55560000e+00,2.55580000e+00,2.55600000e+00,2.55620000e+00,2.55640000e+00,2.55660000e+00,2.55680000e+00,2.55700000e+00,2.55720000e+00,2.55740000e+00,2.55760000e+00,2.55780000e+00,2.55800000e+00,2.55820000e+00,2.55840000e+00,2.55860000e+00,2.55880000e+00,2.55900000e+00,2.55920000e+00,2.55940000e+00,2.55960000e+00,2.55980000e+00,2.56000000e+00,2.56020000e+00,2.56040000e+00,2.56060000e+00,2.56080000e+00,2.56100000e+00,2.56120000e+00,2.56140000e+00,2.56160000e+00,2.56180000e+00,2.56200000e+00,2.56220000e+00,2.56240000e+00,2.56260000e+00,2.56280000e+00,2.56300000e+00,2.56320000e+00,2.56340000e+00,2.56360000e+00,2.56380000e+00,2.56400000e+00,2.56420000e+00,2.56440000e+00,2.56460000e+00,2.56480000e+00,2.56500000e+00,2.56520000e+00,2.56540000e+00,2.56560000e+00,2.56580000e+00,2.56600000e+00,2.56620000e+00,2.56640000e+00,2.56660000e+00,2.56680000e+00,2.56700000e+00,2.56720000e+00,2.56740000e+00,2.56760000e+00,2.56780000e+00,2.56800000e+00,2.56820000e+00,2.56840000e+00,2.56860000e+00,2.56880000e+00,2.56900000e+00,2.56920000e+00,2.56940000e+00,2.56960000e+00,2.56980000e+00,2.57000000e+00,2.57020000e+00,2.57040000e+00,2.57060000e+00,2.57080000e+00,2.57100000e+00,2.57120000e+00,2.57140000e+00,2.57160000e+00,2.57180000e+00,2.57200000e+00,2.57220000e+00,2.57240000e+00,2.57260000e+00,2.57280000e+00,2.57300000e+00,2.57320000e+00,2.57340000e+00,2.57360000e+00,2.57380000e+00,2.57400000e+00,2.57420000e+00,2.57440000e+00,2.57460000e+00,2.57480000e+00,2.57500000e+00,2.57520000e+00,2.57540000e+00,2.57560000e+00,2.57580000e+00,2.57600000e+00,2.57620000e+00,2.57640000e+00,2.57660000e+00,2.57680000e+00,2.57700000e+00,2.57720000e+00,2.57740000e+00,2.57760000e+00,2.57780000e+00,2.57800000e+00,2.57820000e+00,2.57840000e+00,2.57860000e+00,2.57880000e+00,2.57900000e+00,2.57920000e+00,2.57940000e+00,2.57960000e+00,2.57980000e+00,2.58000000e+00,2.58020000e+00,2.58040000e+00,2.58060000e+00,2.58080000e+00,2.58100000e+00,2.58120000e+00,2.58140000e+00,2.58160000e+00,2.58180000e+00,2.58200000e+00,2.58220000e+00,2.58240000e+00,2.58260000e+00,2.58280000e+00,2.58300000e+00,2.58320000e+00,2.58340000e+00,2.58360000e+00,2.58380000e+00,2.58400000e+00,2.58420000e+00,2.58440000e+00,2.58460000e+00,2.58480000e+00,2.58500000e+00,2.58520000e+00,2.58540000e+00,2.58560000e+00,2.58580000e+00,2.58600000e+00,2.58620000e+00,2.58640000e+00,2.58660000e+00,2.58680000e+00,2.58700000e+00,2.58720000e+00,2.58740000e+00,2.58760000e+00,2.58780000e+00,2.58800000e+00,2.58820000e+00,2.58840000e+00,2.58860000e+00,2.58880000e+00,2.58900000e+00,2.58920000e+00,2.58940000e+00,2.58960000e+00,2.58980000e+00,2.59000000e+00,2.59020000e+00,2.59040000e+00,2.59060000e+00,2.59080000e+00,2.59100000e+00,2.59120000e+00,2.59140000e+00,2.59160000e+00,2.59180000e+00,2.59200000e+00,2.59220000e+00,2.59240000e+00,2.59260000e+00,2.59280000e+00,2.59300000e+00,2.59320000e+00,2.59340000e+00,2.59360000e+00,2.59380000e+00,2.59400000e+00,2.59420000e+00,2.59440000e+00,2.59460000e+00,2.59480000e+00,2.59500000e+00,2.59520000e+00,2.59540000e+00,2.59560000e+00,2.59580000e+00,2.59600000e+00,2.59620000e+00,2.59640000e+00,2.59660000e+00,2.59680000e+00,2.59700000e+00,2.59720000e+00,2.59740000e+00,2.59760000e+00,2.59780000e+00,2.59800000e+00,2.59820000e+00,2.59840000e+00,2.59860000e+00,2.59880000e+00,2.59900000e+00,2.59920000e+00,2.59940000e+00,2.59960000e+00,2.59980000e+00,2.60000000e+00,2.60020000e+00,2.60040000e+00,2.60060000e+00,2.60080000e+00,2.60100000e+00,2.60120000e+00,2.60140000e+00,2.60160000e+00,2.60180000e+00,2.60200000e+00,2.60220000e+00,2.60240000e+00,2.60260000e+00,2.60280000e+00,2.60300000e+00,2.60320000e+00,2.60340000e+00,2.60360000e+00,2.60380000e+00,2.60400000e+00,2.60420000e+00,2.60440000e+00,2.60460000e+00,2.60480000e+00,2.60500000e+00,2.60520000e+00,2.60540000e+00,2.60560000e+00,2.60580000e+00,2.60600000e+00,2.60620000e+00,2.60640000e+00,2.60660000e+00,2.60680000e+00,2.60700000e+00,2.60720000e+00,2.60740000e+00,2.60760000e+00,2.60780000e+00,2.60800000e+00,2.60820000e+00,2.60840000e+00,2.60860000e+00,2.60880000e+00,2.60900000e+00,2.60920000e+00,2.60940000e+00,2.60960000e+00,2.60980000e+00,2.61000000e+00,2.61020000e+00,2.61040000e+00,2.61060000e+00,2.61080000e+00,2.61100000e+00,2.61120000e+00,2.61140000e+00,2.61160000e+00,2.61180000e+00,2.61200000e+00,2.61220000e+00,2.61240000e+00,2.61260000e+00,2.61280000e+00,2.61300000e+00,2.61320000e+00,2.61340000e+00,2.61360000e+00,2.61380000e+00,2.61400000e+00,2.61420000e+00,2.61440000e+00,2.61460000e+00,2.61480000e+00,2.61500000e+00,2.61520000e+00,2.61540000e+00,2.61560000e+00,2.61580000e+00,2.61600000e+00,2.61620000e+00,2.61640000e+00,2.61660000e+00,2.61680000e+00,2.61700000e+00,2.61720000e+00,2.61740000e+00,2.61760000e+00,2.61780000e+00,2.61800000e+00,2.61820000e+00,2.61840000e+00,2.61860000e+00,2.61880000e+00,2.61900000e+00,2.61920000e+00,2.61940000e+00,2.61960000e+00,2.61980000e+00,2.62000000e+00,2.62020000e+00,2.62040000e+00,2.62060000e+00,2.62080000e+00,2.62100000e+00,2.62120000e+00,2.62140000e+00,2.62160000e+00,2.62180000e+00,2.62200000e+00,2.62220000e+00,2.62240000e+00,2.62260000e+00,2.62280000e+00,2.62300000e+00,2.62320000e+00,2.62340000e+00,2.62360000e+00,2.62380000e+00,2.62400000e+00,2.62420000e+00,2.62440000e+00,2.62460000e+00,2.62480000e+00,2.62500000e+00,2.62520000e+00,2.62540000e+00,2.62560000e+00,2.62580000e+00,2.62600000e+00,2.62620000e+00,2.62640000e+00,2.62660000e+00,2.62680000e+00,2.62700000e+00,2.62720000e+00,2.62740000e+00,2.62760000e+00,2.62780000e+00,2.62800000e+00,2.62820000e+00,2.62840000e+00,2.62860000e+00,2.62880000e+00,2.62900000e+00,2.62920000e+00,2.62940000e+00,2.62960000e+00,2.62980000e+00,2.63000000e+00,2.63020000e+00,2.63040000e+00,2.63060000e+00,2.63080000e+00,2.63100000e+00,2.63120000e+00,2.63140000e+00,2.63160000e+00,2.63180000e+00,2.63200000e+00,2.63220000e+00,2.63240000e+00,2.63260000e+00,2.63280000e+00,2.63300000e+00,2.63320000e+00,2.63340000e+00,2.63360000e+00,2.63380000e+00,2.63400000e+00,2.63420000e+00,2.63440000e+00,2.63460000e+00,2.63480000e+00,2.63500000e+00,2.63520000e+00,2.63540000e+00,2.63560000e+00,2.63580000e+00,2.63600000e+00,2.63620000e+00,2.63640000e+00,2.63660000e+00,2.63680000e+00,2.63700000e+00,2.63720000e+00,2.63740000e+00,2.63760000e+00,2.63780000e+00,2.63800000e+00,2.63820000e+00,2.63840000e+00,2.63860000e+00,2.63880000e+00,2.63900000e+00,2.63920000e+00,2.63940000e+00,2.63960000e+00,2.63980000e+00,2.64000000e+00,2.64020000e+00,2.64040000e+00,2.64060000e+00,2.64080000e+00,2.64100000e+00,2.64120000e+00,2.64140000e+00,2.64160000e+00,2.64180000e+00,2.64200000e+00,2.64220000e+00,2.64240000e+00,2.64260000e+00,2.64280000e+00,2.64300000e+00,2.64320000e+00,2.64340000e+00,2.64360000e+00,2.64380000e+00,2.64400000e+00,2.64420000e+00,2.64440000e+00,2.64460000e+00,2.64480000e+00,2.64500000e+00,2.64520000e+00,2.64540000e+00,2.64560000e+00,2.64580000e+00,2.64600000e+00,2.64620000e+00,2.64640000e+00,2.64660000e+00,2.64680000e+00,2.64700000e+00,2.64720000e+00,2.64740000e+00,2.64760000e+00,2.64780000e+00,2.64800000e+00,2.64820000e+00,2.64840000e+00,2.64860000e+00,2.64880000e+00,2.64900000e+00,2.64920000e+00,2.64940000e+00,2.64960000e+00,2.64980000e+00,2.65000000e+00,2.65020000e+00,2.65040000e+00,2.65060000e+00,2.65080000e+00,2.65100000e+00,2.65120000e+00,2.65140000e+00,2.65160000e+00,2.65180000e+00,2.65200000e+00,2.65220000e+00,2.65240000e+00,2.65260000e+00,2.65280000e+00,2.65300000e+00,2.65320000e+00,2.65340000e+00,2.65360000e+00,2.65380000e+00,2.65400000e+00,2.65420000e+00,2.65440000e+00,2.65460000e+00,2.65480000e+00,2.65500000e+00,2.65520000e+00,2.65540000e+00,2.65560000e+00,2.65580000e+00,2.65600000e+00,2.65620000e+00,2.65640000e+00,2.65660000e+00,2.65680000e+00,2.65700000e+00,2.65720000e+00,2.65740000e+00,2.65760000e+00,2.65780000e+00,2.65800000e+00,2.65820000e+00,2.65840000e+00,2.65860000e+00,2.65880000e+00,2.65900000e+00,2.65920000e+00,2.65940000e+00,2.65960000e+00,2.65980000e+00,2.66000000e+00,2.66020000e+00,2.66040000e+00,2.66060000e+00,2.66080000e+00,2.66100000e+00,2.66120000e+00,2.66140000e+00,2.66160000e+00,2.66180000e+00,2.66200000e+00,2.66220000e+00,2.66240000e+00,2.66260000e+00,2.66280000e+00,2.66300000e+00,2.66320000e+00,2.66340000e+00,2.66360000e+00,2.66380000e+00,2.66400000e+00,2.66420000e+00,2.66440000e+00,2.66460000e+00,2.66480000e+00,2.66500000e+00,2.66520000e+00,2.66540000e+00,2.66560000e+00,2.66580000e+00,2.66600000e+00,2.66620000e+00,2.66640000e+00,2.66660000e+00,2.66680000e+00,2.66700000e+00,2.66720000e+00,2.66740000e+00,2.66760000e+00,2.66780000e+00,2.66800000e+00,2.66820000e+00,2.66840000e+00,2.66860000e+00,2.66880000e+00,2.66900000e+00,2.66920000e+00,2.66940000e+00,2.66960000e+00,2.66980000e+00,2.67000000e+00,2.67020000e+00,2.67040000e+00,2.67060000e+00,2.67080000e+00,2.67100000e+00,2.67120000e+00,2.67140000e+00,2.67160000e+00,2.67180000e+00,2.67200000e+00,2.67220000e+00,2.67240000e+00,2.67260000e+00,2.67280000e+00,2.67300000e+00,2.67320000e+00,2.67340000e+00,2.67360000e+00,2.67380000e+00,2.67400000e+00,2.67420000e+00,2.67440000e+00,2.67460000e+00,2.67480000e+00,2.67500000e+00,2.67520000e+00,2.67540000e+00,2.67560000e+00,2.67580000e+00,2.67600000e+00,2.67620000e+00,2.67640000e+00,2.67660000e+00,2.67680000e+00,2.67700000e+00,2.67720000e+00,2.67740000e+00,2.67760000e+00,2.67780000e+00,2.67800000e+00,2.67820000e+00,2.67840000e+00,2.67860000e+00,2.67880000e+00,2.67900000e+00,2.67920000e+00,2.67940000e+00,2.67960000e+00,2.67980000e+00,2.68000000e+00,2.68020000e+00,2.68040000e+00,2.68060000e+00,2.68080000e+00,2.68100000e+00,2.68120000e+00,2.68140000e+00,2.68160000e+00,2.68180000e+00,2.68200000e+00,2.68220000e+00,2.68240000e+00,2.68260000e+00,2.68280000e+00,2.68300000e+00,2.68320000e+00,2.68340000e+00,2.68360000e+00,2.68380000e+00,2.68400000e+00,2.68420000e+00,2.68440000e+00,2.68460000e+00,2.68480000e+00,2.68500000e+00,2.68520000e+00,2.68540000e+00,2.68560000e+00,2.68580000e+00,2.68600000e+00,2.68620000e+00,2.68640000e+00,2.68660000e+00,2.68680000e+00,2.68700000e+00,2.68720000e+00,2.68740000e+00,2.68760000e+00,2.68780000e+00,2.68800000e+00,2.68820000e+00,2.68840000e+00,2.68860000e+00,2.68880000e+00,2.68900000e+00,2.68920000e+00,2.68940000e+00,2.68960000e+00,2.68980000e+00,2.69000000e+00,2.69020000e+00,2.69040000e+00,2.69060000e+00,2.69080000e+00,2.69100000e+00,2.69120000e+00,2.69140000e+00,2.69160000e+00,2.69180000e+00,2.69200000e+00,2.69220000e+00,2.69240000e+00,2.69260000e+00,2.69280000e+00,2.69300000e+00,2.69320000e+00,2.69340000e+00,2.69360000e+00,2.69380000e+00,2.69400000e+00,2.69420000e+00,2.69440000e+00,2.69460000e+00,2.69480000e+00,2.69500000e+00,2.69520000e+00,2.69540000e+00,2.69560000e+00,2.69580000e+00,2.69600000e+00,2.69620000e+00,2.69640000e+00,2.69660000e+00,2.69680000e+00,2.69700000e+00,2.69720000e+00,2.69740000e+00,2.69760000e+00,2.69780000e+00,2.69800000e+00,2.69820000e+00,2.69840000e+00,2.69860000e+00,2.69880000e+00,2.69900000e+00,2.69920000e+00,2.69940000e+00,2.69960000e+00,2.69980000e+00,2.70000000e+00,2.70020000e+00,2.70040000e+00,2.70060000e+00,2.70080000e+00,2.70100000e+00,2.70120000e+00,2.70140000e+00,2.70160000e+00,2.70180000e+00,2.70200000e+00,2.70220000e+00,2.70240000e+00,2.70260000e+00,2.70280000e+00,2.70300000e+00,2.70320000e+00,2.70340000e+00,2.70360000e+00,2.70380000e+00,2.70400000e+00,2.70420000e+00,2.70440000e+00,2.70460000e+00,2.70480000e+00,2.70500000e+00,2.70520000e+00,2.70540000e+00,2.70560000e+00,2.70580000e+00,2.70600000e+00,2.70620000e+00,2.70640000e+00,2.70660000e+00,2.70680000e+00,2.70700000e+00,2.70720000e+00,2.70740000e+00,2.70760000e+00,2.70780000e+00,2.70800000e+00,2.70820000e+00,2.70840000e+00,2.70860000e+00,2.70880000e+00,2.70900000e+00,2.70920000e+00,2.70940000e+00,2.70960000e+00,2.70980000e+00,2.71000000e+00,2.71020000e+00,2.71040000e+00,2.71060000e+00,2.71080000e+00,2.71100000e+00,2.71120000e+00,2.71140000e+00,2.71160000e+00,2.71180000e+00,2.71200000e+00,2.71220000e+00,2.71240000e+00,2.71260000e+00,2.71280000e+00,2.71300000e+00,2.71320000e+00,2.71340000e+00,2.71360000e+00,2.71380000e+00,2.71400000e+00,2.71420000e+00,2.71440000e+00,2.71460000e+00,2.71480000e+00,2.71500000e+00,2.71520000e+00,2.71540000e+00,2.71560000e+00,2.71580000e+00,2.71600000e+00,2.71620000e+00,2.71640000e+00,2.71660000e+00,2.71680000e+00,2.71700000e+00,2.71720000e+00,2.71740000e+00,2.71760000e+00,2.71780000e+00,2.71800000e+00,2.71820000e+00,2.71840000e+00,2.71860000e+00,2.71880000e+00,2.71900000e+00,2.71920000e+00,2.71940000e+00,2.71960000e+00,2.71980000e+00,2.72000000e+00,2.72020000e+00,2.72040000e+00,2.72060000e+00,2.72080000e+00,2.72100000e+00,2.72120000e+00,2.72140000e+00,2.72160000e+00,2.72180000e+00,2.72200000e+00,2.72220000e+00,2.72240000e+00,2.72260000e+00,2.72280000e+00,2.72300000e+00,2.72320000e+00,2.72340000e+00,2.72360000e+00,2.72380000e+00,2.72400000e+00,2.72420000e+00,2.72440000e+00,2.72460000e+00,2.72480000e+00,2.72500000e+00,2.72520000e+00,2.72540000e+00,2.72560000e+00,2.72580000e+00,2.72600000e+00,2.72620000e+00,2.72640000e+00,2.72660000e+00,2.72680000e+00,2.72700000e+00,2.72720000e+00,2.72740000e+00,2.72760000e+00,2.72780000e+00,2.72800000e+00,2.72820000e+00,2.72840000e+00,2.72860000e+00,2.72880000e+00,2.72900000e+00,2.72920000e+00,2.72940000e+00,2.72960000e+00,2.72980000e+00,2.73000000e+00,2.73020000e+00,2.73040000e+00,2.73060000e+00,2.73080000e+00,2.73100000e+00,2.73120000e+00,2.73140000e+00,2.73160000e+00,2.73180000e+00,2.73200000e+00,2.73220000e+00,2.73240000e+00,2.73260000e+00,2.73280000e+00,2.73300000e+00,2.73320000e+00,2.73340000e+00,2.73360000e+00,2.73380000e+00,2.73400000e+00,2.73420000e+00,2.73440000e+00,2.73460000e+00,2.73480000e+00,2.73500000e+00,2.73520000e+00,2.73540000e+00,2.73560000e+00,2.73580000e+00,2.73600000e+00,2.73620000e+00,2.73640000e+00,2.73660000e+00,2.73680000e+00,2.73700000e+00,2.73720000e+00,2.73740000e+00,2.73760000e+00,2.73780000e+00,2.73800000e+00,2.73820000e+00,2.73840000e+00,2.73860000e+00,2.73880000e+00,2.73900000e+00,2.73920000e+00,2.73940000e+00,2.73960000e+00,2.73980000e+00,2.74000000e+00,2.74020000e+00,2.74040000e+00,2.74060000e+00,2.74080000e+00,2.74100000e+00,2.74120000e+00,2.74140000e+00,2.74160000e+00,2.74180000e+00,2.74200000e+00,2.74220000e+00,2.74240000e+00,2.74260000e+00,2.74280000e+00,2.74300000e+00,2.74320000e+00,2.74340000e+00,2.74360000e+00,2.74380000e+00,2.74400000e+00,2.74420000e+00,2.74440000e+00,2.74460000e+00,2.74480000e+00,2.74500000e+00,2.74520000e+00,2.74540000e+00,2.74560000e+00,2.74580000e+00,2.74600000e+00,2.74620000e+00,2.74640000e+00,2.74660000e+00,2.74680000e+00,2.74700000e+00,2.74720000e+00,2.74740000e+00,2.74760000e+00,2.74780000e+00,2.74800000e+00,2.74820000e+00,2.74840000e+00,2.74860000e+00,2.74880000e+00,2.74900000e+00,2.74920000e+00,2.74940000e+00,2.74960000e+00,2.74980000e+00,2.75000000e+00,2.75020000e+00,2.75040000e+00,2.75060000e+00,2.75080000e+00,2.75100000e+00,2.75120000e+00,2.75140000e+00,2.75160000e+00,2.75180000e+00,2.75200000e+00,2.75220000e+00,2.75240000e+00,2.75260000e+00,2.75280000e+00,2.75300000e+00,2.75320000e+00,2.75340000e+00,2.75360000e+00,2.75380000e+00,2.75400000e+00,2.75420000e+00,2.75440000e+00,2.75460000e+00,2.75480000e+00,2.75500000e+00,2.75520000e+00,2.75540000e+00,2.75560000e+00,2.75580000e+00,2.75600000e+00,2.75620000e+00,2.75640000e+00,2.75660000e+00,2.75680000e+00,2.75700000e+00,2.75720000e+00,2.75740000e+00,2.75760000e+00,2.75780000e+00,2.75800000e+00,2.75820000e+00,2.75840000e+00,2.75860000e+00,2.75880000e+00,2.75900000e+00,2.75920000e+00,2.75940000e+00,2.75960000e+00,2.75980000e+00,2.76000000e+00,2.76020000e+00,2.76040000e+00,2.76060000e+00,2.76080000e+00,2.76100000e+00,2.76120000e+00,2.76140000e+00,2.76160000e+00,2.76180000e+00,2.76200000e+00,2.76220000e+00,2.76240000e+00,2.76260000e+00,2.76280000e+00,2.76300000e+00,2.76320000e+00,2.76340000e+00,2.76360000e+00,2.76380000e+00,2.76400000e+00,2.76420000e+00,2.76440000e+00,2.76460000e+00,2.76480000e+00,2.76500000e+00,2.76520000e+00,2.76540000e+00,2.76560000e+00,2.76580000e+00,2.76600000e+00,2.76620000e+00,2.76640000e+00,2.76660000e+00,2.76680000e+00,2.76700000e+00,2.76720000e+00,2.76740000e+00,2.76760000e+00,2.76780000e+00,2.76800000e+00,2.76820000e+00,2.76840000e+00,2.76860000e+00,2.76880000e+00,2.76900000e+00,2.76920000e+00,2.76940000e+00,2.76960000e+00,2.76980000e+00,2.77000000e+00,2.77020000e+00,2.77040000e+00,2.77060000e+00,2.77080000e+00,2.77100000e+00,2.77120000e+00,2.77140000e+00,2.77160000e+00,2.77180000e+00,2.77200000e+00,2.77220000e+00,2.77240000e+00,2.77260000e+00,2.77280000e+00,2.77300000e+00,2.77320000e+00,2.77340000e+00,2.77360000e+00,2.77380000e+00,2.77400000e+00,2.77420000e+00,2.77440000e+00,2.77460000e+00,2.77480000e+00,2.77500000e+00,2.77520000e+00,2.77540000e+00,2.77560000e+00,2.77580000e+00,2.77600000e+00,2.77620000e+00,2.77640000e+00,2.77660000e+00,2.77680000e+00,2.77700000e+00,2.77720000e+00,2.77740000e+00,2.77760000e+00,2.77780000e+00,2.77800000e+00,2.77820000e+00,2.77840000e+00,2.77860000e+00,2.77880000e+00,2.77900000e+00,2.77920000e+00,2.77940000e+00,2.77960000e+00,2.77980000e+00,2.78000000e+00,2.78020000e+00,2.78040000e+00,2.78060000e+00,2.78080000e+00,2.78100000e+00,2.78120000e+00,2.78140000e+00,2.78160000e+00,2.78180000e+00,2.78200000e+00,2.78220000e+00,2.78240000e+00,2.78260000e+00,2.78280000e+00,2.78300000e+00,2.78320000e+00,2.78340000e+00,2.78360000e+00,2.78380000e+00,2.78400000e+00,2.78420000e+00,2.78440000e+00,2.78460000e+00,2.78480000e+00,2.78500000e+00,2.78520000e+00,2.78540000e+00,2.78560000e+00,2.78580000e+00,2.78600000e+00,2.78620000e+00,2.78640000e+00,2.78660000e+00,2.78680000e+00,2.78700000e+00,2.78720000e+00,2.78740000e+00,2.78760000e+00,2.78780000e+00,2.78800000e+00,2.78820000e+00,2.78840000e+00,2.78860000e+00,2.78880000e+00,2.78900000e+00,2.78920000e+00,2.78940000e+00,2.78960000e+00,2.78980000e+00,2.79000000e+00,2.79020000e+00,2.79040000e+00,2.79060000e+00,2.79080000e+00,2.79100000e+00,2.79120000e+00,2.79140000e+00,2.79160000e+00,2.79180000e+00,2.79200000e+00,2.79220000e+00,2.79240000e+00,2.79260000e+00,2.79280000e+00,2.79300000e+00,2.79320000e+00,2.79340000e+00,2.79360000e+00,2.79380000e+00,2.79400000e+00,2.79420000e+00,2.79440000e+00,2.79460000e+00,2.79480000e+00,2.79500000e+00,2.79520000e+00,2.79540000e+00,2.79560000e+00,2.79580000e+00,2.79600000e+00,2.79620000e+00,2.79640000e+00,2.79660000e+00,2.79680000e+00,2.79700000e+00,2.79720000e+00,2.79740000e+00,2.79760000e+00,2.79780000e+00,2.79800000e+00,2.79820000e+00,2.79840000e+00,2.79860000e+00,2.79880000e+00,2.79900000e+00,2.79920000e+00,2.79940000e+00,2.79960000e+00,2.79980000e+00,2.80000000e+00,2.80020000e+00,2.80040000e+00,2.80060000e+00,2.80080000e+00,2.80100000e+00,2.80120000e+00,2.80140000e+00,2.80160000e+00,2.80180000e+00,2.80200000e+00,2.80220000e+00,2.80240000e+00,2.80260000e+00,2.80280000e+00,2.80300000e+00,2.80320000e+00,2.80340000e+00,2.80360000e+00,2.80380000e+00,2.80400000e+00,2.80420000e+00,2.80440000e+00,2.80460000e+00,2.80480000e+00,2.80500000e+00,2.80520000e+00,2.80540000e+00,2.80560000e+00,2.80580000e+00,2.80600000e+00,2.80620000e+00,2.80640000e+00,2.80660000e+00,2.80680000e+00,2.80700000e+00,2.80720000e+00,2.80740000e+00,2.80760000e+00,2.80780000e+00,2.80800000e+00,2.80820000e+00,2.80840000e+00,2.80860000e+00,2.80880000e+00,2.80900000e+00,2.80920000e+00,2.80940000e+00,2.80960000e+00,2.80980000e+00,2.81000000e+00,2.81020000e+00,2.81040000e+00,2.81060000e+00,2.81080000e+00,2.81100000e+00,2.81120000e+00,2.81140000e+00,2.81160000e+00,2.81180000e+00,2.81200000e+00,2.81220000e+00,2.81240000e+00,2.81260000e+00,2.81280000e+00,2.81300000e+00,2.81320000e+00,2.81340000e+00,2.81360000e+00,2.81380000e+00,2.81400000e+00,2.81420000e+00,2.81440000e+00,2.81460000e+00,2.81480000e+00,2.81500000e+00,2.81520000e+00,2.81540000e+00,2.81560000e+00,2.81580000e+00,2.81600000e+00,2.81620000e+00,2.81640000e+00,2.81660000e+00,2.81680000e+00,2.81700000e+00,2.81720000e+00,2.81740000e+00,2.81760000e+00,2.81780000e+00,2.81800000e+00,2.81820000e+00,2.81840000e+00,2.81860000e+00,2.81880000e+00,2.81900000e+00,2.81920000e+00,2.81940000e+00,2.81960000e+00,2.81980000e+00,2.82000000e+00,2.82020000e+00,2.82040000e+00,2.82060000e+00,2.82080000e+00,2.82100000e+00,2.82120000e+00,2.82140000e+00,2.82160000e+00,2.82180000e+00,2.82200000e+00,2.82220000e+00,2.82240000e+00,2.82260000e+00,2.82280000e+00,2.82300000e+00,2.82320000e+00,2.82340000e+00,2.82360000e+00,2.82380000e+00,2.82400000e+00,2.82420000e+00,2.82440000e+00,2.82460000e+00,2.82480000e+00,2.82500000e+00,2.82520000e+00,2.82540000e+00,2.82560000e+00,2.82580000e+00,2.82600000e+00,2.82620000e+00,2.82640000e+00,2.82660000e+00,2.82680000e+00,2.82700000e+00,2.82720000e+00,2.82740000e+00,2.82760000e+00,2.82780000e+00,2.82800000e+00,2.82820000e+00,2.82840000e+00,2.82860000e+00,2.82880000e+00,2.82900000e+00,2.82920000e+00,2.82940000e+00,2.82960000e+00,2.82980000e+00,2.83000000e+00,2.83020000e+00,2.83040000e+00,2.83060000e+00,2.83080000e+00,2.83100000e+00,2.83120000e+00,2.83140000e+00,2.83160000e+00,2.83180000e+00,2.83200000e+00,2.83220000e+00,2.83240000e+00,2.83260000e+00,2.83280000e+00,2.83300000e+00,2.83320000e+00,2.83340000e+00,2.83360000e+00,2.83380000e+00,2.83400000e+00,2.83420000e+00,2.83440000e+00,2.83460000e+00,2.83480000e+00,2.83500000e+00,2.83520000e+00,2.83540000e+00,2.83560000e+00,2.83580000e+00,2.83600000e+00,2.83620000e+00,2.83640000e+00,2.83660000e+00,2.83680000e+00,2.83700000e+00,2.83720000e+00,2.83740000e+00,2.83760000e+00,2.83780000e+00,2.83800000e+00,2.83820000e+00,2.83840000e+00,2.83860000e+00,2.83880000e+00,2.83900000e+00,2.83920000e+00,2.83940000e+00,2.83960000e+00,2.83980000e+00,2.84000000e+00,2.84020000e+00,2.84040000e+00,2.84060000e+00,2.84080000e+00,2.84100000e+00,2.84120000e+00,2.84140000e+00,2.84160000e+00,2.84180000e+00,2.84200000e+00,2.84220000e+00,2.84240000e+00,2.84260000e+00,2.84280000e+00,2.84300000e+00,2.84320000e+00,2.84340000e+00,2.84360000e+00,2.84380000e+00,2.84400000e+00,2.84420000e+00,2.84440000e+00,2.84460000e+00,2.84480000e+00,2.84500000e+00,2.84520000e+00,2.84540000e+00,2.84560000e+00,2.84580000e+00,2.84600000e+00,2.84620000e+00,2.84640000e+00,2.84660000e+00,2.84680000e+00,2.84700000e+00,2.84720000e+00,2.84740000e+00,2.84760000e+00,2.84780000e+00,2.84800000e+00,2.84820000e+00,2.84840000e+00,2.84860000e+00,2.84880000e+00,2.84900000e+00,2.84920000e+00,2.84940000e+00,2.84960000e+00,2.84980000e+00,2.85000000e+00,2.85020000e+00,2.85040000e+00,2.85060000e+00,2.85080000e+00,2.85100000e+00,2.85120000e+00,2.85140000e+00,2.85160000e+00,2.85180000e+00,2.85200000e+00,2.85220000e+00,2.85240000e+00,2.85260000e+00,2.85280000e+00,2.85300000e+00,2.85320000e+00,2.85340000e+00,2.85360000e+00,2.85380000e+00,2.85400000e+00,2.85420000e+00,2.85440000e+00,2.85460000e+00,2.85480000e+00,2.85500000e+00,2.85520000e+00,2.85540000e+00,2.85560000e+00,2.85580000e+00,2.85600000e+00,2.85620000e+00,2.85640000e+00,2.85660000e+00,2.85680000e+00,2.85700000e+00,2.85720000e+00,2.85740000e+00,2.85760000e+00,2.85780000e+00,2.85800000e+00,2.85820000e+00,2.85840000e+00,2.85860000e+00,2.85880000e+00,2.85900000e+00,2.85920000e+00,2.85940000e+00,2.85960000e+00,2.85980000e+00,2.86000000e+00,2.86020000e+00,2.86040000e+00,2.86060000e+00,2.86080000e+00,2.86100000e+00,2.86120000e+00,2.86140000e+00,2.86160000e+00,2.86180000e+00,2.86200000e+00,2.86220000e+00,2.86240000e+00,2.86260000e+00,2.86280000e+00,2.86300000e+00,2.86320000e+00,2.86340000e+00,2.86360000e+00,2.86380000e+00,2.86400000e+00,2.86420000e+00,2.86440000e+00,2.86460000e+00,2.86480000e+00,2.86500000e+00,2.86520000e+00,2.86540000e+00,2.86560000e+00,2.86580000e+00,2.86600000e+00,2.86620000e+00,2.86640000e+00,2.86660000e+00,2.86680000e+00,2.86700000e+00,2.86720000e+00,2.86740000e+00,2.86760000e+00,2.86780000e+00,2.86800000e+00,2.86820000e+00,2.86840000e+00,2.86860000e+00,2.86880000e+00,2.86900000e+00,2.86920000e+00,2.86940000e+00,2.86960000e+00,2.86980000e+00,2.87000000e+00,2.87020000e+00,2.87040000e+00,2.87060000e+00,2.87080000e+00,2.87100000e+00,2.87120000e+00,2.87140000e+00,2.87160000e+00,2.87180000e+00,2.87200000e+00,2.87220000e+00,2.87240000e+00,2.87260000e+00,2.87280000e+00,2.87300000e+00,2.87320000e+00,2.87340000e+00,2.87360000e+00,2.87380000e+00,2.87400000e+00,2.87420000e+00,2.87440000e+00,2.87460000e+00,2.87480000e+00,2.87500000e+00,2.87520000e+00,2.87540000e+00,2.87560000e+00,2.87580000e+00,2.87600000e+00,2.87620000e+00,2.87640000e+00,2.87660000e+00,2.87680000e+00,2.87700000e+00,2.87720000e+00,2.87740000e+00,2.87760000e+00,2.87780000e+00,2.87800000e+00,2.87820000e+00,2.87840000e+00,2.87860000e+00,2.87880000e+00,2.87900000e+00,2.87920000e+00,2.87940000e+00,2.87960000e+00,2.87980000e+00,2.88000000e+00,2.88020000e+00,2.88040000e+00,2.88060000e+00,2.88080000e+00,2.88100000e+00,2.88120000e+00,2.88140000e+00,2.88160000e+00,2.88180000e+00,2.88200000e+00,2.88220000e+00,2.88240000e+00,2.88260000e+00,2.88280000e+00,2.88300000e+00,2.88320000e+00,2.88340000e+00,2.88360000e+00,2.88380000e+00,2.88400000e+00,2.88420000e+00,2.88440000e+00,2.88460000e+00,2.88480000e+00,2.88500000e+00,2.88520000e+00,2.88540000e+00,2.88560000e+00,2.88580000e+00,2.88600000e+00,2.88620000e+00,2.88640000e+00,2.88660000e+00,2.88680000e+00,2.88700000e+00,2.88720000e+00,2.88740000e+00,2.88760000e+00,2.88780000e+00,2.88800000e+00,2.88820000e+00,2.88840000e+00,2.88860000e+00,2.88880000e+00,2.88900000e+00,2.88920000e+00,2.88940000e+00,2.88960000e+00,2.88980000e+00,2.89000000e+00,2.89020000e+00,2.89040000e+00,2.89060000e+00,2.89080000e+00,2.89100000e+00,2.89120000e+00,2.89140000e+00,2.89160000e+00,2.89180000e+00,2.89200000e+00,2.89220000e+00,2.89240000e+00,2.89260000e+00,2.89280000e+00,2.89300000e+00,2.89320000e+00,2.89340000e+00,2.89360000e+00,2.89380000e+00,2.89400000e+00,2.89420000e+00,2.89440000e+00,2.89460000e+00,2.89480000e+00,2.89500000e+00,2.89520000e+00,2.89540000e+00,2.89560000e+00,2.89580000e+00,2.89600000e+00,2.89620000e+00,2.89640000e+00,2.89660000e+00,2.89680000e+00,2.89700000e+00,2.89720000e+00,2.89740000e+00,2.89760000e+00,2.89780000e+00,2.89800000e+00,2.89820000e+00,2.89840000e+00,2.89860000e+00,2.89880000e+00,2.89900000e+00,2.89920000e+00,2.89940000e+00,2.89960000e+00,2.89980000e+00,2.90000000e+00,2.90020000e+00,2.90040000e+00,2.90060000e+00,2.90080000e+00,2.90100000e+00,2.90120000e+00,2.90140000e+00,2.90160000e+00,2.90180000e+00,2.90200000e+00,2.90220000e+00,2.90240000e+00,2.90260000e+00,2.90280000e+00,2.90300000e+00,2.90320000e+00,2.90340000e+00,2.90360000e+00,2.90380000e+00,2.90400000e+00,2.90420000e+00,2.90440000e+00,2.90460000e+00,2.90480000e+00,2.90500000e+00,2.90520000e+00,2.90540000e+00,2.90560000e+00,2.90580000e+00,2.90600000e+00,2.90620000e+00,2.90640000e+00,2.90660000e+00,2.90680000e+00,2.90700000e+00,2.90720000e+00,2.90740000e+00,2.90760000e+00,2.90780000e+00,2.90800000e+00,2.90820000e+00,2.90840000e+00,2.90860000e+00,2.90880000e+00,2.90900000e+00,2.90920000e+00,2.90940000e+00,2.90960000e+00,2.90980000e+00,2.91000000e+00,2.91020000e+00,2.91040000e+00,2.91060000e+00,2.91080000e+00,2.91100000e+00,2.91120000e+00,2.91140000e+00,2.91160000e+00,2.91180000e+00,2.91200000e+00,2.91220000e+00,2.91240000e+00,2.91260000e+00,2.91280000e+00,2.91300000e+00,2.91320000e+00,2.91340000e+00,2.91360000e+00,2.91380000e+00,2.91400000e+00,2.91420000e+00,2.91440000e+00,2.91460000e+00,2.91480000e+00,2.91500000e+00,2.91520000e+00,2.91540000e+00,2.91560000e+00,2.91580000e+00,2.91600000e+00,2.91620000e+00,2.91640000e+00,2.91660000e+00,2.91680000e+00,2.91700000e+00,2.91720000e+00,2.91740000e+00,2.91760000e+00,2.91780000e+00,2.91800000e+00,2.91820000e+00,2.91840000e+00,2.91860000e+00,2.91880000e+00,2.91900000e+00,2.91920000e+00,2.91940000e+00,2.91960000e+00,2.91980000e+00,2.92000000e+00,2.92020000e+00,2.92040000e+00,2.92060000e+00,2.92080000e+00,2.92100000e+00,2.92120000e+00,2.92140000e+00,2.92160000e+00,2.92180000e+00,2.92200000e+00,2.92220000e+00,2.92240000e+00,2.92260000e+00,2.92280000e+00,2.92300000e+00,2.92320000e+00,2.92340000e+00,2.92360000e+00,2.92380000e+00,2.92400000e+00,2.92420000e+00,2.92440000e+00,2.92460000e+00,2.92480000e+00,2.92500000e+00,2.92520000e+00,2.92540000e+00,2.92560000e+00,2.92580000e+00,2.92600000e+00,2.92620000e+00,2.92640000e+00,2.92660000e+00,2.92680000e+00,2.92700000e+00,2.92720000e+00,2.92740000e+00,2.92760000e+00,2.92780000e+00,2.92800000e+00,2.92820000e+00,2.92840000e+00,2.92860000e+00,2.92880000e+00,2.92900000e+00,2.92920000e+00,2.92940000e+00,2.92960000e+00,2.92980000e+00,2.93000000e+00,2.93020000e+00,2.93040000e+00,2.93060000e+00,2.93080000e+00,2.93100000e+00,2.93120000e+00,2.93140000e+00,2.93160000e+00,2.93180000e+00,2.93200000e+00,2.93220000e+00,2.93240000e+00,2.93260000e+00,2.93280000e+00,2.93300000e+00,2.93320000e+00,2.93340000e+00,2.93360000e+00,2.93380000e+00,2.93400000e+00,2.93420000e+00,2.93440000e+00,2.93460000e+00,2.93480000e+00,2.93500000e+00,2.93520000e+00,2.93540000e+00,2.93560000e+00,2.93580000e+00,2.93600000e+00,2.93620000e+00,2.93640000e+00,2.93660000e+00,2.93680000e+00,2.93700000e+00,2.93720000e+00,2.93740000e+00,2.93760000e+00,2.93780000e+00,2.93800000e+00,2.93820000e+00,2.93840000e+00,2.93860000e+00,2.93880000e+00,2.93900000e+00,2.93920000e+00,2.93940000e+00,2.93960000e+00,2.93980000e+00,2.94000000e+00,2.94020000e+00,2.94040000e+00,2.94060000e+00,2.94080000e+00,2.94100000e+00,2.94120000e+00,2.94140000e+00,2.94160000e+00,2.94180000e+00,2.94200000e+00,2.94220000e+00,2.94240000e+00,2.94260000e+00,2.94280000e+00,2.94300000e+00,2.94320000e+00,2.94340000e+00,2.94360000e+00,2.94380000e+00,2.94400000e+00,2.94420000e+00,2.94440000e+00,2.94460000e+00,2.94480000e+00,2.94500000e+00,2.94520000e+00,2.94540000e+00,2.94560000e+00,2.94580000e+00,2.94600000e+00,2.94620000e+00,2.94640000e+00,2.94660000e+00,2.94680000e+00,2.94700000e+00,2.94720000e+00,2.94740000e+00,2.94760000e+00,2.94780000e+00,2.94800000e+00,2.94820000e+00,2.94840000e+00,2.94860000e+00,2.94880000e+00,2.94900000e+00,2.94920000e+00,2.94940000e+00,2.94960000e+00,2.94980000e+00,2.95000000e+00,2.95020000e+00,2.95040000e+00,2.95060000e+00,2.95080000e+00,2.95100000e+00,2.95120000e+00,2.95140000e+00,2.95160000e+00,2.95180000e+00,2.95200000e+00,2.95220000e+00,2.95240000e+00,2.95260000e+00,2.95280000e+00,2.95300000e+00,2.95320000e+00,2.95340000e+00,2.95360000e+00,2.95380000e+00,2.95400000e+00,2.95420000e+00,2.95440000e+00,2.95460000e+00,2.95480000e+00,2.95500000e+00,2.95520000e+00,2.95540000e+00,2.95560000e+00,2.95580000e+00,2.95600000e+00,2.95620000e+00,2.95640000e+00,2.95660000e+00,2.95680000e+00,2.95700000e+00,2.95720000e+00,2.95740000e+00,2.95760000e+00,2.95780000e+00,2.95800000e+00,2.95820000e+00,2.95840000e+00,2.95860000e+00,2.95880000e+00,2.95900000e+00,2.95920000e+00,2.95940000e+00,2.95960000e+00,2.95980000e+00,2.96000000e+00,2.96020000e+00,2.96040000e+00,2.96060000e+00,2.96080000e+00,2.96100000e+00,2.96120000e+00,2.96140000e+00,2.96160000e+00,2.96180000e+00,2.96200000e+00,2.96220000e+00,2.96240000e+00,2.96260000e+00,2.96280000e+00,2.96300000e+00,2.96320000e+00,2.96340000e+00,2.96360000e+00,2.96380000e+00,2.96400000e+00,2.96420000e+00,2.96440000e+00,2.96460000e+00,2.96480000e+00,2.96500000e+00,2.96520000e+00,2.96540000e+00,2.96560000e+00,2.96580000e+00,2.96600000e+00,2.96620000e+00,2.96640000e+00,2.96660000e+00,2.96680000e+00,2.96700000e+00,2.96720000e+00,2.96740000e+00,2.96760000e+00,2.96780000e+00,2.96800000e+00,2.96820000e+00,2.96840000e+00,2.96860000e+00,2.96880000e+00,2.96900000e+00,2.96920000e+00,2.96940000e+00,2.96960000e+00,2.96980000e+00,2.97000000e+00,2.97020000e+00,2.97040000e+00,2.97060000e+00,2.97080000e+00,2.97100000e+00,2.97120000e+00,2.97140000e+00,2.97160000e+00,2.97180000e+00,2.97200000e+00,2.97220000e+00,2.97240000e+00,2.97260000e+00,2.97280000e+00,2.97300000e+00,2.97320000e+00,2.97340000e+00,2.97360000e+00,2.97380000e+00,2.97400000e+00,2.97420000e+00,2.97440000e+00,2.97460000e+00,2.97480000e+00,2.97500000e+00,2.97520000e+00,2.97540000e+00,2.97560000e+00,2.97580000e+00,2.97600000e+00,2.97620000e+00,2.97640000e+00,2.97660000e+00,2.97680000e+00,2.97700000e+00,2.97720000e+00,2.97740000e+00,2.97760000e+00,2.97780000e+00,2.97800000e+00,2.97820000e+00,2.97840000e+00,2.97860000e+00,2.97880000e+00,2.97900000e+00,2.97920000e+00,2.97940000e+00,2.97960000e+00,2.97980000e+00,2.98000000e+00,2.98020000e+00,2.98040000e+00,2.98060000e+00,2.98080000e+00,2.98100000e+00,2.98120000e+00,2.98140000e+00,2.98160000e+00,2.98180000e+00,2.98200000e+00,2.98220000e+00,2.98240000e+00,2.98260000e+00,2.98280000e+00,2.98300000e+00,2.98320000e+00,2.98340000e+00,2.98360000e+00,2.98380000e+00,2.98400000e+00,2.98420000e+00,2.98440000e+00,2.98460000e+00,2.98480000e+00,2.98500000e+00,2.98520000e+00,2.98540000e+00,2.98560000e+00,2.98580000e+00,2.98600000e+00,2.98620000e+00,2.98640000e+00,2.98660000e+00,2.98680000e+00,2.98700000e+00,2.98720000e+00,2.98740000e+00,2.98760000e+00,2.98780000e+00,2.98800000e+00,2.98820000e+00,2.98840000e+00,2.98860000e+00,2.98880000e+00,2.98900000e+00,2.98920000e+00,2.98940000e+00,2.98960000e+00,2.98980000e+00,2.99000000e+00,2.99020000e+00,2.99040000e+00,2.99060000e+00,2.99080000e+00,2.99100000e+00,2.99120000e+00,2.99140000e+00,2.99160000e+00,2.99180000e+00,2.99200000e+00,2.99220000e+00,2.99240000e+00,2.99260000e+00,2.99280000e+00,2.99300000e+00,2.99320000e+00,2.99340000e+00,2.99360000e+00,2.99380000e+00,2.99400000e+00,2.99420000e+00,2.99440000e+00,2.99460000e+00,2.99480000e+00,2.99500000e+00,2.99520000e+00,2.99540000e+00,2.99560000e+00,2.99580000e+00,2.99600000e+00,2.99620000e+00,2.99640000e+00,2.99660000e+00,2.99680000e+00,2.99700000e+00,2.99720000e+00,2.99740000e+00,2.99760000e+00,2.99780000e+00,2.99800000e+00,2.99820000e+00,2.99840000e+00,2.99860000e+00,2.99880000e+00,2.99900000e+00,2.99920000e+00,2.99940000e+00,2.99960000e+00,2.99980000e+00,3.00000000e+00,3.00020000e+00,3.00040000e+00,3.00060000e+00,3.00080000e+00,3.00100000e+00,3.00120000e+00,3.00140000e+00,3.00160000e+00,3.00180000e+00,3.00200000e+00,3.00220000e+00,3.00240000e+00,3.00260000e+00,3.00280000e+00,3.00300000e+00,3.00320000e+00,3.00340000e+00,3.00360000e+00,3.00380000e+00,3.00400000e+00,3.00420000e+00,3.00440000e+00,3.00460000e+00,3.00480000e+00,3.00500000e+00,3.00520000e+00,3.00540000e+00,3.00560000e+00,3.00580000e+00,3.00600000e+00,3.00620000e+00,3.00640000e+00,3.00660000e+00,3.00680000e+00,3.00700000e+00,3.00720000e+00,3.00740000e+00,3.00760000e+00,3.00780000e+00,3.00800000e+00,3.00820000e+00,3.00840000e+00,3.00860000e+00,3.00880000e+00,3.00900000e+00,3.00920000e+00,3.00940000e+00,3.00960000e+00,3.00980000e+00,3.01000000e+00,3.01020000e+00,3.01040000e+00,3.01060000e+00,3.01080000e+00,3.01100000e+00,3.01120000e+00,3.01140000e+00,3.01160000e+00,3.01180000e+00,3.01200000e+00,3.01220000e+00,3.01240000e+00,3.01260000e+00,3.01280000e+00,3.01300000e+00,3.01320000e+00,3.01340000e+00,3.01360000e+00,3.01380000e+00,3.01400000e+00,3.01420000e+00,3.01440000e+00,3.01460000e+00,3.01480000e+00,3.01500000e+00,3.01520000e+00,3.01540000e+00,3.01560000e+00,3.01580000e+00,3.01600000e+00,3.01620000e+00,3.01640000e+00,3.01660000e+00,3.01680000e+00,3.01700000e+00,3.01720000e+00,3.01740000e+00,3.01760000e+00,3.01780000e+00,3.01800000e+00,3.01820000e+00,3.01840000e+00,3.01860000e+00,3.01880000e+00,3.01900000e+00,3.01920000e+00,3.01940000e+00,3.01960000e+00,3.01980000e+00,3.02000000e+00,3.02020000e+00,3.02040000e+00,3.02060000e+00,3.02080000e+00,3.02100000e+00,3.02120000e+00,3.02140000e+00,3.02160000e+00,3.02180000e+00,3.02200000e+00,3.02220000e+00,3.02240000e+00,3.02260000e+00,3.02280000e+00,3.02300000e+00,3.02320000e+00,3.02340000e+00,3.02360000e+00,3.02380000e+00,3.02400000e+00,3.02420000e+00,3.02440000e+00,3.02460000e+00,3.02480000e+00,3.02500000e+00,3.02520000e+00,3.02540000e+00,3.02560000e+00,3.02580000e+00,3.02600000e+00,3.02620000e+00,3.02640000e+00,3.02660000e+00,3.02680000e+00,3.02700000e+00,3.02720000e+00,3.02740000e+00,3.02760000e+00,3.02780000e+00,3.02800000e+00,3.02820000e+00,3.02840000e+00,3.02860000e+00,3.02880000e+00,3.02900000e+00,3.02920000e+00,3.02940000e+00,3.02960000e+00,3.02980000e+00,3.03000000e+00,3.03020000e+00,3.03040000e+00,3.03060000e+00,3.03080000e+00,3.03100000e+00,3.03120000e+00,3.03140000e+00,3.03160000e+00,3.03180000e+00,3.03200000e+00,3.03220000e+00,3.03240000e+00,3.03260000e+00,3.03280000e+00,3.03300000e+00,3.03320000e+00,3.03340000e+00,3.03360000e+00,3.03380000e+00,3.03400000e+00,3.03420000e+00,3.03440000e+00,3.03460000e+00,3.03480000e+00,3.03500000e+00,3.03520000e+00,3.03540000e+00,3.03560000e+00,3.03580000e+00,3.03600000e+00,3.03620000e+00,3.03640000e+00,3.03660000e+00,3.03680000e+00,3.03700000e+00,3.03720000e+00,3.03740000e+00,3.03760000e+00,3.03780000e+00,3.03800000e+00,3.03820000e+00,3.03840000e+00,3.03860000e+00,3.03880000e+00,3.03900000e+00,3.03920000e+00,3.03940000e+00,3.03960000e+00,3.03980000e+00,3.04000000e+00,3.04020000e+00,3.04040000e+00,3.04060000e+00,3.04080000e+00,3.04100000e+00,3.04120000e+00,3.04140000e+00,3.04160000e+00,3.04180000e+00,3.04200000e+00,3.04220000e+00,3.04240000e+00,3.04260000e+00,3.04280000e+00,3.04300000e+00,3.04320000e+00,3.04340000e+00,3.04360000e+00,3.04380000e+00,3.04400000e+00,3.04420000e+00,3.04440000e+00,3.04460000e+00,3.04480000e+00,3.04500000e+00,3.04520000e+00,3.04540000e+00,3.04560000e+00,3.04580000e+00,3.04600000e+00,3.04620000e+00,3.04640000e+00,3.04660000e+00,3.04680000e+00,3.04700000e+00,3.04720000e+00,3.04740000e+00,3.04760000e+00,3.04780000e+00,3.04800000e+00,3.04820000e+00,3.04840000e+00,3.04860000e+00,3.04880000e+00,3.04900000e+00,3.04920000e+00,3.04940000e+00,3.04960000e+00,3.04980000e+00,3.05000000e+00,3.05020000e+00,3.05040000e+00,3.05060000e+00,3.05080000e+00,3.05100000e+00,3.05120000e+00,3.05140000e+00,3.05160000e+00,3.05180000e+00,3.05200000e+00,3.05220000e+00,3.05240000e+00,3.05260000e+00,3.05280000e+00,3.05300000e+00,3.05320000e+00,3.05340000e+00,3.05360000e+00,3.05380000e+00,3.05400000e+00,3.05420000e+00,3.05440000e+00,3.05460000e+00,3.05480000e+00,3.05500000e+00,3.05520000e+00,3.05540000e+00,3.05560000e+00,3.05580000e+00,3.05600000e+00,3.05620000e+00,3.05640000e+00,3.05660000e+00,3.05680000e+00,3.05700000e+00,3.05720000e+00,3.05740000e+00,3.05760000e+00,3.05780000e+00,3.05800000e+00,3.05820000e+00,3.05840000e+00,3.05860000e+00,3.05880000e+00,3.05900000e+00,3.05920000e+00,3.05940000e+00,3.05960000e+00,3.05980000e+00,3.06000000e+00,3.06020000e+00,3.06040000e+00,3.06060000e+00,3.06080000e+00,3.06100000e+00,3.06120000e+00,3.06140000e+00,3.06160000e+00,3.06180000e+00,3.06200000e+00,3.06220000e+00,3.06240000e+00,3.06260000e+00,3.06280000e+00,3.06300000e+00,3.06320000e+00,3.06340000e+00,3.06360000e+00,3.06380000e+00,3.06400000e+00,3.06420000e+00,3.06440000e+00,3.06460000e+00,3.06480000e+00,3.06500000e+00,3.06520000e+00,3.06540000e+00,3.06560000e+00,3.06580000e+00,3.06600000e+00,3.06620000e+00,3.06640000e+00,3.06660000e+00,3.06680000e+00,3.06700000e+00,3.06720000e+00,3.06740000e+00,3.06760000e+00,3.06780000e+00,3.06800000e+00,3.06820000e+00,3.06840000e+00,3.06860000e+00,3.06880000e+00,3.06900000e+00,3.06920000e+00,3.06940000e+00,3.06960000e+00,3.06980000e+00,3.07000000e+00,3.07020000e+00,3.07040000e+00,3.07060000e+00,3.07080000e+00,3.07100000e+00,3.07120000e+00,3.07140000e+00,3.07160000e+00,3.07180000e+00,3.07200000e+00,3.07220000e+00,3.07240000e+00,3.07260000e+00,3.07280000e+00,3.07300000e+00,3.07320000e+00,3.07340000e+00,3.07360000e+00,3.07380000e+00,3.07400000e+00,3.07420000e+00,3.07440000e+00,3.07460000e+00,3.07480000e+00,3.07500000e+00,3.07520000e+00,3.07540000e+00,3.07560000e+00,3.07580000e+00,3.07600000e+00,3.07620000e+00,3.07640000e+00,3.07660000e+00,3.07680000e+00,3.07700000e+00,3.07720000e+00,3.07740000e+00,3.07760000e+00,3.07780000e+00,3.07800000e+00,3.07820000e+00,3.07840000e+00,3.07860000e+00,3.07880000e+00,3.07900000e+00,3.07920000e+00,3.07940000e+00,3.07960000e+00,3.07980000e+00,3.08000000e+00,3.08020000e+00,3.08040000e+00,3.08060000e+00,3.08080000e+00,3.08100000e+00,3.08120000e+00,3.08140000e+00,3.08160000e+00,3.08180000e+00,3.08200000e+00,3.08220000e+00,3.08240000e+00,3.08260000e+00,3.08280000e+00,3.08300000e+00,3.08320000e+00,3.08340000e+00,3.08360000e+00,3.08380000e+00,3.08400000e+00,3.08420000e+00,3.08440000e+00,3.08460000e+00,3.08480000e+00,3.08500000e+00,3.08520000e+00,3.08540000e+00,3.08560000e+00,3.08580000e+00,3.08600000e+00,3.08620000e+00,3.08640000e+00,3.08660000e+00,3.08680000e+00,3.08700000e+00,3.08720000e+00,3.08740000e+00,3.08760000e+00,3.08780000e+00,3.08800000e+00,3.08820000e+00,3.08840000e+00,3.08860000e+00,3.08880000e+00,3.08900000e+00,3.08920000e+00,3.08940000e+00,3.08960000e+00,3.08980000e+00,3.09000000e+00,3.09020000e+00,3.09040000e+00,3.09060000e+00,3.09080000e+00,3.09100000e+00,3.09120000e+00,3.09140000e+00,3.09160000e+00,3.09180000e+00,3.09200000e+00,3.09220000e+00,3.09240000e+00,3.09260000e+00,3.09280000e+00,3.09300000e+00,3.09320000e+00,3.09340000e+00,3.09360000e+00,3.09380000e+00,3.09400000e+00,3.09420000e+00,3.09440000e+00,3.09460000e+00,3.09480000e+00,3.09500000e+00,3.09520000e+00,3.09540000e+00,3.09560000e+00,3.09580000e+00,3.09600000e+00,3.09620000e+00,3.09640000e+00,3.09660000e+00,3.09680000e+00,3.09700000e+00,3.09720000e+00,3.09740000e+00,3.09760000e+00,3.09780000e+00,3.09800000e+00,3.09820000e+00,3.09840000e+00,3.09860000e+00,3.09880000e+00,3.09900000e+00,3.09920000e+00,3.09940000e+00,3.09960000e+00,3.09980000e+00,3.10000000e+00,3.10020000e+00,3.10040000e+00,3.10060000e+00,3.10080000e+00,3.10100000e+00,3.10120000e+00,3.10140000e+00,3.10160000e+00,3.10180000e+00,3.10200000e+00,3.10220000e+00,3.10240000e+00,3.10260000e+00,3.10280000e+00,3.10300000e+00,3.10320000e+00,3.10340000e+00,3.10360000e+00,3.10380000e+00,3.10400000e+00,3.10420000e+00,3.10440000e+00,3.10460000e+00,3.10480000e+00,3.10500000e+00,3.10520000e+00,3.10540000e+00,3.10560000e+00,3.10580000e+00,3.10600000e+00,3.10620000e+00,3.10640000e+00,3.10660000e+00,3.10680000e+00,3.10700000e+00,3.10720000e+00,3.10740000e+00,3.10760000e+00,3.10780000e+00,3.10800000e+00,3.10820000e+00,3.10840000e+00,3.10860000e+00,3.10880000e+00,3.10900000e+00,3.10920000e+00,3.10940000e+00,3.10960000e+00,3.10980000e+00,3.11000000e+00,3.11020000e+00,3.11040000e+00,3.11060000e+00,3.11080000e+00,3.11100000e+00,3.11120000e+00,3.11140000e+00,3.11160000e+00,3.11180000e+00,3.11200000e+00,3.11220000e+00,3.11240000e+00,3.11260000e+00,3.11280000e+00,3.11300000e+00,3.11320000e+00,3.11340000e+00,3.11360000e+00,3.11380000e+00,3.11400000e+00,3.11420000e+00,3.11440000e+00,3.11460000e+00,3.11480000e+00,3.11500000e+00,3.11520000e+00,3.11540000e+00,3.11560000e+00,3.11580000e+00,3.11600000e+00,3.11620000e+00,3.11640000e+00,3.11660000e+00,3.11680000e+00,3.11700000e+00,3.11720000e+00,3.11740000e+00,3.11760000e+00,3.11780000e+00,3.11800000e+00,3.11820000e+00,3.11840000e+00,3.11860000e+00,3.11880000e+00,3.11900000e+00,3.11920000e+00,3.11940000e+00,3.11960000e+00,3.11980000e+00,3.12000000e+00,3.12020000e+00,3.12040000e+00,3.12060000e+00,3.12080000e+00,3.12100000e+00,3.12120000e+00,3.12140000e+00,3.12160000e+00,3.12180000e+00,3.12200000e+00,3.12220000e+00,3.12240000e+00,3.12260000e+00,3.12280000e+00,3.12300000e+00,3.12320000e+00,3.12340000e+00,3.12360000e+00,3.12380000e+00,3.12400000e+00,3.12420000e+00,3.12440000e+00,3.12460000e+00,3.12480000e+00,3.12500000e+00,3.12520000e+00,3.12540000e+00,3.12560000e+00,3.12580000e+00,3.12600000e+00,3.12620000e+00,3.12640000e+00,3.12660000e+00,3.12680000e+00,3.12700000e+00,3.12720000e+00,3.12740000e+00,3.12760000e+00,3.12780000e+00,3.12800000e+00,3.12820000e+00,3.12840000e+00,3.12860000e+00,3.12880000e+00,3.12900000e+00,3.12920000e+00,3.12940000e+00,3.12960000e+00,3.12980000e+00,3.13000000e+00,3.13020000e+00,3.13040000e+00,3.13060000e+00,3.13080000e+00,3.13100000e+00,3.13120000e+00,3.13140000e+00,3.13160000e+00,3.13180000e+00,3.13200000e+00,3.13220000e+00,3.13240000e+00,3.13260000e+00,3.13280000e+00,3.13300000e+00,3.13320000e+00,3.13340000e+00,3.13360000e+00,3.13380000e+00,3.13400000e+00,3.13420000e+00,3.13440000e+00,3.13460000e+00,3.13480000e+00,3.13500000e+00,3.13520000e+00,3.13540000e+00,3.13560000e+00,3.13580000e+00,3.13600000e+00,3.13620000e+00,3.13640000e+00,3.13660000e+00,3.13680000e+00,3.13700000e+00,3.13720000e+00,3.13740000e+00,3.13760000e+00,3.13780000e+00,3.13800000e+00,3.13820000e+00,3.13840000e+00,3.13860000e+00,3.13880000e+00,3.13900000e+00,3.13920000e+00,3.13940000e+00,3.13960000e+00,3.13980000e+00,3.14000000e+00,3.14020000e+00,3.14040000e+00,3.14060000e+00,3.14080000e+00,3.14100000e+00,3.14120000e+00,3.14140000e+00,3.14160000e+00,3.14180000e+00,3.14200000e+00,3.14220000e+00,3.14240000e+00,3.14260000e+00,3.14280000e+00,3.14300000e+00,3.14320000e+00,3.14340000e+00,3.14360000e+00,3.14380000e+00,3.14400000e+00,3.14420000e+00,3.14440000e+00,3.14460000e+00,3.14480000e+00,3.14500000e+00,3.14520000e+00,3.14540000e+00,3.14560000e+00,3.14580000e+00,3.14600000e+00,3.14620000e+00,3.14640000e+00,3.14660000e+00,3.14680000e+00,3.14700000e+00,3.14720000e+00,3.14740000e+00,3.14760000e+00,3.14780000e+00,3.14800000e+00,3.14820000e+00,3.14840000e+00,3.14860000e+00,3.14880000e+00,3.14900000e+00,3.14920000e+00,3.14940000e+00,3.14960000e+00,3.14980000e+00,3.15000000e+00,3.15020000e+00,3.15040000e+00,3.15060000e+00,3.15080000e+00,3.15100000e+00,3.15120000e+00,3.15140000e+00,3.15160000e+00,3.15180000e+00,3.15200000e+00,3.15220000e+00,3.15240000e+00,3.15260000e+00,3.15280000e+00,3.15300000e+00,3.15320000e+00,3.15340000e+00,3.15360000e+00,3.15380000e+00,3.15400000e+00,3.15420000e+00,3.15440000e+00,3.15460000e+00,3.15480000e+00,3.15500000e+00,3.15520000e+00,3.15540000e+00,3.15560000e+00,3.15580000e+00,3.15600000e+00,3.15620000e+00,3.15640000e+00,3.15660000e+00,3.15680000e+00,3.15700000e+00,3.15720000e+00,3.15740000e+00,3.15760000e+00,3.15780000e+00,3.15800000e+00,3.15820000e+00,3.15840000e+00,3.15860000e+00,3.15880000e+00,3.15900000e+00,3.15920000e+00,3.15940000e+00,3.15960000e+00,3.15980000e+00,3.16000000e+00,3.16020000e+00,3.16040000e+00,3.16060000e+00,3.16080000e+00,3.16100000e+00,3.16120000e+00,3.16140000e+00,3.16160000e+00,3.16180000e+00,3.16200000e+00,3.16220000e+00,3.16240000e+00,3.16260000e+00,3.16280000e+00,3.16300000e+00,3.16320000e+00,3.16340000e+00,3.16360000e+00,3.16380000e+00,3.16400000e+00,3.16420000e+00,3.16440000e+00,3.16460000e+00,3.16480000e+00,3.16500000e+00,3.16520000e+00,3.16540000e+00,3.16560000e+00,3.16580000e+00,3.16600000e+00,3.16620000e+00,3.16640000e+00,3.16660000e+00,3.16680000e+00,3.16700000e+00,3.16720000e+00,3.16740000e+00,3.16760000e+00,3.16780000e+00,3.16800000e+00,3.16820000e+00,3.16840000e+00,3.16860000e+00,3.16880000e+00,3.16900000e+00,3.16920000e+00,3.16940000e+00,3.16960000e+00,3.16980000e+00,3.17000000e+00,3.17020000e+00,3.17040000e+00,3.17060000e+00,3.17080000e+00,3.17100000e+00,3.17120000e+00,3.17140000e+00,3.17160000e+00,3.17180000e+00,3.17200000e+00,3.17220000e+00,3.17240000e+00,3.17260000e+00,3.17280000e+00,3.17300000e+00,3.17320000e+00,3.17340000e+00,3.17360000e+00,3.17380000e+00,3.17400000e+00,3.17420000e+00,3.17440000e+00,3.17460000e+00,3.17480000e+00,3.17500000e+00,3.17520000e+00,3.17540000e+00,3.17560000e+00,3.17580000e+00,3.17600000e+00,3.17620000e+00,3.17640000e+00,3.17660000e+00,3.17680000e+00,3.17700000e+00,3.17720000e+00,3.17740000e+00,3.17760000e+00,3.17780000e+00,3.17800000e+00,3.17820000e+00,3.17840000e+00,3.17860000e+00,3.17880000e+00,3.17900000e+00,3.17920000e+00,3.17940000e+00,3.17960000e+00,3.17980000e+00,3.18000000e+00,3.18020000e+00,3.18040000e+00,3.18060000e+00,3.18080000e+00,3.18100000e+00,3.18120000e+00,3.18140000e+00,3.18160000e+00,3.18180000e+00,3.18200000e+00,3.18220000e+00,3.18240000e+00,3.18260000e+00,3.18280000e+00,3.18300000e+00,3.18320000e+00,3.18340000e+00,3.18360000e+00,3.18380000e+00,3.18400000e+00,3.18420000e+00,3.18440000e+00,3.18460000e+00,3.18480000e+00,3.18500000e+00,3.18520000e+00,3.18540000e+00,3.18560000e+00,3.18580000e+00,3.18600000e+00,3.18620000e+00,3.18640000e+00,3.18660000e+00,3.18680000e+00,3.18700000e+00,3.18720000e+00,3.18740000e+00,3.18760000e+00,3.18780000e+00,3.18800000e+00,3.18820000e+00,3.18840000e+00,3.18860000e+00,3.18880000e+00,3.18900000e+00,3.18920000e+00,3.18940000e+00,3.18960000e+00,3.18980000e+00,3.19000000e+00,3.19020000e+00,3.19040000e+00,3.19060000e+00,3.19080000e+00,3.19100000e+00,3.19120000e+00,3.19140000e+00,3.19160000e+00,3.19180000e+00,3.19200000e+00,3.19220000e+00,3.19240000e+00,3.19260000e+00,3.19280000e+00,3.19300000e+00,3.19320000e+00,3.19340000e+00,3.19360000e+00,3.19380000e+00,3.19400000e+00,3.19420000e+00,3.19440000e+00,3.19460000e+00,3.19480000e+00,3.19500000e+00,3.19520000e+00,3.19540000e+00,3.19560000e+00,3.19580000e+00,3.19600000e+00,3.19620000e+00,3.19640000e+00,3.19660000e+00,3.19680000e+00,3.19700000e+00,3.19720000e+00,3.19740000e+00,3.19760000e+00,3.19780000e+00,3.19800000e+00,3.19820000e+00,3.19840000e+00,3.19860000e+00,3.19880000e+00,3.19900000e+00,3.19920000e+00,3.19940000e+00,3.19960000e+00,3.19980000e+00,3.20000000e+00,3.20020000e+00,3.20040000e+00,3.20060000e+00,3.20080000e+00,3.20100000e+00,3.20120000e+00,3.20140000e+00,3.20160000e+00,3.20180000e+00,3.20200000e+00,3.20220000e+00,3.20240000e+00,3.20260000e+00,3.20280000e+00,3.20300000e+00,3.20320000e+00,3.20340000e+00,3.20360000e+00,3.20380000e+00,3.20400000e+00,3.20420000e+00,3.20440000e+00,3.20460000e+00,3.20480000e+00,3.20500000e+00,3.20520000e+00,3.20540000e+00,3.20560000e+00,3.20580000e+00,3.20600000e+00,3.20620000e+00,3.20640000e+00,3.20660000e+00,3.20680000e+00,3.20700000e+00,3.20720000e+00,3.20740000e+00,3.20760000e+00,3.20780000e+00,3.20800000e+00,3.20820000e+00,3.20840000e+00,3.20860000e+00,3.20880000e+00,3.20900000e+00,3.20920000e+00,3.20940000e+00,3.20960000e+00,3.20980000e+00,3.21000000e+00,3.21020000e+00,3.21040000e+00,3.21060000e+00,3.21080000e+00,3.21100000e+00,3.21120000e+00,3.21140000e+00,3.21160000e+00,3.21180000e+00,3.21200000e+00,3.21220000e+00,3.21240000e+00,3.21260000e+00,3.21280000e+00,3.21300000e+00,3.21320000e+00,3.21340000e+00,3.21360000e+00,3.21380000e+00,3.21400000e+00,3.21420000e+00,3.21440000e+00,3.21460000e+00,3.21480000e+00,3.21500000e+00,3.21520000e+00,3.21540000e+00,3.21560000e+00,3.21580000e+00,3.21600000e+00,3.21620000e+00,3.21640000e+00,3.21660000e+00,3.21680000e+00,3.21700000e+00,3.21720000e+00,3.21740000e+00,3.21760000e+00,3.21780000e+00,3.21800000e+00,3.21820000e+00,3.21840000e+00,3.21860000e+00,3.21880000e+00,3.21900000e+00,3.21920000e+00,3.21940000e+00,3.21960000e+00,3.21980000e+00,3.22000000e+00,3.22020000e+00,3.22040000e+00,3.22060000e+00,3.22080000e+00,3.22100000e+00,3.22120000e+00,3.22140000e+00,3.22160000e+00,3.22180000e+00,3.22200000e+00,3.22220000e+00,3.22240000e+00,3.22260000e+00,3.22280000e+00,3.22300000e+00,3.22320000e+00,3.22340000e+00,3.22360000e+00,3.22380000e+00,3.22400000e+00,3.22420000e+00,3.22440000e+00,3.22460000e+00,3.22480000e+00,3.22500000e+00,3.22520000e+00,3.22540000e+00,3.22560000e+00,3.22580000e+00,3.22600000e+00,3.22620000e+00,3.22640000e+00,3.22660000e+00,3.22680000e+00,3.22700000e+00,3.22720000e+00,3.22740000e+00,3.22760000e+00,3.22780000e+00,3.22800000e+00,3.22820000e+00,3.22840000e+00,3.22860000e+00,3.22880000e+00,3.22900000e+00,3.22920000e+00,3.22940000e+00,3.22960000e+00,3.22980000e+00,3.23000000e+00,3.23020000e+00,3.23040000e+00,3.23060000e+00,3.23080000e+00,3.23100000e+00,3.23120000e+00,3.23140000e+00,3.23160000e+00,3.23180000e+00,3.23200000e+00,3.23220000e+00,3.23240000e+00,3.23260000e+00,3.23280000e+00,3.23300000e+00,3.23320000e+00,3.23340000e+00,3.23360000e+00,3.23380000e+00,3.23400000e+00,3.23420000e+00,3.23440000e+00,3.23460000e+00,3.23480000e+00,3.23500000e+00,3.23520000e+00,3.23540000e+00,3.23560000e+00,3.23580000e+00,3.23600000e+00,3.23620000e+00,3.23640000e+00,3.23660000e+00,3.23680000e+00,3.23700000e+00,3.23720000e+00,3.23740000e+00,3.23760000e+00,3.23780000e+00,3.23800000e+00,3.23820000e+00,3.23840000e+00,3.23860000e+00,3.23880000e+00,3.23900000e+00,3.23920000e+00,3.23940000e+00,3.23960000e+00,3.23980000e+00,3.24000000e+00,3.24020000e+00,3.24040000e+00,3.24060000e+00,3.24080000e+00,3.24100000e+00,3.24120000e+00,3.24140000e+00,3.24160000e+00,3.24180000e+00,3.24200000e+00,3.24220000e+00,3.24240000e+00,3.24260000e+00,3.24280000e+00,3.24300000e+00,3.24320000e+00,3.24340000e+00,3.24360000e+00,3.24380000e+00,3.24400000e+00,3.24420000e+00,3.24440000e+00,3.24460000e+00,3.24480000e+00,3.24500000e+00,3.24520000e+00,3.24540000e+00,3.24560000e+00,3.24580000e+00,3.24600000e+00,3.24620000e+00,3.24640000e+00,3.24660000e+00,3.24680000e+00,3.24700000e+00,3.24720000e+00,3.24740000e+00,3.24760000e+00,3.24780000e+00,3.24800000e+00,3.24820000e+00,3.24840000e+00,3.24860000e+00,3.24880000e+00,3.24900000e+00,3.24920000e+00,3.24940000e+00,3.24960000e+00,3.24980000e+00,3.25000000e+00,3.25020000e+00,3.25040000e+00,3.25060000e+00,3.25080000e+00,3.25100000e+00,3.25120000e+00,3.25140000e+00,3.25160000e+00,3.25180000e+00,3.25200000e+00,3.25220000e+00,3.25240000e+00,3.25260000e+00,3.25280000e+00,3.25300000e+00,3.25320000e+00,3.25340000e+00,3.25360000e+00,3.25380000e+00,3.25400000e+00,3.25420000e+00,3.25440000e+00,3.25460000e+00,3.25480000e+00,3.25500000e+00,3.25520000e+00,3.25540000e+00,3.25560000e+00,3.25580000e+00,3.25600000e+00,3.25620000e+00,3.25640000e+00,3.25660000e+00,3.25680000e+00,3.25700000e+00,3.25720000e+00,3.25740000e+00,3.25760000e+00,3.25780000e+00,3.25800000e+00,3.25820000e+00,3.25840000e+00,3.25860000e+00,3.25880000e+00,3.25900000e+00,3.25920000e+00,3.25940000e+00,3.25960000e+00,3.25980000e+00,3.26000000e+00,3.26020000e+00,3.26040000e+00,3.26060000e+00,3.26080000e+00,3.26100000e+00,3.26120000e+00,3.26140000e+00,3.26160000e+00,3.26180000e+00,3.26200000e+00,3.26220000e+00,3.26240000e+00,3.26260000e+00,3.26280000e+00,3.26300000e+00,3.26320000e+00,3.26340000e+00,3.26360000e+00,3.26380000e+00,3.26400000e+00,3.26420000e+00,3.26440000e+00,3.26460000e+00,3.26480000e+00,3.26500000e+00,3.26520000e+00,3.26540000e+00,3.26560000e+00,3.26580000e+00,3.26600000e+00,3.26620000e+00,3.26640000e+00,3.26660000e+00,3.26680000e+00,3.26700000e+00,3.26720000e+00,3.26740000e+00,3.26760000e+00,3.26780000e+00,3.26800000e+00,3.26820000e+00,3.26840000e+00,3.26860000e+00,3.26880000e+00,3.26900000e+00,3.26920000e+00,3.26940000e+00,3.26960000e+00,3.26980000e+00,3.27000000e+00,3.27020000e+00,3.27040000e+00,3.27060000e+00,3.27080000e+00,3.27100000e+00,3.27120000e+00,3.27140000e+00,3.27160000e+00,3.27180000e+00,3.27200000e+00,3.27220000e+00,3.27240000e+00,3.27260000e+00,3.27280000e+00,3.27300000e+00,3.27320000e+00,3.27340000e+00,3.27360000e+00,3.27380000e+00,3.27400000e+00,3.27420000e+00,3.27440000e+00,3.27460000e+00,3.27480000e+00,3.27500000e+00,3.27520000e+00,3.27540000e+00,3.27560000e+00,3.27580000e+00,3.27600000e+00,3.27620000e+00,3.27640000e+00,3.27660000e+00,3.27680000e+00,3.27700000e+00,3.27720000e+00,3.27740000e+00,3.27760000e+00,3.27780000e+00,3.27800000e+00,3.27820000e+00,3.27840000e+00,3.27860000e+00,3.27880000e+00,3.27900000e+00,3.27920000e+00,3.27940000e+00,3.27960000e+00,3.27980000e+00,3.28000000e+00,3.28020000e+00,3.28040000e+00,3.28060000e+00,3.28080000e+00,3.28100000e+00,3.28120000e+00,3.28140000e+00,3.28160000e+00,3.28180000e+00,3.28200000e+00,3.28220000e+00,3.28240000e+00,3.28260000e+00,3.28280000e+00,3.28300000e+00,3.28320000e+00,3.28340000e+00,3.28360000e+00,3.28380000e+00,3.28400000e+00,3.28420000e+00,3.28440000e+00,3.28460000e+00,3.28480000e+00,3.28500000e+00,3.28520000e+00,3.28540000e+00,3.28560000e+00,3.28580000e+00,3.28600000e+00,3.28620000e+00,3.28640000e+00,3.28660000e+00,3.28680000e+00,3.28700000e+00,3.28720000e+00,3.28740000e+00,3.28760000e+00,3.28780000e+00,3.28800000e+00,3.28820000e+00,3.28840000e+00,3.28860000e+00,3.28880000e+00,3.28900000e+00,3.28920000e+00,3.28940000e+00,3.28960000e+00,3.28980000e+00,3.29000000e+00,3.29020000e+00,3.29040000e+00,3.29060000e+00,3.29080000e+00,3.29100000e+00,3.29120000e+00,3.29140000e+00,3.29160000e+00,3.29180000e+00,3.29200000e+00,3.29220000e+00,3.29240000e+00,3.29260000e+00,3.29280000e+00,3.29300000e+00,3.29320000e+00,3.29340000e+00,3.29360000e+00,3.29380000e+00,3.29400000e+00,3.29420000e+00,3.29440000e+00,3.29460000e+00,3.29480000e+00,3.29500000e+00,3.29520000e+00,3.29540000e+00,3.29560000e+00,3.29580000e+00,3.29600000e+00,3.29620000e+00,3.29640000e+00,3.29660000e+00,3.29680000e+00,3.29700000e+00,3.29720000e+00,3.29740000e+00,3.29760000e+00,3.29780000e+00,3.29800000e+00,3.29820000e+00,3.29840000e+00,3.29860000e+00,3.29880000e+00,3.29900000e+00,3.29920000e+00,3.29940000e+00,3.29960000e+00,3.29980000e+00,3.30000000e+00,3.30020000e+00,3.30040000e+00,3.30060000e+00,3.30080000e+00,3.30100000e+00,3.30120000e+00,3.30140000e+00,3.30160000e+00,3.30180000e+00,3.30200000e+00,3.30220000e+00,3.30240000e+00,3.30260000e+00,3.30280000e+00,3.30300000e+00,3.30320000e+00,3.30340000e+00,3.30360000e+00,3.30380000e+00,3.30400000e+00,3.30420000e+00,3.30440000e+00,3.30460000e+00,3.30480000e+00,3.30500000e+00,3.30520000e+00,3.30540000e+00,3.30560000e+00,3.30580000e+00,3.30600000e+00,3.30620000e+00,3.30640000e+00,3.30660000e+00,3.30680000e+00,3.30700000e+00,3.30720000e+00,3.30740000e+00,3.30760000e+00,3.30780000e+00,3.30800000e+00,3.30820000e+00,3.30840000e+00,3.30860000e+00,3.30880000e+00,3.30900000e+00,3.30920000e+00,3.30940000e+00,3.30960000e+00,3.30980000e+00,3.31000000e+00,3.31020000e+00,3.31040000e+00,3.31060000e+00,3.31080000e+00,3.31100000e+00,3.31120000e+00,3.31140000e+00,3.31160000e+00,3.31180000e+00,3.31200000e+00,3.31220000e+00,3.31240000e+00,3.31260000e+00,3.31280000e+00,3.31300000e+00,3.31320000e+00,3.31340000e+00,3.31360000e+00,3.31380000e+00,3.31400000e+00,3.31420000e+00,3.31440000e+00,3.31460000e+00,3.31480000e+00,3.31500000e+00,3.31520000e+00,3.31540000e+00,3.31560000e+00,3.31580000e+00,3.31600000e+00,3.31620000e+00,3.31640000e+00,3.31660000e+00,3.31680000e+00,3.31700000e+00,3.31720000e+00,3.31740000e+00,3.31760000e+00,3.31780000e+00,3.31800000e+00,3.31820000e+00,3.31840000e+00,3.31860000e+00,3.31880000e+00,3.31900000e+00,3.31920000e+00,3.31940000e+00,3.31960000e+00,3.31980000e+00,3.32000000e+00,3.32020000e+00,3.32040000e+00,3.32060000e+00,3.32080000e+00,3.32100000e+00,3.32120000e+00,3.32140000e+00,3.32160000e+00,3.32180000e+00,3.32200000e+00,3.32220000e+00,3.32240000e+00,3.32260000e+00,3.32280000e+00,3.32300000e+00,3.32320000e+00,3.32340000e+00,3.32360000e+00,3.32380000e+00,3.32400000e+00,3.32420000e+00,3.32440000e+00,3.32460000e+00,3.32480000e+00,3.32500000e+00,3.32520000e+00,3.32540000e+00,3.32560000e+00,3.32580000e+00,3.32600000e+00,3.32620000e+00,3.32640000e+00,3.32660000e+00,3.32680000e+00,3.32700000e+00,3.32720000e+00,3.32740000e+00,3.32760000e+00,3.32780000e+00,3.32800000e+00,3.32820000e+00,3.32840000e+00,3.32860000e+00,3.32880000e+00,3.32900000e+00,3.32920000e+00,3.32940000e+00,3.32960000e+00,3.32980000e+00,3.33000000e+00,3.33020000e+00,3.33040000e+00,3.33060000e+00,3.33080000e+00,3.33100000e+00,3.33120000e+00,3.33140000e+00,3.33160000e+00,3.33180000e+00,3.33200000e+00,3.33220000e+00,3.33240000e+00,3.33260000e+00,3.33280000e+00,3.33300000e+00,3.33320000e+00,3.33340000e+00,3.33360000e+00,3.33380000e+00,3.33400000e+00,3.33420000e+00,3.33440000e+00,3.33460000e+00,3.33480000e+00,3.33500000e+00,3.33520000e+00,3.33540000e+00,3.33560000e+00,3.33580000e+00,3.33600000e+00,3.33620000e+00,3.33640000e+00,3.33660000e+00,3.33680000e+00,3.33700000e+00,3.33720000e+00,3.33740000e+00,3.33760000e+00,3.33780000e+00,3.33800000e+00,3.33820000e+00,3.33840000e+00,3.33860000e+00,3.33880000e+00,3.33900000e+00,3.33920000e+00,3.33940000e+00,3.33960000e+00,3.33980000e+00,3.34000000e+00,3.34020000e+00,3.34040000e+00,3.34060000e+00,3.34080000e+00,3.34100000e+00,3.34120000e+00,3.34140000e+00,3.34160000e+00,3.34180000e+00,3.34200000e+00,3.34220000e+00,3.34240000e+00,3.34260000e+00,3.34280000e+00,3.34300000e+00,3.34320000e+00,3.34340000e+00,3.34360000e+00,3.34380000e+00,3.34400000e+00,3.34420000e+00,3.34440000e+00,3.34460000e+00,3.34480000e+00,3.34500000e+00,3.34520000e+00,3.34540000e+00,3.34560000e+00,3.34580000e+00,3.34600000e+00,3.34620000e+00,3.34640000e+00,3.34660000e+00,3.34680000e+00,3.34700000e+00,3.34720000e+00,3.34740000e+00,3.34760000e+00,3.34780000e+00,3.34800000e+00,3.34820000e+00,3.34840000e+00,3.34860000e+00,3.34880000e+00,3.34900000e+00,3.34920000e+00,3.34940000e+00,3.34960000e+00,3.34980000e+00,3.35000000e+00,3.35020000e+00,3.35040000e+00,3.35060000e+00,3.35080000e+00,3.35100000e+00,3.35120000e+00,3.35140000e+00,3.35160000e+00,3.35180000e+00,3.35200000e+00,3.35220000e+00,3.35240000e+00,3.35260000e+00,3.35280000e+00,3.35300000e+00,3.35320000e+00,3.35340000e+00,3.35360000e+00,3.35380000e+00,3.35400000e+00,3.35420000e+00,3.35440000e+00,3.35460000e+00,3.35480000e+00,3.35500000e+00,3.35520000e+00,3.35540000e+00,3.35560000e+00,3.35580000e+00,3.35600000e+00,3.35620000e+00,3.35640000e+00,3.35660000e+00,3.35680000e+00,3.35700000e+00,3.35720000e+00,3.35740000e+00,3.35760000e+00,3.35780000e+00,3.35800000e+00,3.35820000e+00,3.35840000e+00,3.35860000e+00,3.35880000e+00,3.35900000e+00,3.35920000e+00,3.35940000e+00,3.35960000e+00,3.35980000e+00,3.36000000e+00,3.36020000e+00,3.36040000e+00,3.36060000e+00,3.36080000e+00,3.36100000e+00,3.36120000e+00,3.36140000e+00,3.36160000e+00,3.36180000e+00,3.36200000e+00,3.36220000e+00,3.36240000e+00,3.36260000e+00,3.36280000e+00,3.36300000e+00,3.36320000e+00,3.36340000e+00,3.36360000e+00,3.36380000e+00,3.36400000e+00,3.36420000e+00,3.36440000e+00,3.36460000e+00,3.36480000e+00,3.36500000e+00,3.36520000e+00,3.36540000e+00,3.36560000e+00,3.36580000e+00,3.36600000e+00,3.36620000e+00,3.36640000e+00,3.36660000e+00,3.36680000e+00,3.36700000e+00,3.36720000e+00,3.36740000e+00,3.36760000e+00,3.36780000e+00,3.36800000e+00,3.36820000e+00,3.36840000e+00,3.36860000e+00,3.36880000e+00,3.36900000e+00,3.36920000e+00,3.36940000e+00,3.36960000e+00,3.36980000e+00,3.37000000e+00,3.37020000e+00,3.37040000e+00,3.37060000e+00,3.37080000e+00,3.37100000e+00,3.37120000e+00,3.37140000e+00,3.37160000e+00,3.37180000e+00,3.37200000e+00,3.37220000e+00,3.37240000e+00,3.37260000e+00,3.37280000e+00,3.37300000e+00,3.37320000e+00,3.37340000e+00,3.37360000e+00,3.37380000e+00,3.37400000e+00,3.37420000e+00,3.37440000e+00,3.37460000e+00,3.37480000e+00,3.37500000e+00,3.37520000e+00,3.37540000e+00,3.37560000e+00,3.37580000e+00,3.37600000e+00,3.37620000e+00,3.37640000e+00,3.37660000e+00,3.37680000e+00,3.37700000e+00,3.37720000e+00,3.37740000e+00,3.37760000e+00,3.37780000e+00,3.37800000e+00,3.37820000e+00,3.37840000e+00,3.37860000e+00,3.37880000e+00,3.37900000e+00,3.37920000e+00,3.37940000e+00,3.37960000e+00,3.37980000e+00,3.38000000e+00,3.38020000e+00,3.38040000e+00,3.38060000e+00,3.38080000e+00,3.38100000e+00,3.38120000e+00,3.38140000e+00,3.38160000e+00,3.38180000e+00,3.38200000e+00,3.38220000e+00,3.38240000e+00,3.38260000e+00,3.38280000e+00,3.38300000e+00,3.38320000e+00,3.38340000e+00,3.38360000e+00,3.38380000e+00,3.38400000e+00,3.38420000e+00,3.38440000e+00,3.38460000e+00,3.38480000e+00,3.38500000e+00,3.38520000e+00,3.38540000e+00,3.38560000e+00,3.38580000e+00,3.38600000e+00,3.38620000e+00,3.38640000e+00,3.38660000e+00,3.38680000e+00,3.38700000e+00,3.38720000e+00,3.38740000e+00,3.38760000e+00,3.38780000e+00,3.38800000e+00,3.38820000e+00,3.38840000e+00,3.38860000e+00,3.38880000e+00,3.38900000e+00,3.38920000e+00,3.38940000e+00,3.38960000e+00,3.38980000e+00,3.39000000e+00,3.39020000e+00,3.39040000e+00,3.39060000e+00,3.39080000e+00,3.39100000e+00,3.39120000e+00,3.39140000e+00,3.39160000e+00,3.39180000e+00,3.39200000e+00,3.39220000e+00,3.39240000e+00,3.39260000e+00,3.39280000e+00,3.39300000e+00,3.39320000e+00,3.39340000e+00,3.39360000e+00,3.39380000e+00,3.39400000e+00,3.39420000e+00,3.39440000e+00,3.39460000e+00,3.39480000e+00,3.39500000e+00,3.39520000e+00,3.39540000e+00,3.39560000e+00,3.39580000e+00,3.39600000e+00,3.39620000e+00,3.39640000e+00,3.39660000e+00,3.39680000e+00,3.39700000e+00,3.39720000e+00,3.39740000e+00,3.39760000e+00,3.39780000e+00,3.39800000e+00,3.39820000e+00,3.39840000e+00,3.39860000e+00,3.39880000e+00,3.39900000e+00,3.39920000e+00,3.39940000e+00,3.39960000e+00,3.39980000e+00,3.40000000e+00,3.40020000e+00,3.40040000e+00,3.40060000e+00,3.40080000e+00,3.40100000e+00,3.40120000e+00,3.40140000e+00,3.40160000e+00,3.40180000e+00,3.40200000e+00,3.40220000e+00,3.40240000e+00,3.40260000e+00,3.40280000e+00,3.40300000e+00,3.40320000e+00,3.40340000e+00,3.40360000e+00,3.40380000e+00,3.40400000e+00,3.40420000e+00,3.40440000e+00,3.40460000e+00,3.40480000e+00,3.40500000e+00,3.40520000e+00,3.40540000e+00,3.40560000e+00,3.40580000e+00,3.40600000e+00,3.40620000e+00,3.40640000e+00,3.40660000e+00,3.40680000e+00,3.40700000e+00,3.40720000e+00,3.40740000e+00,3.40760000e+00,3.40780000e+00,3.40800000e+00,3.40820000e+00,3.40840000e+00,3.40860000e+00,3.40880000e+00,3.40900000e+00,3.40920000e+00,3.40940000e+00,3.40960000e+00,3.40980000e+00,3.41000000e+00,3.41020000e+00,3.41040000e+00,3.41060000e+00,3.41080000e+00,3.41100000e+00,3.41120000e+00,3.41140000e+00,3.41160000e+00,3.41180000e+00,3.41200000e+00,3.41220000e+00,3.41240000e+00,3.41260000e+00,3.41280000e+00,3.41300000e+00,3.41320000e+00,3.41340000e+00,3.41360000e+00,3.41380000e+00,3.41400000e+00,3.41420000e+00,3.41440000e+00,3.41460000e+00,3.41480000e+00,3.41500000e+00,3.41520000e+00,3.41540000e+00,3.41560000e+00,3.41580000e+00,3.41600000e+00,3.41620000e+00,3.41640000e+00,3.41660000e+00,3.41680000e+00,3.41700000e+00,3.41720000e+00,3.41740000e+00,3.41760000e+00,3.41780000e+00,3.41800000e+00,3.41820000e+00,3.41840000e+00,3.41860000e+00,3.41880000e+00,3.41900000e+00,3.41920000e+00,3.41940000e+00,3.41960000e+00,3.41980000e+00,3.42000000e+00,3.42020000e+00,3.42040000e+00,3.42060000e+00,3.42080000e+00,3.42100000e+00,3.42120000e+00,3.42140000e+00,3.42160000e+00,3.42180000e+00,3.42200000e+00,3.42220000e+00,3.42240000e+00,3.42260000e+00,3.42280000e+00,3.42300000e+00,3.42320000e+00,3.42340000e+00,3.42360000e+00,3.42380000e+00,3.42400000e+00,3.42420000e+00,3.42440000e+00,3.42460000e+00,3.42480000e+00,3.42500000e+00,3.42520000e+00,3.42540000e+00,3.42560000e+00,3.42580000e+00,3.42600000e+00,3.42620000e+00,3.42640000e+00,3.42660000e+00,3.42680000e+00,3.42700000e+00,3.42720000e+00,3.42740000e+00,3.42760000e+00,3.42780000e+00,3.42800000e+00,3.42820000e+00,3.42840000e+00,3.42860000e+00,3.42880000e+00,3.42900000e+00,3.42920000e+00,3.42940000e+00,3.42960000e+00,3.42980000e+00,3.43000000e+00,3.43020000e+00,3.43040000e+00,3.43060000e+00,3.43080000e+00,3.43100000e+00,3.43120000e+00,3.43140000e+00,3.43160000e+00,3.43180000e+00,3.43200000e+00,3.43220000e+00,3.43240000e+00,3.43260000e+00,3.43280000e+00,3.43300000e+00,3.43320000e+00,3.43340000e+00,3.43360000e+00,3.43380000e+00,3.43400000e+00,3.43420000e+00,3.43440000e+00,3.43460000e+00,3.43480000e+00,3.43500000e+00,3.43520000e+00,3.43540000e+00,3.43560000e+00,3.43580000e+00,3.43600000e+00,3.43620000e+00,3.43640000e+00,3.43660000e+00,3.43680000e+00,3.43700000e+00,3.43720000e+00,3.43740000e+00,3.43760000e+00,3.43780000e+00,3.43800000e+00,3.43820000e+00,3.43840000e+00,3.43860000e+00,3.43880000e+00,3.43900000e+00,3.43920000e+00,3.43940000e+00,3.43960000e+00,3.43980000e+00,3.44000000e+00,3.44020000e+00,3.44040000e+00,3.44060000e+00,3.44080000e+00,3.44100000e+00,3.44120000e+00,3.44140000e+00,3.44160000e+00,3.44180000e+00,3.44200000e+00,3.44220000e+00,3.44240000e+00,3.44260000e+00,3.44280000e+00,3.44300000e+00,3.44320000e+00,3.44340000e+00,3.44360000e+00,3.44380000e+00,3.44400000e+00,3.44420000e+00,3.44440000e+00,3.44460000e+00,3.44480000e+00,3.44500000e+00,3.44520000e+00,3.44540000e+00,3.44560000e+00,3.44580000e+00,3.44600000e+00,3.44620000e+00,3.44640000e+00,3.44660000e+00,3.44680000e+00,3.44700000e+00,3.44720000e+00,3.44740000e+00,3.44760000e+00,3.44780000e+00,3.44800000e+00,3.44820000e+00,3.44840000e+00,3.44860000e+00,3.44880000e+00,3.44900000e+00,3.44920000e+00,3.44940000e+00,3.44960000e+00,3.44980000e+00,3.45000000e+00,3.45020000e+00,3.45040000e+00,3.45060000e+00,3.45080000e+00,3.45100000e+00,3.45120000e+00,3.45140000e+00,3.45160000e+00,3.45180000e+00,3.45200000e+00,3.45220000e+00,3.45240000e+00,3.45260000e+00,3.45280000e+00,3.45300000e+00,3.45320000e+00,3.45340000e+00,3.45360000e+00,3.45380000e+00,3.45400000e+00,3.45420000e+00,3.45440000e+00,3.45460000e+00,3.45480000e+00,3.45500000e+00,3.45520000e+00,3.45540000e+00,3.45560000e+00,3.45580000e+00,3.45600000e+00,3.45620000e+00,3.45640000e+00,3.45660000e+00,3.45680000e+00,3.45700000e+00,3.45720000e+00,3.45740000e+00,3.45760000e+00,3.45780000e+00,3.45800000e+00,3.45820000e+00,3.45840000e+00,3.45860000e+00,3.45880000e+00,3.45900000e+00,3.45920000e+00,3.45940000e+00,3.45960000e+00,3.45980000e+00,3.46000000e+00,3.46020000e+00,3.46040000e+00,3.46060000e+00,3.46080000e+00,3.46100000e+00,3.46120000e+00,3.46140000e+00,3.46160000e+00,3.46180000e+00,3.46200000e+00,3.46220000e+00,3.46240000e+00,3.46260000e+00,3.46280000e+00,3.46300000e+00,3.46320000e+00,3.46340000e+00,3.46360000e+00,3.46380000e+00,3.46400000e+00,3.46420000e+00,3.46440000e+00,3.46460000e+00,3.46480000e+00,3.46500000e+00,3.46520000e+00,3.46540000e+00,3.46560000e+00,3.46580000e+00,3.46600000e+00,3.46620000e+00,3.46640000e+00,3.46660000e+00,3.46680000e+00,3.46700000e+00,3.46720000e+00,3.46740000e+00,3.46760000e+00,3.46780000e+00,3.46800000e+00,3.46820000e+00,3.46840000e+00,3.46860000e+00,3.46880000e+00,3.46900000e+00,3.46920000e+00,3.46940000e+00,3.46960000e+00,3.46980000e+00,3.47000000e+00,3.47020000e+00,3.47040000e+00,3.47060000e+00,3.47080000e+00,3.47100000e+00,3.47120000e+00,3.47140000e+00,3.47160000e+00,3.47180000e+00,3.47200000e+00,3.47220000e+00,3.47240000e+00,3.47260000e+00,3.47280000e+00,3.47300000e+00,3.47320000e+00,3.47340000e+00,3.47360000e+00,3.47380000e+00,3.47400000e+00,3.47420000e+00,3.47440000e+00,3.47460000e+00,3.47480000e+00,3.47500000e+00,3.47520000e+00,3.47540000e+00,3.47560000e+00,3.47580000e+00,3.47600000e+00,3.47620000e+00,3.47640000e+00,3.47660000e+00,3.47680000e+00,3.47700000e+00,3.47720000e+00,3.47740000e+00,3.47760000e+00,3.47780000e+00,3.47800000e+00,3.47820000e+00,3.47840000e+00,3.47860000e+00,3.47880000e+00,3.47900000e+00,3.47920000e+00,3.47940000e+00,3.47960000e+00,3.47980000e+00,3.48000000e+00,3.48020000e+00,3.48040000e+00,3.48060000e+00,3.48080000e+00,3.48100000e+00,3.48120000e+00,3.48140000e+00,3.48160000e+00,3.48180000e+00,3.48200000e+00,3.48220000e+00,3.48240000e+00,3.48260000e+00,3.48280000e+00,3.48300000e+00,3.48320000e+00,3.48340000e+00,3.48360000e+00,3.48380000e+00,3.48400000e+00,3.48420000e+00,3.48440000e+00,3.48460000e+00,3.48480000e+00,3.48500000e+00,3.48520000e+00,3.48540000e+00,3.48560000e+00,3.48580000e+00,3.48600000e+00,3.48620000e+00,3.48640000e+00,3.48660000e+00,3.48680000e+00,3.48700000e+00,3.48720000e+00,3.48740000e+00,3.48760000e+00,3.48780000e+00,3.48800000e+00,3.48820000e+00,3.48840000e+00,3.48860000e+00,3.48880000e+00,3.48900000e+00,3.48920000e+00,3.48940000e+00,3.48960000e+00,3.48980000e+00,3.49000000e+00,3.49020000e+00,3.49040000e+00,3.49060000e+00,3.49080000e+00,3.49100000e+00,3.49120000e+00,3.49140000e+00,3.49160000e+00,3.49180000e+00,3.49200000e+00,3.49220000e+00,3.49240000e+00,3.49260000e+00,3.49280000e+00,3.49300000e+00,3.49320000e+00,3.49340000e+00,3.49360000e+00,3.49380000e+00,3.49400000e+00,3.49420000e+00,3.49440000e+00,3.49460000e+00,3.49480000e+00,3.49500000e+00,3.49520000e+00,3.49540000e+00,3.49560000e+00,3.49580000e+00,3.49600000e+00,3.49620000e+00,3.49640000e+00,3.49660000e+00,3.49680000e+00,3.49700000e+00,3.49720000e+00,3.49740000e+00,3.49760000e+00,3.49780000e+00,3.49800000e+00,3.49820000e+00,3.49840000e+00,3.49860000e+00,3.49880000e+00,3.49900000e+00,3.49920000e+00,3.49940000e+00,3.49960000e+00,3.49980000e+00,3.50000000e+00,3.50020000e+00,3.50040000e+00,3.50060000e+00,3.50080000e+00,3.50100000e+00,3.50120000e+00,3.50140000e+00,3.50160000e+00,3.50180000e+00,3.50200000e+00,3.50220000e+00,3.50240000e+00,3.50260000e+00,3.50280000e+00,3.50300000e+00,3.50320000e+00,3.50340000e+00,3.50360000e+00,3.50380000e+00,3.50400000e+00,3.50420000e+00,3.50440000e+00,3.50460000e+00,3.50480000e+00,3.50500000e+00,3.50520000e+00,3.50540000e+00,3.50560000e+00,3.50580000e+00,3.50600000e+00,3.50620000e+00,3.50640000e+00,3.50660000e+00,3.50680000e+00,3.50700000e+00,3.50720000e+00,3.50740000e+00,3.50760000e+00,3.50780000e+00,3.50800000e+00,3.50820000e+00,3.50840000e+00,3.50860000e+00,3.50880000e+00,3.50900000e+00,3.50920000e+00,3.50940000e+00,3.50960000e+00,3.50980000e+00,3.51000000e+00,3.51020000e+00,3.51040000e+00,3.51060000e+00,3.51080000e+00,3.51100000e+00,3.51120000e+00,3.51140000e+00,3.51160000e+00,3.51180000e+00,3.51200000e+00,3.51220000e+00,3.51240000e+00,3.51260000e+00,3.51280000e+00,3.51300000e+00,3.51320000e+00,3.51340000e+00,3.51360000e+00,3.51380000e+00,3.51400000e+00,3.51420000e+00,3.51440000e+00,3.51460000e+00,3.51480000e+00,3.51500000e+00,3.51520000e+00,3.51540000e+00,3.51560000e+00,3.51580000e+00,3.51600000e+00,3.51620000e+00,3.51640000e+00,3.51660000e+00,3.51680000e+00,3.51700000e+00,3.51720000e+00,3.51740000e+00,3.51760000e+00,3.51780000e+00,3.51800000e+00,3.51820000e+00,3.51840000e+00,3.51860000e+00,3.51880000e+00,3.51900000e+00,3.51920000e+00,3.51940000e+00,3.51960000e+00,3.51980000e+00,3.52000000e+00,3.52020000e+00,3.52040000e+00,3.52060000e+00,3.52080000e+00,3.52100000e+00,3.52120000e+00,3.52140000e+00,3.52160000e+00,3.52180000e+00,3.52200000e+00,3.52220000e+00,3.52240000e+00,3.52260000e+00,3.52280000e+00,3.52300000e+00,3.52320000e+00,3.52340000e+00,3.52360000e+00,3.52380000e+00,3.52400000e+00,3.52420000e+00,3.52440000e+00,3.52460000e+00,3.52480000e+00,3.52500000e+00,3.52520000e+00,3.52540000e+00,3.52560000e+00,3.52580000e+00,3.52600000e+00,3.52620000e+00,3.52640000e+00,3.52660000e+00,3.52680000e+00,3.52700000e+00,3.52720000e+00,3.52740000e+00,3.52760000e+00,3.52780000e+00,3.52800000e+00,3.52820000e+00,3.52840000e+00,3.52860000e+00,3.52880000e+00,3.52900000e+00,3.52920000e+00,3.52940000e+00,3.52960000e+00,3.52980000e+00,3.53000000e+00,3.53020000e+00,3.53040000e+00,3.53060000e+00,3.53080000e+00,3.53100000e+00,3.53120000e+00,3.53140000e+00,3.53160000e+00,3.53180000e+00,3.53200000e+00,3.53220000e+00,3.53240000e+00,3.53260000e+00,3.53280000e+00,3.53300000e+00,3.53320000e+00,3.53340000e+00,3.53360000e+00,3.53380000e+00,3.53400000e+00,3.53420000e+00,3.53440000e+00,3.53460000e+00,3.53480000e+00,3.53500000e+00,3.53520000e+00,3.53540000e+00,3.53560000e+00,3.53580000e+00,3.53600000e+00,3.53620000e+00,3.53640000e+00,3.53660000e+00,3.53680000e+00,3.53700000e+00,3.53720000e+00,3.53740000e+00,3.53760000e+00,3.53780000e+00,3.53800000e+00,3.53820000e+00,3.53840000e+00,3.53860000e+00,3.53880000e+00,3.53900000e+00,3.53920000e+00,3.53940000e+00,3.53960000e+00,3.53980000e+00,3.54000000e+00,3.54020000e+00,3.54040000e+00,3.54060000e+00,3.54080000e+00,3.54100000e+00,3.54120000e+00,3.54140000e+00,3.54160000e+00,3.54180000e+00,3.54200000e+00,3.54220000e+00,3.54240000e+00,3.54260000e+00,3.54280000e+00,3.54300000e+00,3.54320000e+00,3.54340000e+00,3.54360000e+00,3.54380000e+00,3.54400000e+00,3.54420000e+00,3.54440000e+00,3.54460000e+00,3.54480000e+00,3.54500000e+00,3.54520000e+00,3.54540000e+00,3.54560000e+00,3.54580000e+00,3.54600000e+00,3.54620000e+00,3.54640000e+00,3.54660000e+00,3.54680000e+00,3.54700000e+00,3.54720000e+00,3.54740000e+00,3.54760000e+00,3.54780000e+00,3.54800000e+00,3.54820000e+00,3.54840000e+00,3.54860000e+00,3.54880000e+00,3.54900000e+00,3.54920000e+00,3.54940000e+00,3.54960000e+00,3.54980000e+00,3.55000000e+00,3.55020000e+00,3.55040000e+00,3.55060000e+00,3.55080000e+00,3.55100000e+00,3.55120000e+00,3.55140000e+00,3.55160000e+00,3.55180000e+00,3.55200000e+00,3.55220000e+00,3.55240000e+00,3.55260000e+00,3.55280000e+00,3.55300000e+00,3.55320000e+00,3.55340000e+00,3.55360000e+00,3.55380000e+00,3.55400000e+00,3.55420000e+00,3.55440000e+00,3.55460000e+00,3.55480000e+00,3.55500000e+00,3.55520000e+00,3.55540000e+00,3.55560000e+00,3.55580000e+00,3.55600000e+00,3.55620000e+00,3.55640000e+00,3.55660000e+00,3.55680000e+00,3.55700000e+00,3.55720000e+00,3.55740000e+00,3.55760000e+00,3.55780000e+00,3.55800000e+00,3.55820000e+00,3.55840000e+00,3.55860000e+00,3.55880000e+00,3.55900000e+00,3.55920000e+00,3.55940000e+00,3.55960000e+00,3.55980000e+00,3.56000000e+00,3.56020000e+00,3.56040000e+00,3.56060000e+00,3.56080000e+00,3.56100000e+00,3.56120000e+00,3.56140000e+00,3.56160000e+00,3.56180000e+00,3.56200000e+00,3.56220000e+00,3.56240000e+00,3.56260000e+00,3.56280000e+00,3.56300000e+00,3.56320000e+00,3.56340000e+00,3.56360000e+00,3.56380000e+00,3.56400000e+00,3.56420000e+00,3.56440000e+00,3.56460000e+00,3.56480000e+00,3.56500000e+00,3.56520000e+00,3.56540000e+00,3.56560000e+00,3.56580000e+00,3.56600000e+00,3.56620000e+00,3.56640000e+00,3.56660000e+00,3.56680000e+00,3.56700000e+00,3.56720000e+00,3.56740000e+00,3.56760000e+00,3.56780000e+00,3.56800000e+00,3.56820000e+00,3.56840000e+00,3.56860000e+00,3.56880000e+00,3.56900000e+00,3.56920000e+00,3.56940000e+00,3.56960000e+00,3.56980000e+00,3.57000000e+00,3.57020000e+00,3.57040000e+00,3.57060000e+00,3.57080000e+00,3.57100000e+00,3.57120000e+00,3.57140000e+00,3.57160000e+00,3.57180000e+00,3.57200000e+00,3.57220000e+00,3.57240000e+00,3.57260000e+00,3.57280000e+00,3.57300000e+00,3.57320000e+00,3.57340000e+00,3.57360000e+00,3.57380000e+00,3.57400000e+00,3.57420000e+00,3.57440000e+00,3.57460000e+00,3.57480000e+00,3.57500000e+00,3.57520000e+00,3.57540000e+00,3.57560000e+00,3.57580000e+00,3.57600000e+00,3.57620000e+00,3.57640000e+00,3.57660000e+00,3.57680000e+00,3.57700000e+00,3.57720000e+00,3.57740000e+00,3.57760000e+00,3.57780000e+00,3.57800000e+00,3.57820000e+00,3.57840000e+00,3.57860000e+00,3.57880000e+00,3.57900000e+00,3.57920000e+00,3.57940000e+00,3.57960000e+00,3.57980000e+00,3.58000000e+00,3.58020000e+00,3.58040000e+00,3.58060000e+00,3.58080000e+00,3.58100000e+00,3.58120000e+00,3.58140000e+00,3.58160000e+00,3.58180000e+00,3.58200000e+00,3.58220000e+00,3.58240000e+00,3.58260000e+00,3.58280000e+00,3.58300000e+00,3.58320000e+00,3.58340000e+00,3.58360000e+00,3.58380000e+00,3.58400000e+00,3.58420000e+00,3.58440000e+00,3.58460000e+00,3.58480000e+00,3.58500000e+00,3.58520000e+00,3.58540000e+00,3.58560000e+00,3.58580000e+00,3.58600000e+00,3.58620000e+00,3.58640000e+00,3.58660000e+00,3.58680000e+00,3.58700000e+00,3.58720000e+00,3.58740000e+00,3.58760000e+00,3.58780000e+00,3.58800000e+00,3.58820000e+00,3.58840000e+00,3.58860000e+00,3.58880000e+00,3.58900000e+00,3.58920000e+00,3.58940000e+00,3.58960000e+00,3.58980000e+00,3.59000000e+00,3.59020000e+00,3.59040000e+00,3.59060000e+00,3.59080000e+00,3.59100000e+00,3.59120000e+00,3.59140000e+00,3.59160000e+00,3.59180000e+00,3.59200000e+00,3.59220000e+00,3.59240000e+00,3.59260000e+00,3.59280000e+00,3.59300000e+00,3.59320000e+00,3.59340000e+00,3.59360000e+00,3.59380000e+00,3.59400000e+00,3.59420000e+00,3.59440000e+00,3.59460000e+00,3.59480000e+00,3.59500000e+00,3.59520000e+00,3.59540000e+00,3.59560000e+00,3.59580000e+00,3.59600000e+00,3.59620000e+00,3.59640000e+00,3.59660000e+00,3.59680000e+00,3.59700000e+00,3.59720000e+00,3.59740000e+00,3.59760000e+00,3.59780000e+00,3.59800000e+00,3.59820000e+00,3.59840000e+00,3.59860000e+00,3.59880000e+00,3.59900000e+00,3.59920000e+00,3.59940000e+00,3.59960000e+00,3.59980000e+00,3.60000000e+00,3.60020000e+00,3.60040000e+00,3.60060000e+00,3.60080000e+00,3.60100000e+00,3.60120000e+00,3.60140000e+00,3.60160000e+00,3.60180000e+00,3.60200000e+00,3.60220000e+00,3.60240000e+00,3.60260000e+00,3.60280000e+00,3.60300000e+00,3.60320000e+00,3.60340000e+00,3.60360000e+00,3.60380000e+00,3.60400000e+00,3.60420000e+00,3.60440000e+00,3.60460000e+00,3.60480000e+00,3.60500000e+00,3.60520000e+00,3.60540000e+00,3.60560000e+00,3.60580000e+00,3.60600000e+00,3.60620000e+00,3.60640000e+00,3.60660000e+00,3.60680000e+00,3.60700000e+00,3.60720000e+00,3.60740000e+00,3.60760000e+00,3.60780000e+00,3.60800000e+00,3.60820000e+00,3.60840000e+00,3.60860000e+00,3.60880000e+00,3.60900000e+00,3.60920000e+00,3.60940000e+00,3.60960000e+00,3.60980000e+00,3.61000000e+00,3.61020000e+00,3.61040000e+00,3.61060000e+00,3.61080000e+00,3.61100000e+00,3.61120000e+00,3.61140000e+00,3.61160000e+00,3.61180000e+00,3.61200000e+00,3.61220000e+00,3.61240000e+00,3.61260000e+00,3.61280000e+00,3.61300000e+00,3.61320000e+00,3.61340000e+00,3.61360000e+00,3.61380000e+00,3.61400000e+00,3.61420000e+00,3.61440000e+00,3.61460000e+00,3.61480000e+00,3.61500000e+00,3.61520000e+00,3.61540000e+00,3.61560000e+00,3.61580000e+00,3.61600000e+00,3.61620000e+00,3.61640000e+00,3.61660000e+00,3.61680000e+00,3.61700000e+00,3.61720000e+00,3.61740000e+00,3.61760000e+00,3.61780000e+00,3.61800000e+00,3.61820000e+00,3.61840000e+00,3.61860000e+00,3.61880000e+00,3.61900000e+00,3.61920000e+00,3.61940000e+00,3.61960000e+00,3.61980000e+00,3.62000000e+00,3.62020000e+00,3.62040000e+00,3.62060000e+00,3.62080000e+00,3.62100000e+00,3.62120000e+00,3.62140000e+00,3.62160000e+00,3.62180000e+00,3.62200000e+00,3.62220000e+00,3.62240000e+00,3.62260000e+00,3.62280000e+00,3.62300000e+00,3.62320000e+00,3.62340000e+00,3.62360000e+00,3.62380000e+00,3.62400000e+00,3.62420000e+00,3.62440000e+00,3.62460000e+00,3.62480000e+00,3.62500000e+00,3.62520000e+00,3.62540000e+00,3.62560000e+00,3.62580000e+00,3.62600000e+00,3.62620000e+00,3.62640000e+00,3.62660000e+00,3.62680000e+00,3.62700000e+00,3.62720000e+00,3.62740000e+00,3.62760000e+00,3.62780000e+00,3.62800000e+00,3.62820000e+00,3.62840000e+00,3.62860000e+00,3.62880000e+00,3.62900000e+00,3.62920000e+00,3.62940000e+00,3.62960000e+00,3.62980000e+00,3.63000000e+00,3.63020000e+00,3.63040000e+00,3.63060000e+00,3.63080000e+00,3.63100000e+00,3.63120000e+00,3.63140000e+00,3.63160000e+00,3.63180000e+00,3.63200000e+00,3.63220000e+00,3.63240000e+00,3.63260000e+00,3.63280000e+00,3.63300000e+00,3.63320000e+00,3.63340000e+00,3.63360000e+00,3.63380000e+00,3.63400000e+00,3.63420000e+00,3.63440000e+00,3.63460000e+00,3.63480000e+00,3.63500000e+00,3.63520000e+00,3.63540000e+00,3.63560000e+00,3.63580000e+00,3.63600000e+00,3.63620000e+00,3.63640000e+00,3.63660000e+00,3.63680000e+00,3.63700000e+00,3.63720000e+00,3.63740000e+00,3.63760000e+00,3.63780000e+00,3.63800000e+00,3.63820000e+00,3.63840000e+00,3.63860000e+00,3.63880000e+00,3.63900000e+00,3.63920000e+00,3.63940000e+00,3.63960000e+00,3.63980000e+00,3.64000000e+00,3.64020000e+00,3.64040000e+00,3.64060000e+00,3.64080000e+00,3.64100000e+00,3.64120000e+00,3.64140000e+00,3.64160000e+00,3.64180000e+00,3.64200000e+00,3.64220000e+00,3.64240000e+00,3.64260000e+00,3.64280000e+00,3.64300000e+00,3.64320000e+00,3.64340000e+00,3.64360000e+00,3.64380000e+00,3.64400000e+00,3.64420000e+00,3.64440000e+00,3.64460000e+00,3.64480000e+00,3.64500000e+00,3.64520000e+00,3.64540000e+00,3.64560000e+00,3.64580000e+00,3.64600000e+00,3.64620000e+00,3.64640000e+00,3.64660000e+00,3.64680000e+00,3.64700000e+00,3.64720000e+00,3.64740000e+00,3.64760000e+00,3.64780000e+00,3.64800000e+00,3.64820000e+00,3.64840000e+00,3.64860000e+00,3.64880000e+00,3.64900000e+00,3.64920000e+00,3.64940000e+00,3.64960000e+00,3.64980000e+00,3.65000000e+00,3.65020000e+00,3.65040000e+00,3.65060000e+00,3.65080000e+00,3.65100000e+00,3.65120000e+00,3.65140000e+00,3.65160000e+00,3.65180000e+00,3.65200000e+00,3.65220000e+00,3.65240000e+00,3.65260000e+00,3.65280000e+00,3.65300000e+00,3.65320000e+00,3.65340000e+00,3.65360000e+00,3.65380000e+00,3.65400000e+00,3.65420000e+00,3.65440000e+00,3.65460000e+00,3.65480000e+00,3.65500000e+00,3.65520000e+00,3.65540000e+00,3.65560000e+00,3.65580000e+00,3.65600000e+00,3.65620000e+00,3.65640000e+00,3.65660000e+00,3.65680000e+00,3.65700000e+00,3.65720000e+00,3.65740000e+00,3.65760000e+00,3.65780000e+00,3.65800000e+00,3.65820000e+00,3.65840000e+00,3.65860000e+00,3.65880000e+00,3.65900000e+00,3.65920000e+00,3.65940000e+00,3.65960000e+00,3.65980000e+00,3.66000000e+00,3.66020000e+00,3.66040000e+00,3.66060000e+00,3.66080000e+00,3.66100000e+00,3.66120000e+00,3.66140000e+00,3.66160000e+00,3.66180000e+00,3.66200000e+00,3.66220000e+00,3.66240000e+00,3.66260000e+00,3.66280000e+00,3.66300000e+00,3.66320000e+00,3.66340000e+00,3.66360000e+00,3.66380000e+00,3.66400000e+00,3.66420000e+00,3.66440000e+00,3.66460000e+00,3.66480000e+00,3.66500000e+00,3.66520000e+00,3.66540000e+00,3.66560000e+00,3.66580000e+00,3.66600000e+00,3.66620000e+00,3.66640000e+00,3.66660000e+00,3.66680000e+00,3.66700000e+00,3.66720000e+00,3.66740000e+00,3.66760000e+00,3.66780000e+00,3.66800000e+00,3.66820000e+00,3.66840000e+00,3.66860000e+00,3.66880000e+00,3.66900000e+00,3.66920000e+00,3.66940000e+00,3.66960000e+00,3.66980000e+00,3.67000000e+00,3.67020000e+00,3.67040000e+00,3.67060000e+00,3.67080000e+00,3.67100000e+00,3.67120000e+00,3.67140000e+00,3.67160000e+00,3.67180000e+00,3.67200000e+00,3.67220000e+00,3.67240000e+00,3.67260000e+00,3.67280000e+00,3.67300000e+00,3.67320000e+00,3.67340000e+00,3.67360000e+00,3.67380000e+00,3.67400000e+00,3.67420000e+00,3.67440000e+00,3.67460000e+00,3.67480000e+00,3.67500000e+00,3.67520000e+00,3.67540000e+00,3.67560000e+00,3.67580000e+00,3.67600000e+00,3.67620000e+00,3.67640000e+00,3.67660000e+00,3.67680000e+00,3.67700000e+00,3.67720000e+00,3.67740000e+00,3.67760000e+00,3.67780000e+00,3.67800000e+00,3.67820000e+00,3.67840000e+00,3.67860000e+00,3.67880000e+00,3.67900000e+00,3.67920000e+00,3.67940000e+00,3.67960000e+00,3.67980000e+00,3.68000000e+00,3.68020000e+00,3.68040000e+00,3.68060000e+00,3.68080000e+00,3.68100000e+00,3.68120000e+00,3.68140000e+00,3.68160000e+00,3.68180000e+00,3.68200000e+00,3.68220000e+00,3.68240000e+00,3.68260000e+00,3.68280000e+00,3.68300000e+00,3.68320000e+00,3.68340000e+00,3.68360000e+00,3.68380000e+00,3.68400000e+00,3.68420000e+00,3.68440000e+00,3.68460000e+00,3.68480000e+00,3.68500000e+00,3.68520000e+00,3.68540000e+00,3.68560000e+00,3.68580000e+00,3.68600000e+00,3.68620000e+00,3.68640000e+00,3.68660000e+00,3.68680000e+00,3.68700000e+00,3.68720000e+00,3.68740000e+00,3.68760000e+00,3.68780000e+00,3.68800000e+00,3.68820000e+00,3.68840000e+00,3.68860000e+00,3.68880000e+00,3.68900000e+00,3.68920000e+00,3.68940000e+00,3.68960000e+00,3.68980000e+00,3.69000000e+00,3.69020000e+00,3.69040000e+00,3.69060000e+00,3.69080000e+00,3.69100000e+00,3.69120000e+00,3.69140000e+00,3.69160000e+00,3.69180000e+00,3.69200000e+00,3.69220000e+00,3.69240000e+00,3.69260000e+00,3.69280000e+00,3.69300000e+00,3.69320000e+00,3.69340000e+00,3.69360000e+00,3.69380000e+00,3.69400000e+00,3.69420000e+00,3.69440000e+00,3.69460000e+00,3.69480000e+00,3.69500000e+00,3.69520000e+00,3.69540000e+00,3.69560000e+00,3.69580000e+00,3.69600000e+00,3.69620000e+00,3.69640000e+00,3.69660000e+00,3.69680000e+00,3.69700000e+00,3.69720000e+00,3.69740000e+00,3.69760000e+00,3.69780000e+00,3.69800000e+00,3.69820000e+00,3.69840000e+00,3.69860000e+00,3.69880000e+00,3.69900000e+00,3.69920000e+00,3.69940000e+00,3.69960000e+00,3.69980000e+00,3.70000000e+00,3.70020000e+00,3.70040000e+00,3.70060000e+00,3.70080000e+00,3.70100000e+00,3.70120000e+00,3.70140000e+00,3.70160000e+00,3.70180000e+00,3.70200000e+00,3.70220000e+00,3.70240000e+00,3.70260000e+00,3.70280000e+00,3.70300000e+00,3.70320000e+00,3.70340000e+00,3.70360000e+00,3.70380000e+00,3.70400000e+00,3.70420000e+00,3.70440000e+00,3.70460000e+00,3.70480000e+00,3.70500000e+00,3.70520000e+00,3.70540000e+00,3.70560000e+00,3.70580000e+00,3.70600000e+00,3.70620000e+00,3.70640000e+00,3.70660000e+00,3.70680000e+00,3.70700000e+00,3.70720000e+00,3.70740000e+00,3.70760000e+00,3.70780000e+00,3.70800000e+00,3.70820000e+00,3.70840000e+00,3.70860000e+00,3.70880000e+00,3.70900000e+00,3.70920000e+00,3.70940000e+00,3.70960000e+00,3.70980000e+00,3.71000000e+00,3.71020000e+00,3.71040000e+00,3.71060000e+00,3.71080000e+00,3.71100000e+00,3.71120000e+00,3.71140000e+00,3.71160000e+00,3.71180000e+00,3.71200000e+00,3.71220000e+00,3.71240000e+00,3.71260000e+00,3.71280000e+00,3.71300000e+00,3.71320000e+00,3.71340000e+00,3.71360000e+00,3.71380000e+00,3.71400000e+00,3.71420000e+00,3.71440000e+00,3.71460000e+00,3.71480000e+00,3.71500000e+00,3.71520000e+00,3.71540000e+00,3.71560000e+00,3.71580000e+00,3.71600000e+00,3.71620000e+00,3.71640000e+00,3.71660000e+00,3.71680000e+00,3.71700000e+00,3.71720000e+00,3.71740000e+00,3.71760000e+00,3.71780000e+00,3.71800000e+00,3.71820000e+00,3.71840000e+00,3.71860000e+00,3.71880000e+00,3.71900000e+00,3.71920000e+00,3.71940000e+00,3.71960000e+00,3.71980000e+00,3.72000000e+00,3.72020000e+00,3.72040000e+00,3.72060000e+00,3.72080000e+00,3.72100000e+00,3.72120000e+00,3.72140000e+00,3.72160000e+00,3.72180000e+00,3.72200000e+00,3.72220000e+00,3.72240000e+00,3.72260000e+00,3.72280000e+00,3.72300000e+00,3.72320000e+00,3.72340000e+00,3.72360000e+00,3.72380000e+00,3.72400000e+00,3.72420000e+00,3.72440000e+00,3.72460000e+00,3.72480000e+00,3.72500000e+00,3.72520000e+00,3.72540000e+00,3.72560000e+00,3.72580000e+00,3.72600000e+00,3.72620000e+00,3.72640000e+00,3.72660000e+00,3.72680000e+00,3.72700000e+00,3.72720000e+00,3.72740000e+00,3.72760000e+00,3.72780000e+00,3.72800000e+00,3.72820000e+00,3.72840000e+00,3.72860000e+00,3.72880000e+00,3.72900000e+00,3.72920000e+00,3.72940000e+00,3.72960000e+00,3.72980000e+00,3.73000000e+00,3.73020000e+00,3.73040000e+00,3.73060000e+00,3.73080000e+00,3.73100000e+00,3.73120000e+00,3.73140000e+00,3.73160000e+00,3.73180000e+00,3.73200000e+00,3.73220000e+00,3.73240000e+00,3.73260000e+00,3.73280000e+00,3.73300000e+00,3.73320000e+00,3.73340000e+00,3.73360000e+00,3.73380000e+00,3.73400000e+00,3.73420000e+00,3.73440000e+00,3.73460000e+00,3.73480000e+00,3.73500000e+00,3.73520000e+00,3.73540000e+00,3.73560000e+00,3.73580000e+00,3.73600000e+00,3.73620000e+00,3.73640000e+00,3.73660000e+00,3.73680000e+00,3.73700000e+00,3.73720000e+00,3.73740000e+00,3.73760000e+00,3.73780000e+00,3.73800000e+00,3.73820000e+00,3.73840000e+00,3.73860000e+00,3.73880000e+00,3.73900000e+00,3.73920000e+00,3.73940000e+00,3.73960000e+00,3.73980000e+00,3.74000000e+00,3.74020000e+00,3.74040000e+00,3.74060000e+00,3.74080000e+00,3.74100000e+00,3.74120000e+00,3.74140000e+00,3.74160000e+00,3.74180000e+00,3.74200000e+00,3.74220000e+00,3.74240000e+00,3.74260000e+00,3.74280000e+00,3.74300000e+00,3.74320000e+00,3.74340000e+00,3.74360000e+00,3.74380000e+00,3.74400000e+00,3.74420000e+00,3.74440000e+00,3.74460000e+00,3.74480000e+00,3.74500000e+00,3.74520000e+00,3.74540000e+00,3.74560000e+00,3.74580000e+00,3.74600000e+00,3.74620000e+00,3.74640000e+00,3.74660000e+00,3.74680000e+00,3.74700000e+00,3.74720000e+00,3.74740000e+00,3.74760000e+00,3.74780000e+00,3.74800000e+00,3.74820000e+00,3.74840000e+00,3.74860000e+00,3.74880000e+00,3.74900000e+00,3.74920000e+00,3.74940000e+00,3.74960000e+00,3.74980000e+00,3.75000000e+00,3.75020000e+00,3.75040000e+00,3.75060000e+00,3.75080000e+00,3.75100000e+00,3.75120000e+00,3.75140000e+00,3.75160000e+00,3.75180000e+00,3.75200000e+00,3.75220000e+00,3.75240000e+00,3.75260000e+00,3.75280000e+00,3.75300000e+00,3.75320000e+00,3.75340000e+00,3.75360000e+00,3.75380000e+00,3.75400000e+00,3.75420000e+00,3.75440000e+00,3.75460000e+00,3.75480000e+00,3.75500000e+00,3.75520000e+00,3.75540000e+00,3.75560000e+00,3.75580000e+00,3.75600000e+00,3.75620000e+00,3.75640000e+00,3.75660000e+00,3.75680000e+00,3.75700000e+00,3.75720000e+00,3.75740000e+00,3.75760000e+00,3.75780000e+00,3.75800000e+00,3.75820000e+00,3.75840000e+00,3.75860000e+00,3.75880000e+00,3.75900000e+00,3.75920000e+00,3.75940000e+00,3.75960000e+00,3.75980000e+00,3.76000000e+00,3.76020000e+00,3.76040000e+00,3.76060000e+00,3.76080000e+00,3.76100000e+00,3.76120000e+00,3.76140000e+00,3.76160000e+00,3.76180000e+00,3.76200000e+00,3.76220000e+00,3.76240000e+00,3.76260000e+00,3.76280000e+00,3.76300000e+00,3.76320000e+00,3.76340000e+00,3.76360000e+00,3.76380000e+00,3.76400000e+00,3.76420000e+00,3.76440000e+00,3.76460000e+00,3.76480000e+00,3.76500000e+00,3.76520000e+00,3.76540000e+00,3.76560000e+00,3.76580000e+00,3.76600000e+00,3.76620000e+00,3.76640000e+00,3.76660000e+00,3.76680000e+00,3.76700000e+00,3.76720000e+00,3.76740000e+00,3.76760000e+00,3.76780000e+00,3.76800000e+00,3.76820000e+00,3.76840000e+00,3.76860000e+00,3.76880000e+00,3.76900000e+00,3.76920000e+00,3.76940000e+00,3.76960000e+00,3.76980000e+00,3.77000000e+00,3.77020000e+00,3.77040000e+00,3.77060000e+00,3.77080000e+00,3.77100000e+00,3.77120000e+00,3.77140000e+00,3.77160000e+00,3.77180000e+00,3.77200000e+00,3.77220000e+00,3.77240000e+00,3.77260000e+00,3.77280000e+00,3.77300000e+00,3.77320000e+00,3.77340000e+00,3.77360000e+00,3.77380000e+00,3.77400000e+00,3.77420000e+00,3.77440000e+00,3.77460000e+00,3.77480000e+00,3.77500000e+00,3.77520000e+00,3.77540000e+00,3.77560000e+00,3.77580000e+00,3.77600000e+00,3.77620000e+00,3.77640000e+00,3.77660000e+00,3.77680000e+00,3.77700000e+00,3.77720000e+00,3.77740000e+00,3.77760000e+00,3.77780000e+00,3.77800000e+00,3.77820000e+00,3.77840000e+00,3.77860000e+00,3.77880000e+00,3.77900000e+00,3.77920000e+00,3.77940000e+00,3.77960000e+00,3.77980000e+00,3.78000000e+00,3.78020000e+00,3.78040000e+00,3.78060000e+00,3.78080000e+00,3.78100000e+00,3.78120000e+00,3.78140000e+00,3.78160000e+00,3.78180000e+00,3.78200000e+00,3.78220000e+00,3.78240000e+00,3.78260000e+00,3.78280000e+00,3.78300000e+00,3.78320000e+00,3.78340000e+00,3.78360000e+00,3.78380000e+00,3.78400000e+00,3.78420000e+00,3.78440000e+00,3.78460000e+00,3.78480000e+00,3.78500000e+00,3.78520000e+00,3.78540000e+00,3.78560000e+00,3.78580000e+00,3.78600000e+00,3.78620000e+00,3.78640000e+00,3.78660000e+00,3.78680000e+00,3.78700000e+00,3.78720000e+00,3.78740000e+00,3.78760000e+00,3.78780000e+00,3.78800000e+00,3.78820000e+00,3.78840000e+00,3.78860000e+00,3.78880000e+00,3.78900000e+00,3.78920000e+00,3.78940000e+00,3.78960000e+00,3.78980000e+00,3.79000000e+00,3.79020000e+00,3.79040000e+00,3.79060000e+00,3.79080000e+00,3.79100000e+00,3.79120000e+00,3.79140000e+00,3.79160000e+00,3.79180000e+00,3.79200000e+00,3.79220000e+00,3.79240000e+00,3.79260000e+00,3.79280000e+00,3.79300000e+00,3.79320000e+00,3.79340000e+00,3.79360000e+00,3.79380000e+00,3.79400000e+00,3.79420000e+00,3.79440000e+00,3.79460000e+00,3.79480000e+00,3.79500000e+00,3.79520000e+00,3.79540000e+00,3.79560000e+00,3.79580000e+00,3.79600000e+00,3.79620000e+00,3.79640000e+00,3.79660000e+00,3.79680000e+00,3.79700000e+00,3.79720000e+00,3.79740000e+00,3.79760000e+00,3.79780000e+00,3.79800000e+00,3.79820000e+00,3.79840000e+00,3.79860000e+00,3.79880000e+00,3.79900000e+00,3.79920000e+00,3.79940000e+00,3.79960000e+00,3.79980000e+00,3.80000000e+00,3.80020000e+00,3.80040000e+00,3.80060000e+00,3.80080000e+00,3.80100000e+00,3.80120000e+00,3.80140000e+00,3.80160000e+00,3.80180000e+00,3.80200000e+00,3.80220000e+00,3.80240000e+00,3.80260000e+00,3.80280000e+00,3.80300000e+00,3.80320000e+00,3.80340000e+00,3.80360000e+00,3.80380000e+00,3.80400000e+00,3.80420000e+00,3.80440000e+00,3.80460000e+00,3.80480000e+00,3.80500000e+00,3.80520000e+00,3.80540000e+00,3.80560000e+00,3.80580000e+00,3.80600000e+00,3.80620000e+00,3.80640000e+00,3.80660000e+00,3.80680000e+00,3.80700000e+00,3.80720000e+00,3.80740000e+00,3.80760000e+00,3.80780000e+00,3.80800000e+00,3.80820000e+00,3.80840000e+00,3.80860000e+00,3.80880000e+00,3.80900000e+00,3.80920000e+00,3.80940000e+00,3.80960000e+00,3.80980000e+00,3.81000000e+00,3.81020000e+00,3.81040000e+00,3.81060000e+00,3.81080000e+00,3.81100000e+00,3.81120000e+00,3.81140000e+00,3.81160000e+00,3.81180000e+00,3.81200000e+00,3.81220000e+00,3.81240000e+00,3.81260000e+00,3.81280000e+00,3.81300000e+00,3.81320000e+00,3.81340000e+00,3.81360000e+00,3.81380000e+00,3.81400000e+00,3.81420000e+00,3.81440000e+00,3.81460000e+00,3.81480000e+00,3.81500000e+00,3.81520000e+00,3.81540000e+00,3.81560000e+00,3.81580000e+00,3.81600000e+00,3.81620000e+00,3.81640000e+00,3.81660000e+00,3.81680000e+00,3.81700000e+00,3.81720000e+00,3.81740000e+00,3.81760000e+00,3.81780000e+00,3.81800000e+00,3.81820000e+00,3.81840000e+00,3.81860000e+00,3.81880000e+00,3.81900000e+00,3.81920000e+00,3.81940000e+00,3.81960000e+00,3.81980000e+00,3.82000000e+00,3.82020000e+00,3.82040000e+00,3.82060000e+00,3.82080000e+00,3.82100000e+00,3.82120000e+00,3.82140000e+00,3.82160000e+00,3.82180000e+00,3.82200000e+00,3.82220000e+00,3.82240000e+00,3.82260000e+00,3.82280000e+00,3.82300000e+00,3.82320000e+00,3.82340000e+00,3.82360000e+00,3.82380000e+00,3.82400000e+00,3.82420000e+00,3.82440000e+00,3.82460000e+00,3.82480000e+00,3.82500000e+00,3.82520000e+00,3.82540000e+00,3.82560000e+00,3.82580000e+00,3.82600000e+00,3.82620000e+00,3.82640000e+00,3.82660000e+00,3.82680000e+00,3.82700000e+00,3.82720000e+00,3.82740000e+00,3.82760000e+00,3.82780000e+00,3.82800000e+00,3.82820000e+00,3.82840000e+00,3.82860000e+00,3.82880000e+00,3.82900000e+00,3.82920000e+00,3.82940000e+00,3.82960000e+00,3.82980000e+00,3.83000000e+00,3.83020000e+00,3.83040000e+00,3.83060000e+00,3.83080000e+00,3.83100000e+00,3.83120000e+00,3.83140000e+00,3.83160000e+00,3.83180000e+00,3.83200000e+00,3.83220000e+00,3.83240000e+00,3.83260000e+00,3.83280000e+00,3.83300000e+00,3.83320000e+00,3.83340000e+00,3.83360000e+00,3.83380000e+00,3.83400000e+00,3.83420000e+00,3.83440000e+00,3.83460000e+00,3.83480000e+00,3.83500000e+00,3.83520000e+00,3.83540000e+00,3.83560000e+00,3.83580000e+00,3.83600000e+00,3.83620000e+00,3.83640000e+00,3.83660000e+00,3.83680000e+00,3.83700000e+00,3.83720000e+00,3.83740000e+00,3.83760000e+00,3.83780000e+00,3.83800000e+00,3.83820000e+00,3.83840000e+00,3.83860000e+00,3.83880000e+00,3.83900000e+00,3.83920000e+00,3.83940000e+00,3.83960000e+00,3.83980000e+00,3.84000000e+00,3.84020000e+00,3.84040000e+00,3.84060000e+00,3.84080000e+00,3.84100000e+00,3.84120000e+00,3.84140000e+00,3.84160000e+00,3.84180000e+00,3.84200000e+00,3.84220000e+00,3.84240000e+00,3.84260000e+00,3.84280000e+00,3.84300000e+00,3.84320000e+00,3.84340000e+00,3.84360000e+00,3.84380000e+00,3.84400000e+00,3.84420000e+00,3.84440000e+00,3.84460000e+00,3.84480000e+00,3.84500000e+00,3.84520000e+00,3.84540000e+00,3.84560000e+00,3.84580000e+00,3.84600000e+00,3.84620000e+00,3.84640000e+00,3.84660000e+00,3.84680000e+00,3.84700000e+00,3.84720000e+00,3.84740000e+00,3.84760000e+00,3.84780000e+00,3.84800000e+00,3.84820000e+00,3.84840000e+00,3.84860000e+00,3.84880000e+00,3.84900000e+00,3.84920000e+00,3.84940000e+00,3.84960000e+00,3.84980000e+00,3.85000000e+00,3.85020000e+00,3.85040000e+00,3.85060000e+00,3.85080000e+00,3.85100000e+00,3.85120000e+00,3.85140000e+00,3.85160000e+00,3.85180000e+00,3.85200000e+00,3.85220000e+00,3.85240000e+00,3.85260000e+00,3.85280000e+00,3.85300000e+00,3.85320000e+00,3.85340000e+00,3.85360000e+00,3.85380000e+00,3.85400000e+00,3.85420000e+00,3.85440000e+00,3.85460000e+00,3.85480000e+00,3.85500000e+00,3.85520000e+00,3.85540000e+00,3.85560000e+00,3.85580000e+00,3.85600000e+00,3.85620000e+00,3.85640000e+00,3.85660000e+00,3.85680000e+00,3.85700000e+00,3.85720000e+00,3.85740000e+00,3.85760000e+00,3.85780000e+00,3.85800000e+00,3.85820000e+00,3.85840000e+00,3.85860000e+00,3.85880000e+00,3.85900000e+00,3.85920000e+00,3.85940000e+00,3.85960000e+00,3.85980000e+00,3.86000000e+00,3.86020000e+00,3.86040000e+00,3.86060000e+00,3.86080000e+00,3.86100000e+00,3.86120000e+00,3.86140000e+00,3.86160000e+00,3.86180000e+00,3.86200000e+00,3.86220000e+00,3.86240000e+00,3.86260000e+00,3.86280000e+00,3.86300000e+00,3.86320000e+00,3.86340000e+00,3.86360000e+00,3.86380000e+00,3.86400000e+00,3.86420000e+00,3.86440000e+00,3.86460000e+00,3.86480000e+00,3.86500000e+00,3.86520000e+00,3.86540000e+00,3.86560000e+00,3.86580000e+00,3.86600000e+00,3.86620000e+00,3.86640000e+00,3.86660000e+00,3.86680000e+00,3.86700000e+00,3.86720000e+00,3.86740000e+00,3.86760000e+00,3.86780000e+00,3.86800000e+00,3.86820000e+00,3.86840000e+00,3.86860000e+00,3.86880000e+00,3.86900000e+00,3.86920000e+00,3.86940000e+00,3.86960000e+00,3.86980000e+00,3.87000000e+00,3.87020000e+00,3.87040000e+00,3.87060000e+00,3.87080000e+00,3.87100000e+00,3.87120000e+00,3.87140000e+00,3.87160000e+00,3.87180000e+00,3.87200000e+00,3.87220000e+00,3.87240000e+00,3.87260000e+00,3.87280000e+00,3.87300000e+00,3.87320000e+00,3.87340000e+00,3.87360000e+00,3.87380000e+00,3.87400000e+00,3.87420000e+00,3.87440000e+00,3.87460000e+00,3.87480000e+00,3.87500000e+00,3.87520000e+00,3.87540000e+00,3.87560000e+00,3.87580000e+00,3.87600000e+00,3.87620000e+00,3.87640000e+00,3.87660000e+00,3.87680000e+00,3.87700000e+00,3.87720000e+00,3.87740000e+00,3.87760000e+00,3.87780000e+00,3.87800000e+00,3.87820000e+00,3.87840000e+00,3.87860000e+00,3.87880000e+00,3.87900000e+00,3.87920000e+00,3.87940000e+00,3.87960000e+00,3.87980000e+00,3.88000000e+00,3.88020000e+00,3.88040000e+00,3.88060000e+00,3.88080000e+00,3.88100000e+00,3.88120000e+00,3.88140000e+00,3.88160000e+00,3.88180000e+00,3.88200000e+00,3.88220000e+00,3.88240000e+00,3.88260000e+00,3.88280000e+00,3.88300000e+00,3.88320000e+00,3.88340000e+00,3.88360000e+00,3.88380000e+00,3.88400000e+00,3.88420000e+00,3.88440000e+00,3.88460000e+00,3.88480000e+00,3.88500000e+00,3.88520000e+00,3.88540000e+00,3.88560000e+00,3.88580000e+00,3.88600000e+00,3.88620000e+00,3.88640000e+00,3.88660000e+00,3.88680000e+00,3.88700000e+00,3.88720000e+00,3.88740000e+00,3.88760000e+00,3.88780000e+00,3.88800000e+00,3.88820000e+00,3.88840000e+00,3.88860000e+00,3.88880000e+00,3.88900000e+00,3.88920000e+00,3.88940000e+00,3.88960000e+00,3.88980000e+00,3.89000000e+00,3.89020000e+00,3.89040000e+00,3.89060000e+00,3.89080000e+00,3.89100000e+00,3.89120000e+00,3.89140000e+00,3.89160000e+00,3.89180000e+00,3.89200000e+00,3.89220000e+00,3.89240000e+00,3.89260000e+00,3.89280000e+00,3.89300000e+00,3.89320000e+00,3.89340000e+00,3.89360000e+00,3.89380000e+00,3.89400000e+00,3.89420000e+00,3.89440000e+00,3.89460000e+00,3.89480000e+00,3.89500000e+00,3.89520000e+00,3.89540000e+00,3.89560000e+00,3.89580000e+00,3.89600000e+00,3.89620000e+00,3.89640000e+00,3.89660000e+00,3.89680000e+00,3.89700000e+00,3.89720000e+00,3.89740000e+00,3.89760000e+00,3.89780000e+00,3.89800000e+00,3.89820000e+00,3.89840000e+00,3.89860000e+00,3.89880000e+00,3.89900000e+00,3.89920000e+00,3.89940000e+00,3.89960000e+00,3.89980000e+00,3.90000000e+00,3.90020000e+00,3.90040000e+00,3.90060000e+00,3.90080000e+00,3.90100000e+00,3.90120000e+00,3.90140000e+00,3.90160000e+00,3.90180000e+00,3.90200000e+00,3.90220000e+00,3.90240000e+00,3.90260000e+00,3.90280000e+00,3.90300000e+00,3.90320000e+00,3.90340000e+00,3.90360000e+00,3.90380000e+00,3.90400000e+00,3.90420000e+00,3.90440000e+00,3.90460000e+00,3.90480000e+00,3.90500000e+00,3.90520000e+00,3.90540000e+00,3.90560000e+00,3.90580000e+00,3.90600000e+00,3.90620000e+00,3.90640000e+00,3.90660000e+00,3.90680000e+00,3.90700000e+00,3.90720000e+00,3.90740000e+00,3.90760000e+00,3.90780000e+00,3.90800000e+00,3.90820000e+00,3.90840000e+00,3.90860000e+00,3.90880000e+00,3.90900000e+00,3.90920000e+00,3.90940000e+00,3.90960000e+00,3.90980000e+00,3.91000000e+00,3.91020000e+00,3.91040000e+00,3.91060000e+00,3.91080000e+00,3.91100000e+00,3.91120000e+00,3.91140000e+00,3.91160000e+00,3.91180000e+00,3.91200000e+00,3.91220000e+00,3.91240000e+00,3.91260000e+00,3.91280000e+00,3.91300000e+00,3.91320000e+00,3.91340000e+00,3.91360000e+00,3.91380000e+00,3.91400000e+00,3.91420000e+00,3.91440000e+00,3.91460000e+00,3.91480000e+00,3.91500000e+00,3.91520000e+00,3.91540000e+00,3.91560000e+00,3.91580000e+00,3.91600000e+00,3.91620000e+00,3.91640000e+00,3.91660000e+00,3.91680000e+00,3.91700000e+00,3.91720000e+00,3.91740000e+00,3.91760000e+00,3.91780000e+00,3.91800000e+00,3.91820000e+00,3.91840000e+00,3.91860000e+00,3.91880000e+00,3.91900000e+00,3.91920000e+00,3.91940000e+00,3.91960000e+00,3.91980000e+00,3.92000000e+00,3.92020000e+00,3.92040000e+00,3.92060000e+00,3.92080000e+00,3.92100000e+00,3.92120000e+00,3.92140000e+00,3.92160000e+00,3.92180000e+00,3.92200000e+00,3.92220000e+00,3.92240000e+00,3.92260000e+00,3.92280000e+00,3.92300000e+00,3.92320000e+00,3.92340000e+00,3.92360000e+00,3.92380000e+00,3.92400000e+00,3.92420000e+00,3.92440000e+00,3.92460000e+00,3.92480000e+00,3.92500000e+00,3.92520000e+00,3.92540000e+00,3.92560000e+00,3.92580000e+00,3.92600000e+00,3.92620000e+00,3.92640000e+00,3.92660000e+00,3.92680000e+00,3.92700000e+00,3.92720000e+00,3.92740000e+00,3.92760000e+00,3.92780000e+00,3.92800000e+00,3.92820000e+00,3.92840000e+00,3.92860000e+00,3.92880000e+00,3.92900000e+00,3.92920000e+00,3.92940000e+00,3.92960000e+00,3.92980000e+00,3.93000000e+00,3.93020000e+00,3.93040000e+00,3.93060000e+00,3.93080000e+00,3.93100000e+00,3.93120000e+00,3.93140000e+00,3.93160000e+00,3.93180000e+00,3.93200000e+00,3.93220000e+00,3.93240000e+00,3.93260000e+00,3.93280000e+00,3.93300000e+00,3.93320000e+00,3.93340000e+00,3.93360000e+00,3.93380000e+00,3.93400000e+00,3.93420000e+00,3.93440000e+00,3.93460000e+00,3.93480000e+00,3.93500000e+00,3.93520000e+00,3.93540000e+00,3.93560000e+00,3.93580000e+00,3.93600000e+00,3.93620000e+00,3.93640000e+00,3.93660000e+00,3.93680000e+00,3.93700000e+00,3.93720000e+00,3.93740000e+00,3.93760000e+00,3.93780000e+00,3.93800000e+00,3.93820000e+00,3.93840000e+00,3.93860000e+00,3.93880000e+00,3.93900000e+00,3.93920000e+00,3.93940000e+00,3.93960000e+00,3.93980000e+00,3.94000000e+00,3.94020000e+00,3.94040000e+00,3.94060000e+00,3.94080000e+00,3.94100000e+00,3.94120000e+00,3.94140000e+00,3.94160000e+00,3.94180000e+00,3.94200000e+00,3.94220000e+00,3.94240000e+00,3.94260000e+00,3.94280000e+00,3.94300000e+00,3.94320000e+00,3.94340000e+00,3.94360000e+00,3.94380000e+00,3.94400000e+00,3.94420000e+00,3.94440000e+00,3.94460000e+00,3.94480000e+00,3.94500000e+00,3.94520000e+00,3.94540000e+00,3.94560000e+00,3.94580000e+00,3.94600000e+00,3.94620000e+00,3.94640000e+00,3.94660000e+00,3.94680000e+00,3.94700000e+00,3.94720000e+00,3.94740000e+00,3.94760000e+00,3.94780000e+00,3.94800000e+00,3.94820000e+00,3.94840000e+00,3.94860000e+00,3.94880000e+00,3.94900000e+00,3.94920000e+00,3.94940000e+00,3.94960000e+00,3.94980000e+00,3.95000000e+00,3.95020000e+00,3.95040000e+00,3.95060000e+00,3.95080000e+00,3.95100000e+00,3.95120000e+00,3.95140000e+00,3.95160000e+00,3.95180000e+00,3.95200000e+00,3.95220000e+00,3.95240000e+00,3.95260000e+00,3.95280000e+00,3.95300000e+00,3.95320000e+00,3.95340000e+00,3.95360000e+00,3.95380000e+00,3.95400000e+00,3.95420000e+00,3.95440000e+00,3.95460000e+00,3.95480000e+00,3.95500000e+00,3.95520000e+00,3.95540000e+00,3.95560000e+00,3.95580000e+00,3.95600000e+00,3.95620000e+00,3.95640000e+00,3.95660000e+00,3.95680000e+00,3.95700000e+00,3.95720000e+00,3.95740000e+00,3.95760000e+00,3.95780000e+00,3.95800000e+00,3.95820000e+00,3.95840000e+00,3.95860000e+00,3.95880000e+00,3.95900000e+00,3.95920000e+00,3.95940000e+00,3.95960000e+00,3.95980000e+00,3.96000000e+00,3.96020000e+00,3.96040000e+00,3.96060000e+00,3.96080000e+00,3.96100000e+00,3.96120000e+00,3.96140000e+00,3.96160000e+00,3.96180000e+00,3.96200000e+00,3.96220000e+00,3.96240000e+00,3.96260000e+00,3.96280000e+00,3.96300000e+00,3.96320000e+00,3.96340000e+00,3.96360000e+00,3.96380000e+00,3.96400000e+00,3.96420000e+00,3.96440000e+00,3.96460000e+00,3.96480000e+00,3.96500000e+00,3.96520000e+00,3.96540000e+00,3.96560000e+00,3.96580000e+00,3.96600000e+00,3.96620000e+00,3.96640000e+00,3.96660000e+00,3.96680000e+00,3.96700000e+00,3.96720000e+00,3.96740000e+00,3.96760000e+00,3.96780000e+00,3.96800000e+00,3.96820000e+00,3.96840000e+00,3.96860000e+00,3.96880000e+00,3.96900000e+00,3.96920000e+00,3.96940000e+00,3.96960000e+00,3.96980000e+00,3.97000000e+00,3.97020000e+00,3.97040000e+00,3.97060000e+00,3.97080000e+00,3.97100000e+00,3.97120000e+00,3.97140000e+00,3.97160000e+00,3.97180000e+00,3.97200000e+00,3.97220000e+00,3.97240000e+00,3.97260000e+00,3.97280000e+00,3.97300000e+00,3.97320000e+00,3.97340000e+00,3.97360000e+00,3.97380000e+00,3.97400000e+00,3.97420000e+00,3.97440000e+00,3.97460000e+00,3.97480000e+00,3.97500000e+00,3.97520000e+00,3.97540000e+00,3.97560000e+00,3.97580000e+00,3.97600000e+00,3.97620000e+00,3.97640000e+00,3.97660000e+00,3.97680000e+00,3.97700000e+00,3.97720000e+00,3.97740000e+00,3.97760000e+00,3.97780000e+00,3.97800000e+00,3.97820000e+00,3.97840000e+00,3.97860000e+00,3.97880000e+00,3.97900000e+00,3.97920000e+00,3.97940000e+00,3.97960000e+00,3.97980000e+00,3.98000000e+00,3.98020000e+00,3.98040000e+00,3.98060000e+00,3.98080000e+00,3.98100000e+00,3.98120000e+00,3.98140000e+00,3.98160000e+00,3.98180000e+00,3.98200000e+00,3.98220000e+00,3.98240000e+00,3.98260000e+00,3.98280000e+00,3.98300000e+00,3.98320000e+00,3.98340000e+00,3.98360000e+00,3.98380000e+00,3.98400000e+00,3.98420000e+00,3.98440000e+00,3.98460000e+00,3.98480000e+00,3.98500000e+00,3.98520000e+00,3.98540000e+00,3.98560000e+00,3.98580000e+00,3.98600000e+00,3.98620000e+00,3.98640000e+00,3.98660000e+00,3.98680000e+00,3.98700000e+00,3.98720000e+00,3.98740000e+00,3.98760000e+00,3.98780000e+00,3.98800000e+00,3.98820000e+00,3.98840000e+00,3.98860000e+00,3.98880000e+00,3.98900000e+00,3.98920000e+00,3.98940000e+00,3.98960000e+00,3.98980000e+00,3.99000000e+00,3.99020000e+00,3.99040000e+00,3.99060000e+00,3.99080000e+00,3.99100000e+00,3.99120000e+00,3.99140000e+00,3.99160000e+00,3.99180000e+00,3.99200000e+00,3.99220000e+00,3.99240000e+00,3.99260000e+00,3.99280000e+00,3.99300000e+00,3.99320000e+00,3.99340000e+00,3.99360000e+00,3.99380000e+00,3.99400000e+00,3.99420000e+00,3.99440000e+00,3.99460000e+00,3.99480000e+00,3.99500000e+00,3.99520000e+00,3.99540000e+00,3.99560000e+00,3.99580000e+00,3.99600000e+00,3.99620000e+00,3.99640000e+00,3.99660000e+00,3.99680000e+00,3.99700000e+00,3.99720000e+00,3.99740000e+00,3.99760000e+00,3.99780000e+00,3.99800000e+00,3.99820000e+00,3.99840000e+00,3.99860000e+00,3.99880000e+00,3.99900000e+00,3.99920000e+00,3.99940000e+00,3.99960000e+00,3.99980000e+00

Electron magnetization
[truncated: 626,959 more chars]
