# Supplementary material for: SLEEPY: a comprehensive Python module for simulating relaxation and dynamics in nuclear magnetic resonance
Source: Nat Commun. 2025 Oct 20;16:9278. doi: 10.1038/s41467-025-65091-6 (PMC12537869; doi:10.1038/s41467-025-65091-6)
Supplement: Supplementary file 4 — Source data [file 41467_2025_65091_MOESM4_ESM.zip › 595612_2_data_set_11356395_t1nb8f (1)/FigureData/Figure3H.txt]

PCS orientation dependence 
beta / radians
0.00000000e+00,1.12199738e-01,2.24399475e-01,3.36599213e-01,4.48798951e-01,5.60998688e-01,6.73198426e-01,7.85398163e-01,8.97597901e-01,1.00979764e+00,1.12199738e+00,1.23419711e+00,1.34639685e+00,1.45859659e+00,1.57079633e+00,0.00000000e+00,1.12199738e-01,2.24399475e-01,3.36599213e-01,4.48798951e-01,5.60998688e-01,6.73198426e-01,7.85398163e-01,8.97597901e-01,1.00979764e+00,1.12199738e+00,1.23419711e+00,1.34639685e+00,1.45859659e+00,1.57079633e+00,0.00000000e+00,1.12199738e-01,2.24399475e-01,3.36599213e-01,4.48798951e-01,5.60998688e-01,6.73198426e-01,7.85398163e-01,8.97597901e-01,1.00979764e+00,1.12199738e+00,1.23419711e+00,1.34639685e+00,1.45859659e+00,1.57079633e+00,0.00000000e+00,1.12199738e-01,2.24399475e-01,3.36599213e-01,4.48798951e-01,5.60998688e-01,6.73198426e-01,7.85398163e-01,8.97597901e-01,1.00979764e+00,1.12199738e+00,1.23419711e+00,1.34639685e+00,1.45859659e+00,1.57079633e+00,0.00000000e+00,1.12199738e-01,2.24399475e-01,3.36599213e-01,4.48798951e-01,5.60998688e-01,6.73198426e-01,7.85398163e-01,8.97597901e-01,1.00979764e+00,1.12199738e+00,1.23419711e+00,1.34639685e+00,1.45859659e+00,1.57079633e+00,0.00000000e+00,1.12199738e-01,2.24399475e-01,3.36599213e-01,4.48798951e-01,5.60998688e-01,6.73198426e-01,7.85398163e-01,8.97597901e-01,1.00979764e+00,1.12199738e+00,1.23419711e+00,1.34639685e+00,1.45859659e+00,1.57079633e+00,0.00000000e+00,1.12199738e-01,2.24399475e-01,3.36599213e-01,4.48798951e-01,5.60998688e-01,6.73198426e-01,7.85398163e-01,8.97597901e-01,1.00979764e+00,1.12199738e+00,1.23419711e+00,1.34639685e+00,1.45859659e+00,1.57079633e+00,0.00000000e+00,1.12199738e-01,2.24399475e-01,3.36599213e-01,4.48798951e-01,5.60998688e-01,6.73198426e-01,7.85398163e-01,8.97597901e-01,1.00979764e+00,1.12199738e+00,1.23419711e+00,1.34639685e+00,1.45859659e+00,1.57079633e+00,0.00000000e+00,1.12199738e-01,2.24399475e-01,3.36599213e-01,4.48798951e-01,5.60998688e-01,6.73198426e-01,7.85398163e-01,8.97597901e-01,1.00979764e+00,1.12199738e+00,1.23419711e+00,1.34639685e+00,1.45859659e+00,1.57079633e+00,0.00000000e+00,1.12199738e-01,2.24399475e-01,3.36599213e-01,4.48798951e-01,5.60998688e-01,6.73198426e-01,7.85398163e-01,8.97597901e-01,1.00979764e+00,1.12199738e+00,1.23419711e+00,1.34639685e+00,1.45859659e+00,1.57079633e+00,0.00000000e+00,1.12199738e-01,2.24399475e-01,3.36599213e-01,4.48798951e-01,5.60998688e-01,6.73198426e-01,7.85398163e-01,8.97597901e-01,1.00979764e+00,1.12199738e+00,1.23419711e+00,1.34639685e+00,1.45859659e+00,1.57079633e+00,0.00000000e+00,1.12199738e-01,2.24399475e-01,3.36599213e-01,4.48798951e-01,5.60998688e-01,6.73198426e-01,7.85398163e-01,8.97597901e-01,1.00979764e+00,1.12199738e+00,1.23419711e+00,1.34639685e+00,1.45859659e+00,1.57079633e+00,0.00000000e+00,1.12199738e-01,2.24399475e-01,3.36599213e-01,4.48798951e-01,5.60998688e-01,6.73198426e-01,7.85398163e-01,8.97597901e-01,1.00979764e+00,1.12199738e+00,1.23419711e+00,1.34639685e+00,1.45859659e+00,1.57079633e+00,0.00000000e+00,1.12199738e-01,2.24399475e-01,3.36599213e-01,4.48798951e-01,5.60998688e-01,6.73198426e-01,7.85398163e-01,8.97597901e-01,1.00979764e+00,1.12199738e+00,1.23419711e+00,1.34639685e+00,1.45859659e+00,1.57079633e+00,0.00000000e+00,1.12199738e-01,2.24399475e-01,3.36599213e-01,4.48798951e-01,5.60998688e-01,6.73198426e-01,7.85398163e-01,8.97597901e-01,1.00979764e+00,1.12199738e+00,1.23419711e+00,1.34639685e+00,1.45859659e+00,1.57079633e+00,0.00000000e+00,1.12199738e-01,2.24399475e-01,3.36599213e-01,4.48798951e-01,5.60998688e-01,6.73198426e-01,7.85398163e-01,8.97597901e-01,1.00979764e+00,1.12199738e+00,1.23419711e+00,1.34639685e+00,1.45859659e+00,1.57079633e+00,0.00000000e+00,1.12199738e-01,2.24399475e-01,3.36599213e-01,4.48798951e-01,5.60998688e-01,6.73198426e-01,7.85398163e-01,8.97597901e-01,1.00979764e+00,1.12199738e+00,1.23419711e+00,1.34639685e+00,1.45859659e+00,1.57079633e+00,0.00000000e+00,1.12199738e-01,2.24399475e-01,3.36599213e-01,4.48798951e-01,5.60998688e-01,6.73198426e-01,7.85398163e-01,8.97597901e-01,1.00979764e+00,1.12199738e+00,1.23419711e+00,1.34639685e+00,1.45859659e+00,1.57079633e+00,0.00000000e+00,1.12199738e-01,2.24399475e-01,3.36599213e-01,4.48798951e-01,5.60998688e-01,6.73198426e-01,7.85398163e-01,8.97597901e-01,1.00979764e+00,1.12199738e+00,1.23419711e+00,1.34639685e+00,1.45859659e+00,1.57079633e+00,0.00000000e+00,1.12199738e-01,2.24399475e-01,3.36599213e-01,4.48798951e-01,5.60998688e-01,6.73198426e-01,7.85398163e-01,8.97597901e-01,1.00979764e+00,1.12199738e+00,1.23419711e+00,1.34639685e+00,1.45859659e+00,1.57079633e+00,0.00000000e+00,1.12199738e-01,2.24399475e-01,3.36599213e-01,4.48798951e-01,5.60998688e-01,6.73198426e-01,7.85398163e-01,8.97597901e-01,1.00979764e+00,1.12199738e+00,1.23419711e+00,1.34639685e+00,1.45859659e+00,1.57079633e+00,0.00000000e+00,1.12199738e-01,2.24399475e-01,3.36599213e-01,4.48798951e-01,5.60998688e-01,6.73198426e-01,7.85398163e-01,8.97597901e-01,1.00979764e+00,1.12199738e+00,1.23419711e+00,1.34639685e+00,1.45859659e+00,1.57079633e+00,0.00000000e+00,1.12199738e-01,2.24399475e-01,3.36599213e-01,4.48798951e-01,5.60998688e-01,6.73198426e-01,7.85398163e-01,8.97597901e-01,1.00979764e+00,1.12199738e+00,1.23419711e+00,1.34639685e+00,1.45859659e+00,1.57079633e+00,0.00000000e+00,1.12199738e-01,2.24399475e-01,3.36599213e-01,4.48798951e-01,5.60998688e-01,6.73198426e-01,7.85398163e-01,8.97597901e-01,1.00979764e+00,1.12199738e+00,1.23419711e+00,1.34639685e+00,1.45859659e+00,1.57079633e+00,0.00000000e+00,1.12199738e-01,2.24399475e-01,3.36599213e-01,4.48798951e-01,5.60998688e-01,6.73198426e-01,7.85398163e-01,8.97597901e-01,1.00979764e+00,1.12199738e+00,1.23419711e+00,1.34639685e+00,1.45859659e+00,1.57079633e+00,0.00000000e+00,1.12199738e-01,2.24399475e-01,3.36599213e-01,4.48798951e-01,5.60998688e-01,6.73198426e-01,7.85398163e-01,8.97597901e-01,1.00979764e+00,1.12199738e+00,1.23419711e+00,1.34639685e+00,1.45859659e+00,1.57079633e+00,0.00000000e+00,1.12199738e-01,2.24399475e-01,3.36599213e-01,4.48798951e-01,5.60998688e-01,6.73198426e-01,7.85398163e-01,8.97597901e-01,1.00979764e+00,1.12199738e+00,1.23419711e+00,1.34639685e+00,1.45859659e+00,1.57079633e+00,0.00000000e+00,1.12199738e-01,2.24399475e-01,3.36599213e-01,4.48798951e-01,5.60998688e-01,6.73198426e-01,7.85398163e-01,8.97597901e-01,1.00979764e+00,1.12199738e+00,1.23419711e+00,1.34639685e+00,1.45859659e+00,1.57079633e+00,0.00000000e+00,1.12199738e-01,2.24399475e-01,3.36599213e-01,4.48798951e-01,5.60998688e-01,6.73198426e-01,7.85398163e-01,8.97597901e-01,1.00979764e+00,1.12199738e+00,1.23419711e+00,1.34639685e+00,1.45859659e+00,1.57079633e+00,0.00000000e+00,1.12199738e-01,2.24399475e-01,3.36599213e-01,4.48798951e-01,5.60998688e-01,6.73198426e-01,7.85398163e-01,8.97597901e-01,1.00979764e+00,1.12199738e+00,1.23419711e+00,1.34639685e+00,1.45859659e+00,1.57079633e+00

gamma / radians
0.00000000e+00,0.00000000e+00,0.00000000e+00,0.00000000e+00,0.00000000e+00,0.00000000e+00,0.00000000e+00,0.00000000e+00,0.00000000e+00,0.00000000e+00,0.00000000e+00,0.00000000e+00,0.00000000e+00,0.00000000e+00,0.00000000e+00,2.16661562e-01,2.16661562e-01,2.16661562e-01,2.16661562e-01,2.16661562e-01,2.16661562e-01,2.16661562e-01,2.16661562e-01,2.16661562e-01,2.16661562e-01,2.16661562e-01,2.16661562e-01,2.16661562e-01,2.16661562e-01,2.16661562e-01,4.33323125e-01,4.33323125e-01,4.33323125e-01,4.33323125e-01,4.33323125e-01,4.33323125e-01,4.33323125e-01,4.33323125e-01,4.33323125e-01,4.33323125e-01,4.33323125e-01,4.33323125e-01,4.33323125e-01,4.33323125e-01,4.33323125e-01,6.49984687e-01,6.49984687e-01,6.49984687e-01,6.49984687e-01,6.49984687e-01,6.49984687e-01,6.49984687e-01,6.49984687e-01,6.49984687e-01,6.49984687e-01,6.49984687e-01,6.49984687e-01,6.49984687e-01,6.49984687e-01,6.49984687e-01,8.66646249e-01,8.66646249e-01,8.66646249e-01,8.66646249e-01,8.66646249e-01,8.66646249e-01,8.66646249e-01,8.66646249e-01,8.66646249e-01,8.66646249e-01,8.66646249e-01,8.66646249e-01,8.66646249e-01,8.66646249e-01,8.66646249e-01,1.08330781e+00,1.08330781e+00,1.08330781e+00,1.08330781e+00,1.08330781e+00,1.08330781e+00,1.08330781e+00,1.08330781e+00,1.08330781e+00,1.08330781e+00,1.08330781e+00,1.08330781e+00,1.08330781e+00,1.08330781e+00,1.08330781e+00,1.29996937e+00,1.29996937e+00,1.29996937e+00,1.29996937e+00,1.29996937e+00,1.29996937e+00,1.29996937e+00,1.29996937e+00,1.29996937e+00,1.29996937e+00,1.29996937e+00,1.29996937e+00,1.29996937e+00,1.29996937e+00,1.29996937e+00,1.51663094e+00,1.51663094e+00,1.51663094e+00,1.51663094e+00,1.51663094e+00,1.51663094e+00,1.51663094e+00,1.51663094e+00,1.51663094e+00,1.51663094e+00,1.51663094e+00,1.51663094e+00,1.51663094e+00,1.51663094e+00,1.51663094e+00,1.73329250e+00,1.73329250e+00,1.73329250e+00,1.73329250e+00,1.73329250e+00,1.73329250e+00,1.73329250e+00,1.73329250e+00,1.73329250e+00,1.73329250e+00,1.73329250e+00,1.73329250e+00,1.73329250e+00,1.73329250e+00,1.73329250e+00,1.94995406e+00,1.94995406e+00,1.94995406e+00,1.94995406e+00,1.94995406e+00,1.94995406e+00,1.94995406e+00,1.94995406e+00,1.94995406e+00,1.94995406e+00,1.94995406e+00,1.94995406e+00,1.94995406e+00,1.94995406e+00,1.94995406e+00,2.16661562e+00,2.16661562e+00,2.16661562e+00,2.16661562e+00,2.16661562e+00,2.16661562e+00,2.16661562e+00,2.16661562e+00,2.16661562e+00,2.16661562e+00,2.16661562e+00,2.16661562e+00,2.16661562e+00,2.16661562e+00,2.16661562e+00,2.38327719e+00,2.38327719e+00,2.38327719e+00,2.38327719e+00,2.38327719e+00,2.38327719e+00,2.38327719e+00,2.38327719e+00,2.38327719e+00,2.38327719e+00,2.38327719e+00,2.38327719e+00,2.38327719e+00,2.38327719e+00,2.38327719e+00,2.59993875e+00,2.59993875e+00,2.59993875e+00,2.59993875e+00,2.59993875e+00,2.59993875e+00,2.59993875e+00,2.59993875e+00,2.59993875e+00,2.59993875e+00,2.59993875e+00,2.59993875e+00,2.59993875e+00,2.59993875e+00,2.59993875e+00,2.81660031e+00,2.81660031e+00,2.81660031e+00,2.81660031e+00,2.81660031e+00,2.81660031e+00,2.81660031e+00,2.81660031e+00,2.81660031e+00,2.81660031e+00,2.81660031e+00,2.81660031e+00,2.81660031e+00,2.81660031e+00,2.81660031e+00,3.03326187e+00,3.03326187e+00,3.03326187e+00,3.03326187e+00,3.03326187e+00,3.03326187e+00,3.03326187e+00,3.03326187e+00,3.03326187e+00,3.03326187e+00,3.03326187e+00,3.03326187e+00,3.03326187e+00,3.03326187e+00,3.03326187e+00,3.24992343e+00,3.24992343e+00,3.24992343e+00,3.24992343e+00,3.24992343e+00,3.24992343e+00,3.24992343e+00,3.24992343e+00,3.24992343e+00,3.24992343e+00,3.24992343e+00,3.24992343e+00,3.24992343e+00,3.24992343e+00,3.24992343e+00,3.46658500e+00,3.46658500e+00,3.46658500e+00,3.46658500e+00,3.46658500e+00,3.46658500e+00,3.46658500e+00,3.46658500e+00,3.46658500e+00,3.46658500e+00,3.46658500e+00,3.46658500e+00,3.46658500e+00,3.46658500e+00,3.46658500e+00,3.68324656e+00,3.68324656e+00,3.68324656e+00,3.68324656e+00,3.68324656e+00,3.68324656e+00,3.68324656e+00,3.68324656e+00,3.68324656e+00,3.68324656e+00,3.68324656e+00,3.68324656e+00,3.68324656e+00,3.68324656e+00,3.68324656e+00,3.89990812e+00,3.89990812e+00,3.89990812e+00,3.89990812e+00,3.89990812e+00,3.89990812e+00,3.89990812e+00,3.89990812e+00,3.89990812e+00,3.89990812e+00,3.89990812e+00,3.89990812e+00,3.89990812e+00,3.89990812e+00,3.89990812e+00,4.11656968e+00,4.11656968e+00,4.11656968e+00,4.11656968e+00,4.11656968e+00,4.11656968e+00,4.11656968e+00,4.11656968e+00,4.11656968e+00,4.11656968e+00,4.11656968e+00,4.11656968e+00,4.11656968e+00,4.11656968e+00,4.11656968e+00,4.33323125e+00,4.33323125e+00,4.33323125e+00,4.33323125e+00,4.33323125e+00,4.33323125e+00,4.33323125e+00,4.33323125e+00,4.33323125e+00,4.33323125e+00,4.33323125e+00,4.33323125e+00,4.33323125e+00,4.33323125e+00,4.33323125e+00,4.54989281e+00,4.54989281e+00,4.54989281e+00,4.54989281e+00,4.54989281e+00,4.54989281e+00,4.54989281e+00,4.54989281e+00,4.54989281e+00,4.54989281e+00,4.54989281e+00,4.54989281e+00,4.54989281e+00,4.54989281e+00,4.54989281e+00,4.76655437e+00,4.76655437e+00,4.76655437e+00,4.76655437e+00,4.76655437e+00,4.76655437e+00,4.76655437e+00,4.76655437e+00,4.76655437e+00,4.76655437e+00,4.76655437e+00,4.76655437e+00,4.76655437e+00,4.76655437e+00,4.76655437e+00,4.98321593e+00,4.98321593e+00,4.98321593e+00,4.98321593e+00,4.98321593e+00,4.98321593e+00,4.98321593e+00,4.98321593e+00,4.98321593e+00,4.98321593e+00,4.98321593e+00,4.98321593e+00,4.98321593e+00,4.98321593e+00,4.98321593e+00,5.19987750e+00,5.19987750e+00,5.19987750e+00,5.19987750e+00,5.19987750e+00,5.19987750e+00,5.19987750e+00,5.19987750e+00,5.19987750e+00,5.19987750e+00,5.19987750e+00,5.19987750e+00,5.19987750e+00,5.19987750e+00,5.19987750e+00,5.41653906e+00,5.41653906e+00,5.41653906e+00,5.41653906e+00,5.41653906e+00,5.41653906e+00,5.41653906e+00,5.41653906e+00,5.41653906e+00,5.41653906e+00,5.41653906e+00,5.41653906e+00,5.41653906e+00,5.41653906e+00,5.41653906e+00,5.63320062e+00,5.63320062e+00,5.63320062e+00,5.63320062e+00,5.63320062e+00,5.63320062e+00,5.63320062e+00,5.63320062e+00,5.63320062e+00,5.63320062e+00,5.63320062e+00,5.63320062e+00,5.63320062e+00,5.63320062e+00,5.63320062e+00,5.84986218e+00,5.84986218e+00,5.84986218e+00,5.84986218e+00,5.84986218e+00,5.84986218e+00,5.84986218e+00,5.84986218e+00,5.84986218e+00,5.84986218e+00,5.84986218e+00,5.84986218e+00,5.84986218e+00,5.84986218e+00,5.84986218e+00,6.06652374e+00,6.06652374e+00,6.06652374e+00,6.06652374e+00,6.06652374e+00,6.06652374e+00,6.06652374e+00,6.06652374e+00,6.06652374e+00,6.06652374e+00,6.06652374e+00,6.06652374e+00,6.06652374e+00,6.06652374e+00,6.06652374e+00,6.28318531e+00,6.28318531e+00,6.28318531e+00,6.28318531e+00,6.28318531e+00,6.28318531e+00,6.28318531e+00,6.28318531e+00,6.28318531e+00,6.28318531e+00,6.28318531e+00,6.28318531e+00,6.28318531e+00,6.28318531e+00,6.28318531e+00

CS / Hz
4.56535335e+02,4.44027517e+02,4.12757974e+02,3.56472795e+02,2.87679800e+02,2.00125078e+02,1.06316448e+02,-1.31450406e-13,-1.00062539e+02,-2.00125078e+02,-2.87679800e+02,-3.62726704e+02,-4.12757974e+02,-4.50281426e+02,-4.62789243e+02,4.56535335e+02,4.50281426e+02,4.12757974e+02,3.62726704e+02,2.93933709e+02,2.06378987e+02,1.12570356e+02,1.25078174e+01,-8.75547217e+01,-1.81363352e+02,-2.68918074e+02,-3.37711069e+02,-3.93996248e+02,-4.31519700e+02,-4.37773609e+02,4.56535335e+02,4.50281426e+02,4.19011882e+02,3.68980613e+02,3.00187617e+02,2.25140713e+02,1.37585991e+02,4.37773609e+01,-5.00312695e+01,-1.37585991e+02,-2.18886804e+02,-2.87679800e+02,-3.37711069e+02,-3.68980613e+02,-3.81488430e+02,4.56535335e+02,4.50281426e+02,4.19011882e+02,3.75234522e+02,3.18949343e+02,2.50156348e+02,1.68855535e+02,8.75547217e+01,-1.31450406e-13,-7.50469043e+01,-1.50093809e+02,-2.06378987e+02,-2.50156348e+02,-2.81425891e+02,-2.93933709e+02,4.56535335e+02,4.50281426e+02,4.25265791e+02,3.87742339e+02,3.37711069e+02,2.75171982e+02,2.06378987e+02,1.37585991e+02,6.25390869e+01,-6.25390869e+00,-6.87929956e+01,-1.18824265e+02,-1.56347717e+02,-1.81363352e+02,-1.87617261e+02,4.56535335e+02,4.50281426e+02,4.31519700e+02,4.00250156e+02,3.56472795e+02,3.00187617e+02,2.43902439e+02,1.81363352e+02,1.18824265e+02,6.25390869e+01,6.25390869e+00,-3.75234522e+01,-6.87929956e+01,-8.75547217e+01,-1.00062539e+02,4.56535335e+02,4.50281426e+02,4.31519700e+02,4.06504065e+02,3.68980613e+02,3.18949343e+02,2.68918074e+02,2.18886804e+02,1.62601626e+02,1.12570356e+02,6.25390869e+01,2.50156348e+01,-6.25390869e+00,-1.87617261e+01,-3.12695435e+01,4.56535335e+02,4.50281426e+02,4.37773609e+02,4.06504065e+02,3.75234522e+02,3.31457161e+02,2.81425891e+02,2.31394622e+02,1.81363352e+02,1.31332083e+02,8.75547217e+01,5.62851782e+01,2.50156348e+01,1.25078174e+01,6.25390869e+00,4.56535335e+02,4.50281426e+02,4.37773609e+02,4.06504065e+02,3.68980613e+02,3.25203252e+02,2.75171982e+02,2.25140713e+02,1.75109443e+02,1.25078174e+02,8.13008130e+01,4.37773609e+01,1.87617261e+01,-1.31450406e-13,-6.25390869e+00,4.56535335e+02,4.50281426e+02,4.31519700e+02,4.00250156e+02,3.62726704e+02,3.12695435e+02,2.56410256e+02,2.00125078e+02,1.43839900e+02,8.75547217e+01,3.75234522e+01,-1.31450406e-13,-3.12695435e+01,-5.00312695e+01,-5.62851782e+01,4.56535335e+02,4.50281426e+02,4.25265791e+02,3.93996248e+02,3.43964978e+02,2.87679800e+02,2.25140713e+02,1.56347717e+02,8.75547217e+01,2.50156348e+01,-3.12695435e+01,-7.50469043e+01,-1.12570356e+02,-1.31332083e+02,-1.43839900e+02,4.56535335e+02,4.50281426e+02,4.25265791e+02,3.81488430e+02,3.25203252e+02,2.56410256e+02,1.87617261e+02,1.06316448e+02,3.12695435e+01,-4.37773609e+01,-1.12570356e+02,-1.62601626e+02,-2.06378987e+02,-2.31394622e+02,-2.37648530e+02,4.56535335e+02,4.50281426e+02,4.19011882e+02,3.68980613e+02,3.06441526e+02,2.31394622e+02,1.43839900e+02,5.62851782e+01,-3.12695435e+01,-1.12570356e+02,-1.87617261e+02,-2.50156348e+02,-3.00187617e+02,-3.25203252e+02,-3.37711069e+02,4.56535335e+02,4.44027517e+02,4.12757974e+02,3.62726704e+02,2.93933709e+02,2.06378987e+02,1.18824265e+02,1.87617261e+01,-7.50469043e+01,-1.68855535e+02,-2.50156348e+02,-3.18949343e+02,-3.75234522e+02,-4.06504065e+02,-4.12757974e+02,4.56535335e+02,4.44027517e+02,4.12757974e+02,3.56472795e+02,2.81425891e+02,1.93871169e+02,1.00062539e+02,-1.31450406e-13,-1.06316448e+02,-2.00125078e+02,-2.87679800e+02,-3.56472795e+02,-4.12757974e+02,-4.44027517e+02,-4.56535335e+02,4.56535335e+02,4.44027517e+02,4.12757974e+02,3.56472795e+02,2.81425891e+02,1.93871169e+02,1.00062539e+02,-1.31450406e-13,-1.06316448e+02,-2.00125078e+02,-2.87679800e+02,-3.56472795e+02,-4.12757974e+02,-4.44027517e+02,-4.56535335e+02,4.56535335e+02,4.44027517e+02,4.12757974e+02,3.62726704e+02,2.93933709e+02,2.06378987e+02,1.12570356e+02,1.87617261e+01,-8.13008130e+01,-1.68855535e+02,-2.50156348e+02,-3.18949343e+02,-3.75234522e+02,-4.06504065e+02,-4.12757974e+02,4.56535335e+02,4.44027517e+02,4.19011882e+02,3.68980613e+02,3.06441526e+02,2.31394622e+02,1.43839900e+02,5.62851782e+01,-3.12695435e+01,-1.12570356e+02,-1.87617261e+02,-2.50156348e+02,-3.00187617e+02,-3.31457161e+02,-3.37711069e+02,4.56535335e+02,4.50281426e+02,4.19011882e+02,3.81488430e+02,3.25203252e+02,2.56410256e+02,1.81363352e+02,1.06316448e+02,2.50156348e+01,-4.37773609e+01,-1.12570356e+02,-1.68855535e+02,-2.06378987e+02,-2.31394622e+02,-2.43902439e+02,4.56535335e+02,4.50281426e+02,4.25265791e+02,3.87742339e+02,3.43964978e+02,2.87679800e+02,2.25140713e+02,1.56347717e+02,8.75547217e+01,2.50156348e+01,-3.12695435e+01,-7.50469043e+01,-1.12570356e+02,-1.37585991e+02,-1.43839900e+02,4.56535335e+02,4.50281426e+02,4.31519700e+02,4.00250156e+02,3.56472795e+02,3.12695435e+02,2.56410256e+02,2.00125078e+02,1.37585991e+02,8.75547217e+01,3.75234522e+01,-6.25390869e+00,-3.12695435e+01,-5.00312695e+01,-5.62851782e+01,4.56535335e+02,4.50281426e+02,4.31519700e+02,4.06504065e+02,3.68980613e+02,3.25203252e+02,2.75171982e+02,2.25140713e+02,1.75109443e+02,1.25078174e+02,8.13008130e+01,4.37773609e+01,1.25078174e+01,-1.31450406e-13,-6.25390869e+00,4.56535335e+02,4.50281426e+02,4.37773609e+02,4.06504065e+02,3.68980613e+02,3.31457161e+02,2.81425891e+02,2.31394622e+02,1.81363352e+02,1.31332083e+02,8.75547217e+01,5.00312695e+01,2.50156348e+01,1.25078174e+01,6.25390869e+00,4.56535335e+02,4.50281426e+02,4.31519700e+02,4.06504065e+02,3.68980613e+02,3.18949343e+02,2.68918074e+02,2.12632896e+02,1.62601626e+02,1.12570356e+02,6.25390869e+01,2.50156348e+01,-6.25390869e+00,-2.50156348e+01,-2.50156348e+01,4.56535335e+02,4.50281426e+02,4.31519700e+02,4.00250156e+02,3.56472795e+02,3.00187617e+02,2.43902439e+02,1.81363352e+02,1.18824265e+02,6.25390869e+01,6.25390869e+00,-3.75234522e+01,-6.87929956e+01,-8.75547217e+01,-1.00062539e+02,4.56535335e+02,4.50281426e+02,4.25265791e+02,3.87742339e+02,3.37711069e+02,2.75171982e+02,2.06378987e+02,1.37585991e+02,6.25390869e+01,-6.25390869e+00,-6.87929956e+01,-1.18824265e+02,-1.56347717e+02,-1.81363352e+02,-1.87617261e+02,4.56535335e+02,4.50281426e+02,4.19011882e+02,3.75234522e+02,3.18949343e+02,2.50156348e+02,1.68855535e+02,8.75547217e+01,-1.31450406e-13,-7.50469043e+01,-1.50093809e+02,-2.06378987e+02,-2.50156348e+02,-2.81425891e+02,-2.87679800e+02,4.56535335e+02,4.50281426e+02,4.19011882e+02,3.68980613e+02,3.00187617e+02,2.25140713e+02,1.37585991e+02,4.37773609e+01,-5.00312695e+01,-1.37585991e+02,-2.18886804e+02,-2.87679800e+02,-3.37711069e+02,-3.68980613e+02,-3.81488430e+02,4.56535335e+02,4.44027517e+02,4.12757974e+02,3.62726704e+02,2.93933709e+02,2.06378987e+02,1.12570356e+02,1.25078174e+01,-8.75547217e+01,-1.81363352e+02,-2.68918074e+02,-3.37711069e+02,-3.93996248e+02,-4.25265791e+02,-4.37773609e+02,4.56535335e+02,4.44027517e+02,4.12757974e+02,3.56472795e+02,2.87679800e+02,2.00125078e+02,1.06316448e+02,-1.31450406e-13,-1.00062539e+02,-2.00125078e+02,-2.87679800e+02,-3.62726704e+02,-4.12757974e+02,-4.50281426e+02,-4.62789243e+02
