# Supplementary material for: SLEEPY: a comprehensive Python module for simulating relaxation and dynamics in nuclear magnetic resonance
Source: Nat Commun. 2025 Oct 20;16:9278. doi: 10.1038/s41467-025-65091-6 (PMC12537869; doi:10.1038/s41467-025-65091-6)
Supplement: Supplementary file 4 — Source data [file 41467_2025_65091_MOESM4_ESM.zip › 595612_2_data_set_11356395_t1nb8f (1)/FigureData/Figure3I.txt]

PCS (solid lineshape)
Frequency axis / Hz
-3.00018751e+03,-2.99981249e+03,-2.99943746e+03,-2.99906244e+03,-2.99868742e+03,-2.99831239e+03,-2.99793737e+03,-2.99756235e+03,-2.99718732e+03,-2.99681230e+03,-2.99643728e+03,-2.99606225e+03,-2.99568723e+03,-2.99531221e+03,-2.99493718e+03,-2.99456216e+03,-2.99418714e+03,-2.99381211e+03,-2.99343709e+03,-2.99306207e+03,-2.99268704e+03,-2.99231202e+03,-2.99193700e+03,-2.99156197e+03,-2.99118695e+03,-2.99081193e+03,-2.99043690e+03,-2.99006188e+03,-2.98968686e+03,-2.98931183e+03,-2.98893681e+03,-2.98856179e+03,-2.98818676e+03,-2.98781174e+03,-2.98743671e+03,-2.98706169e+03,-2.98668667e+03,-2.98631164e+03,-2.98593662e+03,-2.98556160e+03,-2.98518657e+03,-2.98481155e+03,-2.98443653e+03,-2.98406150e+03,-2.98368648e+03,-2.98331146e+03,-2.98293643e+03,-2.98256141e+03,-2.98218639e+03,-2.98181136e+03,-2.98143634e+03,-2.98106132e+03,-2.98068629e+03,-2.98031127e+03,-2.97993625e+03,-2.97956122e+03,-2.97918620e+03,-2.97881118e+03,-2.97843615e+03,-2.97806113e+03,-2.97768611e+03,-2.97731108e+03,-2.97693606e+03,-2.97656104e+03,-2.97618601e+03,-2.97581099e+03,-2.97543596e+03,-2.97506094e+03,-2.97468592e+03,-2.97431089e+03,-2.97393587e+03,-2.97356085e+03,-2.97318582e+03,-2.97281080e+03,-2.97243578e+03,-2.97206075e+03,-2.97168573e+03,-2.97131071e+03,-2.97093568e+03,-2.97056066e+03,-2.97018564e+03,-2.96981061e+03,-2.96943559e+03,-2.96906057e+03,-2.96868554e+03,-2.96831052e+03,-2.96793550e+03,-2.96756047e+03,-2.96718545e+03,-2.96681043e+03,-2.96643540e+03,-2.96606038e+03,-2.96568536e+03,-2.96531033e+03,-2.96493531e+03,-2.96456029e+03,-2.96418526e+03,-2.96381024e+03,-2.96343521e+03,-2.96306019e+03,-2.96268517e+03,-2.96231014e+03,-2.96193512e+03,-2.96156010e+03,-2.96118507e+03,-2.96081005e+03,-2.96043503e+03,-2.96006000e+03,-2.95968498e+03,-2.95930996e+03,-2.95893493e+03,-2.95855991e+03,-2.95818489e+03,-2.95780986e+03,-2.95743484e+03,-2.95705982e+03,-2.95668479e+03,-2.95630977e+03,-2.95593475e+03,-2.95555972e+03,-2.95518470e+03,-2.95480968e+03,-2.95443465e+03,-2.95405963e+03,-2.95368461e+03,-2.95330958e+03,-2.95293456e+03,-2.95255953e+03,-2.95218451e+03,-2.95180949e+03,-2.95143446e+03,-2.95105944e+03,-2.95068442e+03,-2.95030939e+03,-2.94993437e+03,-2.94955935e+03,-2.94918432e+03,-2.94880930e+03,-2.94843428e+03,-2.94805925e+03,-2.94768423e+03,-2.94730921e+03,-2.94693418e+03,-2.94655916e+03,-2.94618414e+03,-2.94580911e+03,-2.94543409e+03,-2.94505907e+03,-2.94468404e+03,-2.94430902e+03,-2.94393400e+03,-2.94355897e+03,-2.94318395e+03,-2.94280893e+03,-2.94243390e+03,-2.94205888e+03,-2.94168386e+03,-2.94130883e+03,-2.94093381e+03,-2.94055878e+03,-2.94018376e+03,-2.93980874e+03,-2.93943371e+03,-2.93905869e+03,-2.93868367e+03,-2.93830864e+03,-2.93793362e+03,-2.93755860e+03,-2.93718357e+03,-2.93680855e+03,-2.93643353e+03,-2.93605850e+03,-2.93568348e+03,-2.93530846e+03,-2.93493343e+03,-2.93455841e+03,-2.93418339e+03,-2.93380836e+03,-2.93343334e+03,-2.93305832e+03,-2.93268329e+03,-2.93230827e+03,-2.93193325e+03,-2.93155822e+03,-2.93118320e+03,-2.93080818e+03,-2.93043315e+03,-2.93005813e+03,-2.92968311e+03,-2.92930808e+03,-2.92893306e+03,-2.92855803e+03,-2.92818301e+03,-2.92780799e+03,-2.92743296e+03,-2.92705794e+03,-2.92668292e+03,-2.92630789e+03,-2.92593287e+03,-2.92555785e+03,-2.92518282e+03,-2.92480780e+03,-2.92443278e+03,-2.92405775e+03,-2.92368273e+03,-2.92330771e+03,-2.92293268e+03,-2.92255766e+03,-2.92218264e+03,-2.92180761e+03,-2.92143259e+03,-2.92105757e+03,-2.92068254e+03,-2.92030752e+03,-2.91993250e+03,-2.91955747e+03,-2.91918245e+03,-2.91880743e+03,-2.91843240e+03,-2.91805738e+03,-2.91768236e+03,-2.91730733e+03,-2.91693231e+03,-2.91655728e+03,-2.91618226e+03,-2.91580724e+03,-2.91543221e+03,-2.91505719e+03,-2.91468217e+03,-2.91430714e+03,-2.91393212e+03,-2.91355710e+03,-2.91318207e+03,-2.91280705e+03,-2.91243203e+03,-2.91205700e+03,-2.91168198e+03,-2.91130696e+03,-2.91093193e+03,-2.91055691e+03,-2.91018189e+03,-2.90980686e+03,-2.90943184e+03,-2.90905682e+03,-2.90868179e+03,-2.90830677e+03,-2.90793175e+03,-2.90755672e+03,-2.90718170e+03,-2.90680668e+03,-2.90643165e+03,-2.90605663e+03,-2.90568161e+03,-2.90530658e+03,-2.90493156e+03,-2.90455653e+03,-2.90418151e+03,-2.90380649e+03,-2.90343146e+03,-2.90305644e+03,-2.90268142e+03,-2.90230639e+03,-2.90193137e+03,-2.90155635e+03,-2.90118132e+03,-2.90080630e+03,-2.90043128e+03,-2.90005625e+03,-2.89968123e+03,-2.89930621e+03,-2.89893118e+03,-2.89855616e+03,-2.89818114e+03,-2.89780611e+03,-2.89743109e+03,-2.89705607e+03,-2.89668104e+03,-2.89630602e+03,-2.89593100e+03,-2.89555597e+03,-2.89518095e+03,-2.89480593e+03,-2.89443090e+03,-2.89405588e+03,-2.89368086e+03,-2.89330583e+03,-2.89293081e+03,-2.89255578e+03,-2.89218076e+03,-2.89180574e+03,-2.89143071e+03,-2.89105569e+03,-2.89068067e+03,-2.89030564e+03,-2.88993062e+03,-2.88955560e+03,-2.88918057e+03,-2.88880555e+03,-2.88843053e+03,-2.88805550e+03,-2.88768048e+03,-2.88730546e+03,-2.88693043e+03,-2.88655541e+03,-2.88618039e+03,-2.88580536e+03,-2.88543034e+03,-2.88505532e+03,-2.88468029e+03,-2.88430527e+03,-2.88393025e+03,-2.88355522e+03,-2.88318020e+03,-2.88280518e+03,-2.88243015e+03,-2.88205513e+03,-2.88168011e+03,-2.88130508e+03,-2.88093006e+03,-2.88055503e+03,-2.88018001e+03,-2.87980499e+03,-2.87942996e+03,-2.87905494e+03,-2.87867992e+03,-2.87830489e+03,-2.87792987e+03,-2.87755485e+03,-2.87717982e+03,-2.87680480e+03,-2.87642978e+03,-2.87605475e+03,-2.87567973e+03,-2.87530471e+03,-2.87492968e+03,-2.87455466e+03,-2.87417964e+03,-2.87380461e+03,-2.87342959e+03,-2.87305457e+03,-2.87267954e+03,-2.87230452e+03,-2.87192950e+03,-2.87155447e+03,-2.87117945e+03,-2.87080443e+03,-2.87042940e+03,-2.87005438e+03,-2.86967935e+03,-2.86930433e+03,-2.86892931e+03,-2.86855428e+03,-2.86817926e+03,-2.86780424e+03,-2.86742921e+03,-2.86705419e+03,-2.86667917e+03,-2.86630414e+03,-2.86592912e+03,-2.86555410e+03,-2.86517907e+03,-2.86480405e+03,-2.86442903e+03,-2.86405400e+03,-2.86367898e+03,-2.86330396e+03,-2.86292893e+03,-2.86255391e+03,-2.86217889e+03,-2.86180386e+03,-2.86142884e+03,-2.86105382e+03,-2.86067879e+03,-2.86030377e+03,-2.85992875e+03,-2.85955372e+03,-2.85917870e+03,-2.85880368e+03,-2.85842865e+03,-2.85805363e+03,-2.85767860e+03,-2.85730358e+03,-2.85692856e+03,-2.85655353e+03,-2.85617851e+03,-2.85580349e+03,-2.85542846e+03,-2.85505344e+03,-2.85467842e+03,-2.85430339e+03,-2.85392837e+03,-2.85355335e+03,-2.85317832e+03,-2.85280330e+03,-2.85242828e+03,-2.85205325e+03,-2.85167823e+03,-2.85130321e+03,-2.85092818e+03,-2.85055316e+03,-2.85017814e+03,-2.84980311e+03,-2.84942809e+03,-2.84905307e+03,-2.84867804e+03,-2.84830302e+03,-2.84792800e+03,-2.84755297e+03,-2.84717795e+03,-2.84680293e+03,-2.84642790e+03,-2.84605288e+03,-2.84567785e+03,-2.84530283e+03,-2.84492781e+03,-2.84455278e+03,-2.84417776e+03,-2.84380274e+03,-2.84342771e+03,-2.84305269e+03,-2.84267767e+03,-2.84230264e+03,-2.84192762e+03,-2.84155260e+03,-2.84117757e+03,-2.84080255e+03,-2.84042753e+03,-2.84005250e+03,-2.83967748e+03,-2.83930246e+03,-2.83892743e+03,-2.83855241e+03,-2.83817739e+03,-2.83780236e+03,-2.83742734e+03,-2.83705232e+03,-2.83667729e+03,-2.83630227e+03,-2.83592725e+03,-2.83555222e+03,-2.83517720e+03,-2.83480218e+03,-2.83442715e+03,-2.83405213e+03,-2.83367710e+03,-2.83330208e+03,-2.83292706e+03,-2.83255203e+03,-2.83217701e+03,-2.83180199e+03,-2.83142696e+03,-2.83105194e+03,-2.83067692e+03,-2.83030189e+03,-2.82992687e+03,-2.82955185e+03,-2.82917682e+03,-2.82880180e+03,-2.82842678e+03,-2.82805175e+03,-2.82767673e+03,-2.82730171e+03,-2.82692668e+03,-2.82655166e+03,-2.82617664e+03,-2.82580161e+03,-2.82542659e+03,-2.82505157e+03,-2.82467654e+03,-2.82430152e+03,-2.82392650e+03,-2.82355147e+03,-2.82317645e+03,-2.82280143e+03,-2.82242640e+03,-2.82205138e+03,-2.82167635e+03,-2.82130133e+03,-2.82092631e+03,-2.82055128e+03,-2.82017626e+03,-2.81980124e+03,-2.81942621e+03,-2.81905119e+03,-2.81867617e+03,-2.81830114e+03,-2.81792612e+03,-2.81755110e+03,-2.81717607e+03,-2.81680105e+03,-2.81642603e+03,-2.81605100e+03,-2.81567598e+03,-2.81530096e+03,-2.81492593e+03,-2.81455091e+03,-2.81417589e+03,-2.81380086e+03,-2.81342584e+03,-2.81305082e+03,-2.81267579e+03,-2.81230077e+03,-2.81192575e+03,-2.81155072e+03,-2.81117570e+03,-2.81080068e+03,-2.81042565e+03,-2.81005063e+03,-2.80967560e+03,-2.80930058e+03,-2.80892556e+03,-2.80855053e+03,-2.80817551e+03,-2.80780049e+03,-2.80742546e+03,-2.80705044e+03,-2.80667542e+03,-2.80630039e+03,-2.80592537e+03,-2.80555035e+03,-2.80517532e+03,-2.80480030e+03,-2.80442528e+03,-2.80405025e+03,-2.80367523e+03,-2.80330021e+03,-2.80292518e+03,-2.80255016e+03,-2.80217514e+03,-2.80180011e+03,-2.80142509e+03,-2.80105007e+03,-2.80067504e+03,-2.80030002e+03,-2.79992500e+03,-2.79954997e+03,-2.79917495e+03,-2.79879992e+03,-2.79842490e+03,-2.79804988e+03,-2.79767485e+03,-2.79729983e+03,-2.79692481e+03,-2.79654978e+03,-2.79617476e+03,-2.79579974e+03,-2.79542471e+03,-2.79504969e+03,-2.79467467e+03,-2.79429964e+03,-2.79392462e+03,-2.79354960e+03,-2.79317457e+03,-2.79279955e+03,-2.79242453e+03,-2.79204950e+03,-2.79167448e+03,-2.79129946e+03,-2.79092443e+03,-2.79054941e+03,-2.79017439e+03,-2.78979936e+03,-2.78942434e+03,-2.78904932e+03,-2.78867429e+03,-2.78829927e+03,-2.78792425e+03,-2.78754922e+03,-2.78717420e+03,-2.78679917e+03,-2.78642415e+03,-2.78604913e+03,-2.78567410e+03,-2.78529908e+03,-2.78492406e+03,-2.78454903e+03,-2.78417401e+03,-2.78379899e+03,-2.78342396e+03,-2.78304894e+03,-2.78267392e+03,-2.78229889e+03,-2.78192387e+03,-2.78154885e+03,-2.78117382e+03,-2.78079880e+03,-2.78042378e+03,-2.78004875e+03,-2.77967373e+03,-2.77929871e+03,-2.77892368e+03,-2.77854866e+03,-2.77817364e+03,-2.77779861e+03,-2.77742359e+03,-2.77704857e+03,-2.77667354e+03,-2.77629852e+03,-2.77592350e+03,-2.77554847e+03,-2.77517345e+03,-2.77479842e+03,-2.77442340e+03,-2.77404838e+03,-2.77367335e+03,-2.77329833e+03,-2.77292331e+03,-2.77254828e+03,-2.77217326e+03,-2.77179824e+03,-2.77142321e+03,-2.77104819e+03,-2.77067317e+03,-2.77029814e+03,-2.76992312e+03,-2.76954810e+03,-2.76917307e+03,-2.76879805e+03,-2.76842303e+03,-2.76804800e+03,-2.76767298e+03,-2.76729796e+03,-2.76692293e+03,-2.76654791e+03,-2.76617289e+03,-2.76579786e+03,-2.76542284e+03,-2.76504782e+03,-2.76467279e+03,-2.76429777e+03,-2.76392275e+03,-2.76354772e+03,-2.76317270e+03,-2.76279767e+03,-2.76242265e+03,-2.76204763e+03,-2.76167260e+03,-2.76129758e+03,-2.76092256e+03,-2.76054753e+03,-2.76017251e+03,-2.75979749e+03,-2.75942246e+03,-2.75904744e+03,-2.75867242e+03,-2.75829739e+03,-2.75792237e+03,-2.75754735e+03,-2.75717232e+03,-2.75679730e+03,-2.75642228e+03,-2.75604725e+03,-2.75567223e+03,-2.75529721e+03,-2.75492218e+03,-2.75454716e+03,-2.75417214e+03,-2.75379711e+03,-2.75342209e+03,-2.75304707e+03,-2.75267204e+03,-2.75229702e+03,-2.75192200e+03,-2.75154697e+03,-2.75117195e+03,-2.75079692e+03,-2.75042190e+03,-2.75004688e+03,-2.74967185e+03,-2.74929683e+03,-2.74892181e+03,-2.74854678e+03,-2.74817176e+03,-2.74779674e+03,-2.74742171e+03,-2.74704669e+03,-2.74667167e+03,-2.74629664e+03,-2.74592162e+03,-2.74554660e+03,-2.74517157e+03,-2.74479655e+03,-2.74442153e+03,-2.74404650e+03,-2.74367148e+03,-2.74329646e+03,-2.74292143e+03,-2.74254641e+03,-2.74217139e+03,-2.74179636e+03,-2.74142134e+03,-2.74104632e+03,-2.74067129e+03,-2.74029627e+03,-2.73992125e+03,-2.73954622e+03,-2.73917120e+03,-2.73879617e+03,-2.73842115e+03,-2.73804613e+03,-2.73767110e+03,-2.73729608e+03,-2.73692106e+03,-2.73654603e+03,-2.73617101e+03,-2.73579599e+03,-2.73542096e+03,-2.73504594e+03,-2.73467092e+03,-2.73429589e+03,-2.73392087e+03,-2.73354585e+03,-2.73317082e+03,-2.73279580e+03,-2.73242078e+03,-2.73204575e+03,-2.73167073e+03,-2.73129571e+03,-2.73092068e+03,-2.73054566e+03,-2.73017064e+03,-2.72979561e+03,-2.72942059e+03,-2.72904557e+03,-2.72867054e+03,-2.72829552e+03,-2.72792050e+03,-2.72754547e+03,-2.72717045e+03,-2.72679542e+03,-2.72642040e+03,-2.72604538e+03,-2.72567035e+03,-2.72529533e+03,-2.72492031e+03,-2.72454528e+03,-2.72417026e+03,-2.72379524e+03,-2.72342021e+03,-2.72304519e+03,-2.72267017e+03,-2.72229514e+03,-2.72192012e+03,-2.72154510e+03,-2.72117007e+03,-2.72079505e+03,-2.72042003e+03,-2.72004500e+03,-2.71966998e+03,-2.71929496e+03,-2.71891993e+03,-2.71854491e+03,-2.71816989e+03,-2.71779486e+03,-2.71741984e+03,-2.71704482e+03,-2.71666979e+03,-2.71629477e+03,-2.71591974e+03,-2.71554472e+03,-2.71516970e+03,-2.71479467e+03,-2.71441965e+03,-2.71404463e+03,-2.71366960e+03,-2.71329458e+03,-2.71291956e+03,-2.71254453e+03,-2.71216951e+03,-2.71179449e+03,-2.71141946e+03,-2.71104444e+03,-2.71066942e+03,-2.71029439e+03,-2.70991937e+03,-2.70954435e+03,-2.70916932e+03,-2.70879430e+03,-2.70841928e+03,-2.70804425e+03,-2.70766923e+03,-2.70729421e+03,-2.70691918e+03,-2.70654416e+03,-2.70616914e+03,-2.70579411e+03,-2.70541909e+03,-2.70504407e+03,-2.70466904e+03,-2.70429402e+03,-2.70391899e+03,-2.70354397e+03,-2.70316895e+03,-2.70279392e+03,-2.70241890e+03,-2.70204388e+03,-2.70166885e+03,-2.70129383e+03,-2.70091881e+03,-2.70054378e+03,-2.70016876e+03,-2.69979374e+03,-2.69941871e+03,-2.69904369e+03,-2.69866867e+03,-2.69829364e+03,-2.69791862e+03,-2.69754360e+03,-2.69716857e+03,-2.69679355e+03,-2.69641853e+03,-2.69604350e+03,-2.69566848e+03,-2.69529346e+03,-2.69491843e+03,-2.69454341e+03,-2.69416839e+03,-2.69379336e+03,-2.69341834e+03,-2.69304332e+03,-2.69266829e+03,-2.69229327e+03,-2.69191824e+03,-2.69154322e+03,-2.69116820e+03,-2.69079317e+03,-2.69041815e+03,-2.69004313e+03,-2.68966810e+03,-2.68929308e+03,-2.68891806e+03,-2.68854303e+03,-2.68816801e+03,-2.68779299e+03,-2.68741796e+03,-2.68704294e+03,-2.68666792e+03,-2.68629289e+03,-2.68591787e+03,-2.68554285e+03,-2.68516782e+03,-2.68479280e+03,-2.68441778e+03,-2.68404275e+03,-2.68366773e+03,-2.68329271e+03,-2.68291768e+03,-2.68254266e+03,-2.68216764e+03,-2.68179261e+03,-2.68141759e+03,-2.68104257e+03,-2.68066754e+03,-2.68029252e+03,-2.67991749e+03,-2.67954247e+03,-2.67916745e+03,-2.67879242e+03,-2.67841740e+03,-2.67804238e+03,-2.67766735e+03,-2.67729233e+03,-2.67691731e+03,-2.67654228e+03,-2.67616726e+03,-2.67579224e+03,-2.67541721e+03,-2.67504219e+03,-2.67466717e+03,-2.67429214e+03,-2.67391712e+03,-2.67354210e+03,-2.67316707e+03,-2.67279205e+03,-2.67241703e+03,-2.67204200e+03,-2.67166698e+03,-2.67129196e+03,-2.67091693e+03,-2.67054191e+03,-2.67016689e+03,-2.66979186e+03,-2.66941684e+03,-2.66904182e+03,-2.66866679e+03,-2.66829177e+03,-2.66791674e+03,-2.66754172e+03,-2.66716670e+03,-2.66679167e+03,-2.66641665e+03,-2.66604163e+03,-2.66566660e+03,-2.66529158e+03,-2.66491656e+03,-2.66454153e+03,-2.66416651e+03,-2.66379149e+03,-2.66341646e+03,-2.66304144e+03,-2.66266642e+03,-2.66229139e+03,-2.66191637e+03,-2.66154135e+03,-2.66116632e+03,-2.66079130e+03,-2.66041628e+03,-2.66004125e+03,-2.65966623e+03,-2.65929121e+03,-2.65891618e+03,-2.65854116e+03,-2.65816614e+03,-2.65779111e+03,-2.65741609e+03,-2.65704107e+03,-2.65666604e+03,-2.65629102e+03,-2.65591599e+03,-2.65554097e+03,-2.65516595e+03,-2.65479092e+03,-2.65441590e+03,-2.65404088e+03,-2.65366585e+03,-2.65329083e+03,-2.65291581e+03,-2.65254078e+03,-2.65216576e+03,-2.65179074e+03,-2.65141571e+03,-2.65104069e+03,-2.65066567e+03,-2.65029064e+03,-2.64991562e+03,-2.64954060e+03,-2.64916557e+03,-2.64879055e+03,-2.64841553e+03,-2.64804050e+03,-2.64766548e+03,-2.64729046e+03,-2.64691543e+03,-2.64654041e+03,-2.64616539e+03,-2.64579036e+03,-2.64541534e+03,-2.64504032e+03,-2.64466529e+03,-2.64429027e+03,-2.64391524e+03,-2.64354022e+03,-2.64316520e+03,-2.64279017e+03,-2.64241515e+03,-2.64204013e+03,-2.64166510e+03,-2.64129008e+03,-2.64091506e+03,-2.64054003e+03,-2.64016501e+03,-2.63978999e+03,-2.63941496e+03,-2.63903994e+03,-2.63866492e+03,-2.63828989e+03,-2.63791487e+03,-2.63753985e+03,-2.63716482e+03,-2.63678980e+03,-2.63641478e+03,-2.63603975e+03,-2.63566473e+03,-2.63528971e+03,-2.63491468e+03,-2.63453966e+03,-2.63416464e+03,-2.63378961e+03,-2.63341459e+03,-2.63303956e+03,-2.63266454e+03,-2.63228952e+03,-2.63191449e+03,-2.63153947e+03,-2.63116445e+03,-2.63078942e+03,-2.63041440e+03,-2.63003938e+03,-2.62966435e+03,-2.62928933e+03,-2.62891431e+03,-2.62853928e+03,-2.62816426e+03,-2.62778924e+03,-2.62741421e+03,-2.62703919e+03,-2.62666417e+03,-2.62628914e+03,-2.62591412e+03,-2.62553910e+03,-2.62516407e+03,-2.62478905e+03,-2.62441403e+03,-2.62403900e+03,-2.62366398e+03,-2.62328896e+03,-2.62291393e+03,-2.62253891e+03,-2.62216389e+03,-2.62178886e+03,-2.62141384e+03,-2.62103881e+03,-2.62066379e+03,-2.62028877e+03,-2.61991374e+03,-2.61953872e+03,-2.61916370e+03,-2.61878867e+03,-2.61841365e+03,-2.61803863e+03,-2.61766360e+03,-2.61728858e+03,-2.61691356e+03,-2.61653853e+03,-2.61616351e+03,-2.61578849e+03,-2.61541346e+03,-2.61503844e+03,-2.61466342e+03,-2.61428839e+03,-2.61391337e+03,-2.61353835e+03,-2.61316332e+03,-2.61278830e+03,-2.61241328e+03,-2.61203825e+03,-2.61166323e+03,-2.61128821e+03,-2.61091318e+03,-2.61053816e+03,-2.61016314e+03,-2.60978811e+03,-2.60941309e+03,-2.60903806e+03,-2.60866304e+03,-2.60828802e+03,-2.60791299e+03,-2.60753797e+03,-2.60716295e+03,-2.60678792e+03,-2.60641290e+03,-2.60603788e+03,-2.60566285e+03,-2.60528783e+03,-2.60491281e+03,-2.60453778e+03,-2.60416276e+03,-2.60378774e+03,-2.60341271e+03,-2.60303769e+03,-2.60266267e+03,-2.60228764e+03,-2.60191262e+03,-2.60153760e+03,-2.60116257e+03,-2.60078755e+03,-2.60041253e+03,-2.60003750e+03,-2.59966248e+03,-2.59928746e+03,-2.59891243e+03,-2.59853741e+03,-2.59816239e+03,-2.59778736e+03,-2.59741234e+03,-2.59703731e+03,-2.59666229e+03,-2.59628727e+03,-2.59591224e+03,-2.59553722e+03,-2.59516220e+03,-2.59478717e+03,-2.59441215e+03,-2.59403713e+03,-2.59366210e+03,-2.59328708e+03,-2.59291206e+03,-2.59253703e+03,-2.59216201e+03,-2.59178699e+03,-2.59141196e+03,-2.59103694e+03,-2.59066192e+03,-2.59028689e+03,-2.58991187e+03,-2.58953685e+03,-2.58916182e+03,-2.58878680e+03,-2.58841178e+03,-2.58803675e+03,-2.58766173e+03,-2.58728671e+03,-2.58691168e+03,-2.58653666e+03,-2.58616164e+03,-2.58578661e+03,-2.58541159e+03,-2.58503656e+03,-2.58466154e+03,-2.58428652e+03,-2.58391149e+03,-2.58353647e+03,-2.58316145e+03,-2.58278642e+03,-2.58241140e+03,-2.58203638e+03,-2.58166135e+03,-2.58128633e+03,-2.58091131e+03,-2.58053628e+03,-2.58016126e+03,-2.57978624e+03,-2.57941121e+03,-2.57903619e+03,-2.57866117e+03,-2.57828614e+03,-2.57791112e+03,-2.57753610e+03,-2.57716107e+03,-2.57678605e+03,-2.57641103e+03,-2.57603600e+03,-2.57566098e+03,-2.57528596e+03,-2.57491093e+03,-2.57453591e+03,-2.57416089e+03,-2.57378586e+03,-2.57341084e+03,-2.57303581e+03,-2.57266079e+03,-2.57228577e+03,-2.57191074e+03,-2.57153572e+03,-2.57116070e+03,-2.57078567e+03,-2.57041065e+03,-2.57003563e+03,-2.56966060e+03,-2.56928558e+03,-2.56891056e+03,-2.56853553e+03,-2.56816051e+03,-2.56778549e+03,-2.56741046e+03,-2.56703544e+03,-2.56666042e+03,-2.56628539e+03,-2.56591037e+03,-2.56553535e+03,-2.56516032e+03,-2.56478530e+03,-2.56441028e+03,-2.56403525e+03,-2.56366023e+03,-2.56328521e+03,-2.56291018e+03,-2.56253516e+03,-2.56216014e+03,-2.56178511e+03,-2.56141009e+03,-2.56103506e+03,-2.56066004e+03,-2.56028502e+03,-2.55990999e+03,-2.55953497e+03,-2.55915995e+03,-2.55878492e+03,-2.55840990e+03,-2.55803488e+03,-2.55765985e+03,-2.55728483e+03,-2.55690981e+03,-2.55653478e+03,-2.55615976e+03,-2.55578474e+03,-2.55540971e+03,-2.55503469e+03,-2.55465967e+03,-2.55428464e+03,-2.55390962e+03,-2.55353460e+03,-2.55315957e+03,-2.55278455e+03,-2.55240953e+03,-2.55203450e+03,-2.55165948e+03,-2.55128446e+03,-2.55090943e+03,-2.55053441e+03,-2.55015938e+03,-2.54978436e+03,-2.54940934e+03,-2.54903431e+03,-2.54865929e+03,-2.54828427e+03,-2.54790924e+03,-2.54753422e+03,-2.54715920e+03,-2.54678417e+03,-2.54640915e+03,-2.54603413e+03,-2.54565910e+03,-2.54528408e+03,-2.54490906e+03,-2.54453403e+03,-2.54415901e+03,-2.54378399e+03,-2.54340896e+03,-2.54303394e+03,-2.54265892e+03,-2.54228389e+03,-2.54190887e+03,-2.54153385e+03,-2.54115882e+03,-2.54078380e+03,-2.54040878e+03,-2.54003375e+03,-2.53965873e+03,-2.53928371e+03,-2.53890868e+03,-2.53853366e+03,-2.53815863e+03,-2.53778361e+03,-2.53740859e+03,-2.53703356e+03,-2.53665854e+03,-2.53628352e+03,-2.53590849e+03,-2.53553347e+03,-2.53515845e+03,-2.53478342e+03,-2.53440840e+03,-2.53403338e+03,-2.53365835e+03,-2.53328333e+03,-2.53290831e+03,-2.53253328e+03,-2.53215826e+03,-2.53178324e+03,-2.53140821e+03,-2.53103319e+03,-2.53065817e+03,-2.53028314e+03,-2.52990812e+03,-2.52953310e+03,-2.52915807e+03,-2.52878305e+03,-2.52840803e+03,-2.52803300e+03,-2.52765798e+03,-2.52728296e+03,-2.52690793e+03,-2.52653291e+03,-2.52615788e+03,-2.52578286e+03,-2.52540784e+03,-2.52503281e+03,-2.52465779e+03,-2.52428277e+03,-2.52390774e+03,-2.52353272e+03,-2.52315770e+03,-2.52278267e+03,-2.52240765e+03,-2.52203263e+03,-2.52165760e+03,-2.52128258e+03,-2.52090756e+03,-2.52053253e+03,-2.52015751e+03,-2.51978249e+03,-2.51940746e+03,-2.51903244e+03,-2.51865742e+03,-2.51828239e+03,-2.51790737e+03,-2.51753235e+03,-2.51715732e+03,-2.51678230e+03,-2.51640728e+03,-2.51603225e+03,-2.51565723e+03,-2.51528221e+03,-2.51490718e+03,-2.51453216e+03,-2.51415713e+03,-2.51378211e+03,-2.51340709e+03,-2.51303206e+03,-2.51265704e+03,-2.51228202e+03,-2.51190699e+03,-2.51153197e+03,-2.51115695e+03,-2.51078192e+03,-2.51040690e+03,-2.51003188e+03,-2.50965685e+03,-2.50928183e+03,-2.50890681e+03,-2.50853178e+03,-2.50815676e+03,-2.50778174e+03,-2.50740671e+03,-2.50703169e+03,-2.50665667e+03,-2.50628164e+03,-2.50590662e+03,-2.50553160e+03,-2.50515657e+03,-2.50478155e+03,-2.50440653e+03,-2.50403150e+03,-2.50365648e+03,-2.50328146e+03,-2.50290643e+03,-2.50253141e+03,-2.50215638e+03,-2.50178136e+03,-2.50140634e+03,-2.50103131e+03,-2.50065629e+03,-2.50028127e+03,-2.49990624e+03,-2.49953122e+03,-2.49915620e+03,-2.49878117e+03,-2.49840615e+03,-2.49803113e+03,-2.49765610e+03,-2.49728108e+03,-2.49690606e+03,-2.49653103e+03,-2.49615601e+03,-2.49578099e+03,-2.49540596e+03,-2.49503094e+03,-2.49465592e+03,-2.49428089e+03,-2.49390587e+03,-2.49353085e+03,-2.49315582e+03,-2.49278080e+03,-2.49240578e+03,-2.49203075e+03,-2.49165573e+03,-2.49128071e+03,-2.49090568e+03,-2.49053066e+03,-2.49015563e+03,-2.48978061e+03,-2.48940559e+03,-2.48903056e+03,-2.48865554e+03,-2.48828052e+03,-2.48790549e+03,-2.48753047e+03,-2.48715545e+03,-2.48678042e+03,-2.48640540e+03,-2.48603038e+03,-2.48565535e+03,-2.48528033e+03,-2.48490531e+03,-2.48453028e+03,-2.48415526e+03,-2.48378024e+03,-2.48340521e+03,-2.48303019e+03,-2.48265517e+03,-2.48228014e+03,-2.48190512e+03,-2.48153010e+03,-2.48115507e+03,-2.48078005e+03,-2.48040503e+03,-2.48003000e+03,-2.47965498e+03,-2.47927995e+03,-2.47890493e+03,-2.47852991e+03,-2.47815488e+03,-2.47777986e+03,-2.47740484e+03,-2.47702981e+03,-2.47665479e+03,-2.47627977e+03,-2.47590474e+03,-2.47552972e+03,-2.47515470e+03,-2.47477967e+03,-2.47440465e+03,-2.47402963e+03,-2.47365460e+03,-2.47327958e+03,-2.47290456e+03,-2.47252953e+03,-2.47215451e+03,-2.47177949e+03,-2.47140446e+03,-2.47102944e+03,-2.47065442e+03,-2.47027939e+03,-2.46990437e+03,-2.46952935e+03,-2.46915432e+03,-2.46877930e+03,-2.46840428e+03,-2.46802925e+03,-2.46765423e+03,-2.46727920e+03,-2.46690418e+03,-2.46652916e+03,-2.46615413e+03,-2.46577911e+03,-2.46540409e+03,-2.46502906e+03,-2.46465404e+03,-2.46427902e+03,-2.46390399e+03,-2.46352897e+03,-2.46315395e+03,-2.46277892e+03,-2.46240390e+03,-2.46202888e+03,-2.46165385e+03,-2.46127883e+03,-2.46090381e+03,-2.46052878e+03,-2.46015376e+03,-2.45977874e+03,-2.45940371e+03,-2.45902869e+03,-2.45865367e+03,-2.45827864e+03,-2.45790362e+03,-2.45752860e+03,-2.45715357e+03,-2.45677855e+03,-2.45640353e+03,-2.45602850e+03,-2.45565348e+03,-2.45527845e+03,-2.45490343e+03,-2.45452841e+03,-2.45415338e+03,-2.45377836e+03,-2.45340334e+03,-2.45302831e+03,-2.45265329e+03,-2.45227827e+03,-2.45190324e+03,-2.45152822e+03,-2.45115320e+03,-2.45077817e+03,-2.45040315e+03,-2.45002813e+03,-2.44965310e+03,-2.44927808e+03,-2.44890306e+03,-2.44852803e+03,-2.44815301e+03,-2.44777799e+03,-2.44740296e+03,-2.44702794e+03,-2.44665292e+03,-2.44627789e+03,-2.44590287e+03,-2.44552785e+03,-2.44515282e+03,-2.44477780e+03,-2.44440278e+03,-2.44402775e+03,-2.44365273e+03,-2.44327770e+03,-2.44290268e+03,-2.44252766e+03,-2.44215263e+03,-2.44177761e+03,-2.44140259e+03,-2.44102756e+03,-2.44065254e+03,-2.44027752e+03,-2.43990249e+03,-2.43952747e+03,-2.43915245e+03,-2.43877742e+03,-2.43840240e+03,-2.43802738e+03,-2.43765235e+03,-2.43727733e+03,-2.43690231e+03,-2.43652728e+03,-2.43615226e+03,-2.43577724e+03,-2.43540221e+03,-2.43502719e+03,-2.43465217e+03,-2.43427714e+03,-2.43390212e+03,-2.43352710e+03,-2.43315207e+03,-2.43277705e+03,-2.43240203e+03,-2.43202700e+03,-2.43165198e+03,-2.43127695e+03,-2.43090193e+03,-2.43052691e+03,-2.43015188e+03,-2.42977686e+03,-2.42940184e+03,-2.42902681e+03,-2.42865179e+03,-2.42827677e+03,-2.42790174e+03,-2.42752672e+03,-2.42715170e+03,-2.42677667e+03,-2.42640165e+03,-2.42602663e+03,-2.42565160e+03,-2.42527658e+03,-2.42490156e+03,-2.42452653e+03,-2.42415151e+03,-2.42377649e+03,-2.42340146e+03,-2.42302644e+03,-2.42265142e+03,-2.42227639e+03,-2.42190137e+03,-2.42152635e+03,-2.42115132e+03,-2.42077630e+03,-2.42040128e+03,-2.42002625e+03,-2.41965123e+03,-2.41927620e+03,-2.41890118e+03,-2.41852616e+03,-2.41815113e+03,-2.41777611e+03,-2.41740109e+03,-2.41702606e+03,-2.41665104e+03,-2.41627602e+03,-2.41590099e+03,-2.41552597e+03,-2.41515095e+03,-2.41477592e+03,-2.41440090e+03,-2.41402588e+03,-2.41365085e+03,-2.41327583e+03,-2.41290081e+03,-2.41252578e+03,-2.41215076e+03,-2.41177574e+03,-2.41140071e+03,-2.41102569e+03,-2.41065067e+03,-2.41027564e+03,-2.40990062e+03,-2.40952560e+03,-2.40915057e+03,-2.40877555e+03,-2.40840053e+03,-2.40802550e+03,-2.40765048e+03,-2.40727545e+03,-2.40690043e+03,-2.40652541e+03,-2.40615038e+03,-2.40577536e+03,-2.40540034e+03,-2.40502531e+03,-2.40465029e+03,-2.40427527e+03,-2.40390024e+03,-2.40352522e+03,-2.40315020e+03,-2.40277517e+03,-2.40240015e+03,-2.40202513e+03,-2.40165010e+03,-2.40127508e+03,-2.40090006e+03,-2.40052503e+03,-2.40015001e+03,-2.39977499e+03,-2.39939996e+03,-2.39902494e+03,-2.39864992e+03,-2.39827489e+03,-2.39789987e+03,-2.39752485e+03,-2.39714982e+03,-2.39677480e+03,-2.39639977e+03,-2.39602475e+03,-2.39564973e+03,-2.39527470e+03,-2.39489968e+03,-2.39452466e+03,-2.39414963e+03,-2.39377461e+03,-2.39339959e+03,-2.39302456e+03,-2.39264954e+03,-2.39227452e+03,-2.39189949e+03,-2.39152447e+03,-2.39114945e+03,-2.39077442e+03,-2.39039940e+03,-2.39002438e+03,-2.38964935e+03,-2.38927433e+03,-2.38889931e+03,-2.38852428e+03,-2.38814926e+03,-2.38777424e+03,-2.38739921e+03,-2.38702419e+03,-2.38664917e+03,-2.38627414e+03,-2.38589912e+03,-2.38552410e+03,-2.38514907e+03,-2.38477405e+03,-2.38439902e+03,-2.38402400e+03,-2.38364898e+03,-2.38327395e+03,-2.38289893e+03,-2.38252391e+03,-2.38214888e+03,-2.38177386e+03,-2.38139884e+03,-2.38102381e+03,-2.38064879e+03,-2.38027377e+03,-2.37989874e+03,-2.37952372e+03,-2.37914870e+03,-2.37877367e+03,-2.37839865e+03,-2.37802363e+03,-2.37764860e+03,-2.37727358e+03,-2.37689856e+03,-2.37652353e+03,-2.37614851e+03,-2.37577349e+03,-2.37539846e+03,-2.37502344e+03,-2.37464842e+03,-2.37427339e+03,-2.37389837e+03,-2.37352335e+03,-2.37314832e+03,-2.37277330e+03,-2.37239827e+03,-2.37202325e+03,-2.37164823e+03,-2.37127320e+03,-2.37089818e+03,-2.37052316e+03,-2.37014813e+03,-2.36977311e+03,-2.36939809e+03,-2.36902306e+03,-2.36864804e+03,-2.36827302e+03,-2.36789799e+03,-2.36752297e+03,-2.36714795e+03,-2.36677292e+03,-2.36639790e+03,-2.36602288e+03,-2.36564785e+03,-2.36527283e+03,-2.36489781e+03,-2.36452278e+03,-2.36414776e+03,-2.36377274e+03,-2.36339771e+03,-2.36302269e+03,-2.36264767e+03,-2.36227264e+03,-2.36189762e+03,-2.36152260e+03,-2.36114757e+03,-2.36077255e+03,-2.36039752e+03,-2.36002250e+03,-2.35964748e+03,-2.35927245e+03,-2.35889743e+03,-2.35852241e+03,-2.35814738e+03,-2.35777236e+03,-2.35739734e+03,-2.35702231e+03,-2.35664729e+03,-2.35627227e+03,-2.35589724e+03,-2.35552222e+03,-2.35514720e+03,-2.35477217e+03,-2.35439715e+03,-2.35402213e+03,-2.35364710e+03,-2.35327208e+03,-2.35289706e+03,-2.35252203e+03,-2.35214701e+03,-2.35177199e+03,-2.35139696e+03,-2.35102194e+03,-2.35064692e+03,-2.35027189e+03,-2.34989687e+03,-2.34952185e+03,-2.34914682e+03,-2.34877180e+03,-2.34839677e+03,-2.34802175e+03,-2.34764673e+03,-2.34727170e+03,-2.34689668e+03,-2.34652166e+03,-2.34614663e+03,-2.34577161e+03,-2.34539659e+03,-2.34502156e+03,-2.34464654e+03,-2.34427152e+03,-2.34389649e+03,-2.34352147e+03,-2.34314645e+03,-2.34277142e+03,-2.34239640e+03,-2.34202138e+03,-2.34164635e+03,-2.34127133e+03,-2.34089631e+03,-2.34052128e+03,-2.34014626e+03,-2.33977124e+03,-2.33939621e+03,-2.33902119e+03,-2.33864617e+03,-2.33827114e+03,-2.33789612e+03,-2.33752110e+03,-2.33714607e+03,-2.33677105e+03,-2.33639602e+03,-2.33602100e+03,-2.33564598e+03,-2.33527095e+03,-2.33489593e+03,-2.33452091e+03,-2.33414588e+03,-2.33377086e+03,-2.33339584e+03,-2.33302081e+03,-2.33264579e+03,-2.33227077e+03,-2.33189574e+03,-2.33152072e+03,-2.33114570e+03,-2.33077067e+03,-2.33039565e+03,-2.33002063e+03,-2.32964560e+03,-2.32927058e+03,-2.32889556e+03,-2.32852053e+03,-2.32814551e+03,-2.32777049e+03,-2.32739546e+03,-2.32702044e+03,-2.32664542e+03,-2.32627039e+03,-2.32589537e+03,-2.32552035e+03,-2.32514532e+03,-2.32477030e+03,-2.32439527e+03,-2.32402025e+03,-2.32364523e+03,-2.32327020e+03,-2.32289518e+03,-2.32252016e+03,-2.32214513e+03,-2.32177011e+03,-2.32139509e+03,-2.32102006e+03,-2.32064504e+03,-2.32027002e+03,-2.31989499e+03,-2.31951997e+03,-2.31914495e+03,-2.31876992e+03,-2.31839490e+03,-2.31801988e+03,-2.31764485e+03,-2.31726983e+03,-2.31689481e+03,-2.31651978e+03,-2.31614476e+03,-2.31576974e+03,-2.31539471e+03,-2.31501969e+03,-2.31464467e+03,-2.31426964e+03,-2.31389462e+03,-2.31351959e+03,-2.31314457e+03,-2.31276955e+03,-2.31239452e+03,-2.31201950e+03,-2.31164448e+03,-2.31126945e+03,-2.31089443e+03,-2.31051941e+03,-2.31014438e+03,-2.30976936e+03,-2.30939434e+03,-2.30901931e+03,-2.30864429e+03,-2.30826927e+03,-2.30789424e+03,-2.30751922e+03,-2.30714420e+03,-2.30676917e+03,-2.30639415e+03,-2.30601913e+03,-2.30564410e+03,-2.30526908e+03,-2.30489406e+03,-2.30451903e+03,-2.30414401e+03,-2.30376899e+03,-2.30339396e+03,-2.30301894e+03,-2.30264392e+03,-2.30226889e+03,-2.30189387e+03,-2.30151884e+03,-2.30114382e+03,-2.30076880e+03,-2.30039377e+03,-2.30001875e+03,-2.29964373e+03,-2.29926870e+03,-2.29889368e+03,-2.29851866e+03,-2.29814363e+03,-2.29776861e+03,-2.29739359e+03,-2.29701856e+03,-2.29664354e+03,-2.29626852e+03,-2.29589349e+03,-2.29551847e+03,-2.29514345e+03,-2.29476842e+03,-2.29439340e+03,-2.29401838e+03,-2.29364335e+03,-2.29326833e+03,-2.29289331e+03,-2.29251828e+03,-2.29214326e+03,-2.29176824e+03,-2.29139321e+03,-2.29101819e+03,-2.29064317e+03,-2.29026814e+03,-2.28989312e+03,-2.28951809e+03,-2.28914307e+03,-2.28876805e+03,-2.28839302e+03,-2.28801800e+03,-2.28764298e+03,-2.28726795e+03,-2.28689293e+03,-2.28651791e+03,-2.28614288e+03,-2.28576786e+03,-2.28539284e+03,-2.28501781e+03,-2.28464279e+03,-2.28426777e+03,-2.28389274e+03,-2.28351772e+03,-2.28314270e+03,-2.28276767e+03,-2.28239265e+03,-2.28201763e+03,-2.28164260e+03,-2.28126758e+03,-2.28089256e+03,-2.28051753e+03,-2.28014251e+03,-2.27976749e+03,-2.27939246e+03,-2.27901744e+03,-2.27864242e+03,-2.27826739e+03,-2.27789237e+03,-2.27751734e+03,-2.27714232e+03,-2.27676730e+03,-2.27639227e+03,-2.27601725e+03,-2.27564223e+03,-2.27526720e+03,-2.27489218e+03,-2.27451716e+03,-2.27414213e+03,-2.27376711e+03,-2.27339209e+03,-2.27301706e+03,-2.27264204e+03,-2.27226702e+03,-2.27189199e+03,-2.27151697e+03,-2.27114195e+03,-2.27076692e+03,-2.27039190e+03,-2.27001688e+03,-2.26964185e+03,-2.26926683e+03,-2.26889181e+03,-2.26851678e+03,-2.26814176e+03,-2.26776674e+03,-2.26739171e+03,-2.26701669e+03,-2.26664167e+03,-2.26626664e+03,-2.26589162e+03,-2.26551659e+03,-2.26514157e+03,-2.26476655e+03,-2.26439152e+03,-2.26401650e+03,-2.26364148e+03,-2.26326645e+03,-2.26289143e+03,-2.26251641e+03,-2.26214138e+03,-2.26176636e+03,-2.26139134e+03,-2.26101631e+03,-2.26064129e+03,-2.26026627e+03,-2.25989124e+03,-2.25951622e+03,-2.25914120e+03,-2.25876617e+03,-2.25839115e+03,-2.25801613e+03,-2.25764110e+03,-2.25726608e+03,-2.25689106e+03,-2.25651603e+03,-2.25614101e+03,-2.25576599e+03,-2.25539096e+03,-2.25501594e+03,-2.25464092e+03,-2.25426589e+03,-2.25389087e+03,-2.25351584e+03,-2.25314082e+03,-2.25276580e+03,-2.25239077e+03,-2.25201575e+03,-2.25164073e+03,-2.25126570e+03,-2.25089068e+03,-2.25051566e+03,-2.25014063e+03,-2.24976561e+03,-2.24939059e+03,-2.24901556e+03,-2.24864054e+03,-2.24826552e+03,-2.24789049e+03,-2.24751547e+03,-2.24714045e+03,-2.24676542e+03,-2.24639040e+03,-2.24601538e+03,-2.24564035e+03,-2.24526533e+03,-2.24489031e+03,-2.24451528e+03,-2.24414026e+03,-2.24376524e+03,-2.24339021e+03,-2.24301519e+03,-2.24264017e+03,-2.24226514e+03,-2.24189012e+03,-2.24151509e+03,-2.24114007e+03,-2.24076505e+03,-2.24039002e+03,-2.24001500e+03,-2.23963998e+03,-2.23926495e+03,-2.23888993e+03,-2.23851491e+03,-2.23813988e+03,-2.23776486e+03,-2.23738984e+03,-2.23701481e+03,-2.23663979e+03,-2.23626477e+03,-2.23588974e+03,-2.23551472e+03,-2.23513970e+03,-2.23476467e+03,-2.23438965e+03,-2.23401463e+03,-2.23363960e+03,-2.23326458e+03,-2.23288956e+03,-2.23251453e+03,-2.23213951e+03,-2.23176449e+03,-2.23138946e+03,-2.23101444e+03,-2.23063941e+03,-2.23026439e+03,-2.22988937e+03,-2.22951434e+03,-2.22913932e+03,-2.22876430e+03,-2.22838927e+03,-2.22801425e+03,-2.22763923e+03,-2.22726420e+03,-2.22688918e+03,-2.22651416e+03,-2.22613913e+03,-2.22576411e+03,-2.22538909e+03,-2.22501406e+03,-2.22463904e+03,-2.22426402e+03,-2.22388899e+03,-2.22351397e+03,-2.22313895e+03,-2.22276392e+03,-2.22238890e+03,-2.22201388e+03,-2.22163885e+03,-2.22126383e+03,-2.22088881e+03,-2.22051378e+03,-2.22013876e+03,-2.21976374e+03,-2.21938871e+03,-2.21901369e+03,-2.21863866e+03,-2.21826364e+03,-2.21788862e+03,-2.21751359e+03,-2.21713857e+03,-2.21676355e+03,-2.21638852e+03,-2.21601350e+03,-2.21563848e+03,-2.21526345e+03,-2.21488843e+03,-2.21451341e+03,-2.21413838e+03,-2.21376336e+03,-2.21338834e+03,-2.21301331e+03,-2.21263829e+03,-2.21226327e+03,-2.21188824e+03,-2.21151322e+03,-2.21113820e+03,-2.21076317e+03,-2.21038815e+03,-2.21001313e+03,-2.20963810e+03,-2.20926308e+03,-2.20888806e+03,-2.20851303e+03,-2.20813801e+03,-2.20776299e+03,-2.20738796e+03,-2.20701294e+03,-2.20663791e+03,-2.20626289e+03,-2.20588787e+03,-2.20551284e+03,-2.20513782e+03,-2.20476280e+03,-2.20438777e+03,-2.20401275e+03,-2.20363773e+03,-2.20326270e+03,-2.20288768e+03,-2.20251266e+03,-2.20213763e+03,-2.20176261e+03,-2.20138759e+03,-2.20101256e+03,-2.20063754e+03,-2.20026252e+03,-2.19988749e+03,-2.19951247e+03,-2.19913745e+03,-2.19876242e+03,-2.19838740e+03,-2.19801238e+03,-2.19763735e+03,-2.19726233e+03,-2.19688731e+03,-2.19651228e+03,-2.19613726e+03,-2.19576224e+03,-2.19538721e+03,-2.19501219e+03,-2.19463716e+03,-2.19426214e+03,-2.19388712e+03,-2.19351209e+03,-2.19313707e+03,-2.19276205e+03,-2.19238702e+03,-2.19201200e+03,-2.19163698e+03,-2.19126195e+03,-2.19088693e+03,-2.19051191e+03,-2.19013688e+03,-2.18976186e+03,-2.18938684e+03,-2.18901181e+03,-2.18863679e+03,-2.18826177e+03,-2.18788674e+03,-2.18751172e+03,-2.18713670e+03,-2.18676167e+03,-2.18638665e+03,-2.18601163e+03,-2.18563660e+03,-2.18526158e+03,-2.18488656e+03,-2.18451153e+03,-2.18413651e+03,-2.18376149e+03,-2.18338646e+03,-2.18301144e+03,-2.18263641e+03,-2.18226139e+03,-2.18188637e+03,-2.18151134e+03,-2.18113632e+03,-2.18076130e+03,-2.18038627e+03,-2.18001125e+03,-2.17963623e+03,-2.17926120e+03,-2.17888618e+03,-2.17851116e+03,-2.17813613e+03,-2.17776111e+03,-2.17738609e+03,-2.17701106e+03,-2.17663604e+03,-2.17626102e+03,-2.17588599e+03,-2.17551097e+03,-2.17513595e+03,-2.17476092e+03,-2.17438590e+03,-2.17401088e+03,-2.17363585e+03,-2.17326083e+03,-2.17288581e+03,-2.17251078e+03,-2.17213576e+03,-2.17176074e+03,-2.17138571e+03,-2.17101069e+03,-2.17063566e+03,-2.17026064e+03,-2.16988562e+03,-2.16951059e+03,-2.16913557e+03,-2.16876055e+03,-2.16838552e+03,-2.16801050e+03,-2.16763548e+03,-2.16726045e+03,-2.16688543e+03,-2.16651041e+03,-2.16613538e+03,-2.16576036e+03,-2.16538534e+03,-2.16501031e+03,-2.16463529e+03,-2.16426027e+03,-2.16388524e+03,-2.16351022e+03,-2.16313520e+03,-2.16276017e+03,-2.16238515e+03,-2.16201013e+03,-2.16163510e+03,-2.16126008e+03,-2.16088506e+03,-2.16051003e+03,-2.16013501e+03,-2.15975998e+03,-2.15938496e+03,-2.15900994e+03,-2.15863491e+03,-2.15825989e+03,-2.15788487e+03,-2.15750984e+03,-2.15713482e+03,-2.15675980e+03,-2.15638477e+03,-2.15600975e+03,-2.15563473e+03,-2.15525970e+03,-2.15488468e+03,-2.15450966e+03,-2.15413463e+03,-2.15375961e+03,-2.15338459e+03,-2.15300956e+03,-2.15263454e+03,-2.15225952e+03,-2.15188449e+03,-2.15150947e+03,-2.15113445e+03,-2.15075942e+03,-2.15038440e+03,-2.15000938e+03,-2.14963435e+03,-2.14925933e+03,-2.14888431e+03,-2.14850928e+03,-2.14813426e+03,-2.14775923e+03,-2.14738421e+03,-2.14700919e+03,-2.14663416e+03,-2.14625914e+03,-2.14588412e+03,-2.14550909e+03,-2.14513407e+03,-2.14475905e+03,-2.14438402e+03,-2.14400900e+03,-2.14363398e+03,-2.14325895e+03,-2.14288393e+03,-2.14250891e+03,-2.14213388e+03,-2.14175886e+03,-2.14138384e+03,-2.14100881e+03,-2.14063379e+03,-2.14025877e+03,-2.13988374e+03,-2.13950872e+03,-2.13913370e+03,-2.13875867e+03,-2.13838365e+03,-2.13800863e+03,-2.13763360e+03,-2.13725858e+03,-2.13688356e+03,-2.13650853e+03,-2.13613351e+03,-2.13575848e+03,-2.13538346e+03,-2.13500844e+03,-2.13463341e+03,-2.13425839e+03,-2.13388337e+03,-2.13350834e+03,-2.13313332e+03,-2.13275830e+03,-2.13238327e+03,-2.13200825e+03,-2.13163323e+03,-2.13125820e+03,-2.13088318e+03,-2.13050816e+03,-2.13013313e+03,-2.12975811e+03,-2.12938309e+03,-2.12900806e+03,-2.12863304e+03,-2.12825802e+03,-2.12788299e+03,-2.12750797e+03,-2.12713295e+03,-2.12675792e+03,-2.12638290e+03,-2.12600788e+03,-2.12563285e+03,-2.12525783e+03,-2.12488281e+03,-2.12450778e+03,-2.12413276e+03,-2.12375773e+03,-2.12338271e+03,-2.12300769e+03,-2.12263266e+03,-2.12225764e+03,-2.12188262e+03,-2.12150759e+03,-2.12113257e+03,-2.12075755e+03,-2.12038252e+03,-2.12000750e+03,-2.11963248e+03,-2.11925745e+03,-2.11888243e+03,-2.11850741e+03,-2.11813238e+03,-2.11775736e+03,-2.11738234e+03,-2.11700731e+03,-2.11663229e+03,-2.11625727e+03,-2.11588224e+03,-2.11550722e+03,-2.11513220e+03,-2.11475717e+03,-2.11438215e+03,-2.11400713e+03,-2.11363210e+03,-2.11325708e+03,-2.11288206e+03,-2.11250703e+03,-2.11213201e+03,-2.11175698e+03,-2.11138196e+03,-2.11100694e+03,-2.11063191e+03,-2.11025689e+03,-2.10988187e+03,-2.10950684e+03,-2.10913182e+03,-2.10875680e+03,-2.10838177e+03,-2.10800675e+03,-2.10763173e+03,-2.10725670e+03,-2.10688168e+03,-2.10650666e+03,-2.10613163e+03,-2.10575661e+03,-2.10538159e+03,-2.10500656e+03,-2.10463154e+03,-2.10425652e+03,-2.10388149e+03,-2.10350647e+03,-2.10313145e+03,-2.10275642e+03,-2.10238140e+03,-2.10200638e+03,-2.10163135e+03,-2.10125633e+03,-2.10088131e+03,-2.10050628e+03,-2.10013126e+03,-2.09975623e+03,-2.09938121e+03,-2.09900619e+03,-2.09863116e+03,-2.09825614e+03,-2.09788112e+03,-2.09750609e+03,-2.09713107e+03,-2.09675605e+03,-2.09638102e+03,-2.09600600e+03,-2.09563098e+03,-2.09525595e+03,-2.09488093e+03,-2.09450591e+03,-2.09413088e+03,-2.09375586e+03,-2.09338084e+03,-2.09300581e+03,-2.09263079e+03,-2.09225577e+03,-2.09188074e+03,-2.09150572e+03,-2.09113070e+03,-2.09075567e+03,-2.09038065e+03,-2.09000563e+03,-2.08963060e+03,-2.08925558e+03,-2.08888056e+03,-2.08850553e+03,-2.08813051e+03,-2.08775548e+03,-2.08738046e+03,-2.08700544e+03,-2.08663041e+03,-2.08625539e+03,-2.08588037e+03,-2.08550534e+03,-2.08513032e+03,-2.08475530e+03,-2.08438027e+03,-2.08400525e+03,-2.08363023e+03,-2.08325520e+03,-2.08288018e+03,-2.08250516e+03,-2.08213013e+03,-2.08175511e+03,-2.08138009e+03,-2.08100506e+03,-2.08063004e+03,-2.08025502e+03,-2.07987999e+03,-2.07950497e+03,-2.07912995e+03,-2.07875492e+03,-2.07837990e+03,-2.07800488e+03,-2.07762985e+03,-2.07725483e+03,-2.07687980e+03,-2.07650478e+03,-2.07612976e+03,-2.07575473e+03,-2.07537971e+03,-2.07500469e+03,-2.07462966e+03,-2.07425464e+03,-2.07387962e+03,-2.07350459e+03,-2.07312957e+03,-2.07275455e+03,-2.07237952e+03,-2.07200450e+03,-2.07162948e+03,-2.07125445e+03,-2.07087943e+03,-2.07050441e+03,-2.07012938e+03,-2.06975436e+03,-2.06937934e+03,-2.06900431e+03,-2.06862929e+03,-2.06825427e+03,-2.06787924e+03,-2.06750422e+03,-2.06712920e+03,-2.06675417e+03,-2.06637915e+03,-2.06600413e+03,-2.06562910e+03,-2.06525408e+03,-2.06487905e+03,-2.06450403e+03,-2.06412901e+03,-2.06375398e+03,-2.06337896e+03,-2.06300394e+03,-2.06262891e+03,-2.06225389e+03,-2.06187887e+03,-2.06150384e+03,-2.06112882e+03,-2.06075380e+03,-2.06037877e+03,-2.06000375e+03,-2.05962873e+03,-2.05925370e+03,-2.05887868e+03,-2.05850366e+03,-2.05812863e+03,-2.05775361e+03,-2.05737859e+03,-2.05700356e+03,-2.05662854e+03,-2.05625352e+03,-2.05587849e+03,-2.05550347e+03,-2.05512845e+03,-2.05475342e+03,-2.05437840e+03,-2.05400338e+03,-2.05362835e+03,-2.05325333e+03,-2.05287830e+03,-2.05250328e+03,-2.05212826e+03,-2.05175323e+03,-2.05137821e+03,-2.05100319e+03,-2.05062816e+03,-2.05025314e+03,-2.04987812e+03,-2.04950309e+03,-2.04912807e+03,-2.04875305e+03,-2.04837802e+03,-2.04800300e+03,-2.04762798e+03,-2.04725295e+03,-2.04687793e+03,-2.04650291e+03,-2.04612788e+03,-2.04575286e+03,-2.04537784e+03,-2.04500281e+03,-2.04462779e+03,-2.04425277e+03,-2.04387774e+03,-2.04350272e+03,-2.04312770e+03,-2.04275267e+03,-2.04237765e+03,-2.04200263e+03,-2.04162760e+03,-2.04125258e+03,-2.04087755e+03,-2.04050253e+03,-2.04012751e+03,-2.03975248e+03,-2.03937746e+03,-2.03900244e+03,-2.03862741e+03,-2.03825239e+03,-2.03787737e+03,-2.03750234e+03,-2.03712732e+03,-2.03675230e+03,-2.03637727e+03,-2.03600225e+03,-2.03562723e+03,-2.03525220e+03,-2.03487718e+03,-2.03450216e+03,-2.03412713e+03,-2.03375211e+03,-2.03337709e+03,-2.03300206e+03,-2.03262704e+03,-2.03225202e+03,-2.03187699e+03,-2.03150197e+03,-2.03112695e+03,-2.03075192e+03,-2.03037690e+03,-2.03000188e+03,-2.02962685e+03,-2.02925183e+03,-2.02887680e+03,-2.02850178e+03,-2.02812676e+03,-2.02775173e+03,-2.02737671e+03,-2.02700169e+03,-2.02662666e+03,-2.02625164e+03,-2.02587662e+03,-2.02550159e+03,-2.02512657e+03,-2.02475155e+03,-2.02437652e+03,-2.02400150e+03,-2.02362648e+03,-2.02325145e+03,-2.02287643e+03,-2.02250141e+03,-2.02212638e+03,-2.02175136e+03,-2.02137634e+03,-2.02100131e+03,-2.02062629e+03,-2.02025127e+03,-2.01987624e+03,-2.01950122e+03,-2.01912620e+03,-2.01875117e+03,-2.01837615e+03,-2.01800113e+03,-2.01762610e+03,-2.01725108e+03,-2.01687605e+03,-2.01650103e+03,-2.01612601e+03,-2.01575098e+03,-2.01537596e+03,-2.01500094e+03,-2.01462591e+03,-2.01425089e+03,-2.01387587e+03,-2.01350084e+03,-2.01312582e+03,-2.01275080e+03,-2.01237577e+03,-2.01200075e+03,-2.01162573e+03,-2.01125070e+03,-2.01087568e+03,-2.01050066e+03,-2.01012563e+03,-2.00975061e+03,-2.00937559e+03,-2.00900056e+03,-2.00862554e+03,-2.00825052e+03,-2.00787549e+03,-2.00750047e+03,-2.00712545e+03,-2.00675042e+03,-2.00637540e+03,-2.00600038e+03,-2.00562535e+03,-2.00525033e+03,-2.00487530e+03,-2.00450028e+03,-2.00412526e+03,-2.00375023e+03,-2.00337521e+03,-2.00300019e+03,-2.00262516e+03,-2.00225014e+03,-2.00187512e+03,-2.00150009e+03,-2.00112507e+03,-2.00075005e+03,-2.00037502e+03,-2.00000000e+03,-1.99962498e+03,-1.99924995e+03,-1.99887493e+03,-1.99849991e+03,-1.99812488e+03,-1.99774986e+03,-1.99737484e+03,-1.99699981e+03,-1.99662479e+03,-1.99624977e+03,-1.99587474e+03,-1.99549972e+03,-1.99512470e+03,-1.99474967e+03,-1.99437465e+03,-1.99399962e+03,-1.99362460e+03,-1.99324958e+03,-1.99287455e+03,-1.99249953e+03,-1.99212451e+03,-1.99174948e+03,-1.99137446e+03,-1.99099944e+03,-1.99062441e+03,-1.99024939e+03,-1.98987437e+03,-1.98949934e+03,-1.98912432e+03,-1.98874930e+03,-1.98837427e+03,-1.98799925e+03,-1.98762423e+03,-1.98724920e+03,-1.98687418e+03,-1.98649916e+03,-1.98612413e+03,-1.98574911e+03,-1.98537409e+03,-1.98499906e+03,-1.98462404e+03,-1.98424902e+03,-1.98387399e+03,-1.98349897e+03,-1.98312395e+03,-1.98274892e+03,-1.98237390e+03,-1.98199887e+03,-1.98162385e+03,-1.98124883e+03,-1.98087380e+03,-1.98049878e+03,-1.98012376e+03,-1.97974873e+03,-1.97937371e+03,-1.97899869e+03,-1.97862366e+03,-1.97824864e+03,-1.97787362e+03,-1.97749859e+03,-1.97712357e+03,-1.97674855e+03,-1.97637352e+03,-1.97599850e+03,-1.97562348e+03,-1.97524845e+03,-1.97487343e+03,-1.97449841e+03,-1.97412338e+03,-1.97374836e+03,-1.97337334e+03,-1.97299831e+03,-1.97262329e+03,-1.97224827e+03,-1.97187324e+03,-1.97149822e+03,-1.97112320e+03,-1.97074817e+03,-1.97037315e+03,-1.96999812e+03,-1.96962310e+03,-1.96924808e+03,-1.96887305e+03,-1.96849803e+03,-1.96812301e+03,-1.96774798e+03,-1.96737296e+03,-1.96699794e+03,-1.96662291e+03,-1.96624789e+03,-1.96587287e+03,-1.96549784e+03,-1.96512282e+03,-1.96474780e+03,-1.96437277e+03,-1.96399775e+03,-1.96362273e+03,-1.96324770e+03,-1.96287268e+03,-1.96249766e+03,-1.96212263e+03,-1.96174761e+03,-1.96137259e+03,-1.96099756e+03,-1.96062254e+03,-1.96024752e+03,-1.95987249e+03,-1.95949747e+03,-1.95912245e+03,-1.95874742e+03,-1.95837240e+03,-1.95799737e+03,-1.95762235e+03,-1.95724733e+03,-1.95687230e+03,-1.95649728e+03,-1.95612226e+03,-1.95574723e+03,-1.95537221e+03,-1.95499719e+03,-1.95462216e+03,-1.95424714e+03,-1.95387212e+03,-1.95349709e+03,-1.95312207e+03,-1.95274705e+03,-1.95237202e+03,-1.95199700e+03,-1.95162198e+03,-1.95124695e+03,-1.95087193e+03,-1.95049691e+03,-1.95012188e+03,-1.94974686e+03,-1.94937184e+03,-1.94899681e+03,-1.94862179e+03,-1.94824677e+03,-1.94787174e+03,-1.94749672e+03,-1.94712170e+03,-1.94674667e+03,-1.94637165e+03,-1.94599662e+03,-1.94562160e+03,-1.94524658e+03,-1.94487155e+03,-1.94449653e+03,-1.94412151e+03,-1.94374648e+03,-1.94337146e+03,-1.94299644e+03,-1.94262141e+03,-1.94224639e+03,-1.94187137e+03,-1.94149634e+03,-1.94112132e+03,-1.94074630e+03,-1.94037127e+03,-1.93999625e+03,-1.93962123e+03,-1.93924620e+03,-1.93887118e+03,-1.93849616e+03,-1.93812113e+03,-1.93774611e+03,-1.93737109e+03,-1.93699606e+03,-1.93662104e+03,-1.93624602e+03,-1.93587099e+03,-1.93549597e+03,-1.93512095e+03,-1.93474592e+03,-1.93437090e+03,-1.93399587e+03,-1.93362085e+03,-1.93324583e+03,-1.93287080e+03,-1.93249578e+03,-1.93212076e+03,-1.93174573e+03,-1.93137071e+03,-1.93099569e+03,-1.93062066e+03,-1.93024564e+03,-1.92987062e+03,-1.92949559e+03,-1.92912057e+03,-1.92874555e+03,-1.92837052e+03,-1.92799550e+03,-1.92762048e+03,-1.92724545e+03,-1.92687043e+03,-1.92649541e+03,-1.92612038e+03,-1.92574536e+03,-1.92537034e+03,-1.92499531e+03,-1.92462029e+03,-1.92424527e+03,-1.92387024e+03,-1.92349522e+03,-1.92312020e+03,-1.92274517e+03,-1.92237015e+03,-1.92199512e+03,-1.92162010e+03,-1.92124508e+03,-1.92087005e+03,-1.92049503e+03,-1.92012001e+03,-1.91974498e+03,-1.91936996e+03,-1.91899494e+03,-1.91861991e+03,-1.91824489e+03,-1.91786987e+03,-1.91749484e+03,-1.91711982e+03,-1.91674480e+03,-1.91636977e+03,-1.91599475e+03,-1.91561973e+03,-1.91524470e+03,-1.91486968e+03,-1.91449466e+03,-1.91411963e+03,-1.91374461e+03,-1.91336959e+03,-1.91299456e+03,-1.91261954e+03,-1.91224452e+03,-1.91186949e+03,-1.91149447e+03,-1.91111944e+03,-1.91074442e+03,-1.91036940e+03,-1.90999437e+03,-1.90961935e+03,-1.90924433e+03,-1.90886930e+03,-1.90849428e+03,-1.90811926e+03,-1.90774423e+03,-1.90736921e+03,-1.90699419e+03,-1.90661916e+03,-1.90624414e+03,-1.90586912e+03,-1.90549409e+03,-1.90511907e+03,-1.90474405e+03,-1.90436902e+03,-1.90399400e+03,-1.90361898e+03,-1.90324395e+03,-1.90286893e+03,-1.90249391e+03,-1.90211888e+03,-1.90174386e+03,-1.90136884e+03,-1.90099381e+03,-1.90061879e+03,-1.90024377e+03,-1.89986874e+03,-1.89949372e+03,-1.89911869e+03,-1.89874367e+03,-1.89836865e+03,-1.89799362e+03,-1.89761860e+03,-1.89724358e+03,-1.89686855e+03,-1.89649353e+03,-1.89611851e+03,-1.89574348e+03,-1.89536846e+03,-1.89499344e+03,-1.89461841e+03,-1.89424339e+03,-1.89386837e+03,-1.89349334e+03,-1.89311832e+03,-1.89274330e+03,-1.89236827e+03,-1.89199325e+03,-1.89161823e+03,-1.89124320e+03,-1.89086818e+03,-1.89049316e+03,-1.89011813e+03,-1.88974311e+03,-1.88936809e+03,-1.88899306e+03,-1.88861804e+03,-1.88824302e+03,-1.88786799e+03,-1.88749297e+03,-1.88711794e+03,-1.88674292e+03,-1.88636790e+03,-1.88599287e+03,-1.88561785e+03,-1.88524283e+03,-1.88486780e+03,-1.88449278e+03,-1.88411776e+03,-1.88374273e+03,-1.88336771e+03,-1.88299269e+03,-1.88261766e+03,-1.88224264e+03,-1.88186762e+03,-1.88149259e+03,-1.88111757e+03,-1.88074255e+03,-1.88036752e+03,-1.87999250e+03,-1.87961748e+03,-1.87924245e+03,-1.87886743e+03,-1.87849241e+03,-1.87811738e+03,-1.87774236e+03,-1.87736734e+03,-1.87699231e+03,-1.87661729e+03,-1.87624227e+03,-1.87586724e+03,-1.87549222e+03,-1.87511719e+03,-1.87474217e+03,-1.87436715e+03,-1.87399212e+03,-1.87361710e+03,-1.87324208e+03,-1.87286705e+03,-1.87249203e+03,-1.87211701e+03,-1.87174198e+03,-1.87136696e+03,-1.87099194e+03,-1.87061691e+03,-1.87024189e+03,-1.86986687e+03,-1.86949184e+03,-1.86911682e+03,-1.86874180e+03,-1.86836677e+03,-1.86799175e+03,-1.86761673e+03,-1.86724170e+03,-1.86686668e+03,-1.86649166e+03,-1.86611663e+03,-1.86574161e+03,-1.86536659e+03,-1.86499156e+03,-1.86461654e+03,-1.86424152e+03,-1.86386649e+03,-1.86349147e+03,-1.86311644e+03,-1.86274142e+03,-1.86236640e+03,-1.86199137e+03,-1.86161635e+03,-1.86124133e+03,-1.86086630e+03,-1.86049128e+03,-1.86011626e+03,-1.85974123e+03,-1.85936621e+03,-1.85899119e+03,-1.85861616e+03,-1.85824114e+03,-1.85786612e+03,-1.85749109e+03,-1.85711607e+03,-1.85674105e+03,-1.85636602e+03,-1.85599100e+03,-1.85561598e+03,-1.85524095e+03,-1.85486593e+03,-1.85449091e+03,-1.85411588e+03,-1.85374086e+03,-1.85336584e+03,-1.85299081e+03,-1.85261579e+03,-1.85224077e+03,-1.85186574e+03,-1.85149072e+03,-1.85111569e+03,-1.85074067e+03,-1.85036565e+03,-1.84999062e+03,-1.84961560e+03,-1.84924058e+03,-1.84886555e+03,-1.84849053e+03,-1.84811551e+03,-1.84774048e+03,-1.84736546e+03,-1.84699044e+03,-1.84661541e+03,-1.84624039e+03,-1.84586537e+03,-1.84549034e+03,-1.84511532e+03,-1.84474030e+03,-1.84436527e+03,-1.84399025e+03,-1.84361523e+03,-1.84324020e+03,-1.84286518e+03,-1.84249016e+03,-1.84211513e+03,-1.84174011e+03,-1.84136509e+03,-1.84099006e+03,-1.84061504e+03,-1.84024002e+03,-1.83986499e+03,-1.83948997e+03,-1.83911494e+03,-1.83873992e+03,-1.83836490e+03,-1.83798987e+03,-1.83761485e+03,-1.83723983e+03,-1.83686480e+03,-1.83648978e+03,-1.83611476e+03,-1.83573973e+03,-1.83536471e+03,-1.83498969e+03,-1.83461466e+03,-1.83423964e+03,-1.83386462e+03,-1.83348959e+03,-1.83311457e+03,-1.83273955e+03,-1.83236452e+03,-1.83198950e+03,-1.83161448e+03,-1.83123945e+03,-1.83086443e+03,-1.83048941e+03,-1.83011438e+03,-1.82973936e+03,-1.82936434e+03,-1.82898931e+03,-1.82861429e+03,-1.82823926e+03,-1.82786424e+03,-1.82748922e+03,-1.82711419e+03,-1.82673917e+03,-1.82636415e+03,-1.82598912e+03,-1.82561410e+03,-1.82523908e+03,-1.82486405e+03,-1.82448903e+03,-1.82411401e+03,-1.82373898e+03,-1.82336396e+03,-1.82298894e+03,-1.82261391e+03,-1.82223889e+03,-1.82186387e+03,-1.82148884e+03,-1.82111382e+03,-1.82073880e+03,-1.82036377e+03,-1.81998875e+03,-1.81961373e+03,-1.81923870e+03,-1.81886368e+03,-1.81848866e+03,-1.81811363e+03,-1.81773861e+03,-1.81736359e+03,-1.81698856e+03,-1.81661354e+03,-1.81623851e+03,-1.81586349e+03,-1.81548847e+03,-1.81511344e+03,-1.81473842e+03,-1.81436340e+03,-1.81398837e+03,-1.81361335e+03,-1.81323833e+03,-1.81286330e+03,-1.81248828e+03,-1.81211326e+03,-1.81173823e+03,-1.81136321e+03,-1.81098819e+03,-1.81061316e+03,-1.81023814e+03,-1.80986312e+03,-1.80948809e+03,-1.80911307e+03,-1.80873805e+03,-1.80836302e+03,-1.80798800e+03,-1.80761298e+03,-1.80723795e+03,-1.80686293e+03,-1.80648791e+03,-1.80611288e+03,-1.80573786e+03,-1.80536284e+03,-1.80498781e+03,-1.80461279e+03,-1.80423776e+03,-1.80386274e+03,-1.80348772e+03,-1.80311269e+03,-1.80273767e+03,-1.80236265e+03,-1.80198762e+03,-1.80161260e+03,-1.80123758e+03,-1.80086255e+03,-1.80048753e+03,-1.80011251e+03,-1.79973748e+03,-1.79936246e+03,-1.79898744e+03,-1.79861241e+03,-1.79823739e+03,-1.79786237e+03,-1.79748734e+03,-1.79711232e+03,-1.79673730e+03,-1.79636227e+03,-1.79598725e+03,-1.79561223e+03,-1.79523720e+03,-1.79486218e+03,-1.79448716e+03,-1.79411213e+03,-1.79373711e+03,-1.79336209e+03,-1.79298706e+03,-1.79261204e+03,-1.79223701e+03,-1.79186199e+03,-1.79148697e+03,-1.79111194e+03,-1.79073692e+03,-1.79036190e+03,-1.78998687e+03,-1.78961185e+03,-1.78923683e+03,-1.78886180e+03,-1.78848678e+03,-1.78811176e+03,-1.78773673e+03,-1.78736171e+03,-1.78698669e+03,-1.78661166e+03,-1.78623664e+03,-1.78586162e+03,-1.78548659e+03,-1.78511157e+03,-1.78473655e+03,-1.78436152e+03,-1.78398650e+03,-1.78361148e+03,-1.78323645e+03,-1.78286143e+03,-1.78248641e+03,-1.78211138e+03,-1.78173636e+03,-1.78136134e+03,-1.78098631e+03,-1.78061129e+03,-1.78023626e+03,-1.77986124e+03,-1.77948622e+03,-1.77911119e+03,-1.77873617e+03,-1.77836115e+03,-1.77798612e+03,-1.77761110e+03,-1.77723608e+03,-1.77686105e+03,-1.77648603e+03,-1.77611101e+03,-1.77573598e+03,-1.77536096e+03,-1.77498594e+03,-1.77461091e+03,-1.77423589e+03,-1.77386087e+03,-1.77348584e+03,-1.77311082e+03,-1.77273580e+03,-1.77236077e+03,-1.77198575e+03,-1.77161073e+03,-1.77123570e+03,-1.77086068e+03,-1.77048566e+03,-1.77011063e+03,-1.76973561e+03,-1.76936059e+03,-1.76898556e+03,-1.76861054e+03,-1.76823551e+03,-1.76786049e+03,-1.76748547e+03,-1.76711044e+03,-1.76673542e+03,-1.76636040e+03,-1.76598537e+03,-1.76561035e+03,-1.76523533e+03,-1.76486030e+03,-1.76448528e+03,-1.76411026e+03,-1.76373523e+03,-1.76336021e+03,-1.76298519e+03,-1.76261016e+03,-1.76223514e+03,-1.76186012e+03,-1.76148509e+03,-1.76111007e+03,-1.76073505e+03,-1.76036002e+03,-1.75998500e+03,-1.75960998e+03,-1.75923495e+03,-1.75885993e+03,-1.75848491e+03,-1.75810988e+03,-1.75773486e+03,-1.75735983e+03,-1.75698481e+03,-1.75660979e+03,-1.75623476e+03,-1.75585974e+03,-1.75548472e+03,-1.75510969e+03,-1.75473467e+03,-1.75435965e+03,-1.75398462e+03,-1.75360960e+03,-1.75323458e+03,-1.75285955e+03,-1.75248453e+03,-1.75210951e+03,-1.75173448e+03,-1.75135946e+03,-1.75098444e+03,-1.75060941e+03,-1.75023439e+03,-1.74985937e+03,-1.74948434e+03,-1.74910932e+03,-1.74873430e+03,-1.74835927e+03,-1.74798425e+03,-1.74760923e+03,-1.74723420e+03,-1.74685918e+03,-1.74648416e+03,-1.74610913e+03,-1.74573411e+03,-1.74535908e+03,-1.74498406e+03,-1.74460904e+03,-1.74423401e+03,-1.74385899e+03,-1.74348397e+03,-1.74310894e+03,-1.74273392e+03,-1.74235890e+03,-1.74198387e+03,-1.74160885e+03,-1.74123383e+03,-1.74085880e+03,-1.74048378e+03,-1.74010876e+03,-1.73973373e+03,-1.73935871e+03,-1.73898369e+03,-1.73860866e+03,-1.73823364e+03,-1.73785862e+03,-1.73748359e+03,-1.73710857e+03,-1.73673355e+03,-1.73635852e+03,-1.73598350e+03,-1.73560848e+03,-1.73523345e+03,-1.73485843e+03,-1.73448341e+03,-1.73410838e+03,-1.73373336e+03,-1.73335833e+03,-1.73298331e+03,-1.73260829e+03,-1.73223326e+03,-1.73185824e+03,-1.73148322e+03,-1.73110819e+03,-1.73073317e+03,-1.73035815e+03,-1.72998312e+03,-1.72960810e+03,-1.72923308e+03,-1.72885805e+03,-1.72848303e+03,-1.72810801e+03,-1.72773298e+03,-1.72735796e+03,-1.72698294e+03,-1.72660791e+03,-1.72623289e+03,-1.72585787e+03,-1.72548284e+03,-1.72510782e+03,-1.72473280e+03,-1.72435777e+03,-1.72398275e+03,-1.72360773e+03,-1.72323270e+03,-1.72285768e+03,-1.72248266e+03,-1.72210763e+03,-1.72173261e+03,-1.72135758e+03,-1.72098256e+03,-1.72060754e+03,-1.72023251e+03,-1.71985749e+03,-1.71948247e+03,-1.71910744e+03,-1.71873242e+03,-1.71835740e+03,-1.71798237e+03,-1.71760735e+03,-1.71723233e+03,-1.71685730e+03,-1.71648228e+03,-1.71610726e+03,-1.71573223e+03,-1.71535721e+03,-1.71498219e+03,-1.71460716e+03,-1.71423214e+03,-1.71385712e+03,-1.71348209e+03,-1.71310707e+03,-1.71273205e+03,-1.71235702e+03,-1.71198200e+03,-1.71160698e+03,-1.71123195e+03,-1.71085693e+03,-1.71048191e+03,-1.71010688e+03,-1.70973186e+03,-1.70935683e+03,-1.70898181e+03,-1.70860679e+03,-1.70823176e+03,-1.70785674e+03,-1.70748172e+03,-1.70710669e+03,-1.70673167e+03,-1.70635665e+03,-1.70598162e+03,-1.70560660e+03,-1.70523158e+03,-1.70485655e+03,-1.70448153e+03,-1.70410651e+03,-1.70373148e+03,-1.70335646e+03,-1.70298144e+03,-1.70260641e+03,-1.70223139e+03,-1.70185637e+03,-1.70148134e+03,-1.70110632e+03,-1.70073130e+03,-1.70035627e+03,-1.69998125e+03,-1.69960623e+03,-1.69923120e+03,-1.69885618e+03,-1.69848116e+03,-1.69810613e+03,-1.69773111e+03,-1.69735608e+03,-1.69698106e+03,-1.69660604e+03,-1.69623101e+03,-1.69585599e+03,-1.69548097e+03,-1.69510594e+03,-1.69473092e+03,-1.69435590e+03,-1.69398087e+03,-1.69360585e+03,-1.69323083e+03,-1.69285580e+03,-1.69248078e+03,-1.69210576e+03,-1.69173073e+03,-1.69135571e+03,-1.69098069e+03,-1.69060566e+03,-1.69023064e+03,-1.68985562e+03,-1.68948059e+03,-1.68910557e+03,-1.68873055e+03,-1.68835552e+03,-1.68798050e+03,-1.68760548e+03,-1.68723045e+03,-1.68685543e+03,-1.68648041e+03,-1.68610538e+03,-1.68573036e+03,-1.68535533e+03,-1.68498031e+03,-1.68460529e+03,-1.68423026e+03,-1.68385524e+03,-1.68348022e+03,-1.68310519e+03,-1.68273017e+03,-1.68235515e+03,-1.68198012e+03,-1.68160510e+03,-1.68123008e+03,-1.68085505e+03,-1.68048003e+03,-1.68010501e+03,-1.67972998e+03,-1.67935496e+03,-1.67897994e+03,-1.67860491e+03,-1.67822989e+03,-1.67785487e+03,-1.67747984e+03,-1.67710482e+03,-1.67672980e+03,-1.67635477e+03,-1.67597975e+03,-1.67560473e+03,-1.67522970e+03,-1.67485468e+03,-1.67447965e+03,-1.67410463e+03,-1.67372961e+03,-1.67335458e+03,-1.67297956e+03,-1.67260454e+03,-1.67222951e+03,-1.67185449e+03,-1.67147947e+03,-1.67110444e+03,-1.67072942e+03,-1.67035440e+03,-1.66997937e+03,-1.66960435e+03,-1.66922933e+03,-1.66885430e+03,-1.66847928e+03,-1.66810426e+03,-1.66772923e+03,-1.66735421e+03,-1.66697919e+03,-1.66660416e+03,-1.66622914e+03,-1.66585412e+03,-1.66547909e+03,-1.66510407e+03,-1.66472905e+03,-1.66435402e+03,-1.66397900e+03,-1.66360398e+03,-1.66322895e+03,-1.66285393e+03,-1.66247890e+03,-1.66210388e+03,-1.66172886e+03,-1.66135383e+03,-1.66097881e+03,-1.66060379e+03,-1.66022876e+03,-1.65985374e+03,-1.65947872e+03,-1.65910369e+03,-1.65872867e+03,-1.65835365e+03,-1.65797862e+03,-1.65760360e+03,-1.65722858e+03,-1.65685355e+03,-1.65647853e+03,-1.65610351e+03,-1.65572848e+03,-1.65535346e+03,-1.65497844e+03,-1.65460341e+03,-1.65422839e+03,-1.65385337e+03,-1.65347834e+03,-1.65310332e+03,-1.65272830e+03,-1.65235327e+03,-1.65197825e+03,-1.65160323e+03,-1.65122820e+03,-1.65085318e+03,-1.65047815e+03,-1.65010313e+03,-1.64972811e+03,-1.64935308e+03,-1.64897806e+03,-1.64860304e+03,-1.64822801e+03,-1.64785299e+03,-1.64747797e+03,-1.64710294e+03,-1.64672792e+03,-1.64635290e+03,-1.64597787e+03,-1.64560285e+03,-1.64522783e+03,-1.64485280e+03,-1.64447778e+03,-1.64410276e+03,-1.64372773e+03,-1.64335271e+03,-1.64297769e+03,-1.64260266e+03,-1.64222764e+03,-1.64185262e+03,-1.64147759e+03,-1.64110257e+03,-1.64072755e+03,-1.64035252e+03,-1.63997750e+03,-1.63960248e+03,-1.63922745e+03,-1.63885243e+03,-1.63847740e+03,-1.63810238e+03,-1.63772736e+03,-1.63735233e+03,-1.63697731e+03,-1.63660229e+03,-1.63622726e+03,-1.63585224e+03,-1.63547722e+03,-1.63510219e+03,-1.63472717e+03,-1.63435215e+03,-1.63397712e+03,-1.63360210e+03,-1.63322708e+03,-1.63285205e+03,-1.63247703e+03,-1.63210201e+03,-1.63172698e+03,-1.63135196e+03,-1.63097694e+03,-1.63060191e+03,-1.63022689e+03,-1.62985187e+03,-1.62947684e+03,-1.62910182e+03,-1.62872680e+03,-1.62835177e+03,-1.62797675e+03,-1.62760173e+03,-1.62722670e+03,-1.62685168e+03,-1.62647665e+03,-1.62610163e+03,-1.62572661e+03,-1.62535158e+03,-1.62497656e+03,-1.62460154e+03,-1.62422651e+03,-1.62385149e+03,-1.62347647e+03,-1.62310144e+03,-1.62272642e+03,-1.62235140e+03,-1.62197637e+03,-1.62160135e+03,-1.62122633e+03,-1.62085130e+03,-1.62047628e+03,-1.62010126e+03,-1.61972623e+03,-1.61935121e+03,-1.61897619e+03,-1.61860116e+03,-1.61822614e+03,-1.61785112e+03,-1.61747609e+03,-1.61710107e+03,-1.61672605e+03,-1.61635102e+03,-1.61597600e+03,-1.61560098e+03,-1.61522595e+03,-1.61485093e+03,-1.61447590e+03,-1.61410088e+03,-1.61372586e+03,-1.61335083e+03,-1.61297581e+03,-1.61260079e+03,-1.61222576e+03,-1.61185074e+03,-1.61147572e+03,-1.61110069e+03,-1.61072567e+03,-1.61035065e+03,-1.60997562e+03,-1.60960060e+03,-1.60922558e+03,-1.60885055e+03,-1.60847553e+03,-1.60810051e+03,-1.60772548e+03,-1.60735046e+03,-1.60697544e+03,-1.60660041e+03,-1.60622539e+03,-1.60585037e+03,-1.60547534e+03,-1.60510032e+03,-1.60472530e+03,-1.60435027e+03,-1.60397525e+03,-1.60360023e+03,-1.60322520e+03,-1.60285018e+03,-1.60247515e+03,-1.60210013e+03,-1.60172511e+03,-1.60135008e+03,-1.60097506e+03,-1.60060004e+03,-1.60022501e+03,-1.59984999e+03,-1.59947497e+03,-1.59909994e+03,-1.59872492e+03,-1.59834990e+03,-1.59797487e+03,-1.59759985e+03,-1.59722483e+03,-1.59684980e+03,-1.59647478e+03,-1.59609976e+03,-1.59572473e+03,-1.59534971e+03,-1.59497469e+03,-1.59459966e+03,-1.59422464e+03,-1.59384962e+03,-1.59347459e+03,-1.59309957e+03,-1.59272455e+03,-1.59234952e+03,-1.59197450e+03,-1.59159947e+03,-1.59122445e+03,-1.59084943e+03,-1.59047440e+03,-1.59009938e+03,-1.58972436e+03,-1.58934933e+03,-1.58897431e+03,-1.58859929e+03,-1.58822426e+03,-1.58784924e+03,-1.58747422e+03,-1.58709919e+03,-1.58672417e+03,-1.58634915e+03,-1.58597412e+03,-1.58559910e+03,-1.58522408e+03,-1.58484905e+03,-1.58447403e+03,-1.58409901e+03,-1.58372398e+03,-1.58334896e+03,-1.58297394e+03,-1.58259891e+03,-1.58222389e+03,-1.58184887e+03,-1.58147384e+03,-1.58109882e+03,-1.58072380e+03,-1.58034877e+03,-1.57997375e+03,-1.57959872e+03,-1.57922370e+03,-1.57884868e+03,-1.57847365e+03,-1.57809863e+03,-1.57772361e+03,-1.57734858e+03,-1.57697356e+03,-1.57659854e+03,-1.57622351e+03,-1.57584849e+03,-1.57547347e+03,-1.57509844e+03,-1.57472342e+03,-1.57434840e+03,-1.57397337e+03,-1.57359835e+03,-1.57322333e+03,-1.57284830e+03,-1.57247328e+03,-1.57209826e+03,-1.57172323e+03,-1.57134821e+03,-1.57097319e+03,-1.57059816e+03,-1.57022314e+03,-1.56984812e+03,-1.56947309e+03,-1.56909807e+03,-1.56872305e+03,-1.56834802e+03,-1.56797300e+03,-1.56759797e+03,-1.56722295e+03,-1.56684793e+03,-1.56647290e+03,-1.56609788e+03,-1.56572286e+03,-1.56534783e+03,-1.56497281e+03,-1.56459779e+03,-1.56422276e+03,-1.56384774e+03,-1.56347272e+03,-1.56309769e+03,-1.56272267e+03,-1.56234765e+03,-1.56197262e+03,-1.56159760e+03,-1.56122258e+03,-1.56084755e+03,-1.56047253e+03,-1.56009751e+03,-1.55972248e+03,-1.55934746e+03,-1.55897244e+03,-1.55859741e+03,-1.55822239e+03,-1.55784737e+03,-1.55747234e+03,-1.55709732e+03,-1.55672230e+03,-1.55634727e+03,-1.55597225e+03,-1.55559722e+03,-1.55522220e+03,-1.55484718e+03,-1.55447215e+03,-1.55409713e+03,-1.55372211e+03,-1.55334708e+03,-1.55297206e+03,-1.55259704e+03,-1.55222201e+03,-1.55184699e+03,-1.55147197e+03,-1.55109694e+03,-1.55072192e+03,-1.55034690e+03,-1.54997187e+03,-1.54959685e+03,-1.54922183e+03,-1.54884680e+03,-1.54847178e+03,-1.54809676e+03,-1.54772173e+03,-1.54734671e+03,-1.54697169e+03,-1.54659666e+03,-1.54622164e+03,-1.54584662e+03,-1.54547159e+03,-1.54509657e+03,-1.54472155e+03,-1.54434652e+03,-1.54397150e+03,-1.54359647e+03,-1.54322145e+03,-1.54284643e+03,-1.54247140e+03,-1.54209638e+03,-1.54172136e+03,-1.54134633e+03,-1.54097131e+03,-1.54059629e+03,-1.54022126e+03,-1.53984624e+03,-1.53947122e+03,-1.53909619e+03,-1.53872117e+03,-1.53834615e+03,-1.53797112e+03,-1.53759610e+03,-1.53722108e+03,-1.53684605e+03,-1.53647103e+03,-1.53609601e+03,-1.53572098e+03,-1.53534596e+03,-1.53497094e+03,-1.53459591e+03,-1.53422089e+03,-1.53384587e+03,-1.53347084e+03,-1.53309582e+03,-1.53272080e+03,-1.53234577e+03,-1.53197075e+03,-1.53159572e+03,-1.53122070e+03,-1.53084568e+03,-1.53047065e+03,-1.53009563e+03,-1.52972061e+03,-1.52934558e+03,-1.52897056e+03,-1.52859554e+03,-1.52822051e+03,-1.52784549e+03,-1.52747047e+03,-1.52709544e+03,-1.52672042e+03,-1.52634540e+03,-1.52597037e+03,-1.52559535e+03,-1.52522033e+03,-1.52484530e+03,-1.52447028e+03,-1.52409526e+03,-1.52372023e+03,-1.52334521e+03,-1.52297019e+03,-1.52259516e+03,-1.52222014e+03,-1.52184512e+03,-1.52147009e+03,-1.52109507e+03,-1.52072005e+03,-1.52034502e+03,-1.51997000e+03,-1.51959497e+03,-1.51921995e+03,-1.51884493e+03,-1.51846990e+03,-1.51809488e+03,-1.51771986e+03,-1.51734483e+03,-1.51696981e+03,-1.51659479e+03,-1.51621976e+03,-1.51584474e+03,-1.51546972e+03,-1.51509469e+03,-1.51471967e+03,-1.51434465e+03,-1.51396962e+03,-1.51359460e+03,-1.51321958e+03,-1.51284455e+03,-1.51246953e+03,-1.51209451e+03,-1.51171948e+03,-1.51134446e+03,-1.51096944e+03,-1.51059441e+03,-1.51021939e+03,-1.50984437e+03,-1.50946934e+03,-1.50909432e+03,-1.50871929e+03,-1.50834427e+03,-1.50796925e+03,-1.50759422e+03,-1.50721920e+03,-1.50684418e+03,-1.50646915e+03,-1.50609413e+03,-1.50571911e+03,-1.50534408e+03,-1.50496906e+03,-1.50459404e+03,-1.50421901e+03,-1.50384399e+03,-1.50346897e+03,-1.50309394e+03,-1.50271892e+03,-1.50234390e+03,-1.50196887e+03,-1.50159385e+03,-1.50121883e+03,-1.50084380e+03,-1.50046878e+03,-1.50009376e+03,-1.49971873e+03,-1.49934371e+03,-1.49896869e+03,-1.49859366e+03,-1.49821864e+03,-1.49784362e+03,-1.49746859e+03,-1.49709357e+03,-1.49671854e+03,-1.49634352e+03,-1.49596850e+03,-1.49559347e+03,-1.49521845e+03,-1.49484343e+03,-1.49446840e+03,-1.49409338e+03,-1.49371836e+03,-1.49334333e+03,-1.49296831e+03,-1.49259329e+03,-1.49221826e+03,-1.49184324e+03,-1.49146822e+03,-1.49109319e+03,-1.49071817e+03,-1.49034315e+03,-1.48996812e+03,-1.48959310e+03,-1.48921808e+03,-1.48884305e+03,-1.48846803e+03,-1.48809301e+03,-1.48771798e+03,-1.48734296e+03,-1.48696794e+03,-1.48659291e+03,-1.48621789e+03,-1.48584287e+03,-1.48546784e+03,-1.48509282e+03,-1.48471779e+03,-1.48434277e+03,-1.48396775e+03,-1.48359272e+03,-1.48321770e+03,-1.48284268e+03,-1.48246765e+03,-1.48209263e+03,-1.48171761e+03,-1.48134258e+03,-1.48096756e+03,-1.48059254e+03,-1.48021751e+03,-1.47984249e+03,-1.47946747e+03,-1.47909244e+03,-1.47871742e+03,-1.47834240e+03,-1.47796737e+03,-1.47759235e+03,-1.47721733e+03,-1.47684230e+03,-1.47646728e+03,-1.47609226e+03,-1.47571723e+03,-1.47534221e+03,-1.47496719e+03,-1.47459216e+03,-1.47421714e+03,-1.47384212e+03,-1.47346709e+03,-1.47309207e+03,-1.47271704e+03,-1.47234202e+03,-1.47196700e+03,-1.47159197e+03,-1.47121695e+03,-1.47084193e+03,-1.47046690e+03,-1.47009188e+03,-1.46971686e+03,-1.46934183e+03,-1.46896681e+03,-1.46859179e+03,-1.46821676e+03,-1.46784174e+03,-1.46746672e+03,-1.46709169e+03,-1.46671667e+03,-1.46634165e+03,-1.46596662e+03,-1.46559160e+03,-1.46521658e+03,-1.46484155e+03,-1.46446653e+03,-1.46409151e+03,-1.46371648e+03,-1.46334146e+03,-1.46296644e+03,-1.46259141e+03,-1.46221639e+03,-1.46184137e+03,-1.46146634e+03,-1.46109132e+03,-1.46071629e+03,-1.46034127e+03,-1.45996625e+03,-1.45959122e+03,-1.45921620e+03,-1.45884118e+03,-1.45846615e+03,-1.45809113e+03,-1.45771611e+03,-1.45734108e+03,-1.45696606e+03,-1.45659104e+03,-1.45621601e+03,-1.45584099e+03,-1.45546597e+03,-1.45509094e+03,-1.45471592e+03,-1.45434090e+03,-1.45396587e+03,-1.45359085e+03,-1.45321583e+03,-1.45284080e+03,-1.45246578e+03,-1.45209076e+03,-1.45171573e+03,-1.45134071e+03,-1.45096569e+03,-1.45059066e+03,-1.45021564e+03,-1.44984062e+03,-1.44946559e+03,-1.44909057e+03,-1.44871554e+03,-1.44834052e+03,-1.44796550e+03,-1.44759047e+03,-1.44721545e+03,-1.44684043e+03,-1.44646540e+03,-1.44609038e+03,-1.44571536e+03,-1.44534033e+03,-1.44496531e+03,-1.44459029e+03,-1.44421526e+03,-1.44384024e+03,-1.44346522e+03,-1.44309019e+03,-1.44271517e+03,-1.44234015e+03,-1.44196512e+03,-1.44159010e+03,-1.44121508e+03,-1.44084005e+03,-1.44046503e+03,-1.44009001e+03,-1.43971498e+03,-1.43933996e+03,-1.43896494e+03,-1.43858991e+03,-1.43821489e+03,-1.43783986e+03,-1.43746484e+03,-1.43708982e+03,-1.43671479e+03,-1.43633977e+03,-1.43596475e+03,-1.43558972e+03,-1.43521470e+03,-1.43483968e+03,-1.43446465e+03,-1.43408963e+03,-1.43371461e+03,-1.43333958e+03,-1.43296456e+03,-1.43258954e+03,-1.43221451e+03,-1.43183949e+03,-1.43146447e+03,-1.43108944e+03,-1.43071442e+03,-1.43033940e+03,-1.42996437e+03,-1.42958935e+03,-1.42921433e+03,-1.42883930e+03,-1.42846428e+03,-1.42808926e+03,-1.42771423e+03,-1.42733921e+03,-1.42696419e+03,-1.42658916e+03,-1.42621414e+03,-1.42583911e+03,-1.42546409e+03,-1.42508907e+03,-1.42471404e+03,-1.42433902e+03,-1.42396400e+03,-1.42358897e+03,-1.42321395e+03,-1.42283893e+03,-1.42246390e+03,-1.42208888e+03,-1.42171386e+03,-1.42133883e+03,-1.42096381e+03,-1.42058879e+03,-1.42021376e+03,-1.41983874e+03,-1.41946372e+03,-1.41908869e+03,-1.41871367e+03,-1.41833865e+03,-1.41796362e+03,-1.41758860e+03,-1.41721358e+03,-1.41683855e+03,-1.41646353e+03,-1.41608851e+03,-1.41571348e+03,-1.41533846e+03,-1.41496344e+03,-1.41458841e+03,-1.41421339e+03,-1.41383836e+03,-1.41346334e+03,-1.41308832e+03,-1.41271329e+03,-1.41233827e+03,-1.41196325e+03,-1.41158822e+03,-1.41121320e+03,-1.41083818e+03,-1.41046315e+03,-1.41008813e+03,-1.40971311e+03,-1.40933808e+03,-1.40896306e+03,-1.40858804e+03,-1.40821301e+03,-1.40783799e+03,-1.40746297e+03,-1.40708794e+03,-1.40671292e+03,-1.40633790e+03,-1.40596287e+03,-1.40558785e+03,-1.40521283e+03,-1.40483780e+03,-1.40446278e+03,-1.40408776e+03,-1.40371273e+03,-1.40333771e+03,-1.40296269e+03,-1.40258766e+03,-1.40221264e+03,-1.40183761e+03,-1.40146259e+03,-1.40108757e+03,-1.40071254e+03,-1.40033752e+03,-1.39996250e+03,-1.39958747e+03,-1.39921245e+03,-1.39883743e+03,-1.39846240e+03,-1.39808738e+03,-1.39771236e+03,-1.39733733e+03,-1.39696231e+03,-1.39658729e+03,-1.39621226e+03,-1.39583724e+03,-1.39546222e+03,-1.39508719e+03,-1.39471217e+03,-1.39433715e+03,-1.39396212e+03,-1.39358710e+03,-1.39321208e+03,-1.39283705e+03,-1.39246203e+03,-1.39208701e+03,-1.39171198e+03,-1.39133696e+03,-1.39096194e+03,-1.39058691e+03,-1.39021189e+03,-1.38983686e+03,-1.38946184e+03,-1.38908682e+03,-1.38871179e+03,-1.38833677e+03,-1.38796175e+03,-1.38758672e+03,-1.38721170e+03,-1.38683668e+03,-1.38646165e+03,-1.38608663e+03,-1.38571161e+03,-1.38533658e+03,-1.38496156e+03,-1.38458654e+03,-1.38421151e+03,-1.38383649e+03,-1.38346147e+03,-1.38308644e+03,-1.38271142e+03,-1.38233640e+03,-1.38196137e+03,-1.38158635e+03,-1.38121133e+03,-1.38083630e+03,-1.38046128e+03,-1.38008626e+03,-1.37971123e+03,-1.37933621e+03,-1.37896119e+03,-1.37858616e+03,-1.37821114e+03,-1.37783611e+03,-1.37746109e+03,-1.37708607e+03,-1.37671104e+03,-1.37633602e+03,-1.37596100e+03,-1.37558597e+03,-1.37521095e+03,-1.37483593e+03,-1.37446090e+03,-1.37408588e+03,-1.37371086e+03,-1.37333583e+03,-1.37296081e+03,-1.37258579e+03,-1.37221076e+03,-1.37183574e+03,-1.37146072e+03,-1.37108569e+03,-1.37071067e+03,-1.37033565e+03,-1.36996062e+03,-1.36958560e+03,-1.36921058e+03,-1.36883555e+03,-1.36846053e+03,-1.36808551e+03,-1.36771048e+03,-1.36733546e+03,-1.36696044e+03,-1.36658541e+03,-1.36621039e+03,-1.36583536e+03,-1.36546034e+03,-1.36508532e+03,-1.36471029e+03,-1.36433527e+03,-1.36396025e+03,-1.36358522e+03,-1.36321020e+03,-1.36283518e+03,-1.36246015e+03,-1.36208513e+03,-1.36171011e+03,-1.36133508e+03,-1.36096006e+03,-1.36058504e+03,-1.36021001e+03,-1.35983499e+03,-1.35945997e+03,-1.35908494e+03,-1.35870992e+03,-1.35833490e+03,-1.35795987e+03,-1.35758485e+03,-1.35720983e+03,-1.35683480e+03,-1.35645978e+03,-1.35608476e+03,-1.35570973e+03,-1.35533471e+03,-1.35495968e+03,-1.35458466e+03,-1.35420964e+03,-1.35383461e+03,-1.35345959e+03,-1.35308457e+03,-1.35270954e+03,-1.35233452e+03,-1.35195950e+03,-1.35158447e+03,-1.35120945e+03,-1.35083443e+03,-1.35045940e+03,-1.35008438e+03,-1.34970936e+03,-1.34933433e+03,-1.34895931e+03,-1.34858429e+03,-1.34820926e+03,-1.34783424e+03,-1.34745922e+03,-1.34708419e+03,-1.34670917e+03,-1.34633415e+03,-1.34595912e+03,-1.34558410e+03,-1.34520908e+03,-1.34483405e+03,-1.34445903e+03,-1.34408401e+03,-1.34370898e+03,-1.34333396e+03,-1.34295893e+03,-1.34258391e+03,-1.34220889e+03,-1.34183386e+03,-1.34145884e+03,-1.34108382e+03,-1.34070879e+03,-1.34033377e+03,-1.33995875e+03,-1.33958372e+03,-1.33920870e+03,-1.33883368e+03,-1.33845865e+03,-1.33808363e+03,-1.33770861e+03,-1.33733358e+03,-1.33695856e+03,-1.33658354e+03,-1.33620851e+03,-1.33583349e+03,-1.33545847e+03,-1.33508344e+03,-1.33470842e+03,-1.33433340e+03,-1.33395837e+03,-1.33358335e+03,-1.33320833e+03,-1.33283330e+03,-1.33245828e+03,-1.33208326e+03,-1.33170823e+03,-1.33133321e+03,-1.33095818e+03,-1.33058316e+03,-1.33020814e+03,-1.32983311e+03,-1.32945809e+03,-1.32908307e+03,-1.32870804e+03,-1.32833302e+03,-1.32795800e+03,-1.32758297e+03,-1.32720795e+03,-1.32683293e+03,-1.32645790e+03,-1.32608288e+03,-1.32570786e+03,-1.32533283e+03,-1.32495781e+03,-1.32458279e+03,-1.32420776e+03,-1.32383274e+03,-1.32345772e+03,-1.32308269e+03,-1.32270767e+03,-1.32233265e+03,-1.32195762e+03,-1.32158260e+03,-1.32120758e+03,-1.32083255e+03,-1.32045753e+03,-1.32008251e+03,-1.31970748e+03,-1.31933246e+03,-1.31895743e+03,-1.31858241e+03,-1.31820739e+03,-1.31783236e+03,-1.31745734e+03,-1.31708232e+03,-1.31670729e+03,-1.31633227e+03,-1.31595725e+03,-1.31558222e+03,-1.31520720e+03,-1.31483218e+03,-1.31445715e+03,-1.31408213e+03,-1.31370711e+03,-1.31333208e+03,-1.31295706e+03,-1.31258204e+03,-1.31220701e+03,-1.31183199e+03,-1.31145697e+03,-1.31108194e+03,-1.31070692e+03,-1.31033190e+03,-1.30995687e+03,-1.30958185e+03,-1.30920683e+03,-1.30883180e+03,-1.30845678e+03,-1.30808176e+03,-1.30770673e+03,-1.30733171e+03,-1.30695668e+03,-1.30658166e+03,-1.30620664e+03,-1.30583161e+03,-1.30545659e+03,-1.30508157e+03,-1.30470654e+03,-1.30433152e+03,-1.30395650e+03,-1.30358147e+03,-1.30320645e+03,-1.30283143e+03,-1.30245640e+03,-1.30208138e+03,-1.30170636e+03,-1.30133133e+03,-1.30095631e+03,-1.30058129e+03,-1.30020626e+03,-1.29983124e+03,-1.29945622e+03,-1.29908119e+03,-1.29870617e+03,-1.29833115e+03,-1.29795612e+03,-1.29758110e+03,-1.29720608e+03,-1.29683105e+03,-1.29645603e+03,-1.29608101e+03,-1.29570598e+03,-1.29533096e+03,-1.29495593e+03,-1.29458091e+03,-1.29420589e+03,-1.29383086e+03,-1.29345584e+03,-1.29308082e+03,-1.29270579e+03,-1.29233077e+03,-1.29195575e+03,-1.29158072e+03,-1.29120570e+03,-1.29083068e+03,-1.29045565e+03,-1.29008063e+03,-1.28970561e+03,-1.28933058e+03,-1.28895556e+03,-1.28858054e+03,-1.28820551e+03,-1.28783049e+03,-1.28745547e+03,-1.28708044e+03,-1.28670542e+03,-1.28633040e+03,-1.28595537e+03,-1.28558035e+03,-1.28520533e+03,-1.28483030e+03,-1.28445528e+03,-1.28408026e+03,-1.28370523e+03,-1.28333021e+03,-1.28295518e+03,-1.28258016e+03,-1.28220514e+03,-1.28183011e+03,-1.28145509e+03,-1.28108007e+03,-1.28070504e+03,-1.28033002e+03,-1.27995500e+03,-1.27957997e+03,-1.27920495e+03,-1.27882993e+03,-1.27845490e+03,-1.27807988e+03,-1.27770486e+03,-1.27732983e+03,-1.27695481e+03,-1.27657979e+03,-1.27620476e+03,-1.27582974e+03,-1.27545472e+03,-1.27507969e+03,-1.27470467e+03,-1.27432965e+03,-1.27395462e+03,-1.27357960e+03,-1.27320458e+03,-1.27282955e+03,-1.27245453e+03,-1.27207950e+03,-1.27170448e+03,-1.27132946e+03,-1.27095443e+03,-1.27057941e+03,-1.27020439e+03,-1.26982936e+03,-1.26945434e+03,-1.26907932e+03,-1.26870429e+03,-1.26832927e+03,-1.26795425e+03,-1.26757922e+03,-1.26720420e+03,-1.26682918e+03,-1.26645415e+03,-1.26607913e+03,-1.26570411e+03,-1.26532908e+03,-1.26495406e+03,-1.26457904e+03,-1.26420401e+03,-1.26382899e+03,-1.26345397e+03,-1.26307894e+03,-1.26270392e+03,-1.26232890e+03,-1.26195387e+03,-1.26157885e+03,-1.26120383e+03,-1.26082880e+03,-1.26045378e+03,-1.26007875e+03,-1.25970373e+03,-1.25932871e+03,-1.25895368e+03,-1.25857866e+03,-1.25820364e+03,-1.25782861e+03,-1.25745359e+03,-1.25707857e+03,-1.25670354e+03,-1.25632852e+03,-1.25595350e+03,-1.25557847e+03,-1.25520345e+03,-1.25482843e+03,-1.25445340e+03,-1.25407838e+03,-1.25370336e+03,-1.25332833e+03,-1.25295331e+03,-1.25257829e+03,-1.25220326e+03,-1.25182824e+03,-1.25145322e+03,-1.25107819e+03,-1.25070317e+03,-1.25032815e+03,-1.24995312e+03,-1.24957810e+03,-1.24920308e+03,-1.24882805e+03,-1.24845303e+03,-1.24807800e+03,-1.24770298e+03,-1.24732796e+03,-1.24695293e+03,-1.24657791e+03,-1.24620289e+03,-1.24582786e+03,-1.24545284e+03,-1.24507782e+03,-1.24470279e+03,-1.24432777e+03,-1.24395275e+03,-1.24357772e+03,-1.24320270e+03,-1.24282768e+03,-1.24245265e+03,-1.24207763e+03,-1.24170261e+03,-1.24132758e+03,-1.24095256e+03,-1.24057754e+03,-1.24020251e+03,-1.23982749e+03,-1.23945247e+03,-1.23907744e+03,-1.23870242e+03,-1.23832740e+03,-1.23795237e+03,-1.23757735e+03,-1.23720233e+03,-1.23682730e+03,-1.23645228e+03,-1.23607725e+03,-1.23570223e+03,-1.23532721e+03,-1.23495218e+03,-1.23457716e+03,-1.23420214e+03,-1.23382711e+03,-1.23345209e+03,-1.23307707e+03,-1.23270204e+03,-1.23232702e+03,-1.23195200e+03,-1.23157697e+03,-1.23120195e+03,-1.23082693e+03,-1.23045190e+03,-1.23007688e+03,-1.22970186e+03,-1.22932683e+03,-1.22895181e+03,-1.22857679e+03,-1.22820176e+03,-1.22782674e+03,-1.22745172e+03,-1.22707669e+03,-1.22670167e+03,-1.22632665e+03,-1.22595162e+03,-1.22557660e+03,-1.22520158e+03,-1.22482655e+03,-1.22445153e+03,-1.22407650e+03,-1.22370148e+03,-1.22332646e+03,-1.22295143e+03,-1.22257641e+03,-1.22220139e+03,-1.22182636e+03,-1.22145134e+03,-1.22107632e+03,-1.22070129e+03,-1.22032627e+03,-1.21995125e+03,-1.21957622e+03,-1.21920120e+03,-1.21882618e+03,-1.21845115e+03,-1.21807613e+03,-1.21770111e+03,-1.21732608e+03,-1.21695106e+03,-1.21657604e+03,-1.21620101e+03,-1.21582599e+03,-1.21545097e+03,-1.21507594e+03,-1.21470092e+03,-1.21432590e+03,-1.21395087e+03,-1.21357585e+03,-1.21320083e+03,-1.21282580e+03,-1.21245078e+03,-1.21207575e+03,-1.21170073e+03,-1.21132571e+03,-1.21095068e+03,-1.21057566e+03,-1.21020064e+03,-1.20982561e+03,-1.20945059e+03,-1.20907557e+03,-1.20870054e+03,-1.20832552e+03,-1.20795050e+03,-1.20757547e+03,-1.20720045e+03,-1.20682543e+03,-1.20645040e+03,-1.20607538e+03,-1.20570036e+03,-1.20532533e+03,-1.20495031e+03,-1.20457529e+03,-1.20420026e+03,-1.20382524e+03,-1.20345022e+03,-1.20307519e+03,-1.20270017e+03,-1.20232515e+03,-1.20195012e+03,-1.20157510e+03,-1.20120008e+03,-1.20082505e+03,-1.20045003e+03,-1.20007500e+03,-1.19969998e+03,-1.19932496e+03,-1.19894993e+03,-1.19857491e+03,-1.19819989e+03,-1.19782486e+03,-1.19744984e+03,-1.19707482e+03,-1.19669979e+03,-1.19632477e+03,-1.19594975e+03,-1.19557472e+03,-1.19519970e+03,-1.19482468e+03,-1.19444965e+03,-1.19407463e+03,-1.19369961e+03,-1.19332458e+03,-1.19294956e+03,-1.19257454e+03,-1.19219951e+03,-1.19182449e+03,-1.19144947e+03,-1.19107444e+03,-1.19069942e+03,-1.19032440e+03,-1.18994937e+03,-1.18957435e+03,-1.18919932e+03,-1.18882430e+03,-1.18844928e+03,-1.18807425e+03,-1.18769923e+03,-1.18732421e+03,-1.18694918e+03,-1.18657416e+03,-1.18619914e+03,-1.18582411e+03,-1.18544909e+03,-1.18507407e+03,-1.18469904e+03,-1.18432402e+03,-1.18394900e+03,-1.18357397e+03,-1.18319895e+03,-1.18282393e+03,-1.18244890e+03,-1.18207388e+03,-1.18169886e+03,-1.18132383e+03,-1.18094881e+03,-1.18057379e+03,-1.18019876e+03,-1.17982374e+03,-1.17944872e+03,-1.17907369e+03,-1.17869867e+03,-1.17832365e+03,-1.17794862e+03,-1.17757360e+03,-1.17719857e+03,-1.17682355e+03,-1.17644853e+03,-1.17607350e+03,-1.17569848e+03,-1.17532346e+03,-1.17494843e+03,-1.17457341e+03,-1.17419839e+03,-1.17382336e+03,-1.17344834e+03,-1.17307332e+03,-1.17269829e+03,-1.17232327e+03,-1.17194825e+03,-1.17157322e+03,-1.17119820e+03,-1.17082318e+03,-1.17044815e+03,-1.17007313e+03,-1.16969811e+03,-1.16932308e+03,-1.16894806e+03,-1.16857304e+03,-1.16819801e+03,-1.16782299e+03,-1.16744797e+03,-1.16707294e+03,-1.16669792e+03,-1.16632290e+03,-1.16594787e+03,-1.16557285e+03,-1.16519782e+03,-1.16482280e+03,-1.16444778e+03,-1.16407275e+03,-1.16369773e+03,-1.16332271e+03,-1.16294768e+03,-1.16257266e+03,-1.16219764e+03,-1.16182261e+03,-1.16144759e+03,-1.16107257e+03,-1.16069754e+03,-1.16032252e+03,-1.15994750e+03,-1.15957247e+03,-1.15919745e+03,-1.15882243e+03,-1.15844740e+03,-1.15807238e+03,-1.15769736e+03,-1.15732233e+03,-1.15694731e+03,-1.15657229e+03,-1.15619726e+03,-1.15582224e+03,-1.15544722e+03,-1.15507219e+03,-1.15469717e+03,-1.15432215e+03,-1.15394712e+03,-1.15357210e+03,-1.15319707e+03,-1.15282205e+03,-1.15244703e+03,-1.15207200e+03,-1.15169698e+03,-1.15132196e+03,-1.15094693e+03,-1.15057191e+03,-1.15019689e+03,-1.14982186e+03,-1.14944684e+03,-1.14907182e+03,-1.14869679e+03,-1.14832177e+03,-1.14794675e+03,-1.14757172e+03,-1.14719670e+03,-1.14682168e+03,-1.14644665e+03,-1.14607163e+03,-1.14569661e+03,-1.14532158e+03,-1.14494656e+03,-1.14457154e+03,-1.14419651e+03,-1.14382149e+03,-1.14344647e+03,-1.14307144e+03,-1.14269642e+03,-1.14232140e+03,-1.14194637e+03,-1.14157135e+03,-1.14119632e+03,-1.14082130e+03,-1.14044628e+03,-1.14007125e+03,-1.13969623e+03,-1.13932121e+03,-1.13894618e+03,-1.13857116e+03,-1.13819614e+03,-1.13782111e+03,-1.13744609e+03,-1.13707107e+03,-1.13669604e+03,-1.13632102e+03,-1.13594600e+03,-1.13557097e+03,-1.13519595e+03,-1.13482093e+03,-1.13444590e+03,-1.13407088e+03,-1.13369586e+03,-1.13332083e+03,-1.13294581e+03,-1.13257079e+03,-1.13219576e+03,-1.13182074e+03,-1.13144572e+03,-1.13107069e+03,-1.13069567e+03,-1.13032065e+03,-1.12994562e+03,-1.12957060e+03,-1.12919557e+03,-1.12882055e+03,-1.12844553e+03,-1.12807050e+03,-1.12769548e+03,-1.12732046e+03,-1.12694543e+03,-1.12657041e+03,-1.12619539e+03,-1.12582036e+03,-1.12544534e+03,-1.12507032e+03,-1.12469529e+03,-1.12432027e+03,-1.12394525e+03,-1.12357022e+03,-1.12319520e+03,-1.12282018e+03,-1.12244515e+03,-1.12207013e+03,-1.12169511e+03,-1.12132008e+03,-1.12094506e+03,-1.12057004e+03,-1.12019501e+03,-1.11981999e+03,-1.11944497e+03,-1.11906994e+03,-1.11869492e+03,-1.11831989e+03,-1.11794487e+03,-1.11756985e+03,-1.11719482e+03,-1.11681980e+03,-1.11644478e+03,-1.11606975e+03,-1.11569473e+03,-1.11531971e+03,-1.11494468e+03,-1.11456966e+03,-1.11419464e+03,-1.11381961e+03,-1.11344459e+03,-1.11306957e+03,-1.11269454e+03,-1.11231952e+03,-1.11194450e+03,-1.11156947e+03,-1.11119445e+03,-1.11081943e+03,-1.11044440e+03,-1.11006938e+03,-1.10969436e+03,-1.10931933e+03,-1.10894431e+03,-1.10856929e+03,-1.10819426e+03,-1.10781924e+03,-1.10744422e+03,-1.10706919e+03,-1.10669417e+03,-1.10631914e+03,-1.10594412e+03,-1.10556910e+03,-1.10519407e+03,-1.10481905e+03,-1.10444403e+03,-1.10406900e+03,-1.10369398e+03,-1.10331896e+03,-1.10294393e+03,-1.10256891e+03,-1.10219389e+03,-1.10181886e+03,-1.10144384e+03,-1.10106882e+03,-1.10069379e+03,-1.10031877e+03,-1.09994375e+03,-1.09956872e+03,-1.09919370e+03,-1.09881868e+03,-1.09844365e+03,-1.09806863e+03,-1.09769361e+03,-1.09731858e+03,-1.09694356e+03,-1.09656854e+03,-1.09619351e+03,-1.09581849e+03,-1.09544347e+03,-1.09506844e+03,-1.09469342e+03,-1.09431839e+03,-1.09394337e+03,-1.09356835e+03,-1.09319332e+03,-1.09281830e+03,-1.09244328e+03,-1.09206825e+03,-1.09169323e+03,-1.09131821e+03,-1.09094318e+03,-1.09056816e+03,-1.09019314e+03,-1.08981811e+03,-1.08944309e+03,-1.08906807e+03,-1.08869304e+03,-1.08831802e+03,-1.08794300e+03,-1.08756797e+03,-1.08719295e+03,-1.08681793e+03,-1.08644290e+03,-1.08606788e+03,-1.08569286e+03,-1.08531783e+03,-1.08494281e+03,-1.08456779e+03,-1.08419276e+03,-1.08381774e+03,-1.08344272e+03,-1.08306769e+03,-1.08269267e+03,-1.08231764e+03,-1.08194262e+03,-1.08156760e+03,-1.08119257e+03,-1.08081755e+03,-1.08044253e+03,-1.08006750e+03,-1.07969248e+03,-1.07931746e+03,-1.07894243e+03,-1.07856741e+03,-1.07819239e+03,-1.07781736e+03,-1.07744234e+03,-1.07706732e+03,-1.07669229e+03,-1.07631727e+03,-1.07594225e+03,-1.07556722e+03,-1.07519220e+03,-1.07481718e+03,-1.07444215e+03,-1.07406713e+03,-1.07369211e+03,-1.07331708e+03,-1.07294206e+03,-1.07256704e+03,-1.07219201e+03,-1.07181699e+03,-1.07144197e+03,-1.07106694e+03,-1.07069192e+03,-1.07031689e+03,-1.06994187e+03,-1.06956685e+03,-1.06919182e+03,-1.06881680e+03,-1.06844178e+03,-1.06806675e+03,-1.06769173e+03,-1.06731671e+03,-1.06694168e+03,-1.06656666e+03,-1.06619164e+03,-1.06581661e+03,-1.06544159e+03,-1.06506657e+03,-1.06469154e+03,-1.06431652e+03,-1.06394150e+03,-1.06356647e+03,-1.06319145e+03,-1.06281643e+03,-1.06244140e+03,-1.06206638e+03,-1.06169136e+03,-1.06131633e+03,-1.06094131e+03,-1.06056629e+03,-1.06019126e+03,-1.05981624e+03,-1.05944122e+03,-1.05906619e+03,-1.05869117e+03,-1.05831614e+03,-1.05794112e+03,-1.05756610e+03,-1.05719107e+03,-1.05681605e+03,-1.05644103e+03,-1.05606600e+03,-1.05569098e+03,-1.05531596e+03,-1.05494093e+03,-1.05456591e+03,-1.05419089e+03,-1.05381586e+03,-1.05344084e+03,-1.05306582e+03,-1.05269079e+03,-1.05231577e+03,-1.05194075e+03,-1.05156572e+03,-1.05119070e+03,-1.05081568e+03,-1.05044065e+03,-1.05006563e+03,-1.04969061e+03,-1.04931558e+03,-1.04894056e+03,-1.04856554e+03,-1.04819051e+03,-1.04781549e+03,-1.04744047e+03,-1.04706544e+03,-1.04669042e+03,-1.04631539e+03,-1.04594037e+03,-1.04556535e+03,-1.04519032e+03,-1.04481530e+03,-1.04444028e+03,-1.04406525e+03,-1.04369023e+03,-1.04331521e+03,-1.04294018e+03,-1.04256516e+03,-1.04219014e+03,-1.04181511e+03,-1.04144009e+03,-1.04106507e+03,-1.04069004e+03,-1.04031502e+03,-1.03994000e+03,-1.03956497e+03,-1.03918995e+03,-1.03881493e+03,-1.03843990e+03,-1.03806488e+03,-1.03768986e+03,-1.03731483e+03,-1.03693981e+03,-1.03656479e+03,-1.03618976e+03,-1.03581474e+03,-1.03543971e+03,-1.03506469e+03,-1.03468967e+03,-1.03431464e+03,-1.03393962e+03,-1.03356460e+03,-1.03318957e+03,-1.03281455e+03,-1.03243953e+03,-1.03206450e+03,-1.03168948e+03,-1.03131446e+03,-1.03093943e+03,-1.03056441e+03,-1.03018939e+03,-1.02981436e+03,-1.02943934e+03,-1.02906432e+03,-1.02868929e+03,-1.02831427e+03,-1.02793925e+03,-1.02756422e+03,-1.02718920e+03,-1.02681418e+03,-1.02643915e+03,-1.02606413e+03,-1.02568911e+03,-1.02531408e+03,-1.02493906e+03,-1.02456404e+03,-1.02418901e+03,-1.02381399e+03,-1.02343896e+03,-1.02306394e+03,-1.02268892e+03,-1.02231389e+03,-1.02193887e+03,-1.02156385e+03,-1.02118882e+03,-1.02081380e+03,-1.02043878e+03,-1.02006375e+03,-1.01968873e+03,-1.01931371e+03,-1.01893868e+03,-1.01856366e+03,-1.01818864e+03,-1.01781361e+03,-1.01743859e+03,-1.01706357e+03,-1.01668854e+03,-1.01631352e+03,-1.01593850e+03,-1.01556347e+03,-1.01518845e+03,-1.01481343e+03,-1.01443840e+03,-1.01406338e+03,-1.01368836e+03,-1.01331333e+03,-1.01293831e+03,-1.01256329e+03,-1.01218826e+03,-1.01181324e+03,-1.01143821e+03,-1.01106319e+03,-1.01068817e+03,-1.01031314e+03,-1.00993812e+03,-1.00956310e+03,-1.00918807e+03,-1.00881305e+03,-1.00843803e+03,-1.00806300e+03,-1.00768798e+03,-1.00731296e+03,-1.00693793e+03,-1.00656291e+03,-1.00618789e+03,-1.00581286e+03,-1.00543784e+03,-1.00506282e+03,-1.00468779e+03,-1.00431277e+03,-1.00393775e+03,-1.00356272e+03,-1.00318770e+03,-1.00281268e+03,-1.00243765e+03,-1.00206263e+03,-1.00168761e+03,-1.00131258e+03,-1.00093756e+03,-1.00056254e+03,-1.00018751e+03,-9.99812488e+02,-9.99437465e+02,-9.99062441e+02,-9.98687418e+02,-9.98312395e+02,-9.97937371e+02,-9.97562348e+02,-9.97187324e+02,-9.96812301e+02,-9.96437277e+02,-9.96062254e+02,-9.95687230e+02,-9.95312207e+02,-9.94937184e+02,-9.94562160e+02,-9.94187137e+02,-9.93812113e+02,-9.93437090e+02,-9.93062066e+02,-9.92687043e+02,-9.92312020e+02,-9.91936996e+02,-9.91561973e+02,-9.91186949e+02,-9.90811926e+02,-9.90436902e+02,-9.90061879e+02,-9.89686855e+02,-9.89311832e+02,-9.88936809e+02,-9.88561785e+02,-9.88186762e+02,-9.87811738e+02,-9.87436715e+02,-9.87061691e+02,-9.86686668e+02,-9.86311644e+02,-9.85936621e+02,-9.85561598e+02,-9.85186574e+02,-9.84811551e+02,-9.84436527e+02,-9.84061504e+02,-9.83686480e+02,-9.83311457e+02,-9.82936434e+02,-9.82561410e+02,-9.82186387e+02,-9.81811363e+02,-9.81436340e+02,-9.81061316e+02,-9.80686293e+02,-9.80311269e+02,-9.79936246e+02,-9.79561223e+02,-9.79186199e+02,-9.78811176e+02,-9.78436152e+02,-9.78061129e+02,-9.77686105e+02,-9.77311082e+02,-9.76936059e+02,-9.76561035e+02,-9.76186012e+02,-9.75810988e+02,-9.75435965e+02,-9.75060941e+02,-9.74685918e+02,-9.74310894e+02,-9.73935871e+02,-9.73560848e+02,-9.73185824e+02,-9.72810801e+02,-9.72435777e+02,-9.72060754e+02,-9.71685730e+02,-9.71310707e+02,-9.70935683e+02,-9.70560660e+02,-9.70185637e+02,-9.69810613e+02,-9.69435590e+02,-9.69060566e+02,-9.68685543e+02,-9.68310519e+02,-9.67935496e+02,-9.67560473e+02,-9.67185449e+02,-9.66810426e+02,-9.66435402e+02,-9.66060379e+02,-9.65685355e+02,-9.65310332e+02,-9.64935308e+02,-9.64560285e+02,-9.64185262e+02,-9.63810238e+02,-9.63435215e+02,-9.63060191e+02,-9.62685168e+02,-9.62310144e+02,-9.61935121e+02,-9.61560098e+02,-9.61185074e+02,-9.60810051e+02,-9.60435027e+02,-9.60060004e+02,-9.59684980e+02,-9.59309957e+02,-9.58934933e+02,-9.58559910e+02,-9.58184887e+02,-9.57809863e+02,-9.57434840e+02,-9.57059816e+02,-9.56684793e+02,-9.56309769e+02,-9.55934746e+02,-9.55559722e+02,-9.55184699e+02,-9.54809676e+02,-9.54434652e+02,-9.54059629e+02,-9.53684605e+02,-9.53309582e+02,-9.52934558e+02,-9.52559535e+02,-9.52184512e+02,-9.51809488e+02,-9.51434465e+02,-9.51059441e+02,-9.50684418e+02,-9.50309394e+02,-9.49934371e+02,-9.49559347e+02,-9.49184324e+02,-9.48809301e+02,-9.48434277e+02,-9.48059254e+02,-9.47684230e+02,-9.47309207e+02,-9.46934183e+02,-9.46559160e+02,-9.46184137e+02,-9.45809113e+02,-9.45434090e+02,-9.45059066e+02,-9.44684043e+02,-9.44309019e+02,-9.43933996e+02,-9.43558972e+02,-9.43183949e+02,-9.42808926e+02,-9.42433902e+02,-9.42058879e+02,-9.41683855e+02,-9.41308832e+02,-9.40933808e+02,-9.40558785e+02,-9.40183761e+02,-9.39808738e+02,-9.39433715e+02,-9.39058691e+02,-9.38683668e+02,-9.38308644e+02,-9.37933621e+02,-9.37558597e+02,-9.37183574e+02,-9.36808551e+02,-9.36433527e+02,-9.36058504e+02,-9.35683480e+02,-9.35308457e+02,-9.34933433e+02,-9.34558410e+02,-9.34183386e+02,-9.33808363e+02,-9.33433340e+02,-9.33058316e+02,-9.32683293e+02,-9.32308269e+02,-9.31933246e+02,-9.31558222e+02,-9.31183199e+02,-9.30808176e+02,-9.30433152e+02,-9.30058129e+02,-9.29683105e+02,-9.29308082e+02,-9.28933058e+02,-9.28558035e+02,-9.28183011e+02,-9.27807988e+02,-9.27432965e+02,-9.27057941e+02,-9.26682918e+02,-9.26307894e+02,-9.25932871e+02,-9.25557847e+02,-9.25182824e+02,-9.24807800e+02,-9.24432777e+02,-9.24057754e+02,-9.23682730e+02,-9.23307707e+02,-9.22932683e+02,-9.22557660e+02,-9.22182636e+02,-9.21807613e+02,-9.21432590e+02,-9.21057566e+02,-9.20682543e+02,-9.20307519e+02,-9.19932496e+02,-9.19557472e+02,-9.19182449e+02,-9.18807425e+02,-9.18432402e+02,-9.18057379e+02,-9.17682355e+02,-9.17307332e+02,-9.16932308e+02,-9.16557285e+02,-9.16182261e+02,-9.15807238e+02,-9.15432215e+02,-9.15057191e+02,-9.14682168e+02,-9.14307144e+02,-9.13932121e+02,-9.13557097e+02,-9.13182074e+02,-9.12807050e+02,-9.12432027e+02,-9.12057004e+02,-9.11681980e+02,-9.11306957e+02,-9.10931933e+02,-9.10556910e+02,-9.10181886e+02,-9.09806863e+02,-9.09431839e+02,-9.09056816e+02,-9.08681793e+02,-9.08306769e+02,-9.07931746e+02,-9.07556722e+02,-9.07181699e+02,-9.06806675e+02,-9.06431652e+02,-9.06056629e+02,-9.05681605e+02,-9.05306582e+02,-9.04931558e+02,-9.04556535e+02,-9.04181511e+02,-9.03806488e+02,-9.03431464e+02,-9.03056441e+02,-9.02681418e+02,-9.02306394e+02,-9.01931371e+02,-9.01556347e+02,-9.01181324e+02,-9.00806300e+02,-9.00431277e+02,-9.00056254e+02,-8.99681230e+02,-8.99306207e+02,-8.98931183e+02,-8.98556160e+02,-8.98181136e+02,-8.97806113e+02,-8.97431089e+02,-8.97056066e+02,-8.96681043e+02,-8.96306019e+02,-8.95930996e+02,-8.95555972e+02,-8.95180949e+02,-8.94805925e+02,-8.94430902e+02,-8.94055878e+02,-8.93680855e+02,-8.93305832e+02,-8.92930808e+02,-8.92555785e+02,-8.92180761e+02,-8.91805738e+02,-8.91430714e+02,-8.91055691e+02,-8.90680668e+02,-8.90305644e+02,-8.89930621e+02,-8.89555597e+02,-8.89180574e+02,-8.88805550e+02,-8.88430527e+02,-8.88055503e+02,-8.87680480e+02,-8.87305457e+02,-8.86930433e+02,-8.86555410e+02,-8.86180386e+02,-8.85805363e+02,-8.85430339e+02,-8.85055316e+02,-8.84680293e+02,-8.84305269e+02,-8.83930246e+02,-8.83555222e+02,-8.83180199e+02,-8.82805175e+02,-8.82430152e+02,-8.82055128e+02,-8.81680105e+02,-8.81305082e+02,-8.80930058e+02,-8.80555035e+02,-8.80180011e+02,-8.79804988e+02,-8.79429964e+02,-8.79054941e+02,-8.78679917e+02,-8.78304894e+02,-8.77929871e+02,-8.77554847e+02,-8.77179824e+02,-8.76804800e+02,-8.76429777e+02,-8.76054753e+02,-8.75679730e+02,-8.75304707e+02,-8.74929683e+02,-8.74554660e+02,-8.74179636e+02,-8.73804613e+02,-8.73429589e+02,-8.73054566e+02,-8.72679542e+02,-8.72304519e+02,-8.71929496e+02,-8.71554472e+02,-8.71179449e+02,-8.70804425e+02,-8.70429402e+02,-8.70054378e+02,-8.69679355e+02,-8.69304332e+02,-8.68929308e+02,-8.68554285e+02,-8.68179261e+02,-8.67804238e+02,-8.67429214e+02,-8.67054191e+02,-8.66679167e+02,-8.66304144e+02,-8.65929121e+02,-8.65554097e+02,-8.65179074e+02,-8.64804050e+02,-8.64429027e+02,-8.64054003e+02,-8.63678980e+02,-8.63303956e+02,-8.62928933e+02,-8.62553910e+02,-8.62178886e+02,-8.61803863e+02,-8.61428839e+02,-8.61053816e+02,-8.60678792e+02,-8.60303769e+02,-8.59928746e+02,-8.59553722e+02,-8.59178699e+02,-8.58803675e+02,-8.58428652e+02,-8.58053628e+02,-8.57678605e+02,-8.57303581e+02,-8.56928558e+02,-8.56553535e+02,-8.56178511e+02,-8.55803488e+02,-8.55428464e+02,-8.55053441e+02,-8.54678417e+02,-8.54303394e+02,-8.53928371e+02,-8.53553347e+02,-8.53178324e+02,-8.52803300e+02,-8.52428277e+02,-8.52053253e+02,-8.51678230e+02,-8.51303206e+02,-8.50928183e+02,-8.50553160e+02,-8.50178136e+02,-8.49803113e+02,-8.49428089e+02,-8.49053066e+02,-8.48678042e+02,-8.48303019e+02,-8.47927995e+02,-8.47552972e+02,-8.47177949e+02,-8.46802925e+02,-8.46427902e+02,-8.46052878e+02,-8.45677855e+02,-8.45302831e+02,-8.44927808e+02,-8.44552785e+02,-8.44177761e+02,-8.43802738e+02,-8.43427714e+02,-8.43052691e+02,-8.42677667e+02,-8.42302644e+02,-8.41927620e+02,-8.41552597e+02,-8.41177574e+02,-8.40802550e+02,-8.40427527e+02,-8.40052503e+02,-8.39677480e+02,-8.39302456e+02,-8.38927433e+02,-8.38552410e+02,-8.38177386e+02,-8.37802363e+02,-8.37427339e+02,-8.37052316e+02,-8.36677292e+02,-8.36302269e+02,-8.35927245e+02,-8.35552222e+02,-8.35177199e+02,-8.34802175e+02,-8.34427152e+02,-8.34052128e+02,-8.33677105e+02,-8.33302081e+02,-8.32927058e+02,-8.32552035e+02,-8.32177011e+02,-8.31801988e+02,-8.31426964e+02,-8.31051941e+02,-8.30676917e+02,-8.30301894e+02,-8.29926870e+02,-8.29551847e+02,-8.29176824e+02,-8.28801800e+02,-8.28426777e+02,-8.28051753e+02,-8.27676730e+02,-8.27301706e+02,-8.26926683e+02,-8.26551659e+02,-8.26176636e+02,-8.25801613e+02,-8.25426589e+02,-8.25051566e+02,-8.24676542e+02,-8.24301519e+02,-8.23926495e+02,-8.23551472e+02,-8.23176449e+02,-8.22801425e+02,-8.22426402e+02,-8.22051378e+02,-8.21676355e+02,-8.21301331e+02,-8.20926308e+02,-8.20551284e+02,-8.20176261e+02,-8.19801238e+02,-8.19426214e+02,-8.19051191e+02,-8.18676167e+02,-8.18301144e+02,-8.17926120e+02,-8.17551097e+02,-8.17176074e+02,-8.16801050e+02,-8.16426027e+02,-8.16051003e+02,-8.15675980e+02,-8.15300956e+02,-8.14925933e+02,-8.14550909e+02,-8.14175886e+02,-8.13800863e+02,-8.13425839e+02,-8.13050816e+02,-8.12675792e+02,-8.12300769e+02,-8.11925745e+02,-8.11550722e+02,-8.11175698e+02,-8.10800675e+02,-8.10425652e+02,-8.10050628e+02,-8.09675605e+02,-8.09300581e+02,-8.08925558e+02,-8.08550534e+02,-8.08175511e+02,-8.07800488e+02,-8.07425464e+02,-8.07050441e+02,-8.06675417e+02,-8.06300394e+02,-8.05925370e+02,-8.05550347e+02,-8.05175323e+02,-8.04800300e+02,-8.04425277e+02,-8.04050253e+02,-8.03675230e+02,-8.03300206e+02,-8.02925183e+02,-8.02550159e+02,-8.02175136e+02,-8.01800113e+02,-8.01425089e+02,-8.01050066e+02,-8.00675042e+02,-8.00300019e+02,-7.99924995e+02,-7.99549972e+02,-7.99174948e+02,-7.98799925e+02,-7.98424902e+02,-7.98049878e+02,-7.97674855e+02,-7.97299831e+02,-7.96924808e+02,-7.96549784e+02,-7.96174761e+02,-7.95799737e+02,-7.95424714e+02,-7.95049691e+02,-7.94674667e+02,-7.94299644e+02,-7.93924620e+02,-7.93549597e+02,-7.93174573e+02,-7.92799550e+02,-7.92424527e+02,-7.92049503e+02,-7.91674480e+02,-7.91299456e+02,-7.90924433e+02,-7.90549409e+02,-7.90174386e+02,-7.89799362e+02,-7.89424339e+02,-7.89049316e+02,-7.88674292e+02,-7.88299269e+02,-7.87924245e+02,-7.87549222e+02,-7.87174198e+02,-7.86799175e+02,-7.86424152e+02,-7.86049128e+02,-7.85674105e+02,-7.85299081e+02,-7.84924058e+02,-7.84549034e+02,-7.84174011e+02,-7.83798987e+02,-7.83423964e+02,-7.83048941e+02,-7.82673917e+02,-7.82298894e+02,-7.81923870e+02,-7.81548847e+02,-7.81173823e+02,-7.80798800e+02,-7.80423776e+02,-7.80048753e+02,-7.79673730e+02,-7.79298706e+02,-7.78923683e+02,-7.78548659e+02,-7.78173636e+02,-7.77798612e+02,-7.77423589e+02,-7.77048566e+02,-7.76673542e+02,-7.76298519e+02,-7.75923495e+02,-7.75548472e+02,-7.75173448e+02,-7.74798425e+02,-7.74423401e+02,-7.74048378e+02,-7.73673355e+02,-7.73298331e+02,-7.72923308e+02,-7.72548284e+02,-7.72173261e+02,-7.71798237e+02,-7.71423214e+02,-7.71048191e+02,-7.70673167e+02,-7.70298144e+02,-7.69923120e+02,-7.69548097e+02,-7.69173073e+02,-7.68798050e+02,-7.68423026e+02,-7.68048003e+02,-7.67672980e+02,-7.67297956e+02,-7.66922933e+02,-7.66547909e+02,-7.66172886e+02,-7.65797862e+02,-7.65422839e+02,-7.65047815e+02,-7.64672792e+02,-7.64297769e+02,-7.63922745e+02,-7.63547722e+02,-7.63172698e+02,-7.62797675e+02,-7.62422651e+02,-7.62047628e+02,-7.61672605e+02,-7.61297581e+02,-7.60922558e+02,-7.60547534e+02,-7.60172511e+02,-7.59797487e+02,-7.59422464e+02,-7.59047440e+02,-7.58672417e+02,-7.58297394e+02,-7.57922370e+02,-7.57547347e+02,-7.57172323e+02,-7.56797300e+02,-7.56422276e+02,-7.56047253e+02,-7.55672230e+02,-7.55297206e+02,-7.54922183e+02,-7.54547159e+02,-7.54172136e+02,-7.53797112e+02,-7.53422089e+02,-7.53047065e+02,-7.52672042e+02,-7.52297019e+02,-7.51921995e+02,-7.51546972e+02,-7.51171948e+02,-7.50796925e+02,-7.50421901e+02,-7.50046878e+02,-7.49671854e+02,-7.49296831e+02,-7.48921808e+02,-7.48546784e+02,-7.48171761e+02,-7.47796737e+02,-7.47421714e+02,-7.47046690e+02,-7.46671667e+02,-7.46296644e+02,-7.45921620e+02,-7.45546597e+02,-7.45171573e+02,-7.44796550e+02,-7.44421526e+02,-7.44046503e+02,-7.43671479e+02,-7.43296456e+02,-7.42921433e+02,-7.42546409e+02,-7.42171386e+02,-7.41796362e+02,-7.41421339e+02,-7.41046315e+02,-7.40671292e+02,-7.40296269e+02,-7.39921245e+02,-7.39546222e+02,-7.39171198e+02,-7.38796175e+02,-7.38421151e+02,-7.38046128e+02,-7.37671104e+02,-7.37296081e+02,-7.36921058e+02,-7.36546034e+02,-7.36171011e+02,-7.35795987e+02,-7.35420964e+02,-7.35045940e+02,-7.34670917e+02,-7.34295893e+02,-7.33920870e+02,-7.33545847e+02,-7.33170823e+02,-7.32795800e+02,-7.32420776e+02,-7.32045753e+02,-7.31670729e+02,-7.31295706e+02,-7.30920683e+02,-7.30545659e+02,-7.30170636e+02,-7.29795612e+02,-7.29420589e+02,-7.29045565e+02,-7.28670542e+02,-7.28295518e+02,-7.27920495e+02,-7.27545472e+02,-7.27170448e+02,-7.26795425e+02,-7.26420401e+02,-7.26045378e+02,-7.25670354e+02,-7.25295331e+02,-7.24920308e+02,-7.24545284e+02,-7.24170261e+02,-7.23795237e+02,-7.23420214e+02,-7.23045190e+02,-7.22670167e+02,-7.22295143e+02,-7.21920120e+02,-7.21545097e+02,-7.21170073e+02,-7.20795050e+02,-7.20420026e+02,-7.20045003e+02,-7.19669979e+02,-7.19294956e+02,-7.18919932e+02,-7.18544909e+02,-7.18169886e+02,-7.17794862e+02,-7.17419839e+02,-7.17044815e+02,-7.16669792e+02,-7.16294768e+02,-7.15919745e+02,-7.15544722e+02,-7.15169698e+02,-7.14794675e+02,-7.14419651e+02,-7.14044628e+02,-7.13669604e+02,-7.13294581e+02,-7.12919557e+02,-7.12544534e+02,-7.12169511e+02,-7.11794487e+02,-7.11419464e+02,-7.11044440e+02,-7.10669417e+02,-7.10294393e+02,-7.09919370e+02,-7.09544347e+02,-7.09169323e+02,-7.08794300e+02,-7.08419276e+02,-7.08044253e+02,-7.07669229e+02,-7.07294206e+02,-7.06919182e+02,-7.06544159e+02,-7.06169136e+02,-7.05794112e+02,-7.05419089e+02,-7.05044065e+02,-7.04669042e+02,-7.04294018e+02,-7.03918995e+02,-7.03543971e+02,-7.03168948e+02,-7.02793925e+02,-7.02418901e+02,-7.02043878e+02,-7.01668854e+02,-7.01293831e+02,-7.00918807e+02,-7.00543784e+02,-7.00168761e+02,-6.99793737e+02,-6.99418714e+02,-6.99043690e+02,-6.98668667e+02,-6.98293643e+02,-6.97918620e+02,-6.97543596e+02,-6.97168573e+02,-6.96793550e+02,-6.96418526e+02,-6.96043503e+02,-6.95668479e+02,-6.95293456e+02,-6.94918432e+02,-6.94543409e+02,-6.94168386e+02,-6.93793362e+02,-6.93418339e+02,-6.93043315e+02,-6.92668292e+02,-6.92293268e+02,-6.91918245e+02,-6.91543221e+02,-6.91168198e+02,-6.90793175e+02,-6.90418151e+02,-6.90043128e+02,-6.89668104e+02,-6.89293081e+02,-6.88918057e+02,-6.88543034e+02,-6.88168011e+02,-6.87792987e+02,-6.87417964e+02,-6.87042940e+02,-6.86667917e+02,-6.86292893e+02,-6.85917870e+02,-6.85542846e+02,-6.85167823e+02,-6.84792800e+02,-6.84417776e+02,-6.84042753e+02,-6.83667729e+02,-6.83292706e+02,-6.82917682e+02,-6.82542659e+02,-6.82167635e+02,-6.81792612e+02,-6.81417589e+02,-6.81042565e+02,-6.80667542e+02,-6.80292518e+02,-6.79917495e+02,-6.79542471e+02,-6.79167448e+02,-6.78792425e+02,-6.78417401e+02,-6.78042378e+02,-6.77667354e+02,-6.77292331e+02,-6.76917307e+02,-6.76542284e+02,-6.76167260e+02,-6.75792237e+02,-6.75417214e+02,-6.75042190e+02,-6.74667167e+02,-6.74292143e+02,-6.73917120e+02,-6.73542096e+02,-6.73167073e+02,-6.72792050e+02,-6.72417026e+02,-6.72042003e+02,-6.71666979e+02,-6.71291956e+02,-6.70916932e+02,-6.70541909e+02,-6.70166885e+02,-6.69791862e+02,-6.69416839e+02,-6.69041815e+02,-6.68666792e+02,-6.68291768e+02,-6.67916745e+02,-6.67541721e+02,-6.67166698e+02,-6.66791674e+02,-6.66416651e+02,-6.66041628e+02,-6.65666604e+02,-6.65291581e+02,-6.64916557e+02,-6.64541534e+02,-6.64166510e+02,-6.63791487e+02,-6.63416464e+02,-6.63041440e+02,-6.62666417e+02,-6.62291393e+02,-6.61916370e+02,-6.61541346e+02,-6.61166323e+02,-6.60791299e+02,-6.60416276e+02,-6.60041253e+02,-6.59666229e+02,-6.59291206e+02,-6.58916182e+02,-6.58541159e+02,-6.58166135e+02,-6.57791112e+02,-6.57416089e+02,-6.57041065e+02,-6.56666042e+02,-6.56291018e+02,-6.55915995e+02,-6.55540971e+02,-6.55165948e+02,-6.54790924e+02,-6.54415901e+02,-6.54040878e+02,-6.53665854e+02,-6.53290831e+02,-6.52915807e+02,-6.52540784e+02,-6.52165760e+02,-6.51790737e+02,-6.51415713e+02,-6.51040690e+02,-6.50665667e+02,-6.50290643e+02,-6.49915620e+02,-6.49540596e+02,-6.49165573e+02,-6.48790549e+02,-6.48415526e+02,-6.48040503e+02,-6.47665479e+02,-6.47290456e+02,-6.46915432e+02,-6.46540409e+02,-6.46165385e+02,-6.45790362e+02,-6.45415338e+02,-6.45040315e+02,-6.44665292e+02,-6.44290268e+02,-6.43915245e+02,-6.43540221e+02,-6.43165198e+02,-6.42790174e+02,-6.42415151e+02,-6.42040128e+02,-6.41665104e+02,-6.41290081e+02,-6.40915057e+02,-6.40540034e+02,-6.40165010e+02,-6.39789987e+02,-6.39414963e+02,-6.39039940e+02,-6.38664917e+02,-6.38289893e+02,-6.37914870e+02,-6.37539846e+02,-6.37164823e+02,-6.36789799e+02,-6.36414776e+02,-6.36039752e+02,-6.35664729e+02,-6.35289706e+02,-6.34914682e+02,-6.34539659e+02,-6.34164635e+02,-6.33789612e+02,-6.33414588e+02,-6.33039565e+02,-6.32664542e+02,-6.32289518e+02,-6.31914495e+02,-6.31539471e+02,-6.31164448e+02,-6.30789424e+02,-6.30414401e+02,-6.30039377e+02,-6.29664354e+02,-6.29289331e+02,-6.28914307e+02,-6.28539284e+02,-6.28164260e+02,-6.27789237e+02,-6.27414213e+02,-6.27039190e+02,-6.26664167e+02,-6.26289143e+02,-6.25914120e+02,-6.25539096e+02,-6.25164073e+02,-6.24789049e+02,-6.24414026e+02,-6.24039002e+02,-6.23663979e+02,-6.23288956e+02,-6.22913932e+02,-6.22538909e+02,-6.22163885e+02,-6.21788862e+02,-6.21413838e+02,-6.21038815e+02,-6.20663791e+02,-6.20288768e+02,-6.19913745e+02,-6.19538721e+02,-6.19163698e+02,-6.18788674e+02,-6.18413651e+02,-6.18038627e+02,-6.17663604e+02,-6.17288581e+02,-6.16913557e+02,-6.16538534e+02,-6.16163510e+02,-6.15788487e+02,-6.15413463e+02,-6.15038440e+02,-6.14663416e+02,-6.14288393e+02,-6.13913370e+02,-6.13538346e+02,-6.13163323e+02,-6.12788299e+02,-6.12413276e+02,-6.12038252e+02,-6.11663229e+02,-6.11288206e+02,-6.10913182e+02,-6.10538159e+02,-6.10163135e+02,-6.09788112e+02,-6.09413088e+02,-6.09038065e+02,-6.08663041e+02,-6.08288018e+02,-6.07912995e+02,-6.07537971e+02,-6.07162948e+02,-6.06787924e+02,-6.06412901e+02,-6.06037877e+02,-6.05662854e+02,-6.05287830e+02,-6.04912807e+02,-6.04537784e+02,-6.04162760e+02,-6.03787737e+02,-6.03412713e+02,-6.03037690e+02,-6.02662666e+02,-6.02287643e+02,-6.01912620e+02,-6.01537596e+02,-6.01162573e+02,-6.00787549e+02,-6.00412526e+02,-6.00037502e+02,-5.99662479e+02,-5.99287455e+02,-5.98912432e+02,-5.98537409e+02,-5.98162385e+02,-5.97787362e+02,-5.97412338e+02,-5.97037315e+02,-5.96662291e+02,-5.96287268e+02,-5.95912245e+02,-5.95537221e+02,-5.95162198e+02,-5.94787174e+02,-5.94412151e+02,-5.94037127e+02,-5.93662104e+02,-5.93287080e+02,-5.92912057e+02,-5.92537034e+02,-5.92162010e+02,-5.91786987e+02,-5.91411963e+02,-5.91036940e+02,-5.90661916e+02,-5.90286893e+02,-5.89911869e+02,-5.89536846e+02,-5.89161823e+02,-5.88786799e+02,-5.88411776e+02,-5.88036752e+02,-5.87661729e+02,-5.87286705e+02,-5.86911682e+02,-5.86536659e+02,-5.86161635e+02,-5.85786612e+02,-5.85411588e+02,-5.85036565e+02,-5.84661541e+02,-5.84286518e+02,-5.83911494e+02,-5.83536471e+02,-5.83161448e+02,-5.82786424e+02,-5.82411401e+02,-5.82036377e+02,-5.81661354e+02,-5.81286330e+02,-5.80911307e+02,-5.80536284e+02,-5.80161260e+02,-5.79786237e+02,-5.79411213e+02,-5.79036190e+02,-5.78661166e+02,-5.78286143e+02,-5.77911119e+02,-5.77536096e+02,-5.77161073e+02,-5.76786049e+02,-5.76411026e+02,-5.76036002e+02,-5.75660979e+02,-5.75285955e+02,-5.74910932e+02,-5.74535908e+02,-5.74160885e+02,-5.73785862e+02,-5.73410838e+02,-5.73035815e+02,-5.72660791e+02,-5.72285768e+02,-5.71910744e+02,-5.71535721e+02,-5.71160698e+02,-5.70785674e+02,-5.70410651e+02,-5.70035627e+02,-5.69660604e+02,-5.69285580e+02,-5.68910557e+02,-5.68535533e+02,-5.68160510e+02,-5.67785487e+02,-5.67410463e+02,-5.67035440e+02,-5.66660416e+02,-5.66285393e+02,-5.65910369e+02,-5.65535346e+02,-5.65160323e+02,-5.64785299e+02,-5.64410276e+02,-5.64035252e+02,-5.63660229e+02,-5.63285205e+02,-5.62910182e+02,-5.62535158e+02,-5.62160135e+02,-5.61785112e+02,-5.61410088e+02,-5.61035065e+02,-5.60660041e+02,-5.60285018e+02,-5.59909994e+02,-5.59534971e+02,-5.59159947e+02,-5.58784924e+02,-5.58409901e+02,-5.58034877e+02,-5.57659854e+02,-5.57284830e+02,-5.56909807e+02,-5.56534783e+02,-5.56159760e+02,-5.55784737e+02,-5.55409713e+02,-5.55034690e+02,-5.54659666e+02,-5.54284643e+02,-5.53909619e+02,-5.53534596e+02,-5.53159572e+02,-5.52784549e+02,-5.52409526e+02,-5.52034502e+02,-5.51659479e+02,-5.51284455e+02,-5.50909432e+02,-5.50534408e+02,-5.50159385e+02,-5.49784362e+02,-5.49409338e+02,-5.49034315e+02,-5.48659291e+02,-5.48284268e+02,-5.47909244e+02,-5.47534221e+02,-5.47159197e+02,-5.46784174e+02,-5.46409151e+02,-5.46034127e+02,-5.45659104e+02,-5.45284080e+02,-5.44909057e+02,-5.44534033e+02,-5.44159010e+02,-5.43783986e+02,-5.43408963e+02,-5.43033940e+02,-5.42658916e+02,-5.42283893e+02,-5.41908869e+02,-5.41533846e+02,-5.41158822e+02,-5.40783799e+02,-5.40408776e+02,-5.40033752e+02,-5.39658729e+02,-5.39283705e+02,-5.38908682e+02,-5.38533658e+02,-5.38158635e+02,-5.37783611e+02,-5.37408588e+02,-5.37033565e+02,-5.36658541e+02,-5.36283518e+02,-5.35908494e+02,-5.35533471e+02,-5.35158447e+02,-5.34783424e+02,-5.34408401e+02,-5.34033377e+02,-5.33658354e+02,-5.33283330e+02,-5.32908307e+02,-5.32533283e+02,-5.32158260e+02,-5.31783236e+02,-5.31408213e+02,-5.31033190e+02,-5.30658166e+02,-5.30283143e+02,-5.29908119e+02,-5.29533096e+02,-5.29158072e+02,-5.28783049e+02,-5.28408026e+02,-5.28033002e+02,-5.27657979e+02,-5.27282955e+02,-5.26907932e+02,-5.26532908e+02,-5.26157885e+02,-5.25782861e+02,-5.25407838e+02,-5.25032815e+02,-5.24657791e+02,-5.24282768e+02,-5.23907744e+02,-5.23532721e+02,-5.23157697e+02,-5.22782674e+02,-5.22407650e+02,-5.22032627e+02,-5.21657604e+02,-5.21282580e+02,-5.20907557e+02,-5.20532533e+02,-5.20157510e+02,-5.19782486e+02,-5.19407463e+02,-5.19032440e+02,-5.18657416e+02,-5.18282393e+02,-5.17907369e+02,-5.17532346e+02,-5.17157322e+02,-5.16782299e+02,-5.16407275e+02,-5.16032252e+02,-5.15657229e+02,-5.15282205e+02,-5.14907182e+02,-5.14532158e+02,-5.14157135e+02,-5.13782111e+02,-5.13407088e+02,-5.13032065e+02,-5.12657041e+02,-5.12282018e+02,-5.11906994e+02,-5.11531971e+02,-5.11156947e+02,-5.10781924e+02,-5.10406900e+02,-5.10031877e+02,-5.09656854e+02,-5.09281830e+02,-5.08906807e+02,-5.08531783e+02,-5.08156760e+02,-5.07781736e+02,-5.07406713e+02,-5.07031689e+02,-5.06656666e+02,-5.06281643e+02,-5.05906619e+02,-5.05531596e+02,-5.05156572e+02,-5.04781549e+02,-5.04406525e+02,-5.04031502e+02,-5.03656479e+02,-5.03281455e+02,-5.02906432e+02,-5.02531408e+02,-5.02156385e+02,-5.01781361e+02,-5.01406338e+02,-5.01031314e+02,-5.00656291e+02,-5.00281268e+02,-4.99906244e+02,-4.99531221e+02,-4.99156197e+02,-4.98781174e+02,-4.98406150e+02,-4.98031127e+02,-4.97656104e+02,-4.97281080e+02,-4.96906057e+02,-4.96531033e+02,-4.96156010e+02,-4.95780986e+02,-4.95405963e+02,-4.95030939e+02,-4.94655916e+02,-4.94280893e+02,-4.93905869e+02,-4.93530846e+02,-4.93155822e+02,-4.92780799e+02,-4.92405775e+02,-4.92030752e+02,-4.91655728e+02,-4.91280705e+02,-4.90905682e+02,-4.90530658e+02,-4.90155635e+02,-4.89780611e+02,-4.89405588e+02,-4.89030564e+02,-4.88655541e+02,-4.88280518e+02,-4.87905494e+02,-4.87530471e+02,-4.87155447e+02,-4.86780424e+02,-4.86405400e+02,-4.86030377e+02,-4.85655353e+02,-4.85280330e+02,-4.84905307e+02,-4.84530283e+02,-4.84155260e+02,-4.83780236e+02,-4.83405213e+02,-4.83030189e+02,-4.82655166e+02,-4.82280143e+02,-4.81905119e+02,-4.81530096e+02,-4.81155072e+02,-4.80780049e+02,-4.80405025e+02,-4.80030002e+02,-4.79654978e+02,-4.79279955e+02,-4.78904932e+02,-4.78529908e+02,-4.78154885e+02,-4.77779861e+02,-4.77404838e+02,-4.77029814e+02,-4.76654791e+02,-4.76279767e+02,-4.75904744e+02,-4.75529721e+02,-4.75154697e+02,-4.74779674e+02,-4.74404650e+02,-4.74029627e+02,-4.73654603e+02,-4.73279580e+02,-4.72904557e+02,-4.72529533e+02,-4.72154510e+02,-4.71779486e+02,-4.71404463e+02,-4.71029439e+02,-4.70654416e+02,-4.70279392e+02,-4.69904369e+02,-4.69529346e+02,-4.69154322e+02,-4.68779299e+02,-4.68404275e+02,-4.68029252e+02,-4.67654228e+02,-4.67279205e+02,-4.66904182e+02,-4.66529158e+02,-4.66154135e+02,-4.65779111e+02,-4.65404088e+02,-4.65029064e+02,-4.64654041e+02,-4.64279017e+02,-4.63903994e+02,-4.63528971e+02,-4.63153947e+02,-4.62778924e+02,-4.62403900e+02,-4.62028877e+02,-4.61653853e+02,-4.61278830e+02,-4.60903806e+02,-4.60528783e+02,-4.60153760e+02,-4.59778736e+02,-4.59403713e+02,-4.59028689e+02,-4.58653666e+02,-4.58278642e+02,-4.57903619e+02,-4.57528596e+02,-4.57153572e+02,-4.56778549e+02,-4.56403525e+02,-4.56028502e+02,-4.55653478e+02,-4.55278455e+02,-4.54903431e+02,-4.54528408e+02,-4.54153385e+02,-4.53778361e+02,-4.53403338e+02,-4.53028314e+02,-4.52653291e+02,-4.52278267e+02,-4.51903244e+02,-4.51528221e+02,-4.51153197e+02,-4.50778174e+02,-4.50403150e+02,-4.50028127e+02,-4.49653103e+02,-4.49278080e+02,-4.48903056e+02,-4.48528033e+02,-4.48153010e+02,-4.47777986e+02,-4.47402963e+02,-4.47027939e+02,-4.46652916e+02,-4.46277892e+02,-4.45902869e+02,-4.45527845e+02,-4.45152822e+02,-4.44777799e+02,-4.44402775e+02,-4.44027752e+02,-4.43652728e+02,-4.43277705e+02,-4.42902681e+02,-4.42527658e+02,-4.42152635e+02,-4.41777611e+02,-4.41402588e+02,-4.41027564e+02,-4.40652541e+02,-4.40277517e+02,-4.39902494e+02,-4.39527470e+02,-4.39152447e+02,-4.38777424e+02,-4.38402400e+02,-4.38027377e+02,-4.37652353e+02,-4.37277330e+02,-4.36902306e+02,-4.36527283e+02,-4.36152260e+02,-4.35777236e+02,-4.35402213e+02,-4.35027189e+02,-4.34652166e+02,-4.34277142e+02,-4.33902119e+02,-4.33527095e+02,-4.33152072e+02,-4.32777049e+02,-4.32402025e+02,-4.32027002e+02,-4.31651978e+02,-4.31276955e+02,-4.30901931e+02,-4.30526908e+02,-4.30151884e+02,-4.29776861e+02,-4.29401838e+02,-4.29026814e+02,-4.28651791e+02,-4.28276767e+02,-4.27901744e+02,-4.27526720e+02,-4.27151697e+02,-4.26776674e+02,-4.26401650e+02,-4.26026627e+02,-4.25651603e+02,-4.25276580e+02,-4.24901556e+02,-4.24526533e+02,-4.24151509e+02,-4.23776486e+02,-4.23401463e+02,-4.23026439e+02,-4.22651416e+02,-4.22276392e+02,-4.21901369e+02,-4.21526345e+02,-4.21151322e+02,-4.20776299e+02,-4.20401275e+02,-4.20026252e+02,-4.19651228e+02,-4.19276205e+02,-4.18901181e+02,-4.18526158e+02,-4.18151134e+02,-4.17776111e+02,-4.17401088e+02,-4.17026064e+02,-4.16651041e+02,-4.16276017e+02,-4.15900994e+02,-4.15525970e+02,-4.15150947e+02,-4.14775923e+02,-4.14400900e+02,-4.14025877e+02,-4.13650853e+02,-4.13275830e+02,-4.12900806e+02,-4.12525783e+02,-4.12150759e+02,-4.11775736e+02,-4.11400713e+02,-4.11025689e+02,-4.10650666e+02,-4.10275642e+02,-4.09900619e+02,-4.09525595e+02,-4.09150572e+02,-4.08775548e+02,-4.08400525e+02,-4.08025502e+02,-4.07650478e+02,-4.07275455e+02,-4.06900431e+02,-4.06525408e+02,-4.06150384e+02,-4.05775361e+02,-4.05400338e+02,-4.05025314e+02,-4.04650291e+02,-4.04275267e+02,-4.03900244e+02,-4.03525220e+02,-4.03150197e+02,-4.02775173e+02,-4.02400150e+02,-4.02025127e+02,-4.01650103e+02,-4.01275080e+02,-4.00900056e+02,-4.00525033e+02,-4.00150009e+02,-3.99774986e+02,-3.99399962e+02,-3.99024939e+02,-3.98649916e+02,-3.98274892e+02,-3.97899869e+02,-3.97524845e+02,-3.97149822e+02,-3.96774798e+02,-3.96399775e+02,-3.96024752e+02,-3.95649728e+02,-3.95274705e+02,-3.94899681e+02,-3.94524658e+02,-3.94149634e+02,-3.93774611e+02,-3.93399587e+02,-3.93024564e+02,-3.92649541e+02,-3.92274517e+02,-3.91899494e+02,-3.91524470e+02,-3.91149447e+02,-3.90774423e+02,-3.90399400e+02,-3.90024377e+02,-3.89649353e+02,-3.89274330e+02,-3.88899306e+02,-3.88524283e+02,-3.88149259e+02,-3.87774236e+02,-3.87399212e+02,-3.87024189e+02,-3.86649166e+02,-3.86274142e+02,-3.85899119e+02,-3.85524095e+02,-3.85149072e+02,-3.84774048e+02,-3.84399025e+02,-3.84024002e+02,-3.83648978e+02,-3.83273955e+02,-3.82898931e+02,-3.82523908e+02,-3.82148884e+02,-3.81773861e+02,-3.81398837e+02,-3.81023814e+02,-3.80648791e+02,-3.80273767e+02,-3.79898744e+02,-3.79523720e+02,-3.79148697e+02,-3.78773673e+02,-3.78398650e+02,-3.78023626e+02,-3.77648603e+02,-3.77273580e+02,-3.76898556e+02,-3.76523533e+02,-3.76148509e+02,-3.75773486e+02,-3.75398462e+02,-3.75023439e+02,-3.74648416e+02,-3.74273392e+02,-3.73898369e+02,-3.73523345e+02,-3.73148322e+02,-3.72773298e+02,-3.72398275e+02,-3.72023251e+02,-3.71648228e+02,-3.71273205e+02,-3.70898181e+02,-3.70523158e+02,-3.70148134e+02,-3.69773111e+02,-3.69398087e+02,-3.69023064e+02,-3.68648041e+02,-3.68273017e+02,-3.67897994e+02,-3.67522970e+02,-3.67147947e+02,-3.66772923e+02,-3.66397900e+02,-3.66022876e+02,-3.65647853e+02,-3.65272830e+02,-3.64897806e+02,-3.64522783e+02,-3.64147759e+02,-3.63772736e+02,-3.63397712e+02,-3.63022689e+02,-3.62647665e+02,-3.62272642e+02,-3.61897619e+02,-3.61522595e+02,-3.61147572e+02,-3.60772548e+02,-3.60397525e+02,-3.60022501e+02,-3.59647478e+02,-3.59272455e+02,-3.58897431e+02,-3.58522408e+02,-3.58147384e+02,-3.57772361e+02,-3.57397337e+02,-3.57022314e+02,-3.56647290e+02,-3.56272267e+02,-3.55897244e+02,-3.55522220e+02,-3.55147197e+02,-3.54772173e+02,-3.54397150e+02,-3.54022126e+02,-3.53647103e+02,-3.53272080e+02,-3.52897056e+02,-3.52522033e+02,-3.52147009e+02,-3.51771986e+02,-3.51396962e+02,-3.51021939e+02,-3.50646915e+02,-3.50271892e+02,-3.49896869e+02,-3.49521845e+02,-3.49146822e+02,-3.48771798e+02,-3.48396775e+02,-3.48021751e+02,-3.47646728e+02,-3.47271704e+02,-3.46896681e+02,-3.46521658e+02,-3.46146634e+02,-3.45771611e+02,-3.45396587e+02,-3.45021564e+02,-3.44646540e+02,-3.44271517e+02,-3.43896494e+02,-3.43521470e+02,-3.43146447e+02,-3.42771423e+02,-3.42396400e+02,-3.42021376e+02,-3.41646353e+02,-3.41271329e+02,-3.40896306e+02,-3.40521283e+02,-3.40146259e+02,-3.39771236e+02,-3.39396212e+02,-3.39021189e+02,-3.38646165e+02,-3.38271142e+02,-3.37896119e+02,-3.37521095e+02,-3.37146072e+02,-3.36771048e+02,-3.36396025e+02,-3.36021001e+02,-3.35645978e+02,-3.35270954e+02,-3.34895931e+02,-3.34520908e+02,-3.34145884e+02,-3.33770861e+02,-3.33395837e+02,-3.33020814e+02,-3.32645790e+02,-3.32270767e+02,-3.31895743e+02,-3.31520720e+02,-3.31145697e+02,-3.30770673e+02,-3.30395650e+02,-3.30020626e+02,-3.29645603e+02,-3.29270579e+02,-3.28895556e+02,-3.28520533e+02,-3.28145509e+02,-3.27770486e+02,-3.27395462e+02,-3.27020439e+02,-3.26645415e+02,-3.26270392e+02,-3.25895368e+02,-3.25520345e+02,-3.25145322e+02,-3.24770298e+02,-3.24395275e+02,-3.24020251e+02,-3.23645228e+02,-3.23270204e+02,-3.22895181e+02,-3.22520158e+02,-3.22145134e+02,-3.21770111e+02,-3.21395087e+02,-3.21020064e+02,-3.20645040e+02,-3.20270017e+02,-3.19894993e+02,-3.19519970e+02,-3.19144947e+02,-3.18769923e+02,-3.18394900e+02,-3.18019876e+02,-3.17644853e+02,-3.17269829e+02,-3.16894806e+02,-3.16519782e+02,-3.16144759e+02,-3.15769736e+02,-3.15394712e+02,-3.15019689e+02,-3.14644665e+02,-3.14269642e+02,-3.13894618e+02,-3.13519595e+02,-3.13144572e+02,-3.12769548e+02,-3.12394525e+02,-3.12019501e+02,-3.11644478e+02,-3.11269454e+02,-3.10894431e+02,-3.10519407e+02,-3.10144384e+02,-3.09769361e+02,-3.09394337e+02,-3.09019314e+02,-3.08644290e+02,-3.08269267e+02,-3.07894243e+02,-3.07519220e+02,-3.07144197e+02,-3.06769173e+02,-3.06394150e+02,-3.06019126e+02,-3.05644103e+02,-3.05269079e+02,-3.04894056e+02,-3.04519032e+02,-3.04144009e+02,-3.03768986e+02,-3.03393962e+02,-3.03018939e+02,-3.02643915e+02,-3.02268892e+02,-3.01893868e+02,-3.01518845e+02,-3.01143821e+02,-3.00768798e+02,-3.00393775e+02,-3.00018751e+02,-2.99643728e+02,-2.99268704e+02,-2.98893681e+02,-2.98518657e+02,-2.98143634e+02,-2.97768611e+02,-2.97393587e+02,-2.97018564e+02,-2.96643540e+02,-2.96268517e+02,-2.95893493e+02,-2.95518470e+02,-2.95143446e+02,-2.94768423e+02,-2.94393400e+02,-2.94018376e+02,-2.93643353e+02,-2.93268329e+02,-2.92893306e+02,-2.92518282e+02,-2.92143259e+02,-2.91768236e+02,-2.91393212e+02,-2.91018189e+02,-2.90643165e+02,-2.90268142e+02,-2.89893118e+02,-2.89518095e+02,-2.89143071e+02,-2.88768048e+02,-2.88393025e+02,-2.88018001e+02,-2.87642978e+02,-2.87267954e+02,-2.86892931e+02,-2.86517907e+02,-2.86142884e+02,-2.85767860e+02,-2.85392837e+02,-2.85017814e+02,-2.84642790e+02,-2.84267767e+02,-2.83892743e+02,-2.83517720e+02,-2.83142696e+02,-2.82767673e+02,-2.82392650e+02,-2.82017626e+02,-2.81642603e+02,-2.81267579e+02,-2.80892556e+02,-2.80517532e+02,-2.80142509e+02,-2.79767485e+02,-2.79392462e+02,-2.79017439e+02,-2.78642415e+02,-2.78267392e+02,-2.77892368e+02,-2.77517345e+02,-2.77142321e+02,-2.76767298e+02,-2.76392275e+02,-2.76017251e+02,-2.75642228e+02,-2.75267204e+02,-2.74892181e+02,-2.74517157e+02,-2.74142134e+02,-2.73767110e+02,-2.73392087e+02,-2.73017064e+02,-2.72642040e+02,-2.72267017e+02,-2.71891993e+02,-2.71516970e+02,-2.71141946e+02,-2.70766923e+02,-2.70391899e+02,-2.70016876e+02,-2.69641853e+02,-2.69266829e+02,-2.68891806e+02,-2.68516782e+02,-2.68141759e+02,-2.67766735e+02,-2.67391712e+02,-2.67016689e+02,-2.66641665e+02,-2.66266642e+02,-2.65891618e+02,-2.65516595e+02,-2.65141571e+02,-2.64766548e+02,-2.64391524e+02,-2.64016501e+02,-2.63641478e+02,-2.63266454e+02,-2.62891431e+02,-2.62516407e+02,-2.62141384e+02,-2.61766360e+02,-2.61391337e+02,-2.61016314e+02,-2.60641290e+02,-2.60266267e+02,-2.59891243e+02,-2.59516220e+02,-2.59141196e+02,-2.58766173e+02,-2.58391149e+02,-2.58016126e+02,-2.57641103e+02,-2.57266079e+02,-2.56891056e+02,-2.56516032e+02,-2.56141009e+02,-2.55765985e+02,-2.55390962e+02,-2.55015938e+02,-2.54640915e+02,-2.54265892e+02,-2.53890868e+02,-2.53515845e+02,-2.53140821e+02,-2.52765798e+02,-2.52390774e+02,-2.52015751e+02,-2.51640728e+02,-2.51265704e+02,-2.50890681e+02,-2.50515657e+02,-2.50140634e+02,-2.49765610e+02,-2.49390587e+02,-2.49015563e+02,-2.48640540e+02,-2.48265517e+02,-2.47890493e+02,-2.47515470e+02,-2.47140446e+02,-2.46765423e+02,-2.46390399e+02,-2.46015376e+02,-2.45640353e+02,-2.45265329e+02,-2.44890306e+02,-2.44515282e+02,-2.44140259e+02,-2.43765235e+02,-2.43390212e+02,-2.43015188e+02,-2.42640165e+02,-2.42265142e+02,-2.41890118e+02,-2.41515095e+02,-2.41140071e+02,-2.40765048e+02,-2.40390024e+02,-2.40015001e+02,-2.39639977e+02,-2.39264954e+02,-2.38889931e+02,-2.38514907e+02,-2.38139884e+02,-2.37764860e+02,-2.37389837e+02,-2.37014813e+02,-2.36639790e+02,-2.36264767e+02,-2.35889743e+02,-2.35514720e+02,-2.35139696e+02,-2.34764673e+02,-2.34389649e+02,-2.34014626e+02,-2.33639602e+02,-2.33264579e+02,-2.32889556e+02,-2.32514532e+02,-2.32139509e+02,-2.31764485e+02,-2.31389462e+02,-2.31014438e+02,-2.30639415e+02,-2.30264392e+02,-2.29889368e+02,-2.29514345e+02,-2.29139321e+02,-2.28764298e+02,-2.28389274e+02,-2.28014251e+02,-2.27639227e+02,-2.27264204e+02,-2.26889181e+02,-2.26514157e+02,-2.26139134e+02,-2.25764110e+02,-2.25389087e+02,-2.25014063e+02,-2.24639040e+02,-2.24264017e+02,-2.23888993e+02,-2.23513970e+02,-2.23138946e+02,-2.22763923e+02,-2.22388899e+02,-2.22013876e+02,-2.21638852e+02,-2.21263829e+02,-2.20888806e+02,-2.20513782e+02,-2.20138759e+02,-2.19763735e+02,-2.19388712e+02,-2.19013688e+02,-2.18638665e+02,-2.18263641e+02,-2.17888618e+02,-2.17513595e+02,-2.17138571e+02,-2.16763548e+02,-2.16388524e+02,-2.16013501e+02,-2.15638477e+02,-2.15263454e+02,-2.14888431e+02,-2.14513407e+02,-2.14138384e+02,-2.13763360e+02,-2.13388337e+02,-2.13013313e+02,-2.12638290e+02,-2.12263266e+02,-2.11888243e+02,-2.11513220e+02,-2.11138196e+02,-2.10763173e+02,-2.10388149e+02,-2.10013126e+02,-2.09638102e+02,-2.09263079e+02,-2.08888056e+02,-2.08513032e+02,-2.08138009e+02,-2.07762985e+02,-2.07387962e+02,-2.07012938e+02,-2.06637915e+02,-2.06262891e+02,-2.05887868e+02,-2.05512845e+02,-2.05137821e+02,-2.04762798e+02,-2.04387774e+02,-2.04012751e+02,-2.03637727e+02,-2.03262704e+02,-2.02887680e+02,-2.02512657e+02,-2.02137634e+02,-2.01762610e+02,-2.01387587e+02,-2.01012563e+02,-2.00637540e+02,-2.00262516e+02,-1.99887493e+02,-1.99512470e+02,-1.99137446e+02,-1.98762423e+02,-1.98387399e+02,-1.98012376e+02,-1.97637352e+02,-1.97262329e+02,-1.96887305e+02,-1.96512282e+02,-1.96137259e+02,-1.95762235e+02,-1.95387212e+02,-1.95012188e+02,-1.94637165e+02,-1.94262141e+02,-1.93887118e+02,-1.93512095e+02,-1.93137071e+02,-1.92762048e+02,-1.92387024e+02,-1.92012001e+02,-1.91636977e+02,-1.91261954e+02,-1.90886930e+02,-1.90511907e+02,-1.90136884e+02,-1.89761860e+02,-1.89386837e+02,-1.89011813e+02,-1.88636790e+02,-1.88261766e+02,-1.87886743e+02,-1.87511719e+02,-1.87136696e+02,-1.86761673e+02,-1.86386649e+02,-1.86011626e+02,-1.85636602e+02,-1.85261579e+02,-1.84886555e+02,-1.84511532e+02,-1.84136509e+02,-1.83761485e+02,-1.83386462e+02,-1.83011438e+02,-1.82636415e+02,-1.82261391e+02,-1.81886368e+02,-1.81511344e+02,-1.81136321e+02,-1.80761298e+02,-1.80386274e+02,-1.80011251e+02,-1.79636227e+02,-1.79261204e+02,-1.78886180e+02,-1.78511157e+02,-1.78136134e+02,-1.77761110e+02,-1.77386087e+02,-1.77011063e+02,-1.76636040e+02,-1.76261016e+02,-1.75885993e+02,-1.75510969e+02,-1.75135946e+02,-1.74760923e+02,-1.74385899e+02,-1.74010876e+02,-1.73635852e+02,-1.73260829e+02,-1.72885805e+02,-1.72510782e+02,-1.72135758e+02,-1.71760735e+02,-1.71385712e+02,-1.71010688e+02,-1.70635665e+02,-1.70260641e+02,-1.69885618e+02,-1.69510594e+02,-1.69135571e+02,-1.68760548e+02,-1.68385524e+02,-1.68010501e+02,-1.67635477e+02,-1.67260454e+02,-1.66885430e+02,-1.66510407e+02,-1.66135383e+02,-1.65760360e+02,-1.65385337e+02,-1.65010313e+02,-1.64635290e+02,-1.64260266e+02,-1.63885243e+02,-1.63510219e+02,-1.63135196e+02,-1.62760173e+02,-1.62385149e+02,-1.62010126e+02,-1.61635102e+02,-1.61260079e+02,-1.60885055e+02,-1.60510032e+02,-1.60135008e+02,-1.59759985e+02,-1.59384962e+02,-1.59009938e+02,-1.58634915e+02,-1.58259891e+02,-1.57884868e+02,-1.57509844e+02,-1.57134821e+02,-1.56759797e+02,-1.56384774e+02,-1.56009751e+02,-1.55634727e+02,-1.55259704e+02,-1.54884680e+02,-1.54509657e+02,-1.54134633e+02,-1.53759610e+02,-1.53384587e+02,-1.53009563e+02,-1.52634540e+02,-1.52259516e+02,-1.51884493e+02,-1.51509469e+02,-1.51134446e+02,-1.50759422e+02,-1.50384399e+02,-1.50009376e+02,-1.49634352e+02,-1.49259329e+02,-1.48884305e+02,-1.48509282e+02,-1.48134258e+02,-1.47759235e+02,-1.47384212e+02,-1.47009188e+02,-1.46634165e+02,-1.46259141e+02,-1.45884118e+02,-1.45509094e+02,-1.45134071e+02,-1.44759047e+02,-1.44384024e+02,-1.44009001e+02,-1.43633977e+02,-1.43258954e+02,-1.42883930e+02,-1.42508907e+02,-1.42133883e+02,-1.41758860e+02,-1.41383836e+02,-1.41008813e+02,-1.40633790e+02,-1.40258766e+02,-1.39883743e+02,-1.39508719e+02,-1.39133696e+02,-1.38758672e+02,-1.38383649e+02,-1.38008626e+02,-1.37633602e+02,-1.37258579e+02,-1.36883555e+02,-1.36508532e+02,-1.36133508e+02,-1.35758485e+02,-1.35383461e+02,-1.35008438e+02,-1.34633415e+02,-1.34258391e+02,-1.33883368e+02,-1.33508344e+02,-1.33133321e+02,-1.32758297e+02,-1.32383274e+02,-1.32008251e+02,-1.31633227e+02,-1.31258204e+02,-1.30883180e+02,-1.30508157e+02,-1.30133133e+02,-1.29758110e+02,-1.29383086e+02,-1.29008063e+02,-1.28633040e+02,-1.28258016e+02,-1.27882993e+02,-1.27507969e+02,-1.27132946e+02,-1.26757922e+02,-1.26382899e+02,-1.26007875e+02,-1.25632852e+02,-1.25257829e+02,-1.24882805e+02,-1.24507782e+02,-1.24132758e+02,-1.23757735e+02,-1.23382711e+02,-1.23007688e+02,-1.22632665e+02,-1.22257641e+02,-1.21882618e+02,-1.21507594e+02,-1.21132571e+02,-1.20757547e+02,-1.20382524e+02,-1.20007500e+02,-1.19632477e+02,-1.19257454e+02,-1.18882430e+02,-1.18507407e+02,-1.18132383e+02,-1.17757360e+02,-1.17382336e+02,-1.17007313e+02,-1.16632290e+02,-1.16257266e+02,-1.15882243e+02,-1.15507219e+02,-1.15132196e+02,-1.14757172e+02,-1.14382149e+02,-1.14007125e+02,-1.13632102e+02,-1.13257079e+02,-1.12882055e+02,-1.12507032e+02,-1.12132008e+02,-1.11756985e+02,-1.11381961e+02,-1.11006938e+02,-1.10631914e+02,-1.10256891e+02,-1.09881868e+02,-1.09506844e+02,-1.09131821e+02,-1.08756797e+02,-1.08381774e+02,-1.08006750e+02,-1.07631727e+02,-1.07256704e+02,-1.06881680e+02,-1.06506657e+02,-1.06131633e+02,-1.05756610e+02,-1.05381586e+02,-1.05006563e+02,-1.04631539e+02,-1.04256516e+02,-1.03881493e+02,-1.03506469e+02,-1.03131446e+02,-1.02756422e+02,-1.02381399e+02,-1.02006375e+02,-1.01631352e+02,-1.01256329e+02,-1.00881305e+02,-1.00506282e+02,-1.00131258e+02,-9.97562348e+01,-9.93812113e+01,-9.90061879e+01,-9.86311644e+01,-9.82561410e+01,-9.78811176e+01,-9.75060941e+01,-9.71310707e+01,-9.67560473e+01,-9.63810238e+01,-9.60060004e+01,-9.56309769e+01,-9.52559535e+01,-9.48809301e+01,-9.45059066e+01,-9.41308832e+01,-9.37558597e+01,-9.33808363e+01,-9.30058129e+01,-9.26307894e+01,-9.22557660e+01,-9.18807425e+01,-9.15057191e+01,-9.11306957e+01,-9.07556722e+01,-9.03806488e+01,-9.00056254e+01,-8.96306019e+01,-8.92555785e+01,-8.88805550e+01,-8.85055316e+01,-8.81305082e+01,-8.77554847e+01,-8.73804613e+01,-8.70054378e+01,-8.66304144e+01,-8.62553910e+01,-8.58803675e+01,-8.55053441e+01,-8.51303206e+01,-8.47552972e+01,-8.43802738e+01,-8.40052503e+01,-8.36302269e+01,-8.32552035e+01,-8.28801800e+01,-8.25051566e+01,-8.21301331e+01,-8.17551097e+01,-8.13800863e+01,-8.10050628e+01,-8.06300394e+01,-8.02550159e+01,-7.98799925e+01,-7.95049691e+01,-7.91299456e+01,-7.87549222e+01,-7.83798987e+01,-7.80048753e+01,-7.76298519e+01,-7.72548284e+01,-7.68798050e+01,-7.65047815e+01,-7.61297581e+01,-7.57547347e+01,-7.53797112e+01,-7.50046878e+01,-7.46296644e+01,-7.42546409e+01,-7.38796175e+01,-7.35045940e+01,-7.31295706e+01,-7.27545472e+01,-7.23795237e+01,-7.20045003e+01,-7.16294768e+01,-7.12544534e+01,-7.08794300e+01,-7.05044065e+01,-7.01293831e+01,-6.97543596e+01,-6.93793362e+01,-6.90043128e+01,-6.86292893e+01,-6.82542659e+01,-6.78792425e+01,-6.75042190e+01,-6.71291956e+01,-6.67541721e+01,-6.63791487e+01,-6.60041253e+01,-6.56291018e+01,-6.52540784e+01,-6.48790549e+01,-6.45040315e+01,-6.41290081e+01,-6.37539846e+01,-6.33789612e+01,-6.30039377e+01,-6.26289143e+01,-6.22538909e+01,-6.18788674e+01,-6.15038440e+01,-6.11288206e+01,-6.07537971e+01,-6.03787737e+01,-6.00037502e+01,-5.96287268e+01,-5.92537034e+01,-5.88786799e+01,-5.85036565e+01,-5.81286330e+01,-5.77536096e+01,-5.73785862e+01,-5.70035627e+01,-5.66285393e+01,-5.62535158e+01,-5.58784924e+01,-5.55034690e+01,-5.51284455e+01,-5.47534221e+01,-5.43783986e+01,-5.40033752e+01,-5.36283518e+01,-5.32533283e+01,-5.28783049e+01,-5.25032815e+01,-5.21282580e+01,-5.17532346e+01,-5.13782111e+01,-5.10031877e+01,-5.06281643e+01,-5.02531408e+01,-4.98781174e+01,-4.95030939e+01,-4.91280705e+01,-4.87530471e+01,-4.83780236e+01,-4.80030002e+01,-4.76279767e+01,-4.72529533e+01,-4.68779299e+01,-4.65029064e+01,-4.61278830e+01,-4.57528596e+01,-4.53778361e+01,-4.50028127e+01,-4.46277892e+01,-4.42527658e+01,-4.38777424e+01,-4.35027189e+01,-4.31276955e+01,-4.27526720e+01,-4.23776486e+01,-4.20026252e+01,-4.16276017e+01,-4.12525783e+01,-4.08775548e+01,-4.05025314e+01,-4.01275080e+01,-3.97524845e+01,-3.93774611e+01,-3.90024377e+01,-3.86274142e+01,-3.82523908e+01,-3.78773673e+01,-3.75023439e+01,-3.71273205e+01,-3.67522970e+01,-3.63772736e+01,-3.60022501e+01,-3.56272267e+01,-3.52522033e+01,-3.48771798e+01,-3.45021564e+01,-3.41271329e+01,-3.37521095e+01,-3.33770861e+01,-3.30020626e+01,-3.26270392e+01,-3.22520158e+01,-3.18769923e+01,-3.15019689e+01,-3.11269454e+01,-3.07519220e+01,-3.03768986e+01,-3.00018751e+01,-2.96268517e+01,-2.92518282e+01,-2.88768048e+01,-2.85017814e+01,-2.81267579e+01,-2.77517345e+01,-2.73767110e+01,-2.70016876e+01,-2.66266642e+01,-2.62516407e+01,-2.58766173e+01,-2.55015938e+01,-2.51265704e+01,-2.47515470e+01,-2.43765235e+01,-2.40015001e+01,-2.36264767e+01,-2.32514532e+01,-2.28764298e+01,-2.25014063e+01,-2.21263829e+01,-2.17513595e+01,-2.13763360e+01,-2.10013126e+01,-2.06262891e+01,-2.02512657e+01,-1.98762423e+01,-1.95012188e+01,-1.91261954e+01,-1.87511719e+01,-1.83761485e+01,-1.80011251e+01,-1.76261016e+01,-1.72510782e+01,-1.68760548e+01,-1.65010313e+01,-1.61260079e+01,-1.57509844e+01,-1.53759610e+01,-1.50009376e+01,-1.46259141e+01,-1.42508907e+01,-1.38758672e+01,-1.35008438e+01,-1.31258204e+01,-1.27507969e+01,-1.23757735e+01,-1.20007500e+01,-1.16257266e+01,-1.12507032e+01,-1.08756797e+01,-1.05006563e+01,-1.01256329e+01,-9.75060941e+00,-9.37558597e+00,-9.00056254e+00,-8.62553910e+00,-8.25051566e+00,-7.87549222e+00,-7.50046878e+00,-7.12544534e+00,-6.75042190e+00,-6.37539846e+00,-6.00037502e+00,-5.62535158e+00,-5.25032815e+00,-4.87530471e+00,-4.50028127e+00,-4.12525783e+00,-3.75023439e+00,-3.37521095e+00,-3.00018751e+00,-2.62516407e+00,-2.25014063e+00,-1.87511719e+00,-1.50009376e+00,-1.12507032e+00,-7.50046878e-01,-3.75023439e-01,-1.91846539e-13,3.75023439e-01,7.50046878e-01,1.12507032e+00,1.50009376e+00,1.87511719e+00,2.25014063e+00,2.62516407e+00,3.00018751e+00,3.37521095e+00,3.75023439e+00,4.12525783e+00,4.50028127e+00,4.87530471e+00,5.25032815e+00,5.62535158e+00,6.00037502e+00,6.37539846e+00,6.75042190e+00,7.12544534e+00,7.50046878e+00,7.87549222e+00,8.25051566e+00,8.62553910e+00,9.00056254e+00,9.37558597e+00,9.75060941e+00,1.01256329e+01,1.05006563e+01,1.08756797e+01,1.12507032e+01,1.16257266e+01,1.20007500e+01,1.23757735e+01,1.27507969e+01,1.31258204e+01,1.35008438e+01,1.38758672e+01,1.42508907e+01,1.46259141e+01,1.50009376e+01,1.53759610e+01,1.57509844e+01,1.61260079e+01,1.65010313e+01,1.68760548e+01,1.72510782e+01,1.76261016e+01,1.80011251e+01,1.83761485e+01,1.87511719e+01,1.91261954e+01,1.95012188e+01,1.98762423e+01,2.02512657e+01,2.06262891e+01,2.10013126e+01,2.13763360e+01,2.17513595e+01,2.21263829e+01,2.25014063e+01,2.28764298e+01,2.32514532e+01,2.36264767e+01,2.40015001e+01,2.43765235e+01,2.47515470e+01,2.51265704e+01,2.55015938e+01,2.58766173e+01,2.62516407e+01,2.66266642e+01,2.70016876e+01,2.73767110e+01,2.77517345e+01,2.81267579e+01,2.85017814e+01,2.88768048e+01,2.92518282e+01,2.96268517e+01,3.00018751e+01,3.03768986e+01,3.07519220e+01,3.11269454e+01,3.15019689e+01,3.18769923e+01,3.22520158e+01,3.26270392e+01,3.30020626e+01,3.33770861e+01,3.37521095e+01,3.41271329e+01,3.45021564e+01,3.48771798e+01,3.52522033e+01,3.56272267e+01,3.60022501e+01,3.63772736e+01,3.67522970e+01,3.71273205e+01,3.75023439e+01,3.78773673e+01,3.82523908e+01,3.86274142e+01,3.90024377e+01,3.93774611e+01,3.97524845e+01,4.01275080e+01,4.05025314e+01,4.08775548e+01,4.12525783e+01,4.16276017e+01,4.20026252e+01,4.23776486e+01,4.27526720e+01,4.31276955e+01,4.35027189e+01,4.38777424e+01,4.42527658e+01,4.46277892e+01,4.50028127e+01,4.53778361e+01,4.57528596e+01,4.61278830e+01,4.65029064e+01,4.68779299e+01,4.72529533e+01,4.76279767e+01,4.80030002e+01,4.83780236e+01,4.87530471e+01,4.91280705e+01,4.95030939e+01,4.98781174e+01,5.02531408e+01,5.06281643e+01,5.10031877e+01,5.13782111e+01,5.17532346e+01,5.21282580e+01,5.25032815e+01,5.28783049e+01,5.32533283e+01,5.36283518e+01,5.40033752e+01,5.43783986e+01,5.47534221e+01,5.51284455e+01,5.55034690e+01,5.58784924e+01,5.62535158e+01,5.66285393e+01,5.70035627e+01,5.73785862e+01,5.77536096e+01,5.81286330e+01,5.85036565e+01,5.88786799e+01,5.92537034e+01,5.96287268e+01,6.00037502e+01,6.03787737e+01,6.07537971e+01,6.11288206e+01,6.15038440e+01,6.18788674e+01,6.22538909e+01,6.26289143e+01,6.30039377e+01,6.33789612e+01,6.37539846e+01,6.41290081e+01,6.45040315e+01,6.48790549e+01,6.52540784e+01,6.56291018e+01,6.60041253e+01,6.63791487e+01,6.67541721e+01,6.71291956e+01,6.75042190e+01,6.78792425e+01,6.82542659e+01,6.86292893e+01,6.90043128e+01,6.93793362e+01,6.97543596e+01,7.01293831e+01,7.05044065e+01,7.08794300e+01,7.12544534e+01,7.16294768e+01,7.20045003e+01,7.23795237e+01,7.27545472e+01,7.31295706e+01,7.35045940e+01,7.38796175e+01,7.42546409e+01,7.46296644e+01,7.50046878e+01,7.53797112e+01,7.57547347e+01,7.61297581e+01,7.65047815e+01,7.68798050e+01,7.72548284e+01,7.76298519e+01,7.80048753e+01,7.83798987e+01,7.87549222e+01,7.91299456e+01,7.95049691e+01,7.98799925e+01,8.02550159e+01,8.06300394e+01,8.10050628e+01,8.13800863e+01,8.17551097e+01,8.21301331e+01,8.25051566e+01,8.28801800e+01,8.32552035e+01,8.36302269e+01,8.40052503e+01,8.43802738e+01,8.47552972e+01,8.51303206e+01,8.55053441e+01,8.58803675e+01,8.62553910e+01,8.66304144e+01,8.70054378e+01,8.73804613e+01,8.77554847e+01,8.81305082e+01,8.85055316e+01,8.88805550e+01,8.92555785e+01,8.96306019e+01,9.00056254e+01,9.03806488e+01,9.07556722e+01,9.11306957e+01,9.15057191e+01,9.18807425e+01,9.22557660e+01,9.26307894e+01,9.30058129e+01,9.33808363e+01,9.37558597e+01,9.41308832e+01,9.45059066e+01,9.48809301e+01,9.52559535e+01,9.56309769e+01,9.60060004e+01,9.63810238e+01,9.67560473e+01,9.71310707e+01,9.75060941e+01,9.78811176e+01,9.82561410e+01,9.86311644e+01,9.90061879e+01,9.93812113e+01,9.97562348e+01,1.00131258e+02,1.00506282e+02,1.00881305e+02,1.01256329e+02,1.01631352e+02,1.02006375e+02,1.02381399e+02,1.02756422e+02,1.03131446e+02,1.03506469e+02,1.03881493e+02,1.04256516e+02,1.04631539e+02,1.05006563e+02,1.05381586e+02,1.05756610e+02,1.06131633e+02,1.06506657e+02,1.06881680e+02,1.07256704e+02,1.07631727e+02,1.08006750e+02,1.08381774e+02,1.08756797e+02,1.09131821e+02,1.09506844e+02,1.09881868e+02,1.10256891e+02,1.10631914e+02,1.11006938e+02,1.11381961e+02,1.11756985e+02,1.12132008e+02,1.12507032e+02,1.12882055e+02,1.13257079e+02,1.13632102e+02,1.14007125e+02,1.14382149e+02,1.14757172e+02,1.15132196e+02,1.15507219e+02,1.15882243e+02,1.16257266e+02,1.16632290e+02,1.17007313e+02,1.17382336e+02,1.17757360e+02,1.18132383e+02,1.18507407e+02,1.18882430e+02,1.19257454e+02,1.19632477e+02,1.20007500e+02,1.20382524e+02,1.20757547e+02,1.21132571e+02,1.21507594e+02,1.21882618e+02,1.22257641e+02,1.22632665e+02,1.23007688e+02,1.23382711e+02,1.23757735e+02,1.24132758e+02,1.24507782e+02,1.24882805e+02,1.25257829e+02,1.25632852e+02,1.26007875e+02,1.26382899e+02,1.26757922e+02,1.27132946e+02,1.27507969e+02,1.27882993e+02,1.28258016e+02,1.28633040e+02,1.29008063e+02,1.29383086e+02,1.29758110e+02,1.30133133e+02,1.30508157e+02,1.30883180e+02,1.31258204e+02,1.31633227e+02,1.32008251e+02,1.32383274e+02,1.32758297e+02,1.33133321e+02,1.33508344e+02,1.33883368e+02,1.34258391e+02,1.34633415e+02,1.35008438e+02,1.35383461e+02,1.35758485e+02,1.36133508e+02,1.36508532e+02,1.36883555e+02,1.37258579e+02,1.37633602e+02,1.38008626e+02,1.38383649e+02,1.38758672e+02,1.39133696e+02,1.39508719e+02,1.39883743e+02,1.40258766e+02,1.40633790e+02,1.41008813e+02,1.41383836e+02,1.41758860e+02,1.42133883e+02,1.42508907e+02,1.42883930e+02,1.43258954e+02,1.43633977e+02,1.44009001e+02,1.44384024e+02,1.44759047e+02,1.45134071e+02,1.45509094e+02,1.45884118e+02,1.46259141e+02,1.46634165e+02,1.47009188e+02,1.47384212e+02,1.47759235e+02,1.48134258e+02,1.48509282e+02,1.48884305e+02,1.49259329e+02,1.49634352e+02,1.50009376e+02,1.50384399e+02,1.50759422e+02,1.51134446e+02,1.51509469e+02,1.51884493e+02,1.52259516e+02,1.52634540e+02,1.53009563e+02,1.53384587e+02,1.53759610e+02,1.54134633e+02,1.54509657e+02,1.54884680e+02,1.55259704e+02,1.55634727e+02,1.56009751e+02,1.56384774e+02,1.56759797e+02,1.57134821e+02,1.57509844e+02,1.57884868e+02,1.58259891e+02,1.58634915e+02,1.59009938e+02,1.59384962e+02,1.59759985e+02,1.60135008e+02,1.60510032e+02,1.60885055e+02,1.61260079e+02,1.61635102e+02,1.62010126e+02,1.62385149e+02,1.62760173e+02,1.63135196e+02,1.63510219e+02,1.63885243e+02,1.64260266e+02,1.64635290e+02,1.65010313e+02,1.65385337e+02,1.65760360e+02,1.66135383e+02,1.66510407e+02,1.66885430e+02,1.67260454e+02,1.67635477e+02,1.68010501e+02,1.68385524e+02,1.68760548e+02,1.69135571e+02,1.69510594e+02,1.69885618e+02,1.70260641e+02,1.70635665e+02,1.71010688e+02,1.71385712e+02,1.71760735e+02,1.72135758e+02,1.72510782e+02,1.72885805e+02,1.73260829e+02,1.73635852e+02,1.74010876e+02,1.74385899e+02,1.74760923e+02,1.75135946e+02,1.75510969e+02,1.75885993e+02,1.76261016e+02,1.76636040e+02,1.77011063e+02,1.77386087e+02,1.77761110e+02,1.78136134e+02,1.78511157e+02,1.78886180e+02,1.79261204e+02,1.79636227e+02,1.80011251e+02,1.80386274e+02,1.80761298e+02,1.81136321e+02,1.81511344e+02,1.81886368e+02,1.82261391e+02,1.82636415e+02,1.83011438e+02,1.83386462e+02,1.83761485e+02,1.84136509e+02,1.84511532e+02,1.84886555e+02,1.85261579e+02,1.85636602e+02,1.86011626e+02,1.86386649e+02,1.86761673e+02,1.87136696e+02,1.87511719e+02,1.87886743e+02,1.88261766e+02,1.88636790e+02,1.89011813e+02,1.89386837e+02,1.89761860e+02,1.90136884e+02,1.90511907e+02,1.90886930e+02,1.91261954e+02,1.91636977e+02,1.92012001e+02,1.92387024e+02,1.92762048e+02,1.93137071e+02,1.93512095e+02,1.93887118e+02,1.94262141e+02,1.94637165e+02,1.95012188e+02,1.95387212e+02,1.95762235e+02,1.96137259e+02,1.96512282e+02,1.96887305e+02,1.97262329e+02,1.97637352e+02,1.98012376e+02,1.98387399e+02,1.98762423e+02,1.99137446e+02,1.99512470e+02,1.99887493e+02,2.00262516e+02,2.00637540e+02,2.01012563e+02,2.01387587e+02,2.01762610e+02,2.02137634e+02,2.02512657e+02,2.02887680e+02,2.03262704e+02,2.03637727e+02,2.04012751e+02,2.04387774e+02,2.04762798e+02,2.05137821e+02,2.05512845e+02,2.05887868e+02,2.06262891e+02,2.06637915e+02,2.07012938e+02,2.07387962e+02,2.07762985e+02,2.08138009e+02,2.08513032e+02,2.08888056e+02,2.09263079e+02,2.09638102e+02,2.10013126e+02,2.10388149e+02,2.10763173e+02,2.11138196e+02,2.11513220e+02,2.11888243e+02,2.12263266e+02,2.12638290e+02,2.13013313e+02,2.13388337e+02,2.13763360e+02,2.14138384e+02,2.14513407e+02,2.14888431e+02,2.15263454e+02,2.15638477e+02,2.16013501e+02,2.16388524e+02,2.16763548e+02,2.17138571e+02,2.17513595e+02,2.17888618e+02,2.18263641e+02,2.18638665e+02,2.19013688e+02,2.19388712e+02,2.19763735e+02,2.20138759e+02,2.20513782e+02,2.20888806e+02,2.21263829e+02,2.21638852e+02,2.22013876e+02,2.22388899e+02,2.22763923e+02,2.23138946e+02,2.23513970e+02,2.23888993e+02,2.24264017e+02,2.24639040e+02,2.25014063e+02,2.25389087e+02,2.25764110e+02,2.26139134e+02,2.26514157e+02,2.26889181e+02,2.27264204e+02,2.27639227e+02,2.28014251e+02,2.28389274e+02,2.28764298e+02,2.29139321e+02,2.29514345e+02,2.29889368e+02,2.30264392e+02,2.30639415e+02,2.31014438e+02,2.31389462e+02,2.31764485e+02,2.32139509e+02,2.32514532e+02,2.32889556e+02,2.33264579e+02,2.33639602e+02,2.34014626e+02,2.34389649e+02,2.34764673e+02,2.35139696e+02,2.35514720e+02,2.35889743e+02,2.36264767e+02,2.36639790e+02,2.37014813e+02,2.37389837e+02,2.37764860e+02,2.38139884e+02,2.38514907e+02,2.38889931e+02,2.39264954e+02,2.39639977e+02,2.40015001e+02,2.40390024e+02,2.40765048e+02,2.41140071e+02,2.41515095e+02,2.41890118e+02,2.42265142e+02,2.42640165e+02,2.43015188e+02,2.43390212e+02,2.43765235e+02,2.44140259e+02,2.44515282e+02,2.44890306e+02,2.45265329e+02,2.45640353e+02,2.46015376e+02,2.46390399e+02,2.46765423e+02,2.47140446e+02,2.47515470e+02,2.47890493e+02,2.48265517e+02,2.48640540e+02,2.49015563e+02,2.49390587e+02,2.49765610e+02,2.50140634e+02,2.50515657e+02,2.50890681e+02,2.51265704e+02,2.51640728e+02,2.52015751e+02,2.52390774e+02,2.52765798e+02,2.53140821e+02,2.53515845e+02,2.53890868e+02,2.54265892e+02,2.54640915e+02,2.55015938e+02,2.55390962e+02,2.55765985e+02,2.56141009e+02,2.56516032e+02,2.56891056e+02,2.57266079e+02,2.57641103e+02,2.58016126e+02,2.58391149e+02,2.58766173e+02,2.59141196e+02,2.59516220e+02,2.59891243e+02,2.60266267e+02,2.60641290e+02,2.61016314e+02,2.61391337e+02,2.61766360e+02,2.62141384e+02,2.62516407e+02,2.62891431e+02,2.63266454e+02,2.63641478e+02,2.64016501e+02,2.64391524e+02,2.64766548e+02,2.65141571e+02,2.65516595e+02,2.65891618e+02,2.66266642e+02,2.66641665e+02,2.67016689e+02,2.67391712e+02,2.67766735e+02,2.68141759e+02,2.68516782e+02,2.68891806e+02,2.69266829e+02,2.69641853e+02,2.70016876e+02,2.70391899e+02,2.70766923e+02,2.71141946e+02,2.71516970e+02,2.71891993e+02,2.72267017e+02,2.72642040e+02,2.73017064e+02,2.73392087e+02,2.73767110e+02,2.74142134e+02,2.74517157e+02,2.74892181e+02,2.75267204e+02,2.75642228e+02,2.76017251e+02,2.76392275e+02,2.76767298e+02,2.77142321e+02,2.77517345e+02,2.77892368e+02,2.78267392e+02,2.78642415e+02,2.79017439e+02,2.79392462e+02,2.79767485e+02,2.80142509e+02,2.80517532e+02,2.80892556e+02,2.81267579e+02,2.81642603e+02,2.82017626e+02,2.82392650e+02,2.82767673e+02,2.83142696e+02,2.83517720e+02,2.83892743e+02,2.84267767e+02,2.84642790e+02,2.85017814e+02,2.85392837e+02,2.85767860e+02,2.86142884e+02,2.86517907e+02,2.86892931e+02,2.87267954e+02,2.87642978e+02,2.88018001e+02,2.88393025e+02,2.88768048e+02,2.89143071e+02,2.89518095e+02,2.89893118e+02,2.90268142e+02,2.90643165e+02,2.91018189e+02,2.91393212e+02,2.91768236e+02,2.92143259e+02,2.92518282e+02,2.92893306e+02,2.93268329e+02,2.93643353e+02,2.94018376e+02,2.94393400e+02,2.94768423e+02,2.95143446e+02,2.95518470e+02,2.95893493e+02,2.96268517e+02,2.96643540e+02,2.97018564e+02,2.97393587e+02,2.97768611e+02,2.98143634e+02,2.98518657e+02,2.98893681e+02,2.99268704e+02,2.99643728e+02,3.00018751e+02,3.00393775e+02,3.00768798e+02,3.01143821e+02,3.01518845e+02,3.01893868e+02,3.02268892e+02,3.02643915e+02,3.03018939e+02,3.03393962e+02,3.03768986e+02,3.04144009e+02,3.04519032e+02,3.04894056e+02,3.05269079e+02,3.05644103e+02,3.06019126e+02,3.06394150e+02,3.06769173e+02,3.07144197e+02,3.07519220e+02,3.07894243e+02,3.08269267e+02,3.08644290e+02,3.09019314e+02,3.09394337e+02,3.09769361e+02,3.10144384e+02,3.10519407e+02,3.10894431e+02,3.11269454e+02,3.11644478e+02,3.12019501e+02,3.12394525e+02,3.12769548e+02,3.13144572e+02,3.13519595e+02,3.13894618e+02,3.14269642e+02,3.14644665e+02,3.15019689e+02,3.15394712e+02,3.15769736e+02,3.16144759e+02,3.16519782e+02,3.16894806e+02,3.17269829e+02,3.17644853e+02,3.18019876e+02,3.18394900e+02,3.18769923e+02,3.19144947e+02,3.19519970e+02,3.19894993e+02,3.20270017e+02,3.20645040e+02,3.21020064e+02,3.21395087e+02,3.21770111e+02,3.22145134e+02,3.22520158e+02,3.22895181e+02,3.23270204e+02,3.23645228e+02,3.24020251e+02,3.24395275e+02,3.24770298e+02,3.25145322e+02,3.25520345e+02,3.25895368e+02,3.26270392e+02,3.26645415e+02,3.27020439e+02,3.27395462e+02,3.27770486e+02,3.28145509e+02,3.28520533e+02,3.28895556e+02,3.29270579e+02,3.29645603e+02,3.30020626e+02,3.30395650e+02,3.30770673e+02,3.31145697e+02,3.31520720e+02,3.31895743e+02,3.32270767e+02,3.32645790e+02,3.33020814e+02,3.33395837e+02,3.33770861e+02,3.34145884e+02,3.34520908e+02,3.34895931e+02,3.35270954e+02,3.35645978e+02,3.36021001e+02,3.36396025e+02,3.36771048e+02,3.37146072e+02,3.37521095e+02,3.37896119e+02,3.38271142e+02,3.38646165e+02,3.39021189e+02,3.39396212e+02,3.39771236e+02,3.40146259e+02,3.40521283e+02,3.40896306e+02,3.41271329e+02,3.41646353e+02,3.42021376e+02,3.42396400e+02,3.42771423e+02,3.43146447e+02,3.43521470e+02,3.43896494e+02,3.44271517e+02,3.44646540e+02,3.45021564e+02,3.45396587e+02,3.45771611e+02,3.46146634e+02,3.46521658e+02,3.46896681e+02,3.47271704e+02,3.47646728e+02,3.48021751e+02,3.48396775e+02,3.48771798e+02,3.49146822e+02,3.49521845e+02,3.49896869e+02,3.50271892e+02,3.50646915e+02,3.51021939e+02,3.51396962e+02,3.51771986e+02,3.52147009e+02,3.52522033e+02,3.52897056e+02,3.53272080e+02,3.53647103e+02,3.54022126e+02,3.54397150e+02,3.54772173e+02,3.55147197e+02,3.55522220e+02,3.55897244e+02,3.56272267e+02,3.56647290e+02,3.57022314e+02,3.57397337e+02,3.57772361e+02,3.58147384e+02,3.58522408e+02,3.58897431e+02,3.59272455e+02,3.59647478e+02,3.60022501e+02,3.60397525e+02,3.60772548e+02,3.61147572e+02,3.61522595e+02,3.61897619e+02,3.62272642e+02,3.62647665e+02,3.63022689e+02,3.63397712e+02,3.63772736e+02,3.64147759e+02,3.64522783e+02,3.64897806e+02,3.65272830e+02,3.65647853e+02,3.66022876e+02,3.66397900e+02,3.66772923e+02,3.67147947e+02,3.67522970e+02,3.67897994e+02,3.68273017e+02,3.68648041e+02,3.69023064e+02,3.69398087e+02,3.69773111e+02,3.70148134e+02,3.70523158e+02,3.70898181e+02,3.71273205e+02,3.71648228e+02,3.72023251e+02,3.72398275e+02,3.72773298e+02,3.73148322e+02,3.73523345e+02,3.73898369e+02,3.74273392e+02,3.74648416e+02,3.75023439e+02,3.75398462e+02,3.75773486e+02,3.76148509e+02,3.76523533e+02,3.76898556e+02,3.77273580e+02,3.77648603e+02,3.78023626e+02,3.78398650e+02,3.78773673e+02,3.79148697e+02,3.79523720e+02,3.79898744e+02,3.80273767e+02,3.80648791e+02,3.81023814e+02,3.81398837e+02,3.81773861e+02,3.82148884e+02,3.82523908e+02,3.82898931e+02,3.83273955e+02,3.83648978e+02,3.84024002e+02,3.84399025e+02,3.84774048e+02,3.85149072e+02,3.85524095e+02,3.85899119e+02,3.86274142e+02,3.86649166e+02,3.87024189e+02,3.87399212e+02,3.87774236e+02,3.88149259e+02,3.88524283e+02,3.88899306e+02,3.89274330e+02,3.89649353e+02,3.90024377e+02,3.90399400e+02,3.90774423e+02,3.91149447e+02,3.91524470e+02,3.91899494e+02,3.92274517e+02,3.92649541e+02,3.93024564e+02,3.93399587e+02,3.93774611e+02,3.94149634e+02,3.94524658e+02,3.94899681e+02,3.95274705e+02,3.95649728e+02,3.96024752e+02,3.96399775e+02,3.96774798e+02,3.97149822e+02,3.97524845e+02,3.97899869e+02,3.98274892e+02,3.98649916e+02,3.99024939e+02,3.99399962e+02,3.99774986e+02,4.00150009e+02,4.00525033e+02,4.00900056e+02,4.01275080e+02,4.01650103e+02,4.02025127e+02,4.02400150e+02,4.02775173e+02,4.03150197e+02,4.03525220e+02,4.03900244e+02,4.04275267e+02,4.04650291e+02,4.05025314e+02,4.05400338e+02,4.05775361e+02,4.06150384e+02,4.06525408e+02,4.06900431e+02,4.07275455e+02,4.07650478e+02,4.08025502e+02,4.08400525e+02,4.08775548e+02,4.09150572e+02,4.09525595e+02,4.09900619e+02,4.10275642e+02,4.10650666e+02,4.11025689e+02,4.11400713e+02,4.11775736e+02,4.12150759e+02,4.12525783e+02,4.12900806e+02,4.13275830e+02,4.13650853e+02,4.14025877e+02,4.14400900e+02,4.14775923e+02,4.15150947e+02,4.15525970e+02,4.15900994e+02,4.16276017e+02,4.16651041e+02,4.17026064e+02,4.17401088e+02,4.17776111e+02,4.18151134e+02,4.18526158e+02,4.18901181e+02,4.19276205e+02,4.19651228e+02,4.20026252e+02,4.20401275e+02,4.20776299e+02,4.21151322e+02,4.21526345e+02,4.21901369e+02,4.22276392e+02,4.22651416e+02,4.23026439e+02,4.23401463e+02,4.23776486e+02,4.24151509e+02,4.24526533e+02,4.24901556e+02,4.25276580e+02,4.25651603e+02,4.26026627e+02,4.26401650e+02,4.26776674e+02,4.27151697e+02,4.27526720e+02,4.27901744e+02,4.28276767e+02,4.28651791e+02,4.29026814e+02,4.29401838e+02,4.29776861e+02,4.30151884e+02,4.30526908e+02,4.30901931e+02,4.31276955e+02,4.31651978e+02,4.32027002e+02,4.32402025e+02,4.32777049e+02,4.33152072e+02,4.33527095e+02,4.33902119e+02,4.34277142e+02,4.34652166e+02,4.35027189e+02,4.35402213e+02,4.35777236e+02,4.36152260e+02,4.36527283e+02,4.36902306e+02,4.37277330e+02,4.37652353e+02,4.38027377e+02,4.38402400e+02,4.38777424e+02,4.39152447e+02,4.39527470e+02,4.39902494e+02,4.40277517e+02,4.40652541e+02,4.41027564e+02,4.41402588e+02,4.41777611e+02,4.42152635e+02,4.42527658e+02,4.42902681e+02,4.43277705e+02,4.43652728e+02,4.44027752e+02,4.44402775e+02,4.44777799e+02,4.45152822e+02,4.45527845e+02,4.45902869e+02,4.46277892e+02,4.46652916e+02,4.47027939e+02,4.47402963e+02,4.47777986e+02,4.48153010e+02,4.48528033e+02,4.48903056e+02,4.49278080e+02,4.49653103e+02,4.50028127e+02,4.50403150e+02,4.50778174e+02,4.51153197e+02,4.51528221e+02,4.51903244e+02,4.52278267e+02,4.52653291e+02,4.53028314e+02,4.53403338e+02,4.53778361e+02,4.54153385e+02,4.54528408e+02,4.54903431e+02,4.55278455e+02,4.55653478e+02,4.56028502e+02,4.56403525e+02,4.56778549e+02,4.57153572e+02,4.57528596e+02,4.57903619e+02,4.58278642e+02,4.58653666e+02,4.59028689e+02,4.59403713e+02,4.59778736e+02,4.60153760e+02,4.60528783e+02,4.60903806e+02,4.61278830e+02,4.61653853e+02,4.62028877e+02,4.62403900e+02,4.62778924e+02,4.63153947e+02,4.63528971e+02,4.63903994e+02,4.64279017e+02,4.64654041e+02,4.65029064e+02,4.65404088e+02,4.65779111e+02,4.66154135e+02,4.66529158e+02,4.66904182e+02,4.67279205e+02,4.67654228e+02,4.68029252e+02,4.68404275e+02,4.68779299e+02,4.69154322e+02,4.69529346e+02,4.69904369e+02,4.70279392e+02,4.70654416e+02,4.71029439e+02,4.71404463e+02,4.71779486e+02,4.72154510e+02,4.72529533e+02,4.72904557e+02,4.73279580e+02,4.73654603e+02,4.74029627e+02,4.74404650e+02,4.74779674e+02,4.75154697e+02,4.75529721e+02,4.75904744e+02,4.76279767e+02,4.76654791e+02,4.77029814e+02,4.77404838e+02,4.77779861e+02,4.78154885e+02,4.78529908e+02,4.78904932e+02,4.79279955e+02,4.79654978e+02,4.80030002e+02,4.80405025e+02,4.80780049e+02,4.81155072e+02,4.81530096e+02,4.81905119e+02,4.82280143e+02,4.82655166e+02,4.83030189e+02,4.83405213e+02,4.83780236e+02,4.84155260e+02,4.84530283e+02,4.84905307e+02,4.85280330e+02,4.85655353e+02,4.86030377e+02,4.86405400e+02,4.86780424e+02,4.87155447e+02,4.87530471e+02,4.87905494e+02,4.88280518e+02,4.88655541e+02,4.89030564e+02,4.89405588e+02,4.89780611e+02,4.90155635e+02,4.90530658e+02,4.90905682e+02,4.91280705e+02,4.91655728e+02,4.92030752e+02,4.92405775e+02,4.92780799e+02,4.93155822e+02,4.93530846e+02,4.93905869e+02,4.94280893e+02,4.94655916e+02,4.95030939e+02,4.95405963e+02,4.95780986e+02,4.96156010e+02,4.96531033e+02,4.96906057e+02,4.97281080e+02,4.97656104e+02,4.98031127e+02,4.98406150e+02,4.98781174e+02,4.99156197e+02,4.99531221e+02,4.99906244e+02,5.00281268e+02,5.00656291e+02,5.01031314e+02,5.01406338e+02,5.01781361e+02,5.02156385e+02,5.02531408e+02,5.02906432e+02,5.03281455e+02,5.03656479e+02,5.04031502e+02,5.04406525e+02,5.04781549e+02,5.05156572e+02,5.05531596e+02,5.05906619e+02,5.06281643e+02,5.06656666e+02,5.07031689e+02,5.07406713e+02,5.07781736e+02,5.08156760e+02,5.08531783e+02,5.08906807e+02,5.09281830e+02,5.09656854e+02,5.10031877e+02,5.10406900e+02,5.10781924e+02,5.11156947e+02,5.11531971e+02,5.11906994e+02,5.12282018e+02,5.12657041e+02,5.13032065e+02,5.13407088e+02,5.13782111e+02,5.14157135e+02,5.14532158e+02,5.14907182e+02,5.15282205e+02,5.15657229e+02,5.16032252e+02,5.16407275e+02,5.16782299e+02,5.17157322e+02,5.17532346e+02,5.17907369e+02,5.18282393e+02,5.18657416e+02,5.19032440e+02,5.19407463e+02,5.19782486e+02,5.20157510e+02,5.20532533e+02,5.20907557e+02,5.21282580e+02,5.21657604e+02,5.22032627e+02,5.22407650e+02,5.22782674e+02,5.23157697e+02,5.23532721e+02,5.23907744e+02,5.24282768e+02,5.24657791e+02,5.25032815e+02,5.25407838e+02,5.25782861e+02,5.26157885e+02,5.26532908e+02,5.26907932e+02,5.27282955e+02,5.27657979e+02,5.28033002e+02,5.28408026e+02,5.28783049e+02,5.29158072e+02,5.29533096e+02,5.29908119e+02,5.30283143e+02,5.30658166e+02,5.31033190e+02,5.31408213e+02,5.31783236e+02,5.32158260e+02,5.32533283e+02,5.32908307e+02,5.33283330e+02,5.33658354e+02,5.34033377e+02,5.34408401e+02,5.34783424e+02,5.35158447e+02,5.35533471e+02,5.35908494e+02,5.36283518e+02,5.36658541e+02,5.37033565e+02,5.37408588e+02,5.37783611e+02,5.38158635e+02,5.38533658e+02,5.38908682e+02,5.39283705e+02,5.39658729e+02,5.40033752e+02,5.40408776e+02,5.40783799e+02,5.41158822e+02,5.41533846e+02,5.41908869e+02,5.42283893e+02,5.42658916e+02,5.43033940e+02,5.43408963e+02,5.43783986e+02,5.44159010e+02,5.44534033e+02,5.44909057e+02,5.45284080e+02,5.45659104e+02,5.46034127e+02,5.46409151e+02,5.46784174e+02,5.47159197e+02,5.47534221e+02,5.47909244e+02,5.48284268e+02,5.48659291e+02,5.49034315e+02,5.49409338e+02,5.49784362e+02,5.50159385e+02,5.50534408e+02,5.50909432e+02,5.51284455e+02,5.51659479e+02,5.52034502e+02,5.52409526e+02,5.52784549e+02,5.53159572e+02,5.53534596e+02,5.53909619e+02,5.54284643e+02,5.54659666e+02,5.55034690e+02,5.55409713e+02,5.55784737e+02,5.56159760e+02,5.56534783e+02,5.56909807e+02,5.57284830e+02,5.57659854e+02,5.58034877e+02,5.58409901e+02,5.58784924e+02,5.59159947e+02,5.59534971e+02,5.59909994e+02,5.60285018e+02,5.60660041e+02,5.61035065e+02,5.61410088e+02,5.61785112e+02,5.62160135e+02,5.62535158e+02,5.62910182e+02,5.63285205e+02,5.63660229e+02,5.64035252e+02,5.64410276e+02,5.64785299e+02,5.65160323e+02,5.65535346e+02,5.65910369e+02,5.66285393e+02,5.66660416e+02,5.67035440e+02,5.67410463e+02,5.67785487e+02,5.68160510e+02,5.68535533e+02,5.68910557e+02,5.69285580e+02,5.69660604e+02,5.70035627e+02,5.70410651e+02,5.70785674e+02,5.71160698e+02,5.71535721e+02,5.71910744e+02,5.72285768e+02,5.72660791e+02,5.73035815e+02,5.73410838e+02,5.73785862e+02,5.74160885e+02,5.74535908e+02,5.74910932e+02,5.75285955e+02,5.75660979e+02,5.76036002e+02,5.76411026e+02,5.76786049e+02,5.77161073e+02,5.77536096e+02,5.77911119e+02,5.78286143e+02,5.78661166e+02,5.79036190e+02,5.79411213e+02,5.79786237e+02,5.80161260e+02,5.80536284e+02,5.80911307e+02,5.81286330e+02,5.81661354e+02,5.82036377e+02,5.82411401e+02,5.82786424e+02,5.83161448e+02,5.83536471e+02,5.83911494e+02,5.84286518e+02,5.84661541e+02,5.85036565e+02,5.85411588e+02,5.85786612e+02,5.86161635e+02,5.86536659e+02,5.86911682e+02,5.87286705e+02,5.87661729e+02,5.88036752e+02,5.88411776e+02,5.88786799e+02,5.89161823e+02,5.89536846e+02,5.89911869e+02,5.90286893e+02,5.90661916e+02,5.91036940e+02,5.91411963e+02,5.91786987e+02,5.92162010e+02,5.92537034e+02,5.92912057e+02,5.93287080e+02,5.93662104e+02,5.94037127e+02,5.94412151e+02,5.94787174e+02,5.95162198e+02,5.95537221e+02,5.95912245e+02,5.96287268e+02,5.96662291e+02,5.97037315e+02,5.97412338e+02,5.97787362e+02,5.98162385e+02,5.98537409e+02,5.98912432e+02,5.99287455e+02,5.99662479e+02,6.00037502e+02,6.00412526e+02,6.00787549e+02,6.01162573e+02,6.01537596e+02,6.01912620e+02,6.02287643e+02,6.02662666e+02,6.03037690e+02,6.03412713e+02,6.03787737e+02,6.04162760e+02,6.04537784e+02,6.04912807e+02,6.05287830e+02,6.05662854e+02,6.06037877e+02,6.06412901e+02,6.06787924e+02,6.07162948e+02,6.07537971e+02,6.07912995e+02,6.08288018e+02,6.08663041e+02,6.09038065e+02,6.09413088e+02,6.09788112e+02,6.10163135e+02,6.10538159e+02,6.10913182e+02,6.11288206e+02,6.11663229e+02,6.12038252e+02,6.12413276e+02,6.12788299e+02,6.13163323e+02,6.13538346e+02,6.13913370e+02,6.14288393e+02,6.14663416e+02,6.15038440e+02,6.15413463e+02,6.15788487e+02,6.16163510e+02,6.16538534e+02,6.16913557e+02,6.17288581e+02,6.17663604e+02,6.18038627e+02,6.18413651e+02,6.18788674e+02,6.19163698e+02,6.19538721e+02,6.19913745e+02,6.20288768e+02,6.20663791e+02,6.21038815e+02,6.21413838e+02,6.21788862e+02,6.22163885e+02,6.22538909e+02,6.22913932e+02,6.23288956e+02,6.23663979e+02,6.24039002e+02,6.24414026e+02,6.24789049e+02,6.25164073e+02,6.25539096e+02,6.25914120e+02,6.26289143e+02,6.26664167e+02,6.27039190e+02,6.27414213e+02,6.27789237e+02,6.28164260e+02,6.28539284e+02,6.28914307e+02,6.29289331e+02,6.29664354e+02,6.30039377e+02,6.30414401e+02,6.30789424e+02,6.31164448e+02,6.31539471e+02,6.31914495e+02,6.32289518e+02,6.32664542e+02,6.33039565e+02,6.33414588e+02,6.33789612e+02,6.34164635e+02,6.34539659e+02,6.34914682e+02,6.35289706e+02,6.35664729e+02,6.36039752e+02,6.36414776e+02,6.36789799e+02,6.37164823e+02,6.37539846e+02,6.37914870e+02,6.38289893e+02,6.38664917e+02,6.39039940e+02,6.39414963e+02,6.39789987e+02,6.40165010e+02,6.40540034e+02,6.40915057e+02,6.41290081e+02,6.41665104e+02,6.42040128e+02,6.42415151e+02,6.42790174e+02,6.43165198e+02,6.43540221e+02,6.43915245e+02,6.44290268e+02,6.44665292e+02,6.45040315e+02,6.45415338e+02,6.45790362e+02,6.46165385e+02,6.46540409e+02,6.46915432e+02,6.47290456e+02,6.47665479e+02,6.48040503e+02,6.48415526e+02,6.48790549e+02,6.49165573e+02,6.49540596e+02,6.49915620e+02,6.50290643e+02,6.50665667e+02,6.51040690e+02,6.51415713e+02,6.51790737e+02,6.52165760e+02,6.52540784e+02,6.52915807e+02,6.53290831e+02,6.53665854e+02,6.54040878e+02,6.54415901e+02,6.54790924e+02,6.55165948e+02,6.55540971e+02,6.55915995e+02,6.56291018e+02,6.56666042e+02,6.57041065e+02,6.57416089e+02,6.57791112e+02,6.58166135e+02,6.58541159e+02,6.58916182e+02,6.59291206e+02,6.59666229e+02,6.60041253e+02,6.60416276e+02,6.60791299e+02,6.61166323e+02,6.61541346e+02,6.61916370e+02,6.62291393e+02,6.62666417e+02,6.63041440e+02,6.63416464e+02,6.63791487e+02,6.64166510e+02,6.64541534e+02,6.64916557e+02,6.65291581e+02,6.65666604e+02,6.66041628e+02,6.66416651e+02,6.66791674e+02,6.67166698e+02,6.67541721e+02,6.67916745e+02,6.68291768e+02,6.68666792e+02,6.69041815e+02,6.69416839e+02,6.69791862e+02,6.70166885e+02,6.70541909e+02,6.70916932e+02,6.71291956e+02,6.71666979e+02,6.72042003e+02,6.72417026e+02,6.72792050e+02,6.73167073e+02,6.73542096e+02,6.73917120e+02,6.74292143e+02,6.74667167e+02,6.75042190e+02,6.75417214e+02,6.75792237e+02,6.76167260e+02,6.76542284e+02,6.76917307e+02,6.77292331e+02,6.77667354e+02,6.78042378e+02,6.78417401e+02,6.78792425e+02,6.79167448e+02,6.79542471e+02,6.79917495e+02,6.80292518e+02,6.80667542e+02,6.81042565e+02,6.81417589e+02,6.81792612e+02,6.82167635e+02,6.82542659e+02,6.82917682e+02,6.83292706e+02,6.83667729e+02,6.84042753e+02,6.84417776e+02,6.84792800e+02,6.85167823e+02,6.85542846e+02,6.85917870e+02,6.86292893e+02,6.86667917e+02,6.87042940e+02,6.87417964e+02,6.87792987e+02,6.88168011e+02,6.88543034e+02,6.88918057e+02,6.89293081e+02,6.89668104e+02,6.90043128e+02,6.90418151e+02,6.90793175e+02,6.91168198e+02,6.91543221e+02,6.91918245e+02,6.92293268e+02,6.92668292e+02,6.93043315e+02,6.93418339e+02,6.93793362e+02,6.94168386e+02,6.94543409e+02,6.94918432e+02,6.95293456e+02,6.95668479e+02,6.96043503e+02,6.96418526e+02,6.96793550e+02,6.97168573e+02,6.97543596e+02,6.97918620e+02,6.98293643e+02,6.98668667e+02,6.99043690e+02,6.99418714e+02,6.99793737e+02,7.00168761e+02,7.00543784e+02,7.00918807e+02,7.01293831e+02,7.01668854e+02,7.02043878e+02,7.02418901e+02,7.02793925e+02,7.03168948e+02,7.03543971e+02,7.03918995e+02,7.04294018e+02,7.04669042e+02,7.05044065e+02,7.05419089e+02,7.05794112e+02,7.06169136e+02,7.06544159e+02,7.06919182e+02,7.07294206e+02,7.07669229e+02,7.08044253e+02,7.08419276e+02,7.08794300e+02,7.09169323e+02,7.09544347e+02,7.09919370e+02,7.10294393e+02,7.10669417e+02,7.11044440e+02,7.11419464e+02,7.11794487e+02,7.12169511e+02,7.12544534e+02,7.12919557e+02,7.13294581e+02,7.13669604e+02,7.14044628e+02,7.14419651e+02,7.14794675e+02,7.15169698e+02,7.15544722e+02,7.15919745e+02,7.16294768e+02,7.16669792e+02,7.17044815e+02,7.17419839e+02,7.17794862e+02,7.18169886e+02,7.18544909e+02,7.18919932e+02,7.19294956e+02,7.19669979e+02,7.20045003e+02,7.20420026e+02,7.20795050e+02,7.21170073e+02,7.21545097e+02,7.21920120e+02,7.22295143e+02,7.22670167e+02,7.23045190e+02,7.23420214e+02,7.23795237e+02,7.24170261e+02,7.24545284e+02,7.24920308e+02,7.25295331e+02,7.25670354e+02,7.26045378e+02,7.26420401e+02,7.26795425e+02,7.27170448e+02,7.27545472e+02,7.27920495e+02,7.28295518e+02,7.28670542e+02,7.29045565e+02,7.29420589e+02,7.29795612e+02,7.30170636e+02,7.30545659e+02,7.30920683e+02,7.31295706e+02,7.31670729e+02,7.32045753e+02,7.32420776e+02,7.32795800e+02,7.33170823e+02,7.33545847e+02,7.33920870e+02,7.34295893e+02,7.34670917e+02,7.35045940e+02,7.35420964e+02,7.35795987e+02,7.36171011e+02,7.36546034e+02,7.36921058e+02,7.37296081e+02,7.37671104e+02,7.38046128e+02,7.38421151e+02,7.38796175e+02,7.39171198e+02,7.39546222e+02,7.39921245e+02,7.40296269e+02,7.40671292e+02,7.41046315e+02,7.41421339e+02,7.41796362e+02,7.42171386e+02,7.42546409e+02,7.42921433e+02,7.43296456e+02,7.43671479e+02,7.44046503e+02,7.44421526e+02,7.44796550e+02,7.45171573e+02,7.45546597e+02,7.45921620e+02,7.46296644e+02,7.46671667e+02,7.47046690e+02,7.47421714e+02,7.47796737e+02,7.48171761e+02,7.48546784e+02,7.48921808e+02,7.49296831e+02,7.49671854e+02,7.50046878e+02,7.50421901e+02,7.50796925e+02,7.51171948e+02,7.51546972e+02,7.51921995e+02,7.52297019e+02,7.52672042e+02,7.53047065e+02,7.53422089e+02,7.53797112e+02,7.54172136e+02,7.54547159e+02,7.54922183e+02,7.55297206e+02,7.55672230e+02,7.56047253e+02,7.56422276e+02,7.56797300e+02,7.57172323e+02,7.57547347e+02,7.57922370e+02,7.58297394e+02,7.58672417e+02,7.59047440e+02,7.59422464e+02,7.59797487e+02,7.60172511e+02,7.60547534e+02,7.60922558e+02,7.61297581e+02,7.61672605e+02,7.62047628e+02,7.62422651e+02,7.62797675e+02,7.63172698e+02,7.63547722e+02,7.63922745e+02,7.64297769e+02,7.64672792e+02,7.65047815e+02,7.65422839e+02,7.65797862e+02,7.66172886e+02,7.66547909e+02,7.66922933e+02,7.67297956e+02,7.67672980e+02,7.68048003e+02,7.68423026e+02,7.68798050e+02,7.69173073e+02,7.69548097e+02,7.69923120e+02,7.70298144e+02,7.70673167e+02,7.71048191e+02,7.71423214e+02,7.71798237e+02,7.72173261e+02,7.72548284e+02,7.72923308e+02,7.73298331e+02,7.73673355e+02,7.74048378e+02,7.74423401e+02,7.74798425e+02,7.75173448e+02,7.75548472e+02,7.75923495e+02,7.76298519e+02,7.76673542e+02,7.77048566e+02,7.77423589e+02,7.77798612e+02,7.78173636e+02,7.78548659e+02,7.78923683e+02,7.79298706e+02,7.79673730e+02,7.80048753e+02,7.80423776e+02,7.80798800e+02,7.81173823e+02,7.81548847e+02,7.81923870e+02,7.82298894e+02,7.82673917e+02,7.83048941e+02,7.83423964e+02,7.83798987e+02,7.84174011e+02,7.84549034e+02,7.84924058e+02,7.85299081e+02,7.85674105e+02,7.86049128e+02,7.86424152e+02,7.86799175e+02,7.87174198e+02,7.87549222e+02,7.87924245e+02,7.88299269e+02,7.88674292e+02,7.89049316e+02,7.89424339e+02,7.89799362e+02,7.90174386e+02,7.90549409e+02,7.90924433e+02,7.91299456e+02,7.91674480e+02,7.92049503e+02,7.92424527e+02,7.92799550e+02,7.93174573e+02,7.93549597e+02,7.93924620e+02,7.94299644e+02,7.94674667e+02,7.95049691e+02,7.95424714e+02,7.95799737e+02,7.96174761e+02,7.96549784e+02,7.96924808e+02,7.97299831e+02,7.97674855e+02,7.98049878e+02,7.98424902e+02,7.98799925e+02,7.99174948e+02,7.99549972e+02,7.99924995e+02,8.00300019e+02,8.00675042e+02,8.01050066e+02,8.01425089e+02,8.01800113e+02,8.02175136e+02,8.02550159e+02,8.02925183e+02,8.03300206e+02,8.03675230e+02,8.04050253e+02,8.04425277e+02,8.04800300e+02,8.05175323e+02,8.05550347e+02,8.05925370e+02,8.06300394e+02,8.06675417e+02,8.07050441e+02,8.07425464e+02,8.07800488e+02,8.08175511e+02,8.08550534e+02,8.08925558e+02,8.09300581e+02,8.09675605e+02,8.10050628e+02,8.10425652e+02,8.10800675e+02,8.11175698e+02,8.11550722e+02,8.11925745e+02,8.12300769e+02,8.12675792e+02,8.13050816e+02,8.13425839e+02,8.13800863e+02,8.14175886e+02,8.14550909e+02,8.14925933e+02,8.15300956e+02,8.15675980e+02,8.16051003e+02,8.16426027e+02,8.16801050e+02,8.17176074e+02,8.17551097e+02,8.17926120e+02,8.18301144e+02,8.18676167e+02,8.19051191e+02,8.19426214e+02,8.19801238e+02,8.20176261e+02,8.20551284e+02,8.20926308e+02,8.21301331e+02,8.21676355e+02,8.22051378e+02,8.22426402e+02,8.22801425e+02,8.23176449e+02,8.23551472e+02,8.23926495e+02,8.24301519e+02,8.24676542e+02,8.25051566e+02,8.25426589e+02,8.25801613e+02,8.26176636e+02,8.26551659e+02,8.26926683e+02,8.27301706e+02,8.27676730e+02,8.28051753e+02,8.28426777e+02,8.28801800e+02,8.29176824e+02,8.29551847e+02,8.29926870e+02,8.30301894e+02,8.30676917e+02,8.31051941e+02,8.31426964e+02,8.31801988e+02,8.32177011e+02,8.32552035e+02,8.32927058e+02,8.33302081e+02,8.33677105e+02,8.34052128e+02,8.34427152e+02,8.34802175e+02,8.35177199e+02,8.35552222e+02,8.35927245e+02,8.36302269e+02,8.36677292e+02,8.37052316e+02,8.37427339e+02,8.37802363e+02,8.38177386e+02,8.38552410e+02,8.38927433e+02,8.39302456e+02,8.39677480e+02,8.40052503e+02,8.40427527e+02,8.40802550e+02,8.41177574e+02,8.41552597e+02,8.41927620e+02,8.42302644e+02,8.42677667e+02,8.43052691e+02,8.43427714e+02,8.43802738e+02,8.44177761e+02,8.44552785e+02,8.44927808e+02,8.45302831e+02,8.45677855e+02,8.46052878e+02,8.46427902e+02,8.46802925e+02,8.47177949e+02,8.47552972e+02,8.47927995e+02,8.48303019e+02,8.48678042e+02,8.49053066e+02,8.49428089e+02,8.49803113e+02,8.50178136e+02,8.50553160e+02,8.50928183e+02,8.51303206e+02,8.51678230e+02,8.52053253e+02,8.52428277e+02,8.52803300e+02,8.53178324e+02,8.53553347e+02,8.53928371e+02,8.54303394e+02,8.54678417e+02,8.55053441e+02,8.55428464e+02,8.55803488e+02,8.56178511e+02,8.56553535e+02,8.56928558e+02,8.57303581e+02,8.57678605e+02,8.58053628e+02,8.58428652e+02,8.58803675e+02,8.59178699e+02,8.59553722e+02,8.59928746e+02,8.60303769e+02,8.60678792e+02,8.61053816e+02,8.61428839e+02,8.61803863e+02,8.62178886e+02,8.62553910e+02,8.62928933e+02,8.63303956e+02,8.63678980e+02,8.64054003e+02,8.64429027e+02,8.64804050e+02,8.65179074e+02,8.65554097e+02,8.65929121e+02,8.66304144e+02,8.66679167e+02,8.67054191e+02,8.67429214e+02,8.67804238e+02,8.68179261e+02,8.68554285e+02,8.68929308e+02,8.69304332e+02,8.69679355e+02,8.70054378e+02,8.70429402e+02,8.70804425e+02,8.71179449e+02,8.71554472e+02,8.71929496e+02,8.72304519e+02,8.72679542e+02,8.73054566e+02,8.73429589e+02,8.73804613e+02,8.74179636e+02,8.74554660e+02,8.74929683e+02,8.75304707e+02,8.75679730e+02,8.76054753e+02,8.76429777e+02,8.76804800e+02,8.77179824e+02,8.77554847e+02,8.77929871e+02,8.78304894e+02,8.78679917e+02,8.79054941e+02,8.79429964e+02,8.79804988e+02,8.80180011e+02,8.80555035e+02,8.80930058e+02,8.81305082e+02,8.81680105e+02,8.82055128e+02,8.82430152e+02,8.82805175e+02,8.83180199e+02,8.83555222e+02,8.83930246e+02,8.84305269e+02,8.84680293e+02,8.85055316e+02,8.85430339e+02,8.85805363e+02,8.86180386e+02,8.86555410e+02,8.86930433e+02,8.87305457e+02,8.87680480e+02,8.88055503e+02,8.88430527e+02,8.88805550e+02,8.89180574e+02,8.89555597e+02,8.89930621e+02,8.90305644e+02,8.90680668e+02,8.91055691e+02,8.91430714e+02,8.91805738e+02,8.92180761e+02,8.92555785e+02,8.92930808e+02,8.93305832e+02,8.93680855e+02,8.94055878e+02,8.94430902e+02,8.94805925e+02,8.95180949e+02,8.95555972e+02,8.95930996e+02,8.96306019e+02,8.96681043e+02,8.97056066e+02,8.97431089e+02,8.97806113e+02,8.98181136e+02,8.98556160e+02,8.98931183e+02,8.99306207e+02,8.99681230e+02,9.00056254e+02,9.00431277e+02,9.00806300e+02,9.01181324e+02,9.01556347e+02,9.01931371e+02,9.02306394e+02,9.02681418e+02,9.03056441e+02,9.03431464e+02,9.03806488e+02,9.04181511e+02,9.04556535e+02,9.04931558e+02,9.05306582e+02,9.05681605e+02,9.06056629e+02,9.06431652e+02,9.06806675e+02,9.07181699e+02,9.07556722e+02,9.07931746e+02,9.08306769e+02,9.08681793e+02,9.09056816e+02,9.09431839e+02,9.09806863e+02,9.10181886e+02,9.10556910e+02,9.10931933e+02,9.11306957e+02,9.11681980e+02,9.12057004e+02,9.12432027e+02,9.12807050e+02,9.13182074e+02,9.13557097e+02,9.13932121e+02,9.14307144e+02,9.14682168e+02,9.15057191e+02,9.15432215e+02,9.15807238e+02,9.16182261e+02,9.16557285e+02,9.16932308e+02,9.17307332e+02,9.17682355e+02,9.18057379e+02,9.18432402e+02,9.18807425e+02,9.19182449e+02,9.19557472e+02,9.19932496e+02,9.20307519e+02,9.20682543e+02,9.21057566e+02,9.21432590e+02,9.21807613e+02,9.22182636e+02,9.22557660e+02,9.22932683e+02,9.23307707e+02,9.23682730e+02,9.24057754e+02,9.24432777e+02,9.24807800e+02,9.25182824e+02,9.25557847e+02,9.25932871e+02,9.26307894e+02,9.26682918e+02,9.27057941e+02,9.27432965e+02,9.27807988e+02,9.28183011e+02,9.28558035e+02,9.28933058e+02,9.29308082e+02,9.29683105e+02,9.30058129e+02,9.30433152e+02,9.30808176e+02,9.31183199e+02,9.31558222e+02,9.31933246e+02,9.32308269e+02,9.32683293e+02,9.33058316e+02,9.33433340e+02,9.33808363e+02,9.34183386e+02,9.34558410e+02,9.34933433e+02,9.35308457e+02,9.35683480e+02,9.36058504e+02,9.36433527e+02,9.36808551e+02,9.37183574e+02,9.37558597e+02,9.37933621e+02,9.38308644e+02,9.38683668e+02,9.39058691e+02,9.39433715e+02,9.39808738e+02,9.40183761e+02,9.40558785e+02,9.40933808e+02,9.41308832e+02,9.41683855e+02,9.42058879e+02,9.42433902e+02,9.42808926e+02,9.43183949e+02,9.43558972e+02,9.43933996e+02,9.44309019e+02,9.44684043e+02,9.45059066e+02,9.45434090e+02,9.45809113e+02,9.46184137e+02,9.46559160e+02,9.46934183e+02,9.47309207e+02,9.47684230e+02,9.48059254e+02,9.48434277e+02,9.48809301e+02,9.49184324e+02,9.49559347e+02,9.49934371e+02,9.50309394e+02,9.50684418e+02,9.51059441e+02,9.51434465e+02,9.51809488e+02,9.52184512e+02,9.52559535e+02,9.52934558e+02,9.53309582e+02,9.53684605e+02,9.54059629e+02,9.54434652e+02,9.54809676e+02,9.55184699e+02,9.55559722e+02,9.55934746e+02,9.56309769e+02,9.56684793e+02,9.57059816e+02,9.57434840e+02,9.57809863e+02,9.58184887e+02,9.58559910e+02,9.58934933e+02,9.59309957e+02,9.59684980e+02,9.60060004e+02,9.60435027e+02,9.60810051e+02,9.61185074e+02,9.61560098e+02,9.61935121e+02,9.62310144e+02,9.62685168e+02,9.63060191e+02,9.63435215e+02,9.63810238e+02,9.64185262e+02,9.64560285e+02,9.64935308e+02,9.65310332e+02,9.65685355e+02,9.66060379e+02,9.66435402e+02,9.66810426e+02,9.67185449e+02,9.67560473e+02,9.67935496e+02,9.68310519e+02,9.68685543e+02,9.69060566e+02,9.69435590e+02,9.69810613e+02,9.70185637e+02,9.70560660e+02,9.70935683e+02,9.71310707e+02,9.71685730e+02,9.72060754e+02,9.72435777e+02,9.72810801e+02,9.73185824e+02,9.73560848e+02,9.73935871e+02,9.74310894e+02,9.74685918e+02,9.75060941e+02,9.75435965e+02,9.75810988e+02,9.76186012e+02,9.76561035e+02,9.76936059e+02,9.77311082e+02,9.77686105e+02,9.78061129e+02,9.78436152e+02,9.78811176e+02,9.79186199e+02,9.79561223e+02,9.79936246e+02,9.80311269e+02,9.80686293e+02,9.81061316e+02,9.81436340e+02,9.81811363e+02,9.82186387e+02,9.82561410e+02,9.82936434e+02,9.83311457e+02,9.83686480e+02,9.84061504e+02,9.84436527e+02,9.84811551e+02,9.85186574e+02,9.85561598e+02,9.85936621e+02,9.86311644e+02,9.86686668e+02,9.87061691e+02,9.87436715e+02,9.87811738e+02,9.88186762e+02,9.88561785e+02,9.88936809e+02,9.89311832e+02,9.89686855e+02,9.90061879e+02,9.90436902e+02,9.90811926e+02,9.91186949e+02,9.91561973e+02,9.91936996e+02,9.92312020e+02,9.92687043e+02,9.93062066e+02,9.93437090e+02,9.93812113e+02,9.94187137e+02,9.94562160e+02,9.94937184e+02,9.95312207e+02,9.95687230e+02,9.96062254e+02,9.96437277e+02,9.96812301e+02,9.97187324e+02,9.97562348e+02,9.97937371e+02,9.98312395e+02,9.98687418e+02,9.99062441e+02,9.99437465e+02,9.99812488e+02,1.00018751e+03,1.00056254e+03,1.00093756e+03,1.00131258e+03,1.00168761e+03,1.00206263e+03,1.00243765e+03,1.00281268e+03,1.00318770e+03,1.00356272e+03,1.00393775e+03,1.00431277e+03,1.00468779e+03,1.00506282e+03,1.00543784e+03,1.00581286e+03,1.00618789e+03,1.00656291e+03,1.00693793e+03,1.00731296e+03,1.00768798e+03,1.00806300e+03,1.00843803e+03,1.00881305e+03,1.00918807e+03,1.00956310e+03,1.00993812e+03,1.01031314e+03,1.01068817e+03,1.01106319e+03,1.01143821e+03,1.01181324e+03,1.01218826e+03,1.01256329e+03,1.01293831e+03,1.01331333e+03,1.01368836e+03,1.01406338e+03,1.01443840e+03,1.01481343e+03,1.01518845e+03,1.01556347e+03,1.01593850e+03,1.01631352e+03,1.01668854e+03,1.01706357e+03,1.01743859e+03,1.01781361e+03,1.01818864e+03,1.01856366e+03,1.01893868e+03,1.01931371e+03,1.01968873e+03,1.02006375e+03,1.02043878e+03,1.02081380e+03,1.02118882e+03,1.02156385e+03,1.02193887e+03,1.02231389e+03,1.02268892e+03,1.02306394e+03,1.02343896e+03,1.02381399e+03,1.02418901e+03,1.02456404e+03,1.02493906e+03,1.02531408e+03,1.02568911e+03,1.02606413e+03,1.02643915e+03,1.02681418e+03,1.02718920e+03,1.02756422e+03,1.02793925e+03,1.02831427e+03,1.02868929e+03,1.02906432e+03,1.02943934e+03,1.02981436e+03,1.03018939e+03,1.03056441e+03,1.03093943e+03,1.03131446e+03,1.03168948e+03,1.03206450e+03,1.03243953e+03,1.03281455e+03,1.03318957e+03,1.03356460e+03,1.03393962e+03,1.03431464e+03,1.03468967e+03,1.03506469e+03,1.03543971e+03,1.03581474e+03,1.03618976e+03,1.03656479e+03,1.03693981e+03,1.03731483e+03,1.03768986e+03,1.03806488e+03,1.03843990e+03,1.03881493e+03,1.03918995e+03,1.03956497e+03,1.03994000e+03,1.04031502e+03,1.04069004e+03,1.04106507e+03,1.04144009e+03,1.04181511e+03,1.04219014e+03,1.04256516e+03,1.04294018e+03,1.04331521e+03,1.04369023e+03,1.04406525e+03,1.04444028e+03,1.04481530e+03,1.04519032e+03,1.04556535e+03,1.04594037e+03,1.04631539e+03,1.04669042e+03,1.04706544e+03,1.04744047e+03,1.04781549e+03,1.04819051e+03,1.04856554e+03,1.04894056e+03,1.04931558e+03,1.04969061e+03,1.05006563e+03,1.05044065e+03,1.05081568e+03,1.05119070e+03,1.05156572e+03,1.05194075e+03,1.05231577e+03,1.05269079e+03,1.05306582e+03,1.05344084e+03,1.05381586e+03,1.05419089e+03,1.05456591e+03,1.05494093e+03,1.05531596e+03,1.05569098e+03,1.05606600e+03,1.05644103e+03,1.05681605e+03,1.05719107e+03,1.05756610e+03,1.05794112e+03,1.05831614e+03,1.05869117e+03,1.05906619e+03,1.05944122e+03,1.05981624e+03,1.06019126e+03,1.06056629e+03,1.06094131e+03,1.06131633e+03,1.06169136e+03,1.06206638e+03,1.06244140e+03,1.06281643e+03,1.06319145e+03,1.06356647e+03,1.06394150e+03,1.06431652e+03,1.06469154e+03,1.06506657e+03,1.06544159e+03,1.06581661e+03,1.06619164e+03,1.06656666e+03,1.06694168e+03,1.06731671e+03,1.06769173e+03,1.06806675e+03,1.06844178e+03,1.06881680e+03,1.06919182e+03,1.06956685e+03,1.06994187e+03,1.07031689e+03,1.07069192e+03,1.07106694e+03,1.07144197e+03,1.07181699e+03,1.07219201e+03,1.07256704e+03,1.07294206e+03,1.07331708e+03,1.07369211e+03,1.07406713e+03,1.07444215e+03,1.07481718e+03,1.07519220e+03,1.07556722e+03,1.07594225e+03,1.07631727e+03,1.07669229e+03,1.07706732e+03,1.07744234e+03,1.07781736e+03,1.07819239e+03,1.07856741e+03,1.07894243e+03,1.07931746e+03,1.07969248e+03,1.08006750e+03,1.08044253e+03,1.08081755e+03,1.08119257e+03,1.08156760e+03,1.08194262e+03,1.08231764e+03,1.08269267e+03,1.08306769e+03,1.08344272e+03,1.08381774e+03,1.08419276e+03,1.08456779e+03,1.08494281e+03,1.08531783e+03,1.08569286e+03,1.08606788e+03,1.08644290e+03,1.08681793e+03,1.08719295e+03,1.08756797e+03,1.08794300e+03,1.08831802e+03,1.08869304e+03,1.08906807e+03,1.08944309e+03,1.08981811e+03,1.09019314e+03,1.09056816e+03,1.09094318e+03,1.09131821e+03,1.09169323e+03,1.09206825e+03,1.09244328e+03,1.09281830e+03,1.09319332e+03,1.09356835e+03,1.09394337e+03,1.09431839e+03,1.09469342e+03,1.09506844e+03,1.09544347e+03,1.09581849e+03,1.09619351e+03,1.09656854e+03,1.09694356e+03,1.09731858e+03,1.09769361e+03,1.09806863e+03,1.09844365e+03,1.09881868e+03,1.09919370e+03,1.09956872e+03,1.09994375e+03,1.10031877e+03,1.10069379e+03,1.10106882e+03,1.10144384e+03,1.10181886e+03,1.10219389e+03,1.10256891e+03,1.10294393e+03,1.10331896e+03,1.10369398e+03,1.10406900e+03,1.10444403e+03,1.10481905e+03,1.10519407e+03,1.10556910e+03,1.10594412e+03,1.10631914e+03,1.10669417e+03,1.10706919e+03,1.10744422e+03,1.10781924e+03,1.10819426e+03,1.10856929e+03,1.10894431e+03,1.10931933e+03,1.10969436e+03,1.11006938e+03,1.11044440e+03,1.11081943e+03,1.11119445e+03,1.11156947e+03,1.11194450e+03,1.11231952e+03,1.11269454e+03,1.11306957e+03,1.11344459e+03,1.11381961e+03,1.11419464e+03,1.11456966e+03,1.11494468e+03,1.11531971e+03,1.11569473e+03,1.11606975e+03,1.11644478e+03,1.11681980e+03,1.11719482e+03,1.11756985e+03,1.11794487e+03,1.11831989e+03,1.11869492e+03,1.11906994e+03,1.11944497e+03,1.11981999e+03,1.12019501e+03,1.12057004e+03,1.12094506e+03,1.12132008e+03,1.12169511e+03,1.12207013e+03,1.12244515e+03,1.12282018e+03,1.12319520e+03,1.12357022e+03,1.12394525e+03,1.12432027e+03,1.12469529e+03,1.12507032e+03,1.12544534e+03,1.12582036e+03,1.12619539e+03,1.12657041e+03,1.12694543e+03,1.12732046e+03,1.12769548e+03,1.12807050e+03,1.12844553e+03,1.12882055e+03,1.12919557e+03,1.12957060e+03,1.12994562e+03,1.13032065e+03,1.13069567e+03,1.13107069e+03,1.13144572e+03,1.13182074e+03,1.13219576e+03,1.13257079e+03,1.13294581e+03,1.13332083e+03,1.13369586e+03,1.13407088e+03,1.13444590e+03,1.13482093e+03,1.13519595e+03,1.13557097e+03,1.13594600e+03,1.13632102e+03,1.13669604e+03,1.13707107e+03,1.13744609e+03,1.13782111e+03,1.13819614e+03,1.13857116e+03,1.13894618e+03,1.13932121e+03,1.13969623e+03,1.14007125e+03,1.14044628e+03,1.14082130e+03,1.14119632e+03,1.14157135e+03,1.14194637e+03,1.14232140e+03,1.14269642e+03,1.14307144e+03,1.14344647e+03,1.14382149e+03,1.14419651e+03,1.14457154e+03,1.14494656e+03,1.14532158e+03,1.14569661e+03,1.14607163e+03,1.14644665e+03,1.14682168e+03,1.14719670e+03,1.14757172e+03,1.14794675e+03,1.14832177e+03,1.14869679e+03,1.14907182e+03,1.14944684e+03,1.14982186e+03,1.15019689e+03,1.15057191e+03,1.15094693e+03,1.15132196e+03,1.15169698e+03,1.15207200e+03,1.15244703e+03,1.15282205e+03,1.15319707e+03,1.15357210e+03,1.15394712e+03,1.15432215e+03,1.15469717e+03,1.15507219e+03,1.15544722e+03,1.15582224e+03,1.15619726e+03,1.15657229e+03,1.15694731e+03,1.15732233e+03,1.15769736e+03,1.15807238e+03,1.15844740e+03,1.15882243e+03,1.15919745e+03,1.15957247e+03,1.15994750e+03,1.16032252e+03,1.16069754e+03,1.16107257e+03,1.16144759e+03,1.16182261e+03,1.16219764e+03,1.16257266e+03,1.16294768e+03,1.16332271e+03,1.16369773e+03,1.16407275e+03,1.16444778e+03,1.16482280e+03,1.16519782e+03,1.16557285e+03,1.16594787e+03,1.16632290e+03,1.16669792e+03,1.16707294e+03,1.16744797e+03,1.16782299e+03,1.16819801e+03,1.16857304e+03,1.16894806e+03,1.16932308e+03,1.16969811e+03,1.17007313e+03,1.17044815e+03,1.17082318e+03,1.17119820e+03,1.17157322e+03,1.17194825e+03,1.17232327e+03,1.17269829e+03,1.17307332e+03,1.17344834e+03,1.17382336e+03,1.17419839e+03,1.17457341e+03,1.17494843e+03,1.17532346e+03,1.17569848e+03,1.17607350e+03,1.17644853e+03,1.17682355e+03,1.17719857e+03,1.17757360e+03,1.17794862e+03,1.17832365e+03,1.17869867e+03,1.17907369e+03,1.17944872e+03,1.17982374e+03,1.18019876e+03,1.18057379e+03,1.18094881e+03,1.18132383e+03,1.18169886e+03,1.18207388e+03,1.18244890e+03,1.18282393e+03,1.18319895e+03,1.18357397e+03,1.18394900e+03,1.18432402e+03,1.18469904e+03,1.18507407e+03,1.18544909e+03,1.18582411e+03,1.18619914e+03,1.18657416e+03,1.18694918e+03,1.18732421e+03,1.18769923e+03,1.18807425e+03,1.18844928e+03,1.18882430e+03,1.18919932e+03,1.18957435e+03,1.18994937e+03,1.19032440e+03,1.19069942e+03,1.19107444e+03,1.19144947e+03,1.19182449e+03,1.19219951e+03,1.19257454e+03,1.19294956e+03,1.19332458e+03,1.19369961e+03,1.19407463e+03,1.19444965e+03,1.19482468e+03,1.19519970e+03,1.19557472e+03,1.19594975e+03,1.19632477e+03,1.19669979e+03,1.19707482e+03,1.19744984e+03,1.19782486e+03,1.19819989e+03,1.19857491e+03,1.19894993e+03,1.19932496e+03,1.19969998e+03,1.20007500e+03,1.20045003e+03,1.20082505e+03,1.20120008e+03,1.20157510e+03,1.20195012e+03,1.20232515e+03,1.20270017e+03,1.20307519e+03,1.20345022e+03,1.20382524e+03,1.20420026e+03,1.20457529e+03,1.20495031e+03,1.20532533e+03,1.20570036e+03,1.20607538e+03,1.20645040e+03,1.20682543e+03,1.20720045e+03,1.20757547e+03,1.20795050e+03,1.20832552e+03,1.20870054e+03,1.20907557e+03,1.20945059e+03,1.20982561e+03,1.21020064e+03,1.21057566e+03,1.21095068e+03,1.21132571e+03,1.21170073e+03,1.21207575e+03,1.21245078e+03,1.21282580e+03,1.21320083e+03,1.21357585e+03,1.21395087e+03,1.21432590e+03,1.21470092e+03,1.21507594e+03,1.21545097e+03,1.21582599e+03,1.21620101e+03,1.21657604e+03,1.21695106e+03,1.21732608e+03,1.21770111e+03,1.21807613e+03,1.21845115e+03,1.21882618e+03,1.21920120e+03,1.21957622e+03,1.21995125e+03,1.22032627e+03,1.22070129e+03,1.22107632e+03,1.22145134e+03,1.22182636e+03,1.22220139e+03,1.22257641e+03,1.22295143e+03,1.22332646e+03,1.22370148e+03,1.22407650e+03,1.22445153e+03,1.22482655e+03,1.22520158e+03,1.22557660e+03,1.22595162e+03,1.22632665e+03,1.22670167e+03,1.22707669e+03,1.22745172e+03,1.22782674e+03,1.22820176e+03,1.22857679e+03,1.22895181e+03,1.22932683e+03,1.22970186e+03,1.23007688e+03,1.23045190e+03,1.23082693e+03,1.23120195e+03,1.23157697e+03,1.23195200e+03,1.23232702e+03,1.23270204e+03,1.23307707e+03,1.23345209e+03,1.23382711e+03,1.23420214e+03,1.23457716e+03,1.23495218e+03,1.23532721e+03,1.23570223e+03,1.23607725e+03,1.23645228e+03,1.23682730e+03,1.23720233e+03,1.23757735e+03,1.23795237e+03,1.23832740e+03,1.23870242e+03,1.23907744e+03,1.23945247e+03,1.23982749e+03,1.24020251e+03,1.24057754e+03,1.24095256e+03,1.24132758e+03,1.24170261e+03,1.24207763e+03,1.24245265e+03,1.24282768e+03,1.24320270e+03,1.24357772e+03,1.24395275e+03,1.24432777e+03,1.24470279e+03,1.24507782e+03,1.24545284e+03,1.24582786e+03,1.24620289e+03,1.24657791e+03,1.24695293e+03,1.24732796e+03,1.24770298e+03,1.24807800e+03,1.24845303e+03,1.24882805e+03,1.24920308e+03,1.24957810e+03,1.24995312e+03,1.25032815e+03,1.25070317e+03,1.25107819e+03,1.25145322e+03,1.25182824e+03,1.25220326e+03,1.25257829e+03,1.25295331e+03,1.25332833e+03,1.25370336e+03,1.25407838e+03,1.25445340e+03,1.25482843e+03,1.25520345e+03,1.25557847e+03,1.25595350e+03,1.25632852e+03,1.25670354e+03,1.25707857e+03,1.25745359e+03,1.25782861e+03,1.25820364e+03,1.25857866e+03,1.25895368e+03,1.25932871e+03,1.25970373e+03,1.26007875e+03,1.26045378e+03,1.26082880e+03,1.26120383e+03,1.26157885e+03,1.26195387e+03,1.26232890e+03,1.26270392e+03,1.26307894e+03,1.26345397e+03,1.26382899e+03,1.26420401e+03,1.26457904e+03,1.26495406e+03,1.26532908e+03,1.26570411e+03,1.26607913e+03,1.26645415e+03,1.26682918e+03,1.26720420e+03,1.26757922e+03,1.26795425e+03,1.26832927e+03,1.26870429e+03,1.26907932e+03,1.26945434e+03,1.26982936e+03,1.27020439e+03,1.27057941e+03,1.27095443e+03,1.27132946e+03,1.27170448e+03,1.27207950e+03,1.27245453e+03,1.27282955e+03,1.27320458e+03,1.27357960e+03,1.27395462e+03,1.27432965e+03,1.27470467e+03,1.27507969e+03,1.27545472e+03,1.27582974e+03,1.27620476e+03,1.27657979e+03,1.27695481e+03,1.27732983e+03,1.27770486e+03,1.27807988e+03,1.27845490e+03,1.27882993e+03,1.27920495e+03,1.27957997e+03,1.27995500e+03,1.28033002e+03,1.28070504e+03,1.28108007e+03,1.28145509e+03,1.28183011e+03,1.28220514e+03,1.28258016e+03,1.28295518e+03,1.28333021e+03,1.28370523e+03,1.28408026e+03,1.28445528e+03,1.28483030e+03,1.28520533e+03,1.28558035e+03,1.28595537e+03,1.28633040e+03,1.28670542e+03,1.28708044e+03,1.28745547e+03,1.28783049e+03,1.28820551e+03,1.28858054e+03,1.28895556e+03,1.28933058e+03,1.28970561e+03,1.29008063e+03,1.29045565e+03,1.29083068e+03,1.29120570e+03,1.29158072e+03,1.29195575e+03,1.29233077e+03,1.29270579e+03,1.29308082e+03,1.29345584e+03,1.29383086e+03,1.29420589e+03,1.29458091e+03,1.29495593e+03,1.29533096e+03,1.29570598e+03,1.29608101e+03,1.29645603e+03,1.29683105e+03,1.29720608e+03,1.29758110e+03,1.29795612e+03,1.29833115e+03,1.29870617e+03,1.29908119e+03,1.29945622e+03,1.29983124e+03,1.30020626e+03,1.30058129e+03,1.30095631e+03,1.30133133e+03,1.30170636e+03,1.30208138e+03,1.30245640e+03,1.30283143e+03,1.30320645e+03,1.30358147e+03,1.30395650e+03,1.30433152e+03,1.30470654e+03,1.30508157e+03,1.30545659e+03,1.30583161e+03,1.30620664e+03,1.30658166e+03,1.30695668e+03,1.30733171e+03,1.30770673e+03,1.30808176e+03,1.30845678e+03,1.30883180e+03,1.30920683e+03,1.30958185e+03,1.30995687e+03,1.31033190e+03,1.31070692e+03,1.31108194e+03,1.31145697e+03,1.31183199e+03,1.31220701e+03,1.31258204e+03,1.31295706e+03,1.31333208e+03,1.31370711e+03,1.31408213e+03,1.31445715e+03,1.31483218e+03,1.31520720e+03,1.31558222e+03,1.31595725e+03,1.31633227e+03,1.31670729e+03,1.31708232e+03,1.31745734e+03,1.31783236e+03,1.31820739e+03,1.31858241e+03,1.31895743e+03,1.31933246e+03,1.31970748e+03,1.32008251e+03,1.32045753e+03,1.32083255e+03,1.32120758e+03,1.32158260e+03,1.32195762e+03,1.32233265e+03,1.32270767e+03,1.32308269e+03,1.32345772e+03,1.32383274e+03,1.32420776e+03,1.32458279e+03,1.32495781e+03,1.32533283e+03,1.32570786e+03,1.32608288e+03,1.32645790e+03,1.32683293e+03,1.32720795e+03,1.32758297e+03,1.32795800e+03,1.32833302e+03,1.32870804e+03,1.32908307e+03,1.32945809e+03,1.32983311e+03,1.33020814e+03,1.33058316e+03,1.33095818e+03,1.33133321e+03,1.33170823e+03,1.33208326e+03,1.33245828e+03,1.33283330e+03,1.33320833e+03,1.33358335e+03,1.33395837e+03,1.33433340e+03,1.33470842e+03,1.33508344e+03,1.33545847e+03,1.33583349e+03,1.33620851e+03,1.33658354e+03,1.33695856e+03,1.33733358e+03,1.33770861e+03,1.33808363e+03,1.33845865e+03,1.33883368e+03,1.33920870e+03,1.33958372e+03,1.33995875e+03,1.34033377e+03,1.34070879e+03,1.34108382e+03,1.34145884e+03,1.34183386e+03,1.34220889e+03,1.34258391e+03,1.34295893e+03,1.34333396e+03,1.34370898e+03,1.34408401e+03,1.34445903e+03,1.34483405e+03,1.34520908e+03,1.34558410e+03,1.34595912e+03,1.34633415e+03,1.34670917e+03,1.34708419e+03,1.34745922e+03,1.34783424e+03,1.34820926e+03,1.34858429e+03,1.34895931e+03,1.34933433e+03,1.34970936e+03,1.35008438e+03,1.35045940e+03,1.35083443e+03,1.35120945e+03,1.35158447e+03,1.35195950e+03,1.35233452e+03,1.35270954e+03,1.35308457e+03,1.35345959e+03,1.35383461e+03,1.35420964e+03,1.35458466e+03,1.35495968e+03,1.35533471e+03,1.35570973e+03,1.35608476e+03,1.35645978e+03,1.35683480e+03,1.35720983e+03,1.35758485e+03,1.35795987e+03,1.35833490e+03,1.35870992e+03,1.35908494e+03,1.35945997e+03,1.35983499e+03,1.36021001e+03,1.36058504e+03,1.36096006e+03,1.36133508e+03,1.36171011e+03,1.36208513e+03,1.36246015e+03,1.36283518e+03,1.36321020e+03,1.36358522e+03,1.36396025e+03,1.36433527e+03,1.36471029e+03,1.36508532e+03,1.36546034e+03,1.36583536e+03,1.36621039e+03,1.36658541e+03,1.36696044e+03,1.36733546e+03,1.36771048e+03,1.36808551e+03,1.36846053e+03,1.36883555e+03,1.36921058e+03,1.36958560e+03,1.36996062e+03,1.37033565e+03,1.37071067e+03,1.37108569e+03,1.37146072e+03,1.37183574e+03,1.37221076e+03,1.37258579e+03,1.37296081e+03,1.37333583e+03,1.37371086e+03,1.37408588e+03,1.37446090e+03,1.37483593e+03,1.37521095e+03,1.37558597e+03,1.37596100e+03,1.37633602e+03,1.37671104e+03,1.37708607e+03,1.37746109e+03,1.37783611e+03,1.37821114e+03,1.37858616e+03,1.37896119e+03,1.37933621e+03,1.37971123e+03,1.38008626e+03,1.38046128e+03,1.38083630e+03,1.38121133e+03,1.38158635e+03,1.38196137e+03,1.38233640e+03,1.38271142e+03,1.38308644e+03,1.38346147e+03,1.38383649e+03,1.38421151e+03,1.38458654e+03,1.38496156e+03,1.38533658e+03,1.38571161e+03,1.38608663e+03,1.38646165e+03,1.38683668e+03,1.38721170e+03,1.38758672e+03,1.38796175e+03,1.38833677e+03,1.38871179e+03,1.38908682e+03,1.38946184e+03,1.38983686e+03,1.39021189e+03,1.39058691e+03,1.39096194e+03,1.39133696e+03,1.39171198e+03,1.39208701e+03,1.39246203e+03,1.39283705e+03,1.39321208e+03,1.39358710e+03,1.39396212e+03,1.39433715e+03,1.39471217e+03,1.39508719e+03,1.39546222e+03,1.39583724e+03,1.39621226e+03,1.39658729e+03,1.39696231e+03,1.39733733e+03,1.39771236e+03,1.39808738e+03,1.39846240e+03,1.39883743e+03,1.39921245e+03,1.39958747e+03,1.39996250e+03,1.40033752e+03,1.40071254e+03,1.40108757e+03,1.40146259e+03,1.40183761e+03,1.40221264e+03,1.40258766e+03,1.40296269e+03,1.40333771e+03,1.40371273e+03,1.40408776e+03,1.40446278e+03,1.40483780e+03,1.40521283e+03,1.40558785e+03,1.40596287e+03,1.40633790e+03,1.40671292e+03,1.40708794e+03,1.40746297e+03,1.40783799e+03,1.40821301e+03,1.40858804e+03,1.40896306e+03,1.40933808e+03,1.40971311e+03,1.41008813e+03,1.41046315e+03,1.41083818e+03,1.41121320e+03,1.41158822e+03,1.41196325e+03,1.41233827e+03,1.41271329e+03,1.41308832e+03,1.41346334e+03,1.41383836e+03,1.41421339e+03,1.41458841e+03,1.41496344e+03,1.41533846e+03,1.41571348e+03,1.41608851e+03,1.41646353e+03,1.41683855e+03,1.41721358e+03,1.41758860e+03,1.41796362e+03,1.41833865e+03,1.41871367e+03,1.41908869e+03,1.41946372e+03,1.41983874e+03,1.42021376e+03,1.42058879e+03,1.42096381e+03,1.42133883e+03,1.42171386e+03,1.42208888e+03,1.42246390e+03,1.42283893e+03,1.42321395e+03,1.42358897e+03,1.42396400e+03,1.42433902e+03,1.42471404e+03,1.42508907e+03,1.42546409e+03,1.42583911e+03,1.42621414e+03,1.42658916e+03,1.42696419e+03,1.42733921e+03,1.42771423e+03,1.42808926e+03,1.42846428e+03,1.42883930e+03,1.42921433e+03,1.42958935e+03,1.42996437e+03,1.43033940e+03,1.43071442e+03,1.43108944e+03,1.43146447e+03,1.43183949e+03,1.43221451e+03,1.43258954e+03,1.43296456e+03,1.43333958e+03,1.43371461e+03,1.43408963e+03,1.43446465e+03,1.43483968e+03,1.43521470e+03,1.43558972e+03,1.43596475e+03,1.43633977e+03,1.43671479e+03,1.43708982e+03,1.43746484e+03,1.43783986e+03,1.43821489e+03,1.43858991e+03,1.43896494e+03,1.43933996e+03,1.43971498e+03,1.44009001e+03,1.44046503e+03,1.44084005e+03,1.44121508e+03,1.44159010e+03,1.44196512e+03,1.44234015e+03,1.44271517e+03,1.44309019e+03,1.44346522e+03,1.44384024e+03,1.44421526e+03,1.44459029e+03,1.44496531e+03,1.44534033e+03,1.44571536e+03,1.44609038e+03,1.44646540e+03,1.44684043e+03,1.44721545e+03,1.44759047e+03,1.44796550e+03,1.44834052e+03,1.44871554e+03,1.44909057e+03,1.44946559e+03,1.44984062e+03,1.45021564e+03,1.45059066e+03,1.45096569e+03,1.45134071e+03,1.45171573e+03,1.45209076e+03,1.45246578e+03,1.45284080e+03,1.45321583e+03,1.45359085e+03,1.45396587e+03,1.45434090e+03,1.45471592e+03,1.45509094e+03,1.45546597e+03,1.45584099e+03,1.45621601e+03,1.45659104e+03,1.45696606e+03,1.45734108e+03,1.45771611e+03,1.45809113e+03,1.45846615e+03,1.45884118e+03,1.45921620e+03,1.45959122e+03,1.45996625e+03,1.46034127e+03,1.46071629e+03,1.46109132e+03,1.46146634e+03,1.46184137e+03,1.46221639e+03,1.46259141e+03,1.46296644e+03,1.46334146e+03,1.46371648e+03,1.46409151e+03,1.46446653e+03,1.46484155e+03,1.46521658e+03,1.46559160e+03,1.46596662e+03,1.46634165e+03,1.46671667e+03,1.46709169e+03,1.46746672e+03,1.46784174e+03,1.46821676e+03,1.46859179e+03,1.46896681e+03,1.46934183e+03,1.46971686e+03,1.47009188e+03,1.47046690e+03,1.47084193e+03,1.47121695e+03,1.47159197e+03,1.47196700e+03,1.47234202e+03,1.47271704e+03,1.47309207e+03,1.47346709e+03,1.47384212e+03,1.47421714e+03,1.47459216e+03,1.47496719e+03,1.47534221e+03,1.47571723e+03,1.47609226e+03,1.47646728e+03,1.47684230e+03,1.47721733e+03,1.47759235e+03,1.47796737e+03,1.47834240e+03,1.47871742e+03,1.47909244e+03,1.47946747e+03,1.47984249e+03,1.48021751e+03,1.48059254e+03,1.48096756e+03,1.48134258e+03,1.48171761e+03,1.48209263e+03,1.48246765e+03,1.48284268e+03,1.48321770e+03,1.48359272e+03,1.48396775e+03,1.48434277e+03,1.48471779e+03,1.48509282e+03,1.48546784e+03,1.48584287e+03,1.48621789e+03,1.48659291e+03,1.48696794e+03,1.48734296e+03,1.48771798e+03,1.48809301e+03,1.48846803e+03,1.48884305e+03,1.48921808e+03,1.48959310e+03,1.48996812e+03,1.49034315e+03,1.49071817e+03,1.49109319e+03,1.49146822e+03,1.49184324e+03,1.49221826e+03,1.49259329e+03,1.49296831e+03,1.49334333e+03,1.49371836e+03,1.49409338e+03,1.49446840e+03,1.49484343e+03,1.49521845e+03,1.49559347e+03,1.49596850e+03,1.49634352e+03,1.49671854e+03,1.49709357e+03,1.49746859e+03,1.49784362e+03,1.49821864e+03,1.49859366e+03,1.49896869e+03,1.49934371e+03,1.49971873e+03,1.50009376e+03,1.50046878e+03,1.50084380e+03,1.50121883e+03,1.50159385e+03,1.50196887e+03,1.50234390e+03,1.50271892e+03,1.50309394e+03,1.50346897e+03,1.50384399e+03,1.50421901e+03,1.50459404e+03,1.50496906e+03,1.50534408e+03,1.50571911e+03,1.50609413e+03,1.50646915e+03,1.50684418e+03,1.50721920e+03,1.50759422e+03,1.50796925e+03,1.50834427e+03,1.50871929e+03,1.50909432e+03,1.50946934e+03,1.50984437e+03,1.51021939e+03,1.51059441e+03,1.51096944e+03,1.51134446e+03,1.51171948e+03,1.51209451e+03,1.51246953e+03,1.51284455e+03,1.51321958e+03,1.51359460e+03,1.51396962e+03,1.51434465e+03,1.51471967e+03,1.51509469e+03,1.51546972e+03,1.51584474e+03,1.51621976e+03,1.51659479e+03,1.51696981e+03,1.51734483e+03,1.51771986e+03,1.51809488e+03,1.51846990e+03,1.51884493e+03,1.51921995e+03,1.51959497e+03,1.51997000e+03,1.52034502e+03,1.52072005e+03,1.52109507e+03,1.52147009e+03,1.52184512e+03,1.52222014e+03,1.52259516e+03,1.52297019e+03,1.52334521e+03,1.52372023e+03,1.52409526e+03,1.52447028e+03,1.52484530e+03,1.52522033e+03,1.52559535e+03,1.52597037e+03,1.52634540e+03,1.52672042e+03,1.52709544e+03,1.52747047e+03,1.52784549e+03,1.52822051e+03,1.52859554e+03,1.52897056e+03,1.52934558e+03,1.52972061e+03,1.53009563e+03,1.53047065e+03,1.53084568e+03,1.53122070e+03,1.53159572e+03,1.53197075e+03,1.53234577e+03,1.53272080e+03,1.53309582e+03,1.53347084e+03,1.53384587e+03,1.53422089e+03,1.53459591e+03,1.53497094e+03,1.53534596e+03,1.53572098e+03,1.53609601e+03,1.53647103e+03,1.53684605e+03,1.53722108e+03,1.53759610e+03,1.53797112e+03,1.53834615e+03,1.53872117e+03,1.53909619e+03,1.53947122e+03,1.53984624e+03,1.54022126e+03,1.54059629e+03,1.54097131e+03,1.54134633e+03,1.54172136e+03,1.54209638e+03,1.54247140e+03,1.54284643e+03,1.54322145e+03,1.54359647e+03,1.54397150e+03,1.54434652e+03,1.54472155e+03,1.54509657e+03,1.54547159e+03,1.54584662e+03,1.54622164e+03,1.54659666e+03,1.54697169e+03,1.54734671e+03,1.54772173e+03,1.54809676e+03,1.54847178e+03,1.54884680e+03,1.54922183e+03,1.54959685e+03,1.54997187e+03,1.55034690e+03,1.55072192e+03,1.55109694e+03,1.55147197e+03,1.55184699e+03,1.55222201e+03,1.55259704e+03,1.55297206e+03,1.55334708e+03,1.55372211e+03,1.55409713e+03,1.55447215e+03,1.55484718e+03,1.55522220e+03,1.55559722e+03,1.55597225e+03,1.55634727e+03,1.55672230e+03,1.55709732e+03,1.55747234e+03,1.55784737e+03,1.55822239e+03,1.55859741e+03,1.55897244e+03,1.55934746e+03,1.55972248e+03,1.56009751e+03,1.56047253e+03,1.56084755e+03,1.56122258e+03,1.56159760e+03,1.56197262e+03,1.56234765e+03,1.56272267e+03,1.56309769e+03,1.56347272e+03,1.56384774e+03,1.56422276e+03,1.56459779e+03,1.56497281e+03,1.56534783e+03,1.56572286e+03,1.56609788e+03,1.56647290e+03,1.56684793e+03,1.56722295e+03,1.56759797e+03,1.56797300e+03,1.56834802e+03,1.56872305e+03,1.56909807e+03,1.56947309e+03,1.56984812e+03,1.57022314e+03,1.57059816e+03,1.57097319e+03,1.57134821e+03,1.57172323e+03,1.57209826e+03,1.57247328e+03,1.57284830e+03,1.57322333e+03,1.57359835e+03,1.57397337e+03,1.57434840e+03,1.57472342e+03,1.57509844e+03,1.57547347e+03,1.57584849e+03,1.57622351e+03,1.57659854e+03,1.57697356e+03,1.57734858e+03,1.57772361e+03,1.57809863e+03,1.57847365e+03,1.57884868e+03,1.57922370e+03,1.57959872e+03,1.57997375e+03,1.58034877e+03,1.58072380e+03,1.58109882e+03,1.58147384e+03,1.58184887e+03,1.58222389e+03,1.58259891e+03,1.58297394e+03,1.58334896e+03,1.58372398e+03,1.58409901e+03,1.58447403e+03,1.58484905e+03,1.58522408e+03,1.58559910e+03,1.58597412e+03,1.58634915e+03,1.58672417e+03,1.58709919e+03,1.58747422e+03,1.58784924e+03,1.58822426e+03,1.58859929e+03,1.58897431e+03,1.58934933e+03,1.58972436e+03,1.59009938e+03,1.59047440e+03,1.59084943e+03,1.59122445e+03,1.59159947e+03,1.59197450e+03,1.59234952e+03,1.59272455e+03,1.59309957e+03,1.59347459e+03,1.59384962e+03,1.59422464e+03,1.59459966e+03,1.59497469e+03,1.59534971e+03,1.59572473e+03,1.59609976e+03,1.59647478e+03,1.59684980e+03,1.59722483e+03,1.59759985e+03,1.59797487e+03,1.59834990e+03,1.59872492e+03,1.59909994e+03,1.59947497e+03,1.59984999e+03,1.60022501e+03,1.60060004e+03,1.60097506e+03,1.60135008e+03,1.60172511e+03,1.60210013e+03,1.60247515e+03,1.60285018e+03,1.60322520e+03,1.60360023e+03,1.60397525e+03,1.60435027e+03,1.60472530e+03,1.60510032e+03,1.60547534e+03,1.60585037e+03,1.60622539e+03,1.60660041e+03,1.60697544e+03,1.60735046e+03,1.60772548e+03,1.60810051e+03,1.60847553e+03,1.60885055e+03,1.60922558e+03,1.60960060e+03,1.60997562e+03,1.61035065e+03,1.61072567e+03,1.61110069e+03,1.61147572e+03,1.61185074e+03,1.61222576e+03,1.61260079e+03,1.61297581e+03,1.61335083e+03,1.61372586e+03,1.61410088e+03,1.61447590e+03,1.61485093e+03,1.61522595e+03,1.61560098e+03,1.61597600e+03,1.61635102e+03,1.61672605e+03,1.61710107e+03,1.61747609e+03,1.61785112e+03,1.61822614e+03,1.61860116e+03,1.61897619e+03,1.61935121e+03,1.61972623e+03,1.62010126e+03,1.62047628e+03,1.62085130e+03,1.62122633e+03,1.62160135e+03,1.62197637e+03,1.62235140e+03,1.62272642e+03,1.62310144e+03,1.62347647e+03,1.62385149e+03,1.62422651e+03,1.62460154e+03,1.62497656e+03,1.62535158e+03,1.62572661e+03,1.62610163e+03,1.62647665e+03,1.62685168e+03,1.62722670e+03,1.62760173e+03,1.62797675e+03,1.62835177e+03,1.62872680e+03,1.62910182e+03,1.62947684e+03,1.62985187e+03,1.63022689e+03,1.63060191e+03,1.63097694e+03,1.63135196e+03,1.63172698e+03,1.63210201e+03,1.63247703e+03,1.63285205e+03,1.63322708e+03,1.63360210e+03,1.63397712e+03,1.63435215e+03,1.63472717e+03,1.63510219e+03,1.63547722e+03,1.63585224e+03,1.63622726e+03,1.63660229e+03,1.63697731e+03,1.63735233e+03,1.63772736e+03,1.63810238e+03,1.63847740e+03,1.63885243e+03,1.63922745e+03,1.63960248e+03,1.63997750e+03,1.64035252e+03,1.64072755e+03,1.64110257e+03,1.64147759e+03,1.64185262e+03,1.64222764e+03,1.64260266e+03,1.64297769e+03,1.64335271e+03,1.64372773e+03,1.64410276e+03,1.64447778e+03,1.64485280e+03,1.64522783e+03,1.64560285e+03,1.64597787e+03,1.64635290e+03,1.64672792e+03,1.64710294e+03,1.64747797e+03,1.64785299e+03,1.64822801e+03,1.64860304e+03,1.64897806e+03,1.64935308e+03,1.64972811e+03,1.65010313e+03,1.65047815e+03,1.65085318e+03,1.65122820e+03,1.65160323e+03,1.65197825e+03,1.65235327e+03,1.65272830e+03,1.65310332e+03,1.65347834e+03,1.65385337e+03,1.65422839e+03,1.65460341e+03,1.65497844e+03,1.65535346e+03,1.65572848e+03,1.65610351e+03,1.65647853e+03,1.65685355e+03,1.65722858e+03,1.65760360e+03,1.65797862e+03,1.65835365e+03,1.65872867e+03,1.65910369e+03,1.65947872e+03,1.65985374e+03,1.66022876e+03,1.66060379e+03,1.66097881e+03,1.66135383e+03,1.66172886e+03,1.66210388e+03,1.66247890e+03,1.66285393e+03,1.66322895e+03,1.66360398e+03,1.66397900e+03,1.66435402e+03,1.66472905e+03,1.66510407e+03,1.66547909e+03,1.66585412e+03,1.66622914e+03,1.66660416e+03,1.66697919e+03,1.66735421e+03,1.66772923e+03,1.66810426e+03,1.66847928e+03,1.66885430e+03,1.66922933e+03,1.66960435e+03,1.66997937e+03,1.67035440e+03,1.67072942e+03,1.67110444e+03,1.67147947e+03,1.67185449e+03,1.67222951e+03,1.67260454e+03,1.67297956e+03,1.67335458e+03,1.67372961e+03,1.67410463e+03,1.67447965e+03,1.67485468e+03,1.67522970e+03,1.67560473e+03,1.67597975e+03,1.67635477e+03,1.67672980e+03,1.67710482e+03,1.67747984e+03,1.67785487e+03,1.67822989e+03,1.67860491e+03,1.67897994e+03,1.67935496e+03,1.67972998e+03,1.68010501e+03,1.68048003e+03,1.68085505e+03,1.68123008e+03,1.68160510e+03,1.68198012e+03,1.68235515e+03,1.68273017e+03,1.68310519e+03,1.68348022e+03,1.68385524e+03,1.68423026e+03,1.68460529e+03,1.68498031e+03,1.68535533e+03,1.68573036e+03,1.68610538e+03,1.68648041e+03,1.68685543e+03,1.68723045e+03,1.68760548e+03,1.68798050e+03,1.68835552e+03,1.68873055e+03,1.68910557e+03,1.68948059e+03,1.68985562e+03,1.69023064e+03,1.69060566e+03,1.69098069e+03,1.69135571e+03,1.69173073e+03,1.69210576e+03,1.69248078e+03,1.69285580e+03,1.69323083e+03,1.69360585e+03,1.69398087e+03,1.69435590e+03,1.69473092e+03,1.69510594e+03,1.69548097e+03,1.69585599e+03,1.69623101e+03,1.69660604e+03,1.69698106e+03,1.69735608e+03,1.69773111e+03,1.69810613e+03,1.69848116e+03,1.69885618e+03,1.69923120e+03,1.69960623e+03,1.69998125e+03,1.70035627e+03,1.70073130e+03,1.70110632e+03,1.70148134e+03,1.70185637e+03,1.70223139e+03,1.70260641e+03,1.70298144e+03,1.70335646e+03,1.70373148e+03,1.70410651e+03,1.70448153e+03,1.70485655e+03,1.70523158e+03,1.70560660e+03,1.70598162e+03,1.70635665e+03,1.70673167e+03,1.70710669e+03,1.70748172e+03,1.70785674e+03,1.70823176e+03,1.70860679e+03,1.70898181e+03,1.70935683e+03,1.70973186e+03,1.71010688e+03,1.71048191e+03,1.71085693e+03,1.71123195e+03,1.71160698e+03,1.71198200e+03,1.71235702e+03,1.71273205e+03,1.71310707e+03,1.71348209e+03,1.71385712e+03,1.71423214e+03,1.71460716e+03,1.71498219e+03,1.71535721e+03,1.71573223e+03,1.71610726e+03,1.71648228e+03,1.71685730e+03,1.71723233e+03,1.71760735e+03,1.71798237e+03,1.71835740e+03,1.71873242e+03,1.71910744e+03,1.71948247e+03,1.71985749e+03,1.72023251e+03,1.72060754e+03,1.72098256e+03,1.72135758e+03,1.72173261e+03,1.72210763e+03,1.72248266e+03,1.72285768e+03,1.72323270e+03,1.72360773e+03,1.72398275e+03,1.72435777e+03,1.72473280e+03,1.72510782e+03,1.72548284e+03,1.72585787e+03,1.72623289e+03,1.72660791e+03,1.72698294e+03,1.72735796e+03,1.72773298e+03,1.72810801e+03,1.72848303e+03,1.72885805e+03,1.72923308e+03,1.72960810e+03,1.72998312e+03,1.73035815e+03,1.73073317e+03,1.73110819e+03,1.73148322e+03,1.73185824e+03,1.73223326e+03,1.73260829e+03,1.73298331e+03,1.73335833e+03,1.73373336e+03,1.73410838e+03,1.73448341e+03,1.73485843e+03,1.73523345e+03,1.73560848e+03,1.73598350e+03,1.73635852e+03,1.73673355e+03,1.73710857e+03,1.73748359e+03,1.73785862e+03,1.73823364e+03,1.73860866e+03,1.73898369e+03,1.73935871e+03,1.73973373e+03,1.74010876e+03,1.74048378e+03,1.74085880e+03,1.74123383e+03,1.74160885e+03,1.74198387e+03,1.74235890e+03,1.74273392e+03,1.74310894e+03,1.74348397e+03,1.74385899e+03,1.74423401e+03,1.74460904e+03,1.74498406e+03,1.74535908e+03,1.74573411e+03,1.74610913e+03,1.74648416e+03,1.74685918e+03,1.74723420e+03,1.74760923e+03,1.74798425e+03,1.74835927e+03,1.74873430e+03,1.74910932e+03,1.74948434e+03,1.74985937e+03,1.75023439e+03,1.75060941e+03,1.75098444e+03,1.75135946e+03,1.75173448e+03,1.75210951e+03,1.75248453e+03,1.75285955e+03,1.75323458e+03,1.75360960e+03,1.75398462e+03,1.75435965e+03,1.75473467e+03,1.75510969e+03,1.75548472e+03,1.75585974e+03,1.75623476e+03,1.75660979e+03,1.75698481e+03,1.75735983e+03,1.75773486e+03,1.75810988e+03,1.75848491e+03,1.75885993e+03,1.75923495e+03,1.75960998e+03,1.75998500e+03,1.76036002e+03,1.76073505e+03,1.76111007e+03,1.76148509e+03,1.76186012e+03,1.76223514e+03,1.76261016e+03,1.76298519e+03,1.76336021e+03,1.76373523e+03,1.76411026e+03,1.76448528e+03,1.76486030e+03,1.76523533e+03,1.76561035e+03,1.76598537e+03,1.76636040e+03,1.76673542e+03,1.76711044e+03,1.76748547e+03,1.76786049e+03,1.76823551e+03,1.76861054e+03,1.76898556e+03,1.76936059e+03,1.76973561e+03,1.77011063e+03,1.77048566e+03,1.77086068e+03,1.77123570e+03,1.77161073e+03,1.77198575e+03,1.77236077e+03,1.77273580e+03,1.77311082e+03,1.77348584e+03,1.77386087e+03,1.77423589e+03,1.77461091e+03,1.77498594e+03,1.77536096e+03,1.77573598e+03,1.77611101e+03,1.77648603e+03,1.77686105e+03,1.77723608e+03,1.77761110e+03,1.77798612e+03,1.77836115e+03,1.77873617e+03,1.77911119e+03,1.77948622e+03,1.77986124e+03,1.78023626e+03,1.78061129e+03,1.78098631e+03,1.78136134e+03,1.78173636e+03,1.78211138e+03,1.78248641e+03,1.78286143e+03,1.78323645e+03,1.78361148e+03,1.78398650e+03,1.78436152e+03,1.78473655e+03,1.78511157e+03,1.78548659e+03,1.78586162e+03,1.78623664e+03,1.78661166e+03,1.78698669e+03,1.78736171e+03,1.78773673e+03,1.78811176e+03,1.78848678e+03,1.78886180e+03,1.78923683e+03,1.78961185e+03,1.78998687e+03,1.79036190e+03,1.79073692e+03,1.79111194e+03,1.79148697e+03,1.79186199e+03,1.79223701e+03,1.79261204e+03,1.79298706e+03,1.79336209e+03,1.79373711e+03,1.79411213e+03,1.79448716e+03,1.79486218e+03,1.79523720e+03,1.79561223e+03,1.79598725e+03,1.79636227e+03,1.79673730e+03,1.79711232e+03,1.79748734e+03,1.79786237e+03,1.79823739e+03,1.79861241e+03,1.79898744e+03,1.79936246e+03,1.79973748e+03,1.80011251e+03,1.80048753e+03,1.80086255e+03,1.80123758e+03,1.80161260e+03,1.80198762e+03,1.80236265e+03,1.80273767e+03,1.80311269e+03,1.80348772e+03,1.80386274e+03,1.80423776e+03,1.80461279e+03,1.80498781e+03,1.80536284e+03,1.80573786e+03,1.80611288e+03,1.80648791e+03,1.80686293e+03,1.80723795e+03,1.80761298e+03,1.80798800e+03,1.80836302e+03,1.80873805e+03,1.80911307e+03,1.80948809e+03,1.80986312e+03,1.81023814e+03,1.81061316e+03,1.81098819e+03,1.81136321e+03,1.81173823e+03,1.81211326e+03,1.81248828e+03,1.81286330e+03,1.81323833e+03,1.81361335e+03,1.81398837e+03,1.81436340e+03,1.81473842e+03,1.81511344e+03,1.81548847e+03,1.81586349e+03,1.81623851e+03,1.81661354e+03,1.81698856e+03,1.81736359e+03,1.81773861e+03,1.81811363e+03,1.81848866e+03,1.81886368e+03,1.81923870e+03,1.81961373e+03,1.81998875e+03,1.82036377e+03,1.82073880e+03,1.82111382e+03,1.82148884e+03,1.82186387e+03,1.82223889e+03,1.82261391e+03,1.82298894e+03,1.82336396e+03,1.82373898e+03,1.82411401e+03,1.82448903e+03,1.82486405e+03,1.82523908e+03,1.82561410e+03,1.82598912e+03,1.82636415e+03,1.82673917e+03,1.82711419e+03,1.82748922e+03,1.82786424e+03,1.82823926e+03,1.82861429e+03,1.82898931e+03,1.82936434e+03,1.82973936e+03,1.83011438e+03,1.83048941e+03,1.83086443e+03,1.83123945e+03,1.83161448e+03,1.83198950e+03,1.83236452e+03,1.83273955e+03,1.83311457e+03,1.83348959e+03,1.83386462e+03,1.83423964e+03,1.83461466e+03,1.83498969e+03,1.83536471e+03,1.83573973e+03,1.83611476e+03,1.83648978e+03,1.83686480e+03,1.83723983e+03,1.83761485e+03,1.83798987e+03,1.83836490e+03,1.83873992e+03,1.83911494e+03,1.83948997e+03,1.83986499e+03,1.84024002e+03,1.84061504e+03,1.84099006e+03,1.84136509e+03,1.84174011e+03,1.84211513e+03,1.84249016e+03,1.84286518e+03,1.84324020e+03,1.84361523e+03,1.84399025e+03,1.84436527e+03,1.84474030e+03,1.84511532e+03,1.84549034e+03,1.84586537e+03,1.84624039e+03,1.84661541e+03,1.84699044e+03,1.84736546e+03,1.84774048e+03,1.84811551e+03,1.84849053e+03,1.84886555e+03,1.84924058e+03,1.84961560e+03,1.84999062e+03,1.85036565e+03,1.85074067e+03,1.85111569e+03,1.85149072e+03,1.85186574e+03,1.85224077e+03,1.85261579e+03,1.85299081e+03,1.85336584e+03,1.85374086e+03,1.85411588e+03,1.85449091e+03,1.85486593e+03,1.85524095e+03,1.85561598e+03,1.85599100e+03,1.85636602e+03,1.85674105e+03,1.85711607e+03,1.85749109e+03,1.85786612e+03,1.85824114e+03,1.85861616e+03,1.85899119e+03,1.85936621e+03,1.85974123e+03,1.86011626e+03,1.86049128e+03,1.86086630e+03,1.86124133e+03,1.86161635e+03,1.86199137e+03,1.86236640e+03,1.86274142e+03,1.86311644e+03,1.86349147e+03,1.86386649e+03,1.86424152e+03,1.86461654e+03,1.86499156e+03,1.86536659e+03,1.86574161e+03,1.86611663e+03,1.86649166e+03,1.86686668e+03,1.86724170e+03,1.86761673e+03,1.86799175e+03,1.86836677e+03,1.86874180e+03,1.86911682e+03,1.86949184e+03,1.86986687e+03,1.87024189e+03,1.87061691e+03,1.87099194e+03,1.87136696e+03,1.87174198e+03,1.87211701e+03,1.87249203e+03,1.87286705e+03,1.87324208e+03,1.87361710e+03,1.87399212e+03,1.87436715e+03,1.87474217e+03,1.87511719e+03,1.87549222e+03,1.87586724e+03,1.87624227e+03,1.87661729e+03,1.87699231e+03,1.87736734e+03,1.87774236e+03,1.87811738e+03,1.87849241e+03,1.87886743e+03,1.87924245e+03,1.87961748e+03,1.87999250e+03,1.88036752e+03,1.88074255e+03,1.88111757e+03,1.88149259e+03,1.88186762e+03,1.88224264e+03,1.88261766e+03,1.88299269e+03,1.88336771e+03,1.88374273e+03,1.88411776e+03,1.88449278e+03,1.88486780e+03,1.88524283e+03,1.88561785e+03,1.88599287e+03,1.88636790e+03,1.88674292e+03,1.88711794e+03,1.88749297e+03,1.88786799e+03,1.88824302e+03,1.88861804e+03,1.88899306e+03,1.88936809e+03,1.88974311e+03,1.89011813e+03,1.89049316e+03,1.89086818e+03,1.89124320e+03,1.89161823e+03,1.89199325e+03,1.89236827e+03,1.89274330e+03,1.89311832e+03,1.89349334e+03,1.89386837e+03,1.89424339e+03,1.89461841e+03,1.89499344e+03,1.89536846e+03,1.89574348e+03,1.89611851e+03,1.89649353e+03,1.89686855e+03,1.89724358e+03,1.89761860e+03,1.89799362e+03,1.89836865e+03,1.89874367e+03,1.89911869e+03,1.89949372e+03,1.89986874e+03,1.90024377e+03,1.90061879e+03,1.90099381e+03,1.90136884e+03,1.90174386e+03,1.90211888e+03,1.90249391e+03,1.90286893e+03,1.90324395e+03,1.90361898e+03,1.90399400e+03,1.90436902e+03,1.90474405e+03,1.90511907e+03,1.90549409e+03,1.90586912e+03,1.90624414e+03,1.90661916e+03,1.90699419e+03,1.90736921e+03,1.90774423e+03,1.90811926e+03,1.90849428e+03,1.90886930e+03,1.90924433e+03,1.90961935e+03,1.90999437e+03,1.91036940e+03,1.91074442e+03,1.91111944e+03,1.91149447e+03,1.91186949e+03,1.91224452e+03,1.91261954e+03,1.91299456e+03,1.91336959e+03,1.91374461e+03,1.91411963e+03,1.91449466e+03,1.91486968e+03,1.91524470e+03,1.91561973e+03,1.91599475e+03,1.91636977e+03,1.91674480e+03,1.91711982e+03,1.91749484e+03,1.91786987e+03,1.91824489e+03,1.91861991e+03,1.91899494e+03,1.91936996e+03,1.91974498e+03,1.92012001e+03,1.92049503e+03,1.92087005e+03,1.92124508e+03,1.92162010e+03,1.92199512e+03,1.92237015e+03,1.92274517e+03,1.92312020e+03,1.92349522e+03,1.92387024e+03,1.92424527e+03,1.92462029e+03,1.92499531e+03,1.92537034e+03,1.92574536e+03,1.92612038e+03,1.92649541e+03,1.92687043e+03,1.92724545e+03,1.92762048e+03,1.92799550e+03,1.92837052e+03,1.92874555e+03,1.92912057e+03,1.92949559e+03,1.92987062e+03,1.93024564e+03,1.93062066e+03,1.93099569e+03,1.93137071e+03,1.93174573e+03,1.93212076e+03,1.93249578e+03,1.93287080e+03,1.93324583e+03,1.93362085e+03,1.93399587e+03,1.93437090e+03,1.93474592e+03,1.93512095e+03,1.93549597e+03,1.93587099e+03,1.93624602e+03,1.93662104e+03,1.93699606e+03,1.93737109e+03,1.93774611e+03,1.93812113e+03,1.93849616e+03,1.93887118e+03,1.93924620e+03,1.93962123e+03,1.93999625e+03,1.94037127e+03,1.94074630e+03,1.94112132e+03,1.94149634e+03,1.94187137e+03,1.94224639e+03,1.94262141e+03,1.94299644e+03,1.94337146e+03,1.94374648e+03,1.94412151e+03,1.94449653e+03,1.94487155e+03,1.94524658e+03,1.94562160e+03,1.94599662e+03,1.94637165e+03,1.94674667e+03,1.94712170e+03,1.94749672e+03,1.94787174e+03,1.94824677e+03,1.94862179e+03,1.94899681e+03,1.94937184e+03,1.94974686e+03,1.95012188e+03,1.95049691e+03,1.95087193e+03,1.95124695e+03,1.95162198e+03,1.95199700e+03,1.95237202e+03,1.95274705e+03,1.95312207e+03,1.95349709e+03,1.95387212e+03,1.95424714e+03,1.95462216e+03,1.95499719e+03,1.95537221e+03,1.95574723e+03,1.95612226e+03,1.95649728e+03,1.95687230e+03,1.95724733e+03,1.95762235e+03,1.95799737e+03,1.95837240e+03,1.95874742e+03,1.95912245e+03,1.95949747e+03,1.95987249e+03,1.96024752e+03,1.96062254e+03,1.96099756e+03,1.96137259e+03,1.96174761e+03,1.96212263e+03,1.96249766e+03,1.96287268e+03,1.96324770e+03,1.96362273e+03,1.96399775e+03,1.96437277e+03,1.96474780e+03,1.96512282e+03,1.96549784e+03,1.96587287e+03,1.96624789e+03,1.96662291e+03,1.96699794e+03,1.96737296e+03,1.96774798e+03,1.96812301e+03,1.96849803e+03,1.96887305e+03,1.96924808e+03,1.96962310e+03,1.96999812e+03,1.97037315e+03,1.97074817e+03,1.97112320e+03,1.97149822e+03,1.97187324e+03,1.97224827e+03,1.97262329e+03,1.97299831e+03,1.97337334e+03,1.97374836e+03,1.97412338e+03,1.97449841e+03,1.97487343e+03,1.97524845e+03,1.97562348e+03,1.97599850e+03,1.97637352e+03,1.97674855e+03,1.97712357e+03,1.97749859e+03,1.97787362e+03,1.97824864e+03,1.97862366e+03,1.97899869e+03,1.97937371e+03,1.97974873e+03,1.98012376e+03,1.98049878e+03,1.98087380e+03,1.98124883e+03,1.98162385e+03,1.98199887e+03,1.98237390e+03,1.98274892e+03,1.98312395e+03,1.98349897e+03,1.98387399e+03,1.98424902e+03,1.98462404e+03,1.98499906e+03,1.98537409e+03,1.98574911e+03,1.98612413e+03,1.98649916e+03,1.98687418e+03,1.98724920e+03,1.98762423e+03,1.98799925e+03,1.98837427e+03,1.98874930e+03,1.98912432e+03,1.98949934e+03,1.98987437e+03,1.99024939e+03,1.99062441e+03,1.99099944e+03,1.99137446e+03,1.99174948e+03,1.99212451e+03,1.99249953e+03,1.99287455e+03,1.99324958e+03,1.99362460e+03,1.99399962e+03,1.99437465e+03,1.99474967e+03,1.99512470e+03,1.99549972e+03,1.99587474e+03,1.99624977e+03,1.99662479e+03,1.99699981e+03,1.99737484e+03,1.99774986e+03,1.99812488e+03,1.99849991e+03,1.99887493e+03,1.99924995e+03,1.99962498e+03,2.00000000e+03,2.00037502e+03,2.00075005e+03,2.00112507e+03,2.00150009e+03,2.00187512e+03,2.00225014e+03,2.00262516e+03,2.00300019e+03,2.00337521e+03,2.00375023e+03,2.00412526e+03,2.00450028e+03,2.00487530e+03,2.00525033e+03,2.00562535e+03,2.00600038e+03,2.00637540e+03,2.00675042e+03,2.00712545e+03,2.00750047e+03,2.00787549e+03,2.00825052e+03,2.00862554e+03,2.00900056e+03,2.00937559e+03,2.00975061e+03,2.01012563e+03,2.01050066e+03,2.01087568e+03,2.01125070e+03,2.01162573e+03,2.01200075e+03,2.01237577e+03,2.01275080e+03,2.01312582e+03,2.01350084e+03,2.01387587e+03,2.01425089e+03,2.01462591e+03,2.01500094e+03,2.01537596e+03,2.01575098e+03,2.01612601e+03,2.01650103e+03,2.01687605e+03,2.01725108e+03,2.01762610e+03,2.01800113e+03,2.01837615e+03,2.01875117e+03,2.01912620e+03,2.01950122e+03,2.01987624e+03,2.02025127e+03,2.02062629e+03,2.02100131e+03,2.02137634e+03,2.02175136e+03,2.02212638e+03,2.02250141e+03,2.02287643e+03,2.02325145e+03,2.02362648e+03,2.02400150e+03,2.02437652e+03,2.02475155e+03,2.02512657e+03,2.02550159e+03,2.02587662e+03,2.02625164e+03,2.02662666e+03,2.02700169e+03,2.02737671e+03,2.02775173e+03,2.02812676e+03,2.02850178e+03,2.02887680e+03,2.02925183e+03,2.02962685e+03,2.03000188e+03,2.03037690e+03,2.03075192e+03,2.03112695e+03,2.03150197e+03,2.03187699e+03,2.03225202e+03,2.03262704e+03,2.03300206e+03,2.03337709e+03,2.03375211e+03,2.03412713e+03,2.03450216e+03,2.03487718e+03,2.03525220e+03,2.03562723e+03,2.03600225e+03,2.03637727e+03,2.03675230e+03,2.03712732e+03,2.03750234e+03,2.03787737e+03,2.03825239e+03,2.03862741e+03,2.03900244e+03,2.03937746e+03,2.03975248e+03,2.04012751e+03,2.04050253e+03,2.04087755e+03,2.04125258e+03,2.04162760e+03,2.04200263e+03,2.04237765e+03,2.04275267e+03,2.04312770e+03,2.04350272e+03,2.04387774e+03,2.04425277e+03,2.04462779e+03,2.04500281e+03,2.04537784e+03,2.04575286e+03,2.04612788e+03,2.04650291e+03,2.04687793e+03,2.04725295e+03,2.04762798e+03,2.04800300e+03,2.04837802e+03,2.04875305e+03,2.04912807e+03,2.04950309e+03,2.04987812e+03,2.05025314e+03,2.05062816e+03,2.05100319e+03,2.05137821e+03,2.05175323e+03,2.05212826e+03,2.05250328e+03,2.05287830e+03,2.05325333e+03,2.05362835e+03,2.05400338e+03,2.05437840e+03,2.05475342e+03,2.05512845e+03,2.05550347e+03,2.05587849e+03,2.05625352e+03,2.05662854e+03,2.05700356e+03,2.05737859e+03,2.05775361e+03,2.05812863e+03,2.05850366e+03,2.05887868e+03,2.05925370e+03,2.05962873e+03,2.06000375e+03,2.06037877e+03,2.06075380e+03,2.06112882e+03,2.06150384e+03,2.06187887e+03,2.06225389e+03,2.06262891e+03,2.06300394e+03,2.06337896e+03,2.06375398e+03,2.06412901e+03,2.06450403e+03,2.06487905e+03,2.06525408e+03,2.06562910e+03,2.06600413e+03,2.06637915e+03,2.06675417e+03,2.06712920e+03,2.06750422e+03,2.06787924e+03,2.06825427e+03,2.06862929e+03,2.06900431e+03,2.06937934e+03,2.06975436e+03,2.07012938e+03,2.07050441e+03,2.07087943e+03,2.07125445e+03,2.07162948e+03,2.07200450e+03,2.07237952e+03,2.07275455e+03,2.07312957e+03,2.07350459e+03,2.07387962e+03,2.07425464e+03,2.07462966e+03,2.07500469e+03,2.07537971e+03,2.07575473e+03,2.07612976e+03,2.07650478e+03,2.07687980e+03,2.07725483e+03,2.07762985e+03,2.07800488e+03,2.07837990e+03,2.07875492e+03,2.07912995e+03,2.07950497e+03,2.07987999e+03,2.08025502e+03,2.08063004e+03,2.08100506e+03,2.08138009e+03,2.08175511e+03,2.08213013e+03,2.08250516e+03,2.08288018e+03,2.08325520e+03,2.08363023e+03,2.08400525e+03,2.08438027e+03,2.08475530e+03,2.08513032e+03,2.08550534e+03,2.08588037e+03,2.08625539e+03,2.08663041e+03,2.08700544e+03,2.08738046e+03,2.08775548e+03,2.08813051e+03,2.08850553e+03,2.08888056e+03,2.08925558e+03,2.08963060e+03,2.09000563e+03,2.09038065e+03,2.09075567e+03,2.09113070e+03,2.09150572e+03,2.09188074e+03,2.09225577e+03,2.09263079e+03,2.09300581e+03,2.09338084e+03,2.09375586e+03,2.09413088e+03,2.09450591e+03,2.09488093e+03,2.09525595e+03,2.09563098e+03,2.09600600e+03,2.09638102e+03,2.09675605e+03,2.09713107e+03,2.09750609e+03,2.09788112e+03,2.09825614e+03,2.09863116e+03,2.09900619e+03,2.09938121e+03,2.09975623e+03,2.10013126e+03,2.10050628e+03,2.10088131e+03,2.10125633e+03,2.10163135e+03,2.10200638e+03,2.10238140e+03,2.10275642e+03,2.10313145e+03,2.10350647e+03,2.10388149e+03,2.10425652e+03,2.10463154e+03,2.10500656e+03,2.10538159e+03,2.10575661e+03,2.10613163e+03,2.10650666e+03,2.10688168e+03,2.10725670e+03,2.10763173e+03,2.10800675e+03,2.10838177e+03,2.10875680e+03,2.10913182e+03,2.10950684e+03,2.10988187e+03,2.11025689e+03,2.11063191e+03,2.11100694e+03,2.11138196e+03,2.11175698e+03,2.11213201e+03,2.11250703e+03,2.11288206e+03,2.11325708e+03,2.11363210e+03,2.11400713e+03,2.11438215e+03,2.11475717e+03,2.11513220e+03,2.11550722e+03,2.11588224e+03,2.11625727e+03,2.11663229e+03,2.11700731e+03,2.11738234e+03,2.11775736e+03,2.11813238e+03,2.11850741e+03,2.11888243e+03,2.11925745e+03,2.11963248e+03,2.12000750e+03,2.12038252e+03,2.12075755e+03,2.12113257e+03,2.12150759e+03,2.12188262e+03,2.12225764e+03,2.12263266e+03,2.12300769e+03,2.12338271e+03,2.12375773e+03,2.12413276e+03,2.12450778e+03,2.12488281e+03,2.12525783e+03,2.12563285e+03,2.12600788e+03,2.12638290e+03,2.12675792e+03,2.12713295e+03,2.12750797e+03,2.12788299e+03,2.12825802e+03,2.12863304e+03,2.12900806e+03,2.12938309e+03,2.12975811e+03,2.13013313e+03,2.13050816e+03,2.13088318e+03,2.13125820e+03,2.13163323e+03,2.13200825e+03,2.13238327e+03,2.13275830e+03,2.13313332e+03,2.13350834e+03,2.13388337e+03,2.13425839e+03,2.13463341e+03,2.13500844e+03,2.13538346e+03,2.13575848e+03,2.13613351e+03,2.13650853e+03,2.13688356e+03,2.13725858e+03,2.13763360e+03,2.13800863e+03,2.13838365e+03,2.13875867e+03,2.13913370e+03,2.13950872e+03,2.13988374e+03,2.14025877e+03,2.14063379e+03,2.14100881e+03,2.14138384e+03,2.14175886e+03,2.14213388e+03,2.14250891e+03,2.14288393e+03,2.14325895e+03,2.14363398e+03,2.14400900e+03,2.14438402e+03,2.14475905e+03,2.14513407e+03,2.14550909e+03,2.14588412e+03,2.14625914e+03,2.14663416e+03,2.14700919e+03,2.14738421e+03,2.14775923e+03,2.14813426e+03,2.14850928e+03,2.14888431e+03,2.14925933e+03,2.14963435e+03,2.15000938e+03,2.15038440e+03,2.15075942e+03,2.15113445e+03,2.15150947e+03,2.15188449e+03,2.15225952e+03,2.15263454e+03,2.15300956e+03,2.15338459e+03,2.15375961e+03,2.15413463e+03,2.15450966e+03,2.15488468e+03,2.15525970e+03,2.15563473e+03,2.15600975e+03,2.15638477e+03,2.15675980e+03,2.15713482e+03,2.15750984e+03,2.15788487e+03,2.15825989e+03,2.15863491e+03,2.15900994e+03,2.15938496e+03,2.15975998e+03,2.16013501e+03,2.16051003e+03,2.16088506e+03,2.16126008e+03,2.16163510e+03,2.16201013e+03,2.16238515e+03,2.16276017e+03,2.16313520e+03,2.16351022e+03,2.16388524e+03,2.16426027e+03,2.16463529e+03,2.16501031e+03,2.16538534e+03,2.16576036e+03,2.16613538e+03,2.16651041e+03,2.16688543e+03,2.16726045e+03,2.16763548e+03,2.16801050e+03,2.16838552e+03,2.16876055e+03,2.16913557e+03,2.16951059e+03,2.16988562e+03,2.17026064e+03,2.17063566e+03,2.17101069e+03,2.17138571e+03,2.17176074e+03,2.17213576e+03,2.17251078e+03,2.17288581e+03,2.17326083e+03,2.17363585e+03,2.17401088e+03,2.17438590e+03,2.17476092e+03,2.17513595e+03,2.17551097e+03,2.17588599e+03,2.17626102e+03,2.17663604e+03,2.17701106e+03,2.17738609e+03,2.17776111e+03,2.17813613e+03,2.17851116e+03,2.17888618e+03,2.17926120e+03,2.17963623e+03,2.18001125e+03,2.18038627e+03,2.18076130e+03,2.18113632e+03,2.18151134e+03,2.18188637e+03,2.18226139e+03,2.18263641e+03,2.18301144e+03,2.18338646e+03,2.18376149e+03,2.18413651e+03,2.18451153e+03,2.18488656e+03,2.18526158e+03,2.18563660e+03,2.18601163e+03,2.18638665e+03,2.18676167e+03,2.18713670e+03,2.18751172e+03,2.18788674e+03,2.18826177e+03,2.18863679e+03,2.18901181e+03,2.18938684e+03,2.18976186e+03,2.19013688e+03,2.19051191e+03,2.19088693e+03,2.19126195e+03,2.19163698e+03,2.19201200e+03,2.19238702e+03,2.19276205e+03,2.19313707e+03,2.19351209e+03,2.19388712e+03,2.19426214e+03,2.19463716e+03,2.19501219e+03,2.19538721e+03,2.19576224e+03,2.19613726e+03,2.19651228e+03,2.19688731e+03,2.19726233e+03,2.19763735e+03,2.19801238e+03,2.19838740e+03,2.19876242e+03,2.19913745e+03,2.19951247e+03,2.19988749e+03,2.20026252e+03,2.20063754e+03,2.20101256e+03,2.20138759e+03,2.20176261e+03,2.20213763e+03,2.20251266e+03,2.20288768e+03,2.20326270e+03,2.20363773e+03,2.20401275e+03,2.20438777e+03,2.20476280e+03,2.20513782e+03,2.20551284e+03,2.20588787e+03,2.20626289e+03,2.20663791e+03,2.20701294e+03,2.20738796e+03,2.20776299e+03,2.20813801e+03,2.20851303e+03,2.20888806e+03,2.20926308e+03,2.20963810e+03,2.21001313e+03,2.21038815e+03,2.21076317e+03,2.21113820e+03,2.21151322e+03,2.21188824e+03,2.21226327e+03,2.21263829e+03,2.21301331e+03,2.21338834e+03,2.21376336e+03,2.21413838e+03,2.21451341e+03,2.21488843e+03,2.21526345e+03,2.21563848e+03,2.21601350e+03,2.21638852e+03,2.21676355e+03,2.21713857e+03,2.21751359e+03,2.21788862e+03,2.21826364e+03,2.21863866e+03,2.21901369e+03,2.21938871e+03,2.21976374e+03,2.22013876e+03,2.22051378e+03,2.22088881e+03,2.22126383e+03,2.22163885e+03,2.22201388e+03,2.22238890e+03,2.22276392e+03,2.22313895e+03,2.22351397e+03,2.22388899e+03,2.22426402e+03,2.22463904e+03,2.22501406e+03,2.22538909e+03,2.22576411e+03,2.22613913e+03,2.22651416e+03,2.22688918e+03,2.22726420e+03,2.22763923e+03,2.22801425e+03,2.22838927e+03,2.22876430e+03,2.22913932e+03,2.22951434e+03,2.22988937e+03,2.23026439e+03,2.23063941e+03,2.23101444e+03,2.23138946e+03,2.23176449e+03,2.23213951e+03,2.23251453e+03,2.23288956e+03,2.23326458e+03,2.23363960e+03,2.23401463e+03,2.23438965e+03,2.23476467e+03,2.23513970e+03,2.23551472e+03,2.23588974e+03,2.23626477e+03,2.23663979e+03,2.23701481e+03,2.23738984e+03,2.23776486e+03,2.23813988e+03,2.23851491e+03,2.23888993e+03,2.23926495e+03,2.23963998e+03,2.24001500e+03,2.24039002e+03,2.24076505e+03,2.24114007e+03,2.24151509e+03,2.24189012e+03,2.24226514e+03,2.24264017e+03,2.24301519e+03,2.24339021e+03,2.24376524e+03,2.24414026e+03,2.24451528e+03,2.24489031e+03,2.24526533e+03,2.24564035e+03,2.24601538e+03,2.24639040e+03,2.24676542e+03,2.24714045e+03,2.24751547e+03,2.24789049e+03,2.24826552e+03,2.24864054e+03,2.24901556e+03,2.24939059e+03,2.24976561e+03,2.25014063e+03,2.25051566e+03,2.25089068e+03,2.25126570e+03,2.25164073e+03,2.25201575e+03,2.25239077e+03,2.25276580e+03,2.25314082e+03,2.25351584e+03,2.25389087e+03,2.25426589e+03,2.25464092e+03,2.25501594e+03,2.25539096e+03,2.25576599e+03,2.25614101e+03,2.25651603e+03,2.25689106e+03,2.25726608e+03,2.25764110e+03,2.25801613e+03,2.25839115e+03,2.25876617e+03,2.25914120e+03,2.25951622e+03,2.25989124e+03,2.26026627e+03,2.26064129e+03,2.26101631e+03,2.26139134e+03,2.26176636e+03,2.26214138e+03,2.26251641e+03,2.26289143e+03,2.26326645e+03,2.26364148e+03,2.26401650e+03,2.26439152e+03,2.26476655e+03,2.26514157e+03,2.26551659e+03,2.26589162e+03,2.26626664e+03,2.26664167e+03,2.26701669e+03,2.26739171e+03,2.26776674e+03,2.26814176e+03,2.26851678e+03,2.26889181e+03,2.26926683e+03,2.26964185e+03,2.27001688e+03,2.27039190e+03,2.27076692e+03,2.27114195e+03,2.27151697e+03,2.27189199e+03,2.27226702e+03,2.27264204e+03,2.27301706e+03,2.27339209e+03,2.27376711e+03,2.27414213e+03,2.27451716e+03,2.27489218e+03,2.27526720e+03,2.27564223e+03,2.27601725e+03,2.27639227e+03,2.27676730e+03,2.27714232e+03,2.27751734e+03,2.27789237e+03,2.27826739e+03,2.27864242e+03,2.27901744e+03,2.27939246e+03,2.27976749e+03,2.28014251e+03,2.28051753e+03,2.28089256e+03,2.28126758e+03,2.28164260e+03,2.28201763e+03,2.28239265e+03,2.28276767e+03,2.28314270e+03,2.28351772e+03,2.28389274e+03,2.28426777e+03,2.28464279e+03,2.28501781e+03,2.28539284e+03,2.28576786e+03,2.28614288e+03,2.28651791e+03,2.28689293e+03,2.28726795e+03,2.28764298e+03,2.28801800e+03,2.28839302e+03,2.28876805e+03,2.28914307e+03,2.28951809e+03,2.28989312e+03,2.29026814e+03,2.29064317e+03,2.29101819e+03,2.29139321e+03,2.29176824e+03,2.29214326e+03,2.29251828e+03,2.29289331e+03,2.29326833e+03,2.29364335e+03,2.29401838e+03,2.29439340e+03,2.29476842e+03,2.29514345e+03,2.29551847e+03,2.29589349e+03,2.29626852e+03,2.29664354e+03,2.29701856e+03,2.29739359e+03,2.29776861e+03,2.29814363e+03,2.29851866e+03,2.29889368e+03,2.29926870e+03,2.29964373e+03,2.30001875e+03,2.30039377e+03,2.30076880e+03,2.30114382e+03,2.30151884e+03,2.30189387e+03,2.30226889e+03,2.30264392e+03,2.30301894e+03,2.30339396e+03,2.30376899e+03,2.30414401e+03,2.30451903e+03,2.30489406e+03,2.30526908e+03,2.30564410e+03,2.30601913e+03,2.30639415e+03,2.30676917e+03,2.30714420e+03,2.30751922e+03,2.30789424e+03,2.30826927e+03,2.30864429e+03,2.30901931e+03,2.30939434e+03,2.30976936e+03,2.31014438e+03,2.31051941e+03,2.31089443e+03,2.31126945e+03,2.31164448e+03,2.31201950e+03,2.31239452e+03,2.31276955e+03,2.31314457e+03,2.31351959e+03,2.31389462e+03,2.31426964e+03,2.31464467e+03,2.31501969e+03,2.31539471e+03,2.31576974e+03,2.31614476e+03,2.31651978e+03,2.31689481e+03,2.31726983e+03,2.31764485e+03,2.31801988e+03,2.31839490e+03,2.31876992e+03,2.31914495e+03,2.31951997e+03,2.31989499e+03,2.32027002e+03,2.32064504e+03,2.32102006e+03,2.32139509e+03,2.32177011e+03,2.32214513e+03,2.32252016e+03,2.32289518e+03,2.32327020e+03,2.32364523e+03,2.32402025e+03,2.32439527e+03,2.32477030e+03,2.32514532e+03,2.32552035e+03,2.32589537e+03,2.32627039e+03,2.32664542e+03,2.32702044e+03,2.32739546e+03,2.32777049e+03,2.32814551e+03,2.32852053e+03,2.32889556e+03,2.32927058e+03,2.32964560e+03,2.33002063e+03,2.33039565e+03,2.33077067e+03,2.33114570e+03,2.33152072e+03,2.33189574e+03,2.33227077e+03,2.33264579e+03,2.33302081e+03,2.33339584e+03,2.33377086e+03,2.33414588e+03,2.33452091e+03,2.33489593e+03,2.33527095e+03,2.33564598e+03,2.33602100e+03,2.33639602e+03,2.33677105e+03,2.33714607e+03,2.33752110e+03,2.33789612e+03,2.33827114e+03,2.33864617e+03,2.33902119e+03,2.33939621e+03,2.33977124e+03,2.34014626e+03,2.34052128e+03,2.34089631e+03,2.34127133e+03,2.34164635e+03,2.34202138e+03,2.34239640e+03,2.34277142e+03,2.34314645e+03,2.34352147e+03,2.34389649e+03,2.34427152e+03,2.34464654e+03,2.34502156e+03,2.34539659e+03,2.34577161e+03,2.34614663e+03,2.34652166e+03,2.34689668e+03,2.34727170e+03,2.34764673e+03,2.34802175e+03,2.34839677e+03,2.34877180e+03,2.34914682e+03,2.34952185e+03,2.34989687e+03,2.35027189e+03,2.35064692e+03,2.35102194e+03,2.35139696e+03,2.35177199e+03,2.35214701e+03,2.35252203e+03,2.35289706e+03,2.35327208e+03,2.35364710e+03,2.35402213e+03,2.35439715e+03,2.35477217e+03,2.35514720e+03,2.35552222e+03,2.35589724e+03,2.35627227e+03,2.35664729e+03,2.35702231e+03,2.35739734e+03,2.35777236e+03,2.35814738e+03,2.35852241e+03,2.35889743e+03,2.35927245e+03,2.35964748e+03,2.36002250e+03,2.36039752e+03,2.36077255e+03,2.36114757e+03,2.36152260e+03,2.36189762e+03,2.36227264e+03,2.36264767e+03,2.36302269e+03,2.36339771e+03,2.36377274e+03,2.36414776e+03,2.36452278e+03,2.36489781e+03,2.36527283e+03,2.36564785e+03,2.36602288e+03,2.36639790e+03,2.36677292e+03,2.36714795e+03,2.36752297e+03,2.36789799e+03,2.36827302e+03,2.36864804e+03,2.36902306e+03,2.36939809e+03,2.36977311e+03,2.37014813e+03,2.37052316e+03,2.37089818e+03,2.37127320e+03,2.37164823e+03,2.37202325e+03,2.37239827e+03,2.37277330e+03,2.37314832e+03,2.37352335e+03,2.37389837e+03,2.37427339e+03,2.37464842e+03,2.37502344e+03,2.37539846e+03,2.37577349e+03,2.37614851e+03,2.37652353e+03,2.37689856e+03,2.37727358e+03,2.37764860e+03,2.37802363e+03,2.37839865e+03,2.37877367e+03,2.37914870e+03,2.37952372e+03,2.37989874e+03,2.38027377e+03,2.38064879e+03,2.38102381e+03,2.38139884e+03,2.38177386e+03,2.38214888e+03,2.38252391e+03,2.38289893e+03,2.38327395e+03,2.38364898e+03,2.38402400e+03,2.38439902e+03,2.38477405e+03,2.38514907e+03,2.38552410e+03,2.38589912e+03,2.38627414e+03,2.38664917e+03,2.38702419e+03,2.38739921e+03,2.38777424e+03,2.38814926e+03,2.38852428e+03,2.38889931e+03,2.38927433e+03,2.38964935e+03,2.39002438e+03,2.39039940e+03,2.39077442e+03,2.39114945e+03,2.39152447e+03,2.39189949e+03,2.39227452e+03,2.39264954e+03,2.39302456e+03,2.39339959e+03,2.39377461e+03,2.39414963e+03,2.39452466e+03,2.39489968e+03,2.39527470e+03,2.39564973e+03,2.39602475e+03,2.39639977e+03,2.39677480e+03,2.39714982e+03,2.39752485e+03,2.39789987e+03,2.39827489e+03,2.39864992e+03,2.39902494e+03,2.39939996e+03,2.39977499e+03,2.40015001e+03,2.40052503e+03,2.40090006e+03,2.40127508e+03,2.40165010e+03,2.40202513e+03,2.40240015e+03,2.40277517e+03,2.40315020e+03,2.40352522e+03,2.40390024e+03,2.40427527e+03,2.40465029e+03,2.40502531e+03,2.40540034e+03,2.40577536e+03,2.40615038e+03,2.40652541e+03,2.40690043e+03,2.40727545e+03,2.40765048e+03,2.40802550e+03,2.40840053e+03,2.40877555e+03,2.40915057e+03,2.40952560e+03,2.40990062e+03,2.41027564e+03,2.41065067e+03,2.41102569e+03,2.41140071e+03,2.41177574e+03,2.41215076e+03,2.41252578e+03,2.41290081e+03,2.41327583e+03,2.41365085e+03,2.41402588e+03,2.41440090e+03,2.41477592e+03,2.41515095e+03,2.41552597e+03,2.41590099e+03,2.41627602e+03,2.41665104e+03,2.41702606e+03,2.41740109e+03,2.41777611e+03,2.41815113e+03,2.41852616e+03,2.41890118e+03,2.41927620e+03,2.41965123e+03,2.42002625e+03,2.42040128e+03,2.42077630e+03,2.42115132e+03,2.42152635e+03,2.42190137e+03,2.42227639e+03,2.42265142e+03,2.42302644e+03,2.42340146e+03,2.42377649e+03,2.42415151e+03,2.42452653e+03,2.42490156e+03,2.42527658e+03,2.42565160e+03,2.42602663e+03,2.42640165e+03,2.42677667e+03,2.42715170e+03,2.42752672e+03,2.42790174e+03,2.42827677e+03,2.42865179e+03,2.42902681e+03,2.42940184e+03,2.42977686e+03,2.43015188e+03,2.43052691e+03,2.43090193e+03,2.43127695e+03,2.43165198e+03,2.43202700e+03,2.43240203e+03,2.43277705e+03,2.43315207e+03,2.43352710e+03,2.43390212e+03,2.43427714e+03,2.43465217e+03,2.43502719e+03,2.43540221e+03,2.43577724e+03,2.43615226e+03,2.43652728e+03,2.43690231e+03,2.43727733e+03,2.43765235e+03,2.43802738e+03,2.43840240e+03,2.43877742e+03,2.43915245e+03,2.43952747e+03,2.43990249e+03,2.44027752e+03,2.44065254e+03,2.44102756e+03,2.44140259e+03,2.44177761e+03,2.44215263e+03,2.44252766e+03,2.44290268e+03,2.44327770e+03,2.44365273e+03,2.44402775e+03,2.44440278e+03,2.44477780e+03,2.44515282e+03,2.44552785e+03,2.44590287e+03,2.44627789e+03,2.44665292e+03,2.44702794e+03,2.44740296e+03,2.44777799e+03,2.44815301e+03,2.44852803e+03,2.44890306e+03,2.44927808e+03,2.44965310e+03,2.45002813e+03,2.45040315e+03,2.45077817e+03,2.45115320e+03,2.45152822e+03,2.45190324e+03,2.45227827e+03,2.45265329e+03,2.45302831e+03,2.45340334e+03,2.45377836e+03,2.45415338e+03,2.45452841e+03,2.45490343e+03,2.45527845e+03,2.45565348e+03,2.45602850e+03,2.45640353e+03,2.45677855e+03,2.45715357e+03,2.45752860e+03,2.45790362e+03,2.45827864e+03,2.45865367e+03,2.45902869e+03,2.45940371e+03,2.45977874e+03,2.46015376e+03,2.46052878e+03,2.46090381e+03,2.46127883e+03,2.46165385e+03,2.46202888e+03,2.46240390e+03,2.46277892e+03,2.46315395e+03,2.46352897e+03,2.46390399e+03,2.46427902e+03,2.46465404e+03,2.46502906e+03,2.46540409e+03,2.46577911e+03,2.46615413e+03,2.46652916e+03,2.46690418e+03,2.46727920e+03,2.46765423e+03,2.46802925e+03,2.46840428e+03,2.46877930e+03,2.46915432e+03,2.46952935e+03,2.46990437e+03,2.47027939e+03,2.47065442e+03,2.47102944e+03,2.47140446e+03,2.47177949e+03,2.47215451e+03,2.47252953e+03,2.47290456e+03,2.47327958e+03,2.47365460e+03,2.47402963e+03,2.47440465e+03,2.47477967e+03,2.47515470e+03,2.47552972e+03,2.47590474e+03,2.47627977e+03,2.47665479e+03,2.47702981e+03,2.47740484e+03,2.47777986e+03,2.47815488e+03,2.47852991e+03,2.47890493e+03,2.47927995e+03,2.47965498e+03,2.48003000e+03,2.48040503e+03,2.48078005e+03,2.48115507e+03,2.48153010e+03,2.48190512e+03,2.48228014e+03,2.48265517e+03,2.48303019e+03,2.48340521e+03,2.48378024e+03,2.48415526e+03,2.48453028e+03,2.48490531e+03,2.48528033e+03,2.48565535e+03,2.48603038e+03,2.48640540e+03,2.48678042e+03,2.48715545e+03,2.48753047e+03,2.48790549e+03,2.48828052e+03,2.48865554e+03,2.48903056e+03,2.48940559e+03,2.48978061e+03,2.49015563e+03,2.49053066e+03,2.49090568e+03,2.49128071e+03,2.49165573e+03,2.49203075e+03,2.49240578e+03,2.49278080e+03,2.49315582e+03,2.49353085e+03,2.49390587e+03,2.49428089e+03,2.49465592e+03,2.49503094e+03,2.49540596e+03,2.49578099e+03,2.49615601e+03,2.49653103e+03,2.49690606e+03,2.49728108e+03,2.49765610e+03,2.49803113e+03,2.49840615e+03,2.49878117e+03,2.49915620e+03,2.49953122e+03,2.49990624e+03,2.50028127e+03,2.50065629e+03,2.50103131e+03,2.50140634e+03,2.50178136e+03,2.50215638e+03,2.50253141e+03,2.50290643e+03,2.50328146e+03,2.50365648e+03,2.50403150e+03,2.50440653e+03,2.50478155e+03,2.50515657e+03,2.50553160e+03,2.50590662e+03,2.50628164e+03,2.50665667e+03,2.50703169e+03,2.50740671e+03,2.50778174e+03,2.50815676e+03,2.50853178e+03,2.50890681e+03,2.50928183e+03,2.50965685e+03,2.51003188e+03,2.51040690e+03,2.51078192e+03,2.51115695e+03,2.51153197e+03,2.51190699e+03,2.51228202e+03,2.51265704e+03,2.51303206e+03,2.51340709e+03,2.51378211e+03,2.51415713e+03,2.51453216e+03,2.51490718e+03,2.51528221e+03,2.51565723e+03,2.51603225e+03,2.51640728e+03,2.51678230e+03,2.51715732e+03,2.51753235e+03,2.51790737e+03,2.51828239e+03,2.51865742e+03,2.51903244e+03,2.51940746e+03,2.51978249e+03,2.52015751e+03,2.52053253e+03,2.52090756e+03,2.52128258e+03,2.52165760e+03,2.52203263e+03,2.52240765e+03,2.52278267e+03,2.52315770e+03,2.52353272e+03,2.52390774e+03,2.52428277e+03,2.52465779e+03,2.52503281e+03,2.52540784e+03,2.52578286e+03,2.52615788e+03,2.52653291e+03,2.52690793e+03,2.52728296e+03,2.52765798e+03,2.52803300e+03,2.52840803e+03,2.52878305e+03,2.52915807e+03,2.52953310e+03,2.52990812e+03,2.53028314e+03,2.53065817e+03,2.53103319e+03,2.53140821e+03,2.53178324e+03,2.53215826e+03,2.53253328e+03,2.53290831e+03,2.53328333e+03,2.53365835e+03,2.53403338e+03,2.53440840e+03,2.53478342e+03,2.53515845e+03,2.53553347e+03,2.53590849e+03,2.53628352e+03,2.53665854e+03,2.53703356e+03,2.53740859e+03,2.53778361e+03,2.53815863e+03,2.53853366e+03,2.53890868e+03,2.53928371e+03,2.53965873e+03,2.54003375e+03,2.54040878e+03,2.54078380e+03,2.54115882e+03,2.54153385e+03,2.54190887e+03,2.54228389e+03,2.54265892e+03,2.54303394e+03,2.54340896e+03,2.54378399e+03,2.54415901e+03,2.54453403e+03,2.54490906e+03,2.54528408e+03,2.54565910e+03,2.54603413e+03,2.54640915e+03,2.54678417e+03,2.54715920e+03,2.54753422e+03,2.54790924e+03,2.54828427e+03,2.54865929e+03,2.54903431e+03,2.54940934e+03,2.54978436e+03,2.55015938e+03,2.55053441e+03,2.55090943e+03,2.55128446e+03,2.55165948e+03,2.55203450e+03,2.55240953e+03,2.55278455e+03,2.55315957e+03,2.55353460e+03,2.55390962e+03,2.55428464e+03,2.55465967e+03,2.55503469e+03,2.55540971e+03,2.55578474e+03,2.55615976e+03,2.55653478e+03,2.55690981e+03,2.55728483e+03,2.55765985e+03,2.55803488e+03,2.55840990e+03,2.55878492e+03,2.55915995e+03,2.55953497e+03,2.55990999e+03,2.56028502e+03,2.56066004e+03,2.56103506e+03,2.56141009e+03,2.56178511e+03,2.56216014e+03,2.56253516e+03,2.56291018e+03,2.56328521e+03,2.56366023e+03,2.56403525e+03,2.56441028e+03,2.56478530e+03,2.56516032e+03,2.56553535e+03,2.56591037e+03,2.56628539e+03,2.56666042e+03,2.56703544e+03,2.56741046e+03,2.56778549e+03,2.56816051e+03,2.56853553e+03,2.56891056e+03,2.56928558e+03,2.56966060e+03,2.57003563e+03,2.57041065e+03,2.57078567e+03,2.57116070e+03,2.57153572e+03,2.57191074e+03,2.57228577e+03,2.57266079e+03,2.57303581e+03,2.57341084e+03,2.57378586e+03,2.57416089e+03,2.57453591e+03,2.57491093e+03,2.57528596e+03,2.57566098e+03,2.57603600e+03,2.57641103e+03,2.57678605e+03,2.57716107e+03,2.57753610e+03,2.57791112e+03,2.57828614e+03,2.57866117e+03,2.57903619e+03,2.57941121e+03,2.57978624e+03,2.58016126e+03,2.58053628e+03,2.58091131e+03,2.58128633e+03,2.58166135e+03,2.58203638e+03,2.58241140e+03,2.58278642e+03,2.58316145e+03,2.58353647e+03,2.58391149e+03,2.58428652e+03,2.58466154e+03,2.58503656e+03,2.58541159e+03,2.58578661e+03,2.58616164e+03,2.58653666e+03,2.58691168e+03,2.58728671e+03,2.58766173e+03,2.58803675e+03,2.58841178e+03,2.58878680e+03,2.58916182e+03,2.58953685e+03,2.58991187e+03,2.59028689e+03,2.59066192e+03,2.59103694e+03,2.59141196e+03,2.59178699e+03,2.59216201e+03,2.59253703e+03,2.59291206e+03,2.59328708e+03,2.59366210e+03,2.59403713e+03,2.59441215e+03,2.59478717e+03,2.59516220e+03,2.59553722e+03,2.59591224e+03,2.59628727e+03,2.59666229e+03,2.59703731e+03,2.59741234e+03,2.59778736e+03,2.59816239e+03,2.59853741e+03,2.59891243e+03,2.59928746e+03,2.59966248e+03,2.60003750e+03,2.60041253e+03,2.60078755e+03,2.60116257e+03,2.60153760e+03,2.60191262e+03,2.60228764e+03,2.60266267e+03,2.60303769e+03,2.60341271e+03,2.60378774e+03,2.60416276e+03,2.60453778e+03,2.60491281e+03,2.60528783e+03,2.60566285e+03,2.60603788e+03,2.60641290e+03,2.60678792e+03,2.60716295e+03,2.60753797e+03,2.60791299e+03,2.60828802e+03,2.60866304e+03,2.60903806e+03,2.60941309e+03,2.60978811e+03,2.61016314e+03,2.61053816e+03,2.61091318e+03,2.61128821e+03,2.61166323e+03,2.61203825e+03,2.61241328e+03,2.61278830e+03,2.61316332e+03,2.61353835e+03,2.61391337e+03,2.61428839e+03,2.61466342e+03,2.61503844e+03,2.61541346e+03,2.61578849e+03,2.61616351e+03,2.61653853e+03,2.61691356e+03,2.61728858e+03,2.61766360e+03,2.61803863e+03,2.61841365e+03,2.61878867e+03,2.61916370e+03,2.61953872e+03,2.61991374e+03,2.62028877e+03,2.62066379e+03,2.62103881e+03,2.62141384e+03,2.62178886e+03,2.62216389e+03,2.62253891e+03,2.62291393e+03,2.62328896e+03,2.62366398e+03,2.62403900e+03,2.62441403e+03,2.62478905e+03,2.62516407e+03,2.62553910e+03,2.62591412e+03,2.62628914e+03,2.62666417e+03,2.62703919e+03,2.62741421e+03,2.62778924e+03,2.62816426e+03,2.62853928e+03,2.62891431e+03,2.62928933e+03,2.62966435e+03,2.63003938e+03,2.63041440e+03,2.63078942e+03,2.63116445e+03,2.63153947e+03,2.63191449e+03,2.63228952e+03,2.63266454e+03,2.63303956e+03,2.63341459e+03,2.63378961e+03,2.63416464e+03,2.63453966e+03,2.63491468e+03,2.63528971e+03,2.63566473e+03,2.63603975e+03,2.63641478e+03,2.63678980e+03,2.63716482e+03,2.63753985e+03,2.63791487e+03,2.63828989e+03,2.63866492e+03,2.63903994e+03,2.63941496e+03,2.63978999e+03,2.64016501e+03,2.64054003e+03,2.64091506e+03,2.64129008e+03,2.64166510e+03,2.64204013e+03,2.64241515e+03,2.64279017e+03,2.64316520e+03,2.64354022e+03,2.64391524e+03,2.64429027e+03,2.64466529e+03,2.64504032e+03,2.64541534e+03,2.64579036e+03,2.64616539e+03,2.64654041e+03,2.64691543e+03,2.64729046e+03,2.64766548e+03,2.64804050e+03,2.64841553e+03,2.64879055e+03,2.64916557e+03,2.64954060e+03,2.64991562e+03,2.65029064e+03,2.65066567e+03,2.65104069e+03,2.65141571e+03,2.65179074e+03,2.65216576e+03,2.65254078e+03,2.65291581e+03,2.65329083e+03,2.65366585e+03,2.65404088e+03,2.65441590e+03,2.65479092e+03,2.65516595e+03,2.65554097e+03,2.65591599e+03,2.65629102e+03,2.65666604e+03,2.65704107e+03,2.65741609e+03,2.65779111e+03,2.65816614e+03,2.65854116e+03,2.65891618e+03,2.65929121e+03,2.65966623e+03,2.66004125e+03,2.66041628e+03,2.66079130e+03,2.66116632e+03,2.66154135e+03,2.66191637e+03,2.66229139e+03,2.66266642e+03,2.66304144e+03,2.66341646e+03,2.66379149e+03,2.66416651e+03,2.66454153e+03,2.66491656e+03,2.66529158e+03,2.66566660e+03,2.66604163e+03,2.66641665e+03,2.66679167e+03,2.66716670e+03,2.66754172e+03,2.66791674e+03,2.66829177e+03,2.66866679e+03,2.66904182e+03,2.66941684e+03,2.66979186e+03,2.67016689e+03,2.67054191e+03,2.67091693e+03,2.67129196e+03,2.67166698e+03,2.67204200e+03,2.67241703e+03,2.67279205e+03,2.67316707e+03,2.67354210e+03,2.67391712e+03,2.67429214e+03,2.67466717e+03,2.67504219e+03,2.67541721e+03,2.67579224e+03,2.67616726e+03,2.67654228e+03,2.67691731e+03,2.67729233e+03,2.67766735e+03,2.67804238e+03,2.67841740e+03,2.67879242e+03,2.67916745e+03,2.67954247e+03,2.67991749e+03,2.68029252e+03,2.68066754e+03,2.68104257e+03,2.68141759e+03,2.68179261e+03,2.68216764e+03,2.68254266e+03,2.68291768e+03,2.68329271e+03,2.68366773e+03,2.68404275e+03,2.68441778e+03,2.68479280e+03,2.68516782e+03,2.68554285e+03,2.68591787e+03,2.68629289e+03,2.68666792e+03,2.68704294e+03,2.68741796e+03,2.68779299e+03,2.68816801e+03,2.68854303e+03,2.68891806e+03,2.68929308e+03,2.68966810e+03,2.69004313e+03,2.69041815e+03,2.69079317e+03,2.69116820e+03,2.69154322e+03,2.69191824e+03,2.69229327e+03,2.69266829e+03,2.69304332e+03,2.69341834e+03,2.69379336e+03,2.69416839e+03,2.69454341e+03,2.69491843e+03,2.69529346e+03,2.69566848e+03,2.69604350e+03,2.69641853e+03,2.69679355e+03,2.69716857e+03,2.69754360e+03,2.69791862e+03,2.69829364e+03,2.69866867e+03,2.69904369e+03,2.69941871e+03,2.69979374e+03,2.70016876e+03,2.70054378e+03,2.70091881e+03,2.70129383e+03,2.70166885e+03,2.70204388e+03,2.70241890e+03,2.70279392e+03,2.70316895e+03,2.70354397e+03,2.70391899e+03,2.70429402e+03,2.70466904e+03,2.70504407e+03,2.70541909e+03,2.70579411e+03,2.70616914e+03,2.70654416e+03,2.70691918e+03,2.70729421e+03,2.70766923e+03,2.70804425e+03,2.70841928e+03,2.70879430e+03,2.70916932e+03,2.70954435e+03,2.70991937e+03,2.71029439e+03,2.71066942e+03,2.71104444e+03,2.71141946e+03,2.71179449e+03,2.71216951e+03,2.71254453e+03,2.71291956e+03,2.71329458e+03,2.71366960e+03,2.71404463e+03,2.71441965e+03,2.71479467e+03,2.71516970e+03,2.71554472e+03,2.71591974e+03,2.71629477e+03,2.71666979e+03,2.71704482e+03,2.71741984e+03,2.71779486e+03,2.71816989e+03,2.71854491e+03,2.71891993e+03,2.71929496e+03,2.71966998e+03,2.72004500e+03,2.72042003e+03,2.72079505e+03,2.72117007e+03,2.72154510e+03,2.72192012e+03,2.72229514e+03,2.72267017e+03,2.72304519e+03,2.72342021e+03,2.72379524e+03,2.72417026e+03,2.72454528e+03,2.72492031e+03,2.72529533e+03,2.72567035e+03,2.72604538e+03,2.72642040e+03,2.72679542e+03,2.72717045e+03,2.72754547e+03,2.72792050e+03,2.72829552e+03,2.72867054e+03,2.72904557e+03,2.72942059e+03,2.72979561e+03,2.73017064e+03,2.73054566e+03,2.73092068e+03,2.73129571e+03,2.73167073e+03,2.73204575e+03,2.73242078e+03,2.73279580e+03,2.73317082e+03,2.73354585e+03,2.73392087e+03,2.73429589e+03,2.73467092e+03,2.73504594e+03,2.73542096e+03,2.73579599e+03,2.73617101e+03,2.73654603e+03,2.73692106e+03,2.73729608e+03,2.73767110e+03,2.73804613e+03,2.73842115e+03,2.73879617e+03,2.73917120e+03,2.73954622e+03,2.73992125e+03,2.74029627e+03,2.74067129e+03,2.74104632e+03,2.74142134e+03,2.74179636e+03,2.74217139e+03,2.74254641e+03,2.74292143e+03,2.74329646e+03,2.74367148e+03,2.74404650e+03,2.74442153e+03,2.74479655e+03,2.74517157e+03,2.74554660e+03,2.74592162e+03,2.74629664e+03,2.74667167e+03,2.74704669e+03,2.74742171e+03,2.74779674e+03,2.74817176e+03,2.74854678e+03,2.74892181e+03,2.74929683e+03,2.74967185e+03,2.75004688e+03,2.75042190e+03,2.75079692e+03,2.75117195e+03,2.75154697e+03,2.75192200e+03,2.75229702e+03,2.75267204e+03,2.75304707e+03,2.75342209e+03,2.75379711e+03,2.75417214e+03,2.75454716e+03,2.75492218e+03,2.75529721e+03,2.75567223e+03,2.75604725e+03,2.75642228e+03,2.75679730e+03,2.75717232e+03,2.75754735e+03,2.75792237e+03,2.75829739e+03,2.75867242e+03,2.75904744e+03,2.75942246e+03,2.75979749e+03,2.76017251e+03,2.76054753e+03,2.76092256e+03,2.76129758e+03,2.76167260e+03,2.76204763e+03,2.76242265e+03,2.76279767e+03,2.76317270e+03,2.76354772e+03,2.76392275e+03,2.76429777e+03,2.76467279e+03,2.76504782e+03,2.76542284e+03,2.76579786e+03,2.76617289e+03,2.76654791e+03,2.76692293e+03,2.76729796e+03,2.76767298e+03,2.76804800e+03,2.76842303e+03,2.76879805e+03,2.76917307e+03,2.76954810e+03,2.76992312e+03,2.77029814e+03,2.77067317e+03,2.77104819e+03,2.77142321e+03,2.77179824e+03,2.77217326e+03,2.77254828e+03,2.77292331e+03,2.77329833e+03,2.77367335e+03,2.77404838e+03,2.77442340e+03,2.77479842e+03,2.77517345e+03,2.77554847e+03,2.77592350e+03,2.77629852e+03,2.77667354e+03,2.77704857e+03,2.77742359e+03,2.77779861e+03,2.77817364e+03,2.77854866e+03,2.77892368e+03,2.77929871e+03,2.77967373e+03,2.78004875e+03,2.78042378e+03,2.78079880e+03,2.78117382e+03,2.78154885e+03,2.78192387e+03,2.78229889e+03,2.78267392e+03,2.78304894e+03,2.78342396e+03,2.78379899e+03,2.78417401e+03,2.78454903e+03,2.78492406e+03,2.78529908e+03,2.78567410e+03,2.78604913e+03,2.78642415e+03,2.78679917e+03,2.78717420e+03,2.78754922e+03,2.78792425e+03,2.78829927e+03,2.78867429e+03,2.78904932e+03,2.78942434e+03,2.78979936e+03,2.79017439e+03,2.79054941e+03,2.79092443e+03,2.79129946e+03,2.79167448e+03,2.79204950e+03,2.79242453e+03,2.79279955e+03,2.79317457e+03,2.79354960e+03,2.79392462e+03,2.79429964e+03,2.79467467e+03,2.79504969e+03,2.79542471e+03,2.79579974e+03,2.79617476e+03,2.79654978e+03,2.79692481e+03,2.79729983e+03,2.79767485e+03,2.79804988e+03,2.79842490e+03,2.79879992e+03,2.79917495e+03,2.79954997e+03,2.79992500e+03,2.80030002e+03,2.80067504e+03,2.80105007e+03,2.80142509e+03,2.80180011e+03,2.80217514e+03,2.80255016e+03,2.80292518e+03,2.80330021e+03,2.80367523e+03,2.80405025e+03,2.80442528e+03,2.80480030e+03,2.80517532e+03,2.80555035e+03,2.80592537e+03,2.80630039e+03,2.80667542e+03,2.80705044e+03,2.80742546e+03,2.80780049e+03,2.80817551e+03,2.80855053e+03,2.80892556e+03,2.80930058e+03,2.80967560e+03,2.81005063e+03,2.81042565e+03,2.81080068e+03,2.81117570e+03,2.81155072e+03,2.81192575e+03,2.81230077e+03,2.81267579e+03,2.81305082e+03,2.81342584e+03,2.81380086e+03,2.81417589e+03,2.81455091e+03,2.81492593e+03,2.81530096e+03,2.81567598e+03,2.81605100e+03,2.81642603e+03,2.81680105e+03,2.81717607e+03,2.81755110e+03,2.81792612e+03,2.81830114e+03,2.81867617e+03,2.81905119e+03,2.81942621e+03,2.81980124e+03,2.82017626e+03,2.82055128e+03,2.82092631e+03,2.82130133e+03,2.82167635e+03,2.82205138e+03,2.82242640e+03,2.82280143e+03,2.82317645e+03,2.82355147e+03,2.82392650e+03,2.82430152e+03,2.82467654e+03,2.82505157e+03,2.82542659e+03,2.82580161e+03,2.82617664e+03,2.82655166e+03,2.82692668e+03,2.82730171e+03,2.82767673e+03,2.82805175e+03,2.82842678e+03,2.82880180e+03,2.82917682e+03,2.82955185e+03,2.82992687e+03,2.83030189e+03,2.83067692e+03,2.83105194e+03,2.83142696e+03,2.83180199e+03,2.83217701e+03,2.83255203e+03,2.83292706e+03,2.83330208e+03,2.83367710e+03,2.83405213e+03,2.83442715e+03,2.83480218e+03,2.83517720e+03,2.83555222e+03,2.83592725e+03,2.83630227e+03,2.83667729e+03,2.83705232e+03,2.83742734e+03,2.83780236e+03,2.83817739e+03,2.83855241e+03,2.83892743e+03,2.83930246e+03,2.83967748e+03,2.84005250e+03,2.84042753e+03,2.84080255e+03,2.84117757e+03,2.84155260e+03,2.84192762e+03,2.84230264e+03,2.84267767e+03,2.84305269e+03,2.84342771e+03,2.84380274e+03,2.84417776e+03,2.84455278e+03,2.84492781e+03,2.84530283e+03,2.84567785e+03,2.84605288e+03,2.84642790e+03,2.84680293e+03,2.84717795e+03,2.84755297e+03,2.84792800e+03,2.84830302e+03,2.84867804e+03,2.84905307e+03,2.84942809e+03,2.84980311e+03,2.85017814e+03,2.85055316e+03,2.85092818e+03,2.85130321e+03,2.85167823e+03,2.85205325e+03,2.85242828e+03,2.85280330e+03,2.85317832e+03,2.85355335e+03,2.85392837e+03,2.85430339e+03,2.85467842e+03,2.85505344e+03,2.85542846e+03,2.85580349e+03,2.85617851e+03,2.85655353e+03,2.85692856e+03,2.85730358e+03,2.85767860e+03,2.85805363e+03,2.85842865e+03,2.85880368e+03,2.85917870e+03,2.85955372e+03,2.85992875e+03,2.86030377e+03,2.86067879e+03,2.86105382e+03,2.86142884e+03,2.86180386e+03,2.86217889e+03,2.86255391e+03,2.86292893e+03,2.86330396e+03,2.86367898e+03,2.86405400e+03,2.86442903e+03,2.86480405e+03,2.86517907e+03,2.86555410e+03,2.86592912e+03,2.86630414e+03,2.86667917e+03,2.86705419e+03,2.86742921e+03,2.86780424e+03,2.86817926e+03,2.86855428e+03,2.86892931e+03,2.86930433e+03,2.86967935e+03,2.87005438e+03,2.87042940e+03,2.87080443e+03,2.87117945e+03,2.87155447e+03,2.87192950e+03,2.87230452e+03,2.87267954e+03,2.87305457e+03,2.87342959e+03,2.87380461e+03,2.87417964e+03,2.87455466e+03,2.87492968e+03,2.87530471e+03,2.87567973e+03,2.87605475e+03,2.87642978e+03,2.87680480e+03,2.87717982e+03,2.87755485e+03,2.87792987e+03,2.87830489e+03,2.87867992e+03,2.87905494e+03,2.87942996e+03,2.87980499e+03,2.88018001e+03,2.88055503e+03,2.88093006e+03,2.88130508e+03,2.88168011e+03,2.88205513e+03,2.88243015e+03,2.88280518e+03,2.88318020e+03,2.88355522e+03,2.88393025e+03,2.88430527e+03,2.88468029e+03,2.88505532e+03,2.88543034e+03,2.88580536e+03,2.88618039e+03,2.88655541e+03,2.88693043e+03,2.88730546e+03,2.88768048e+03,2.88805550e+03,2.88843053e+03,2.88880555e+03,2.88918057e+03,2.88955560e+03,2.88993062e+03,2.89030564e+03,2.89068067e+03,2.89105569e+03,2.89143071e+03,2.89180574e+03,2.89218076e+03,2.89255578e+03,2.89293081e+03,2.89330583e+03,2.89368086e+03,2.89405588e+03,2.89443090e+03,2.89480593e+03,2.89518095e+03,2.89555597e+03,2.89593100e+03,2.89630602e+03,2.89668104e+03,2.89705607e+03,2.89743109e+03,2.89780611e+03,2.89818114e+03,2.89855616e+03,2.89893118e+03,2.89930621e+03,2.89968123e+03,2.90005625e+03,2.90043128e+03,2.90080630e+03,2.90118132e+03,2.90155635e+03,2.90193137e+03,2.90230639e+03,2.90268142e+03,2.90305644e+03,2.90343146e+03,2.90380649e+03,2.90418151e+03,2.90455653e+03,2.90493156e+03,2.90530658e+03,2.90568161e+03,2.90605663e+03,2.90643165e+03,2.90680668e+03,2.90718170e+03,2.90755672e+03,2.90793175e+03,2.90830677e+03,2.90868179e+03,2.90905682e+03,2.90943184e+03,2.90980686e+03,2.91018189e+03,2.91055691e+03,2.91093193e+03,2.91130696e+03,2.91168198e+03,2.91205700e+03,2.91243203e+03,2.91280705e+03,2.91318207e+03,2.91355710e+03,2.91393212e+03,2.91430714e+03,2.91468217e+03,2.91505719e+03,2.91543221e+03,2.91580724e+03,2.91618226e+03,2.91655728e+03,2.91693231e+03,2.91730733e+03,2.91768236e+03,2.91805738e+03,2.91843240e+03,2.91880743e+03,2.91918245e+03,2.91955747e+03,2.91993250e+03,2.92030752e+03,2.92068254e+03,2.92105757e+03,2.92143259e+03,2.92180761e+03,2.92218264e+03,2.92255766e+03,2.92293268e+03,2.92330771e+03,2.92368273e+03,2.92405775e+03,2.92443278e+03,2.92480780e+03,2.92518282e+03,2.92555785e+03,2.92593287e+03,2.92630789e+03,2.92668292e+03,2.92705794e+03,2.92743296e+03,2.92780799e+03,2.92818301e+03,2.92855803e+03,2.92893306e+03,2.92930808e+03,2.92968311e+03,2.93005813e+03,2.93043315e+03,2.93080818e+03,2.93118320e+03,2.93155822e+03,2.93193325e+03,2.93230827e+03,2.93268329e+03,2.93305832e+03,2.93343334e+03,2.93380836e+03,2.93418339e+03,2.93455841e+03,2.93493343e+03,2.93530846e+03,2.93568348e+03,2.93605850e+03,2.93643353e+03,2.93680855e+03,2.93718357e+03,2.93755860e+03,2.93793362e+03,2.93830864e+03,2.93868367e+03,2.93905869e+03,2.93943371e+03,2.93980874e+03,2.94018376e+03,2.94055878e+03,2.94093381e+03,2.94130883e+03,2.94168386e+03,2.94205888e+03,2.94243390e+03,2.94280893e+03,2.94318395e+03,2.94355897e+03,2.94393400e+03,2.94430902e+03,2.94468404e+03,2.94505907e+03,2.94543409e+03,2.94580911e+03,2.94618414e+03,2.94655916e+03,2.94693418e+03,2.94730921e+03,2.94768423e+03,2.94805925e+03,2.94843428e+03,2.94880930e+03,2.94918432e+03,2.94955935e+03,2.94993437e+03,2.95030939e+03,2.95068442e+03,2.95105944e+03,2.95143446e+03,2.95180949e+03,2.95218451e+03,2.95255953e+03,2.95293456e+03,2.95330958e+03,2.95368461e+03,2.95405963e+03,2.95443465e+03,2.95480968e+03,2.95518470e+03,2.95555972e+03,2.95593475e+03,2.95630977e+03,2.95668479e+03,2.95705982e+03,2.95743484e+03,2.95780986e+03,2.95818489e+03,2.95855991e+03,2.95893493e+03,2.95930996e+03,2.95968498e+03,2.96006000e+03,2.96043503e+03,2.96081005e+03,2.96118507e+03,2.96156010e+03,2.96193512e+03,2.96231014e+03,2.96268517e+03,2.96306019e+03,2.96343521e+03,2.96381024e+03,2.96418526e+03,2.96456029e+03,2.96493531e+03,2.96531033e+03,2.96568536e+03,2.96606038e+03,2.96643540e+03,2.96681043e+03,2.96718545e+03,2.96756047e+03,2.96793550e+03,2.96831052e+03,2.96868554e+03,2.96906057e+03,2.96943559e+03,2.96981061e+03,2.97018564e+03,2.97056066e+03,2.97093568e+03,2.97131071e+03,2.97168573e+03,2.97206075e+03,2.97243578e+03,2.97281080e+03,2.97318582e+03,2.97356085e+03,2.97393587e+03,2.97431089e+03,2.97468592e+03,2.97506094e+03,2.97543596e+03,2.97581099e+03,2.97618601e+03,2.97656104e+03,2.97693606e+03,2.97731108e+03,2.97768611e+03,2.97806113e+03,2.97843615e+03,2.97881118e+03,2.97918620e+03,2.97956122e+03,2.97993625e+03,2.98031127e+03,2.98068629e+03,2.98106132e+03,2.98143634e+03,2.98181136e+03,2.98218639e+03,2.98256141e+03,2.98293643e+03,2.98331146e+03,2.98368648e+03,2.98406150e+03,2.98443653e+03,2.98481155e+03,2.98518657e+03,2.98556160e+03,2.98593662e+03,2.98631164e+03,2.98668667e+03,2.98706169e+03,2.98743671e+03,2.98781174e+03,2.98818676e+03,2.98856179e+03,2.98893681e+03,2.98931183e+03,2.98968686e+03,2.99006188e+03,2.99043690e+03,2.99081193e+03,2.99118695e+03,2.99156197e+03,2.99193700e+03,2.99231202e+03,2.99268704e+03,2.99306207e+03,2.99343709e+03,2.99381211e+03,2.99418714e+03,2.99456216e+03,2.99493718e+03,2.99531221e+03,2.99568723e+03,2.99606225e+03,2.99643728e+03,2.99681230e+03,2.99718732e+03,2.99756235e+03,2.99793737e+03,2.99831239e+03,2.99868742e+03,2.99906244e+03,2.99943746e+03,2.99981249e+03

Intensity
9.05271007e-06,8.68407196e-06,7.87427168e-06,6.70032402e-06,5.26573201e-06,3.68717460e-06,2.08027434e-06,5.46753830e-07,-8.35085358e-07,-2.01531686e-06,-2.97242206e-06,-3.70895366e-06,-4.24412395e-06,-4.60506867e-06,-4.81862048e-06,-4.90514890e-06,-4.87546505e-06,-4.73106618e-06,-4.46727636e-06,-4.07826183e-06,-3.56257077e-06,-2.92782939e-06,-2.19348932e-06,-1.39100512e-06,-5.61407837e-07,2.49204385e-07,9.95316464e-07,1.63765029e-06,2.14773858e-06,2.51060701e-06,2.72518323e-06,2.80252806e-06,2.76241079e-06,2.62904090e-06,2.42686202e-06,2.17721553e-06,1.89641581e-06,1.59541886e-06,1.28090042e-06,9.57258730e-07,6.28894189e-07,3.02112599e-07,-1.38586930e-08,-3.06996179e-07,-5.63707033e-07,-7.70845231e-07,-9.18018434e-07,-9.99628993e-07,-1.01616015e-06,-9.74400370e-07,-8.86542708e-07,-7.68342966e-07,-6.36721882e-07,-5.07299406e-07,-3.92342998e-07,-2.99501112e-07,-2.31503006e-07,-1.86792399e-07,-1.60864601e-07,-1.47943483e-07,-1.42593559e-07,-1.40910046e-07,-1.41060421e-07,-1.43122059e-07,-1.48332549e-07,-1.58007714e-07,-1.72446751e-07,-1.90133287e-07,-2.07456073e-07,-2.19034615e-07,-2.18586837e-07,-2.00141408e-07,-1.59315966e-07,-9.43701088e-08,-6.79198288e-09,9.87119715e-08,2.14821890e-07,3.32673487e-07,4.43161564e-07,5.38211407e-07,6.11769095e-07,6.60336096e-07,6.82986081e-07,6.80915142e-07,6.56679273e-07,6.13330122e-07,5.53664023e-07,4.79759052e-07,3.92887463e-07,2.93793405e-07,1.83234586e-07,6.26185240e-08,-6.54516395e-08,-1.96885220e-07,-3.26165631e-07,-4.46775357e-07,-5.51912093e-07,-6.35350640e-07,-6.92272644e-07,-7.19896525e-07,-7.17780279e-07,-6.87748242e-07,-6.33471926e-07,-5.59805542e-07,-4.72028225e-07,-3.75149252e-07,-2.73411140e-07,-1.70070963e-07,-6.74659944e-08,3.26913877e-08,1.28900646e-07,2.19473306e-07,3.02263890e-07,3.74616331e-07,4.33546381e-07,4.76121892e-07,4.99954313e-07,5.03679779e-07,4.87316249e-07,4.52406422e-07,4.01904278e-07,3.39826169e-07,2.70731528e-07,1.99140093e-07,1.29002082e-07,6.33175857e-08,3.97229058e-09,-4.82010735e-08,-9.31735558e-08,-1.31357419e-07,-1.63232175e-07,-1.89048579e-07,-2.08679348e-07,-2.21646377e-07,-2.27301705e-07,-2.25109949e-07,-2.14949111e-07,-1.97343832e-07,-1.73568307e-07,-1.45579472e-07,-1.15790382e-07,-8.67296404e-08,-6.06557893e-08,-3.92152090e-08,-2.32129246e-08,-1.25445732e-08,-6.30381946e-09,-3.03244695e-09,-1.06005161e-09,1.14379447e-09,4.68191023e-09,1.00583799e-08,1.71576310e-08,2.53638647e-08,3.37816002e-08,4.15029637e-08,4.78496236e-08,5.25369468e-08,5.57253568e-08,5.79488068e-08,5.99500294e-08,6.24625938e-08,6.59971258e-08,7.06873874e-08,7.62264660e-08,8.19119177e-08,8.67833901e-08,8.98152245e-08,9.01220335e-08,8.71220025e-08,8.06252782e-08,7.08313714e-08,5.82372884e-08,4.34919489e-08,2.72334616e-08,9.95499771e-09,-8.06008972e-09,-2.67226944e-08,-4.60394560e-08,-6.59596487e-08,-8.62121165e-08,-1.06172486e-07,-1.24809439e-07,-1.40731327e-07,-1.52333933e-07,-1.58033978e-07,-1.56538506e-07,-1.47102237e-07,-1.29719664e-07,-1.05204668e-07,-7.51446342e-08,-4.17263572e-08,-7.46372973e-09,2.51216342e-08,5.38191535e-08,7.69861895e-08,9.37056865e-08,1.03826583e-07,1.07881747e-07,1.06915447e-07,1.02254083e-07,9.52643023e-08,8.71477081e-08,7.87948317e-08,7.07207518e-08,6.30803466e-08,5.57416263e-08,4.84007611e-08,4.07026551e-08,3.23448993e-08,2.31526635e-08,1.31095898e-08,2.35715309e-09,-8.83155627e-09,-2.00928497e-08,-3.10085375e-08,-4.11395369e-08,-5.00493718e-08,-5.73206960e-08,-6.25779528e-08,-6.55118226e-08,-6.59152826e-08,-6.37264618e-08,-5.90642852e-08,-5.22549047e-08,-4.38279225e-08,-3.44778755e-08,-2.49936219e-08,-1.61538679e-08,-8.61472706e-09,-2.80510891e-09,1.14935648e-09,3.44701399e-09,4.57652159e-09,5.22361953e-09,6.13332436e-09,7.95942030e-09,1.11206911e-08,1.57023854e-08,2.14226251e-08,2.76682871e-08,3.36057808e-08,3.83367502e-08,4.10729335e-08,4.12982669e-08,3.88756755e-08,3.40864527e-08,2.75865481e-08,2.02863154e-08,1.31851823e-08,7.18296633e-09,2.91369621e-09,6.33972199e-10,1.81359456e-10,1.02166803e-09,2.36528923e-09,3.33203669e-09,3.13583986e-09,1.24184218e-09,-2.52400536e-09,-7.93913435e-09,-1.44304760e-08,-2.11819386e-08,-2.72919628e-08,-3.19413129e-08,-3.45375661e-08,-3.48170829e-08,-3.28745719e-08,-2.91267784e-08,-2.42184882e-08,-1.88856382e-08,-1.38159794e-08,-9.52421530e-09,-6.26964012e-09,-4.03451192e-09,-2.55321486e-09,-1.39509207e-09,-7.48726800e-11,1.83501201e-09,4.60314704e-09,8.28076437e-09,1.26870730e-08,1.74393356e-08,2.20276533e-08,2.59052983e-08,2.85869468e-08,2.97330293e-08,2.91992430e-08,2.70564202e-08,2.35674792e-08,1.91340353e-08,1.42284256e-08,9.31324130e-09,4.77610398e-09,8.82068279e-10,-2.25129138e-09,-4.64445740e-09,-6.43040517e-09,-7.80954988e-09,-8.99621755e-09,-1.01747230e-08,-1.14587379e-08,-1.28720006e-08,-1.43479502e-08,-1.57410572e-08,-1.68597224e-08,-1.75009913e-08,-1.74880188e-08,-1.67074051e-08,-1.51288073e-08,-1.28183124e-08,-9.93409882e-09,-6.70467292e-09,-3.40296964e-09,-3.05416324e-10,2.34619536e-09,4.37672388e-09,5.70627267e-09,6.35610500e-09,6.44386463e-09,6.16283560e-09,5.74296335e-09,5.41337541e-09,5.35816307e-09,5.68164672e-09,6.39209197e-09,7.39542871e-09,8.51593745e-09,9.52971631e-09,1.02055424e-08,1.03552589e-08,9.86847892e-09,8.73740599e-09,7.06272672e-09,5.03159367e-09,2.88653541e-09,8.76843560e-10,-7.90941101e-10,-1.98861119e-09,-2.69394200e-09,-2.98874126e-09,-3.03699517e-09,-3.04896816e-09,-3.22693511e-09,-3.72026341e-09,-4.58760149e-09,-5.77641408e-09,-7.13430641e-09,-8.43425658e-09,-9.42292579e-09,-9.87694671e-09,-9.64830064e-09,-8.70401240e-09,-7.13551810e-09,-5.14327176e-09,-3.00310201e-09,-1.00729592e-09,5.90616761e-10,1.62668216e-09,2.06248799e-09,1.98666477e-09,1.59831433e-09,1.16211004e-09,9.47321579e-10,1.17273172e-09,1.95244141e-09,3.26958589e-09,4.97729213e-09,6.82064439e-09,8.49077624e-09,9.68294787e-09,1.01561791e-08,9.78506152e-09,8.57937560e-09,6.68554854e-09,4.35759687e-09,1.90463730e-09,-3.62365192e-10,-2.19140818e-09,-3.43059934e-09,-4.04603899e-09,-4.12237303e-09,-3.82983871e-09,-3.38264106e-09,-2.99048236e-09,-2.80849221e-09,-2.91190295e-09,-3.28216285e-09,-3.81752584e-09,-4.36652942e-09,-4.76225861e-09,-4.86778882e-09,-4.60852513e-09,-3.98620953e-09,-3.08297357e-09,-2.03662159e-09,-1.00957907e-09,-1.53397977e-10,4.30794903e-10,7.09258593e-10,7.24245362e-10,5.83251766e-10,4.27127772e-10,4.00418910e-10,6.11732998e-10,1.10579612e-09,1.85432069e-09,2.75427617e-09,3.65354104e-09,4.38284266e-09,4.79009790e-09,4.78013297e-09,4.33181473e-09,3.50644351e-09,2.43837258e-09,1.30261712e-09,2.84384528e-10,-4.62257410e-10,-8.46867985e-10,-8.55890739e-10,-5.59872481e-10,-9.29180166e-11,3.76984730e-10,6.80936812e-10,6.91646817e-10,3.46094854e-10,-3.39392271e-10,-1.26935221e-09,-2.29448527e-09,-3.23681946e-09,-3.92848709e-09,-4.24727726e-09,-4.13532136e-09,-3.61544974e-09,-2.78153471e-09,-1.77765929e-09,-7.73050981e-10,7.76951163e-11,6.59539013e-10,9.17880913e-10,8.69538422e-10,5.89214615e-10,1.95986024e-10,-1.75404375e-10,-4.05993505e-10,-4.10940616e-10,-1.61341753e-10,3.15070021e-10,9.43553000e-10,1.61441954e-09,2.21281027e-09,2.63794475e-09,2.82197789e-09,2.74584321e-09,2.43370731e-09,1.95004831e-09,1.38322349e-09,8.22863140e-10,3.48306226e-10,8.66556160e-12,-1.81679853e-10,-2.39611972e-10,-2.11587615e-10,-1.54296766e-10,-1.24015460e-10,-1.65096831e-10,-2.95851251e-10,-5.12678718e-10,-7.88245947e-10,-1.07932708e-09,-1.34175269e-09,-1.53377245e-09,-1.62999133e-09,-1.62406174e-09,-1.52485792e-09,-1.35888424e-09,-1.15662102e-09,-9.47529618e-10,-7.55528433e-10,-5.88646839e-10,-4.45517427e-10,-3.14005925e-10,-1.75668955e-10,-1.75403165e-11,1.69571621e-10,3.82292081e-10,6.04853594e-10,8.16277509e-10,9.88292041e-10,1.09796508e-09,1.13160839e-09,1.08560684e-09,9.74495322e-10,8.21863215e-10,6.58844441e-10,5.19263812e-10,4.26351030e-10,3.94491139e-10,4.21432135e-10,4.88179195e-10,5.68041408e-10,6.25296540e-10,6.28554008e-10,5.56792570e-10,4.00311702e-10,1.70319293e-10,-1.09222701e-10,-4.03660127e-10,-6.71639620e-10,-8.79851549e-10,-1.00256091e-09,-1.03028806e-09,-9.72724362e-10,-8.50392749e-10,-6.97272450e-10,-5.48412495e-10,-4.32466552e-10,-3.70589559e-10,-3.64780865e-10,-4.03767961e-10,-4.64302145e-10,-5.12852759e-10,-5.20451596e-10,-4.62730626e-10,-3.28801069e-10,-1.26792655e-10,1.23658187e-10,3.87469447e-10,6.25187426e-10,8.01833472e-10,8.88238254e-10,8.74778415e-10,7.68132792e-10,5.90829997e-10,3.81824800e-10,1.81381734e-10,2.97059432e-11,-4.30652433e-11,-2.64031494e-11,7.56388734e-11,2.37792487e-10,4.21905549e-10,5.86396100e-10,6.87744714e-10,6.96778151e-10,5.99607080e-10,3.99975591e-10,1.24493398e-10,-1.90102156e-10,-4.97591316e-10,-7.51734167e-10,-9.19145797e-10,-9.77307315e-10,-9.25237625e-10,-7.80458516e-10,-5.71943411e-10,-3.41566024e-10,-1.28328495e-10,3.47660002e-11,1.24788909e-10,1.38987901e-10,8.61867126e-11,-1.05683245e-11,-1.19355949e-10,-2.11790051e-10,-2.60714191e-10,-2.52009780e-10,-1.85385588e-10,-6.95227509e-11,7.24893419e-11,2.15882681e-10,3.36474112e-10,4.12895760e-10,4.38078220e-10,4.12183697e-10,3.46591121e-10,2.62091256e-10,1.77552270e-10,1.13940745e-10,8.38106203e-11,8.91850312e-11,1.26688056e-10,1.80331064e-10,2.32397111e-10,2.65510624e-10,2.62758631e-10,2.19495235e-10,1.36585120e-10,2.39904345e-11,-9.89796874e-11,-2.15078681e-10,-3.04374703e-10,-3.53641905e-10,-3.59770318e-10,-3.23956449e-10,-2.59856892e-10,-1.83968524e-10,-1.12942372e-10,-6.49759872e-11,-4.74390954e-11,-6.29351565e-11,-1.06195940e-10,-1.61827622e-10,-2.15799131e-10,-2.50284064e-10,-2.51906853e-10,-2.16605625e-10,-1.43336941e-10,-4.31044809e-11,6.91088437e-11,1.77606506e-10,2.63021572e-10,3.15042494e-10,3.27241903e-10,2.99695077e-10,2.43430053e-10,1.69288693e-10,9.36394451e-11,3.17273525e-11,-8.44535299e-12,-1.93915605e-11,-4.00894604e-12,3.04006643e-11,7.54663726e-11,1.16609803e-10,1.45221790e-10,1.53921068e-10,1.38151002e-10,1.02625737e-10,5.08745711e-11,-8.17791095e-12,-6.43747519e-11,-1.12773238e-10,-1.45680075e-10,-1.62361487e-10,-1.64753320e-10,-1.53827261e-10,-1.36990487e-10,-1.17183196e-10,-9.78184399e-11,-8.32073897e-11,-7.10959062e-11,-6.29928455e-11,-5.73456009e-11,-5.11806860e-11,-4.65367228e-11,-4.07944818e-11,-3.51983981e-11,-3.14945465e-11,-2.71846082e-11,-2.44699302e-11,-2.05526840e-11,-1.27033560e-11,-1.17643745e-12,1.84901600e-11,4.46510525e-11,7.56386672e-11,1.10074355e-10,1.40122633e-10,1.62623837e-10,1.72217844e-10,1.64198406e-10,1.41055737e-10,1.02895993e-10,5.63971702e-11,1.02136769e-11,-3.02802463e-11,-5.53325838e-11,-6.23769808e-11,-5.15152907e-11,-2.39552550e-11,1.03011552e-11,4.42949983e-11,6.87544797e-11,7.43347197e-11,6.01871348e-11,2.44500040e-11,-2.70546389e-11,-8.40935526e-11,-1.38966025e-10,-1.78590051e-10,-1.96407874e-10,-1.89687674e-10,-1.57036608e-10,-1.07454606e-10,-4.86320641e-11,8.77968332e-12,5.22327108e-11,7.75020557e-11,7.93940485e-11,6.01853555e-11,2.81851412e-11,-1.03106722e-11,-4.24439253e-11,-6.03095436e-11,-5.98325343e-11,-3.71719876e-11,9.79672905e-13,4.85257533e-11,9.65713503e-11,1.32814062e-10,1.52834887e-10,1.50834952e-10,1.27354753e-10,8.96383023e-11,4.26117842e-11,-1.88392508e-12,-3.57295393e-11,-5.47805295e-11,-5.39029231e-11,-3.81233079e-11,-1.21677338e-11,1.71807968e-11,3.86962809e-11,4.87570147e-11,4.21137811e-11,1.84963628e-11,-1.53448041e-11,-5.56388963e-11,-9.19455232e-11,-1.16666447e-10,-1.26663070e-10,-1.16851578e-10,-9.18645403e-11,-5.63441865e-11,-1.60401974e-11,1.80984677e-11,4.25602510e-11,5.22560787e-11,4.57909564e-11,2.91413541e-11,4.76497942e-12,-1.85728898e-11,-3.39819386e-11,-3.94485150e-11,-3.00252089e-11,-9.72656069e-12,1.72681288e-11,4.69109888e-11,6.95361378e-11,8.28446813e-11,8.32400729e-11,6.95021941e-11,4.79554861e-11,2.07263957e-11,-4.57911786e-12,-2.16075752e-11,-2.96767117e-11,-2.46325262e-11,-1.06504917e-11,7.59119057e-12,2.68349794e-11,3.80749369e-11,3.97982871e-11,2.99589632e-11,7.93998321e-12,-1.88955365e-11,-4.77329813e-11,-7.11720744e-11,-8.25344143e-11,-8.18718319e-11,-6.57848919e-11,-3.89741785e-11,-7.57465961e-12,2.45164364e-11,4.73191272e-11,5.82436663e-11,5.51402203e-11,3.66774126e-11,1.03757949e-11,-2.03858515e-11,-4.79814057e-11,-6.43507479e-11,-6.87084191e-11,-5.67146390e-11,-3.17793555e-11,3.50666254e-14,3.52463194e-11,6.34971889e-11,8.09758656e-11,8.47869702e-11,7.18174849e-11,4.83355609e-11,1.69869446e-11,-1.55564470e-11,-4.06202447e-11,-5.67425969e-11,-5.83634739e-11,-4.66925699e-11,-2.64565031e-11,6.81380940e-13,2.54896499e-11,4.40762313e-11,5.35834933e-11,4.94003889e-11,3.61484092e-11,1.49578941e-11,-9.71021021e-12,-3.00451119e-11,-4.52990985e-11,-5.00216219e-11,-4.40938674e-11,-3.13341393e-11,-1.15944375e-11,7.59405973e-12,2.30636983e-11,3.30377262e-11,3.25260883e-11,2.53613982e-11,1.18725630e-11,-5.39526418e-12,-1.95974333e-11,-3.10242049e-11,-3.50307857e-11,-3.08926615e-11,-2.22240773e-11,-7.72185467e-12,6.49165740e-12,1.78517096e-11,2.58432287e-11,2.55785861e-11,2.06019377e-11,1.11118232e-11,-1.69715792e-12,-1.15699382e-11,-1.95399545e-11,-2.18325633e-11,-1.73215512e-11,-9.77225748e-12,2.70643390e-12,1.49407041e-11,2.44550091e-11,3.15930445e-11,3.13990063e-11,2.69836526e-11,1.85419685e-11,6.14508892e-12,-4.28073430e-12,-1.40620465e-11,-1.99528638e-11,-2.00387014e-11,-1.78508825e-11,-1.07060601e-11,-2.56377332e-12,4.28723383e-12,1.10433409e-11,1.26850954e-11,1.16637197e-11,7.96693110e-12,2.59062590e-13,-6.26825372e-12,-1.35074328e-11,-1.91003915e-11,-2.05866062e-11,-2.13366425e-11,-1.79478115e-11,-1.29709468e-11,-8.26678004e-12,-1.50380010e-12,2.65295821e-12,6.22543171e-12,9.20680020e-12,8.91572679e-12,9.58893170e-12,8.51554754e-12,6.66429878e-12,6.49122486e-12,4.32576191e-12,3.78879530e-12,3.53997824e-12,2.12489639e-12,3.17885890e-12,2.91147904e-12,3.45997519e-12,5.52147568e-12,5.77249865e-12,7.96685234e-12,9.00076788e-12,8.54615811e-12,8.91369546e-12,5.88970291e-12,2.79655052e-12,-9.32738831e-13,-6.76218485e-12,-1.01117686e-11,-1.39376012e-11,-1.59701014e-11,-1.45666945e-11,-1.32979465e-11,-8.59933402e-12,-3.58755296e-12,2.76686119e-13,5.12525524e-12,6.08786441e-12,5.75777444e-12,3.90556373e-12,-1.42364984e-12,-5.22789261e-12,-9.87887739e-12,-1.31719302e-11,-1.24778700e-11,-1.13238373e-11,-6.05051124e-12,6.97631611e-13,6.72432094e-12,1.42442704e-11,1.79681314e-11,1.96731693e-11,1.93075163e-11,1.41517499e-11,9.18953470e-12,2.36537678e-12,-4.46789160e-12,-7.80663008e-12,-1.09734371e-11,-1.00167604e-11,-6.62944342e-12,-3.22622087e-12,2.95458730e-12,6.73394735e-12,9.31246238e-12,1.09395272e-11,8.07738406e-12,5.31895977e-12,5.56552796e-13,-5.26010987e-12,-8.30915359e-12,-1.20864771e-11,-1.27439980e-11,-1.11205463e-11,-9.78947017e-12,-5.29584532e-12,-2.28929265e-12,1.96836459e-13,3.10903854e-12,2.47145974e-12,2.60799681e-12,1.48019241e-12,-9.86770884e-13,-9.37448570e-13,-2.30439010e-12,-1.81023892e-12,2.13744044e-13,7.48132086e-13,3.66282884e-12,4.85137946e-12,5.07266025e-12,6.16338509e-12,4.07604387e-12,3.13838239e-12,1.80696969e-12,-6.98786470e-13,-2.95622636e-13,-1.12571752e-12,-5.24027238e-13,1.63285316e-12,1.75744079e-12,3.84123098e-12,4.17029647e-12,3.04574863e-12,3.00954627e-12,-7.79601411e-14,-1.98543273e-12,-3.65093479e-12,-6.44035485e-12,-5.95662837e-12,-6.31061506e-12,-5.38073494e-12,-2.48550786e-12,-1.69511269e-12,9.93517058e-13,2.25219185e-12,1.76945653e-12,2.60468987e-12,4.46814547e-13,-7.96187680e-13,-1.52619919e-12,-3.74683232e-12,-2.84256840e-12,-2.78596354e-12,-1.99991679e-12,8.36590510e-13,1.32615464e-12,3.49206352e-12,4.54830089e-12,3.62391954e-12,4.29772798e-12,2.19863649e-12,8.39097645e-13,3.78450485e-13,-1.81233008e-12,-1.00143838e-12,-9.61530552e-13,-7.30017293e-13,1.62438993e-12,1.43832504e-12,2.66680992e-12,3.13779952e-12,1.43414137e-12,1.62073356e-12,-6.16667307e-13,-2.20555754e-12,-2.37601734e-12,-4.31765342e-12,-3.25434652e-12,-2.67561833e-12,-2.28600792e-12,4.00499678e-13,4.89414017e-13,1.72604052e-12,2.54787162e-12,9.42502866e-13,1.34217334e-12,-4.59620326e-13,-1.92161774e-12,-1.65998032e-12,-3.35823813e-12,-2.25640585e-12,-1.44128474e-12,-1.26304858e-12,1.32975658e-12,1.34066418e-12,2.25390793e-12,3.18169114e-12,1.54416808e-12,2.05528807e-12,6.83990088e-13,-6.52247288e-13,1.42757847e-15,-1.50663134e-12,-5.57594163e-13,2.15053452e-13,-2.04600474e-13,1.76220407e-12,1.13775102e-12,1.11010088e-12,1.55709488e-12,-5.70810452e-13,-3.02200337e-13,-1.35612837e-12,-2.46093894e-12,-1.10641833e-12,-1.86470476e-12,-4.04411232e-13,1.08444142e-12,8.33407369e-13,2.80130918e-12,2.04948076e-12,1.34372275e-12,1.32931653e-12,-1.44921078e-12,-1.80293346e-12,-2.97727083e-12,-4.29465191e-12,-2.63033352e-12,-2.82006387e-12,-8.65617186e-13,1.55166737e-12,1.89530885e-12,4.37040563e-12,4.08654835e-12,3.22238607e-12,3.10767909e-12,-1.28603435e-13,-1.20927703e-12,-2.82087725e-12,-4.86211532e-12,-3.56154186e-12,-3.83488610e-12,-2.00951746e-12,8.69220537e-13,1.57870418e-12,4.50925005e-12,4.89491569e-12,4.21399992e-12,4.39640597e-12,1.13778457e-12,-3.74264697e-13,-2.25383002e-12,-5.01721898e-12,-4.29431168e-12,-4.94495579e-12,-3.64024664e-12,-6.78551015e-13,1.47239442e-13,3.38415088e-12,4.51578526e-12,4.26887171e-12,5.11715716e-12,2.33922715e-12,8.56909777e-13,-8.86420065e-13,-4.09025101e-12,-3.89393269e-12,-5.01197621e-12,-4.51208125e-12,-1.87220522e-12,-1.32945601e-12,1.80569022e-12,3.42749968e-12,3.52468488e-12,5.10118994e-12,3.09273246e-12,2.01417722e-12,8.52481134e-13,-2.34005369e-12,-2.36712888e-12,-3.76014050e-12,-4.08879326e-12,-2.00863270e-12,-2.10701217e-12,4.07265305e-13,1.99833660e-12,1.97396401e-12,3.89405882e-12,2.49910501e-12,1.82893457e-12,1.45010259e-12,-1.34127105e-12,-1.16005655e-12,-2.32914920e-12,-3.05520624e-12,-1.24465766e-12,-1.80348319e-12,4.35602742e-14,1.41774591e-12,9.72493118e-13,2.81894694e-12,1.66584372e-12,1.05244327e-12,1.20558127e-12,-1.26047295e-12,-8.57164669e-13,-1.61695926e-12,-2.46633851e-12,-6.33310285e-13,-1.30943268e-12,1.15235250e-13,1.44817495e-12,6.71457820e-13,2.37294571e-12,1.34681363e-12,5.79529768e-13,1.01113339e-12,-1.33149293e-12,-9.21938344e-13,-1.38522322e-12,-2.39088621e-12,-5.26400626e-13,-1.18741818e-12,-4.92242817e-14,1.41181074e-12,4.99318214e-13,2.17316979e-12,1.40044586e-12,5.34609136e-13,1.22992671e-12,-9.99910124e-13,-6.83757742e-13,-9.40536644e-13,-2.19157788e-12,-4.22989534e-13,-1.12475171e-12,-3.46330121e-13,1.19814896e-12,1.67367866e-13,1.79949008e-12,1.33300195e-12,4.21645313e-13,1.41415982e-12,-6.16791152e-13,-3.68748921e-13,-3.84798133e-13,-1.85200745e-12,-2.23533007e-13,-9.79853674e-13,-6.31816802e-13,9.03934916e-13,-3.02308324e-13,1.17813809e-12,9.66656271e-13,-2.09505278e-14,1.23831531e-12,-5.31218899e-13,-3.03677619e-13,1.27957088e-14,-1.53966135e-12,2.75146118e-14,-6.64026505e-13,-6.81191414e-13,8.63047717e-13,-4.91212451e-13,7.73921525e-13,7.66204293e-13,-3.58959964e-13,1.06784018e-12,-4.65777634e-13,-3.03649892e-13,3.40916300e-13,-1.23973122e-12,2.90455202e-13,-2.47787171e-13,-5.63205273e-13,1.02114531e-12,-4.21889498e-13,6.00142450e-13,7.67915238e-13,-5.39848013e-13,9.45218699e-13,-4.09647289e-13,-4.04740662e-13,4.93604289e-13,-1.12801500e-12,3.19739851e-13,-3.86906775e-14,-6.20651253e-13,1.01664376e-12,-4.44856579e-13,3.44230970e-13,7.10579017e-13,-7.51377081e-13,7.57284094e-13,-4.03244041e-13,-5.76489687e-13,5.51272520e-13,-1.08290594e-12,2.61734546e-13,1.16068778e-13,-6.96544567e-13,9.96914236e-13,-4.22180942e-13,1.38825322e-13,7.17151394e-13,-8.67802681e-13,6.32932751e-13,-3.12469153e-13,-6.70448479e-13,6.68913800e-13,-9.38562887e-13,2.90175051e-13,3.87805929e-13,-6.19518903e-13,1.11955049e-12,-2.16452693e-13,9.69403306e-14,8.59327185e-13,-8.59459452e-13,5.49535539e-13,-2.19949439e-13,-8.23241492e-13,6.50287750e-13,-9.38854153e-13,1.26799925e-13,4.73235811e-13,-6.90640577e-13,1.09928783e-12,-7.84238294e-14,2.25579718e-14,9.96691338e-13,-8.01403916e-13,4.90869295e-13,-9.79760395e-14,-9.70760515e-13,5.69997617e-13,-1.01243074e-12,-1.71910379e-13,3.98172861e-13,-9.07582349e-13,9.15915944e-13,-3.91095595e-14,-1.02888544e-13,1.13274942e-12,-6.45185020e-13,5.60929576e-13,2.12075622e-13,-8.95564622e-13,6.84085964e-13,-8.81719061e-13,-3.27148836e-13,4.09751425e-13,-1.06889950e-12,7.04572673e-13,-4.00424053e-14,-2.89584086e-13,1.18951779e-12,-5.14479819e-13,6.11296527e-13,5.52302904e-13,-7.37530627e-13,8.77118212e-13,-6.30321734e-13,-3.87729948e-13,4.76650623e-13,-1.19428677e-12,4.38352886e-13,-1.33179525e-13,-6.17126330e-13,1.04702244e-12,-5.61864886e-13,4.68547679e-13,7.37188932e-13,-6.66562575e-13,1.00764129e-12,-3.55165723e-13,-3.89914385e-13,6.17511110e-13,-1.20754688e-12,2.37646932e-13,-1.74673524e-13,-9.28213161e-13,8.50238566e-13,-6.65053442e-13,2.26866300e-13,8.23588700e-13,-6.49201377e-13,1.09103982e-12,-4.64890725e-14,-3.08933610e-13,8.74487947e-13,-1.03602107e-12,2.05311359e-13,-4.31177832e-14,-1.08579257e-12,7.28669847e-13,-7.16394482e-13,-3.90830687e-14,8.33767440e-13,-7.12083308e-13,1.04957673e-12,1.73053167e-13,-2.90959479e-13,1.08573009e-12,-8.34450362e-13,2.09112198e-13,1.55500919e-13,-1.15615753e-12,6.46837732e-13,-7.26766759e-13,-3.21676371e-13,7.72155927e-13,-8.57810410e-13,8.62006521e-13,2.56193156e-13,-3.99167817e-13,1.17046768e-12,-6.85472539e-13,1.79562829e-13,3.70292596e-13,-1.15212088e-12,6.29844805e-13,-6.32689610e-13,-5.17856384e-13,7.62391455e-13,-9.47772441e-13,6.66065668e-13,3.22009776e-13,-5.34202053e-13,1.19447423e-12,-5.53880167e-13,1.28668276e-13,5.89701692e-13,-1.08997772e-12,6.61372107e-13,-4.43798144e-13,-6.18511759e-13,8.23862229e-13,-9.48934451e-13,5.01381037e-13,4.02144736e-13,-6.72250895e-13,1.15811514e-12,-4.65576907e-13,7.17789881e-15,7.34805650e-13,-1.06356182e-12,6.37320570e-13,-2.67193998e-13,-7.16054960e-13,8.77528404e-13,-9.16205779e-13,3.39716479e-13,4.86358834e-13,-8.00721258e-13,1.08327898e-12,-3.95498313e-13,-1.57616568e-13,8.21037166e-13,-1.06353095e-12,5.58352910e-13,-1.12142104e-13,-8.16424262e-13,9.17209225e-13,-8.46149492e-13,2.00465319e-13,6.04431881e-13,-8.70013442e-13,1.03089551e-12,-2.76011839e-13,-2.90366390e-13,9.15780745e-13,-1.02875348e-12,4.73124168e-13,4.93875740e-14,-9.03950210e-13,9.38632903e-13,-7.56944732e-13,5.88286397e-14,7.20655246e-13,-9.13269951e-13,9.68806100e-13,-1.37505460e-13,-4.10896273e-13,1.00003726e-12,-9.71963735e-13,3.72966291e-13,2.04155497e-13,-9.89063990e-13,9.24497567e-13,-6.71632460e-13,-1.09294555e-13,8.01488312e-13,-9.62938695e-13,8.63916385e-13,-1.42186882e-14,-5.43634456e-13,1.05185844e-12,-9.05355629e-13,2.57473717e-13,3.56276533e-13,-1.05404725e-12,8.97644792e-13,-5.63291722e-13,-2.69033565e-13,8.77989601e-13,-9.85367150e-13,7.48210681e-13,1.18758725e-13,-6.62163788e-13,1.08989059e-12,-8.13197313e-13,1.42566340e-13,5.14274869e-13,-1.08741654e-12,8.66762313e-13,-4.26477010e-13,-4.11275712e-13,9.52639421e-13,-9.77699649e-13,6.22918344e-13,2.54905132e-13,-7.71450957e-13,1.10196335e-12,-7.11277488e-13,1.33254067e-14,6.55956534e-13,-1.10811656e-12,8.12088120e-13,-2.82871165e-13,-5.50937408e-13,1.00770628e-12,-9.53743022e-13,4.77980532e-13,3.80819713e-13,-8.78656826e-13,1.07882553e-12,-6.09066955e-13,-1.34593855e-13,7.72956209e-13,-1.11876291e-12,7.33683886e-13,-1.32351008e-13,-6.78401069e-13,1.05275109e-12,-8.98553843e-13,3.34511694e-13,5.14941195e-13,-9.59298075e-13,1.04229472e-12,-4.88323711e-13,-2.81375341e-13,8.75829169e-13,-1.10990209e-12,6.37567324e-13,2.36351001e-14,-7.92024310e-13,1.08424720e-12,-8.15260914e-13,1.93512257e-13,6.54198554e-13,-1.01048522e-12,9.94573815e-13,-3.49264018e-13,-4.23267856e-13,9.60933167e-13,-1.08585309e-12,5.16985276e-13,1.69804642e-13,-9.05161589e-13,1.08282633e-12,-7.24756177e-13,3.83705425e-14,7.78406989e-13,-1.04485537e-12,9.26525943e-13,-1.99379832e-13,-5.57763800e-13,1.02990818e-12,-1.04016450e-12,3.82222821e-13,3.11830114e-13,-1.00755183e-12,1.05440017e-12,-6.24069001e-13,-1.25214572e-13,8.86515688e-13,-1.06011684e-12,8.40981968e-13,-3.81451222e-14,-6.76692185e-13,1.08883861e-12,-9.63350345e-13,2.47391222e-13,4.59374818e-13,-1.08465132e-12,1.01000860e-12,-5.06384972e-13,-2.88639479e-13,9.78122381e-13,-1.05707551e-12,7.34746809e-13,1.24454352e-13,-7.85994287e-13,1.12713359e-12,-8.65439838e-13,1.06887338e-13,6.02545277e-13,-1.14024670e-12,9.45633676e-13,-3.77485785e-13,-4.52001254e-13,1.04780696e-12,-1.03905885e-12,6.05503597e-13,2.80770504e-13,-8.87997106e-13,1.13913898e-12,-7.51959558e-13,-3.96213887e-14,7.36719056e-13,-1.17306313e-12,8.63523548e-13,-2.36947127e-13,-6.08099905e-13,1.09864370e-12,-1.00077506e-12,4.60992946e-13,4.33174185e-13,-9.75154739e-13,1.12930656e-12,-6.19950195e-13,-1.84626705e-13,8.63614428e-13,-1.17773327e-12,7.68975277e-13,-8.38415513e-14,-7.50934569e-13,1.13113728e-12,-9.41903960e-13,3.03284432e-13,5.76856687e-13,-1.04826344e-12,1.09388357e-12,-4.75663087e-13,-3.29225432e-13,9.76942276e-13,-1.15672847e-12,6.61269954e-13,7.72916445e-14,-8.78771162e-13,1.14308279e-12,-8.64768842e-13,1.33127877e-13,7.05876952e-13,-1.10941578e-12,1.02868695e-12,-3.26426246e-13,-4.74973100e-13,1.07067514e-12,-1.11213685e-12,5.42018925e-13,2.45146582e-13,-9.85154723e-13,1.13910889e-12,-7.64396231e-13,-3.99508351e-14,8.23242483e-13,-1.15262643e-12,9.37346810e-13,-1.74117367e-13,-6.19757403e-13,1.14058449e-12,-1.04709573e-12,4.10835239e-13,4.14830608e-13,-1.06790265e-12,1.12041590e-12,-6.39314562e-13,-2.08242611e-13,9.31438944e-13,-1.17184881e-12,8.25160671e-13,-1.93798001e-14,-7.60489522e-13,1.18284629e-12,-9.66616564e-13,2.64483050e-13,5.76600235e-13,-1.13136141e-12,1.08157628e-12,-4.95621725e-13,-3.70524024e-13,1.02792855e-12,-1.16484447e-12,6.96618040e-13,1.37926489e-13,-8.91351021e-13,1.19832270e-12,-8.71081351e-13,1.05135403e-13,7.25376222e-13,-1.17664183e-12,1.01990119e-12,-3.38767871e-13,-5.25678159e-13,1.10958984e-12,-1.13092585e-12,5.55741319e-13,2.97653156e-13,-1.00593888e-12,1.19013870e-12,-7.58511307e-13,-6.13807534e-14,8.59918681e-13,-1.20170545e-12,9.36069443e-13,-1.72518761e-13,-6.71814661e-13,1.17323650e-12,-1.07134180e-12,4.04575952e-13,4.56753447e-13,-1.10112196e-12,1.15900532e-12,-6.29792692e-13,-2.31026062e-13,9.77797651e-13,-1.20581870e-12,8.30650166e-13,-1.25450810e-15,-8.07542315e-13,1.21550041e-12,-9.88582689e-13,2.44451870e-13,6.10996201e-13,-1.17533642e-12,1.10491412e-12,-4.87149337e-13,-4.00332812e-13,1.07655130e-12,-1.18856795e-12,7.05120920e-13,1.71271046e-13,-9.30607820e-13,1.23458815e-12,-8.84351297e-13,7.82143748e-14,7.57487310e-13,-1.22611356e-12,1.02959690e-12,-3.31836189e-13,-5.64503553e-13,1.15531851e-12,-1.14874668e-12,5.62491195e-13,3.42164860e-13,-1.03824372e-12,1.22960170e-12,-7.60625882e-13,-9.12252998e-14,8.93089770e-13,-1.25194988e-12,9.34571047e-13,-1.66100277e-13,-7.19486080e-13,1.21292900e-12,-1.08623447e-12,4.05512870e-13,5.07843838e-13,-1.12869714e-12,1.19923197e-12,-6.20821265e-13,-2.62000656e-13,1.01357709e-12,-1.25309650e-12,8.20547173e-13,6.50640645e-15,-8.62154447e-13,1.24812386e-12,-1.00149441e-12,2.37478535e-13,6.65283059e-13,-1.19979058e-12,1.14351921e-12,-4.67824836e-13,-4.31332226e-13,1.11571324e-12,-1.22965391e-12,6.89172228e-13,1.82737630e-13,-9.89063966e-13,1.26065756e-12,-8.94725429e-13,6.28066729e-14,8.12548639e-13,-1.24865189e-12,1.06403297e-12,-3.03925181e-13,-5.95739465e-13,1.19695454e-12,-1.18218741e-12,5.42123911e-13,3.58556860e-13,-1.09794297e-12,1.24967090e-12,-7.67651666e-13,-1.14884164e-13,9.47044170e-13,-1.27342197e-12,9.62440040e-13,-1.31881435e-13,-7.51892281e-13,1.25504394e-12,-1.11190144e-12,3.81126199e-13,5.29406685e-13,-1.18747614e-12,1.21399870e-12,-6.23227313e-13,-2.92596269e-13,1.06581884e-12,-1.27298954e-12,8.40902793e-13,4.57270159e-14,-8.95857763e-13,1.28912221e-12,-1.01933877e-12,2.09377687e-13,6.91845927e-13,-1.25580474e-12,1.15360117e-12,-4.64419480e-13,-4.67166239e-13,1.16610262e-12,-1.24692794e-12,7.01786806e-13,2.26009462e-13,-1.02391137e-12,1.29892931e-12,-9.05194887e-13,3.07536308e-14,8.43003186e-13,-1.30105026e-12,1.06920127e-12,-2.94465725e-13,-6.35643628e-13,1.24497783e-12,-1.19602399e-12,5.46953004e-13,4.05001860e-13,-1.13354396e-12,1.28384079e-12,-7.71245872e-13,-1.51066538e-13,9.80059801e-13,-1.32164542e-12,9.62313011e-13,-1.16459873e-13,-7.94715298e-13,1.30028377e-12,-1.12131433e-12,3.78696207e-13,5.78634209e-13,-1.22277879e-12,1.24342842e-12,-6.19983093e-13,-3.32511374e-13,1.10034001e-12,-1.31639601e-12,8.35213500e-13,6.67839137e-14,-9.40566063e-13,1.33101658e-12,-1.02359245e-12,2.00267517e-13,7.43389080e-13,-1.28970204e-12,1.17784555e-12,-4.54410530e-13,-5.10279806e-13,1.20101170e-12,-1.28511019e-12,6.90116123e-13,2.51881640e-13,-1.06988498e-12,1.33648911e-12,-9.04127925e-13,1.52811717e-14,8.96060328e-13,-1.33260131e-12,1.08792244e-12,-2.77768601e-13,-6.81119461e-13,1.27942944e-12,-1.22839078e-12,5.29245743e-13,4.34931897e-13,-1.18006541e-12,1.31613261e-12,-7.64907683e-13,-1.72596283e-13,1.03365083e-12,-1.35005009e-12,9.75268087e-13,-9.31976858e-14,-8.41461878e-13,1.33374047e-12,-1.14701478e-12,3.55425081e-13,6.12165118e-13,-1.26879274e-12,1.26984061e-12,-6.08440249e-13,-3.59714677e-13,1.15329562e-12,-1.34118782e-12,8.41939562e-13,9.59996203e-14,-9.87787013e-13,1.36269517e-12,-1.04208020e-12,1.71949273e-13,7.80011899e-13,-1.33405695e-12,1.19803083e-12,-4.37676739e-13,-5.42520095e-13,1.25224981e-12,-1.30588741e-12,6.90199052e-13,2.86162720e-13,-1.11697968e-12,1.36539878e-12,-9.15237831e-13,-1.76638702e-14,9.35061760e-13,-1.37422868e-12,1.10169455e-12,-2.55839422e-13,-7.17456585e-13,1.32814438e-12,-1.24456314e-12,5.22663842e-13,4.73505371e-13,-1.22626629e-12,1.34143098e-12,-7.68597349e-13,-2.09687982e-13,1.07418027e-12,-1.38804400e-12,9.82451918e-13,-6.62782618e-14,-8.80939159e-13,1.37914243e-12,-1.15807009e-12,3.42343800e-13,6.54245667e-13,-1.31325391e-12,1.29084267e-12,-6.04749683e-13,-4.00349671e-13,1.19446192e-12,-1.37475913e-12,8.42405948e-13,1.27482766e-13,-1.02951665e-12,1.40391472e-12,-1.04774150e-12,1.52555005e-13,8.24657179e-13,-1.37600797e-12,1.21412837e-12,-4.26769009e-13,-5.85963962e-13,1.29321857e-12,-1.33424991e-12,6.84035825e-13,3.21757518e-13,-1.15997150e-12,1.40167632e-12,-9.15329336e-13,-4.30672650e-14,9.81246133e-13,-1.41297754e-12,1.11234765e-12,-2.38042228e-13,-7.62912064e-13,1.36810412e-12,-1.26698642e-12,5.10159039e-13,5.12750144e-13,-1.26941969e-12,1.37217467e-12,-7.63002711e-13,-2.40645351e-13,1.12083815e-12,-1.42299346e-12,9.87169508e-13,-4.21375904e-14,-9.27646360e-13,1.41722095e-12,-1.17400134e-12,3.23879200e-13,6.96591314e-13,-1.35544476e-12,1.31560222e-12,-5.93427712e-13,-4.36254189e-13,1.24053415e-12,-1.40538613e-12,8.40789784e-13,1.57240807e-13,-1.07674894e-12,1.43920620e-12,-1.05681493e-12,1.28599263e-13,8.69481995e-13,-1.41609891e-12,1.23263024e-12,-4.09715499e-13,-6.26016525e-13,1.33773335e-12,-1.36005611e-12,6.75843008e-13,3.56280398e-13,-1.20702986e-12,1.43325958e-12,-9.17394543e-13,-7.20023957e-14,1.02782634e-12,-1.44988041e-12,1.12447229e-12,-2.15302547e-13,-8.06129060e-13,1.41022401e-12,-1.28746839e-12,4.95353083e-13,5.51115304e-13,-1.31562324e-12,1.39913097e-12,-7.58158495e-13,-2.74074092e-13,1.16827920e-12,-1.45578849e-12,9.92857037e-13,-1.38910399e-14,-9.72937951e-13,1.45623624e-12,-1.18864611e-12,3.02683231e-13,7.37906023e-13,-1.40004632e-12,1.33713438e-12,-5.81934496e-13,-4.73665575e-13,1.28781364e-12,-1.43335454e-12,8.39993550e-13,1.90610269e-13,-1.12302771e-12,1.47446497e-12,-1.06517842e-12,1.01453473e-13,9.12897119e-13,-1.45826751e-12,1.24814366e-12,-3.91904872e-13,-6.66790808e-13,1.38381018e-12,-1.38262533e-12,6.68572258e-13,3.94198683e-13,-1.25325767e-12,1.46412854e-12,-9.19182346e-13,-1.04526642e-13,1.07248077e-12,-1.48877566e-12,1.13355264e-12,-1.91581123e-13,-8.49535350e-13,1.45409232e-12,-1.30417991e-12,4.81720760e-13,5.92871442e-13,-1.36080231e-12,1.42502339e-12,-7.53234181e-13,-3.11300898e-13,1.21329191e-12,-1.49060781e-12,9.95250112e-13,1.52436165e-14,-1.01816450e-12,1.49693905e-12,-1.19916434e-12,2.82911117e-13,7.82675246e-13,-1.44323024e-12,1.35752959e-12,-5.70318818e-13,-5.14826393e-13,1.33230132e-12,-1.46334890e-12,8.35614644e-13,2.24586068e-13,-1.16918591e-12,1.51112987e-12,-1.06928063e-12,7.58847620e-14,9.59769927e-13,-1.49857460e-12,1.26259567e-12,-3.73787138e-13,-7.11057650e-13,1.42688197e-12,-1.40713921e-12,6.57487441e-13,4.32365833e-13,-1.29940577e-12,1.49599028e-12,-9.16749346e-13,-1.35411466e-13,1.12050709e-12,-1.52538112e-12,1.14172124e-12,-1.67302591e-13,-8.96034156e-13,1.49486013e-12,-1.32268316e-12,4.64120469e-13,6.34485261e-13,-1.40599379e-12,1.45141453e-12,-7.44271180e-13,-3.46901526e-13,1.26150195e-12,-1.52274919e-12,9.96927656e-13,4.52194607e-14,-1.06596763e-12,1.53455861e-12,-1.21124557e-12,2.59117991e-13,8.26914195e-13,-1.48653708e-12,1.37788389e-12,-5.54971286e-13,-5.54451518e-13,1.37970845e-12,-1.49035641e-12,8.30720990e-13,2.59678073e-13,-1.21732934e-12,1.54482483e-12,-1.07464472e-12,4.63625706e-14,1.00576706e-12,-1.53909181e-12,1.27647220e-12,-3.52330683e-13,-7.53935556e-13,1.47250047e-12,-1.42845667e-12,6.46061294e-13,4.71873144e-13,-1.34692191e-12,1.52505594e-12,-9.15233907e-13,-1.70072675e-13,1.16736638e-12,-1.56224218e-12,1.14882072e-12,-1.40128892e-13,-9.41317941e-13,1.53773430e-12,-1.33787281e-12,4.46323230e-13,6.77600838e-13,-1.45193472e-12,1.47522645e-12,-7.35858294e-13,-3.86004639e-13,1.30830942e-12,-1.55514842e-12,9.97097257e-13,7.76109700e-14,-1.11274843e-12,1.57378731e-12,-1.21999233e-12,2.35235967e-13,8.72744281e-13,-1.52999249e-12,1.39591040e-12,-5.39790655e-13,-5.97208633e-13,1.42554790e-12,-1.51756718e-12,8.23958616e-13,2.96691976e-13,-1.26465071e-12,1.57958501e-12,-1.07675834e-12,1.68057485e-14,1.05335078e-12,-1.57920781e-12,1.28828291e-12,-3.30662661e-13,-7.99489316e-13,1.51646622e-12,-1.44985132e-12,6.32513864e-13,5.12829518e-13,-1.39379633e-12,1.55462473e-12,-9.10647296e-13,-2.04772604e-13,1.21569907e-12,-1.59823756e-12,1.15409381e-12,-1.12404880e-13,-9.88766746e-13,1.57894005e-12,-1.35294537e-12,4.26277001e-13,7.21745096e-13,-1.49736260e-12,1.49900148e-12,-7.24620438e-13,-4.25192484e-13,1.35637489e-12,-1.58632042e-12,9.95633779e-13,1.10818502e-13,-1.16116780e-12,1.61137623e-12,-1.22838091e-12,2.09098566e-13,9.19249317e-13,-1.57299167e-12,1.41341844e-12,-5.22064495e-13,-6.40110750e-13,1.47235186e-12,-1.54329043e-12,8.15703114e-13,3.34694436e-13,-1.31310250e-12,1.61275020e-12,-1.07825711e-12,-1.49121728e-14,1.10131839e-12,-1.61885133e-12,1.29917271e-12,-3.06737303e-13,-8.45238264e-13,1.56105334e-12,-1.46958710e-12,6.17566403e-13,5.54849779e-13,-1.44133122e-12,1.58264157e-12,-9.05198999e-13,-2.41459013e-13,1.26417934e-12,-1.63367737e-12,1.15813421e-12,-8.27031246e-14,-1.03643266e-12,1.62040030e-12,-1.36626321e-12,4.04886093e-13,7.66931772e-13,-1.54303516e-12,1.52125107e-12,-7.12307596e-13,-4.66134623e-13,1.40439605e-12,-1.61679634e-12,9.92724111e-13,1.45749392e-13,-1.20977853e-12,1.64885891e-12,-1.23497450e-12,1.81649810e-13,9.66687283e-13,-1.61588518e-12,1.42939693e-12,-5.03110414e-13,-6.84509035e-13,1.51894066e-12,-1.56814388e-12,8.05878801e-13,3.74195783e-13,-1.36166078e-12,1.64548401e-12,-1.07794899e-12,-4.79015062e-14,1.15004822e-12,-1.65809547e-12,1.30850226e-12,-2.81502457e-13,-8.92223242e-13,1.60525296e-12,-1.48827836e-12,6.00995086e-13,5.98160426e-13,-1.48883831e-12,1.60994753e-12,-8.97946420e-13,-2.79349331e-13,1.31321870e-12,-1.66846195e-12,1.16057708e-12,-5.16728297e-14,-1.08507632e-12,1.66129445e-12,-1.37837999e-12,3.81865501e-13,8.13200781e-13,-1.58851554e-12,1.54255099e-12,-6.98210785e-13,-5.08182492e-13,1.45275445e-12,-1.64639105e-12,9.88187765e-13,1.81976475e-13,-1.25910875e-12,1.68559649e-12,-1.24023450e-12,1.52608135e-13,1.01499513e-12,-1.65840382e-12,1.44422558e-12,-4.82413643e-13,-7.29886160e-13,1.56563413e-12,-1.59191945e-12,7.94413456e-13,4.14915435e-13,-1.41068219e-12,1.67729674e-12,-1.07620422e-12,-8.24095227e-14,1.19942970e-12,-1.69677249e-12,1.31652163e-12,-2.54587118e-13,-9.40031574e-13,1.64932347e-12,-1.50572152e-12,5.82790152e-13,6.42572814e-13,-1.53655606e-12,1.63616338e-12,-8.89188908e-13,-3.18653752e-13,1.36268268e-12,-1.70248915e-12,1.16158591e-12,-1.90478047e-14,-1.13436346e-12,1.70183136e-12,-1.38910334e-12,3.57247208e-13,8.60425921e-13,-1.63395639e-12,1.56260680e-12,-6.82574887e-13,-5.51512691e-13,1.50130283e-12,-1.67504931e-12,9.82126361e-13,2.19684514e-13,-1.30888613e-12,1.72175596e-12,-1.24398433e-12,1.22034462e-13,1.06409085e-12,-1.70063577e-12,1.45767909e-12,-4.60174212e-13,-7.76386057e-13,1.61228151e-12,-1.61459402e-12,7.81365211e-13,4.56973783e-13,-1.45994520e-12,1.70831936e-12,-1.07286659e-12,-1.18357731e-13,1.24941000e-12,-1.73492382e-12,1.32306073e-12,-2.26155013e-13,-9.88776494e-13,1.69311720e-12,-1.52191508e-12,5.62981266e-13,6.88157761e-13,-1.58430373e-12,1.66139046e-12,-8.78791525e-13,-3.59283248e-13,1.41253794e-12,-1.73576650e-12,1.16103575e-12,1.50369124e-14,-1.18437935e-12,1.74187015e-12,-1.39844745e-12,3.31041788e-13,9.08638340e-13,-1.67921152e-12,1.58149444e-12,-6.65287219e-13,-5.96030233e-13,1.55002093e-12,-1.70275339e-12,9.74454037e-13,2.58763613e-13,-1.35916901e-12,1.75720802e-12,-1.24624824e-12,8.99273789e-14,1.11397300e-12,-1.74246579e-12,1.46980936e-12,-4.36305084e-13,-8.23914362e-13,1.65886871e-12,-1.63613359e-12,7.66681841e-13,5.00284046e-13,-1.50948065e-12,1.73844007e-12,-1.06796227e-12,-1.55750125e-13,1.29996433e-12,-1.77246036e-12,1.32815046e-12,-1.96147618e-13,-1.03837135e-12,1.73661790e-12,-1.53681954e-12,5.41540810e-13,7.34845932e-13,-1.63208691e-12,1.68553818e-12,-8.66776359e-13,-4.01234895e-13,1.46274733e-12,-1.76822330e-12,1.15894252e-12,5.06134334e-14,-1.23504888e-12,1.78138656e-12,-1.40637709e-12,3.03236913e-13,9.57778214e-13,-1.72426771e-12,1.59914420e-12,-6.46363509e-13,-6.41719901e-13,1.59886852e-12,-1.72944297e-12,9.65179607e-13,2.99224303e-13,-1.40989320e-12,1.79191874e-12,-1.24700141e-12,5.62825925e-14,1.16458409e-12,-1.78386952e-12,1.48056436e-12,-4.10816425e-13,-8.72441242e-13,1.70535833e-12,-1.65648211e-12,7.50372601e-13,5.44841022e-13,-1.55923265e-12,1.76761669e-12,-1.06148048e-12,-1.94588422e-13,1.35103216e-12,-1.80935390e-12,1.33175148e-12,-1.64572156e-13,-1.08877254e-12,1.77979475e-12,-1.55037916e-12,5.18485142e-13,7.82623086e-13,-1.67985436e-12,1.70855976e-12,-8.53146705e-13,-4.44511123e-13,1.51324294e-12,-1.79983428e-12,1.15527433e-12,8.76722175e-14,-1.28631789e-12,1.82035733e-12,-1.41283498e-12,2.73860374e-13,1.00782863e-12,-1.76907324e-12,1.61550999e-12,-6.25818408e-13,-6.88584391e-13,1.64776911e-12,-1.75510087e-12,9.54274058e-13,3.41049657e-13,-1.46099974e-12,1.82587040e-12,-1.24618625e-12,2.11407306e-14,1.21590910e-12,-1.82479066e-12,1.48990476e-12,-3.83730087e-13,-9.21967312e-13,1.75166736e-12,-1.67563286e-12,7.32407975e-13,5.90616185e-13,-1.60914326e-12,1.79583331e-12,-1.05336666e-12,-2.34820190e-13,1.40260172e-12,-1.84554163e-12,1.33383645e-12,-1.31453077e-13,-1.13997500e-12,1.82256216e-12,-1.56259687e-12,4.93783493e-13,8.31446953e-13,-1.72755373e-12,1.73043752e-12,-8.37855854e-13,-4.89050765e-13,1.56401610e-12,-1.83053058e-12,1.15001860e-12,1.26190465e-13,-1.33817213e-12,1.85869909e-12,-1.41783139e-12,2.42881964e-13,1.05873368e-12,-1.81358455e-12,1.63057002e-12,-6.03617483e-13,-7.36558210e-13,1.69671501e-12,-1.77965442e-12,9.41739829e-13,3.84220386e-13,-1.51246259e-12,1.85898642e-12,-1.24381764e-12,-1.55249083e-14,1.26788065e-12,-1.86519561e-12,1.49780357e-12,-3.55026355e-13,-9.72426918e-13,1.79778654e-12,-1.69351255e-12,7.12804875e-13,6.37593991e-13,-1.65917411e-12,1.82302403e-12,-1.04363764e-12,-2.76466006e-13,1.45459734e-12,-1.88099963e-12,1.33437316e-12,-9.67873840e-14,-1.19191595e-12,1.86490702e-12,-1.57340296e-12,4.67465276e-13,8.81305354e-13,-1.77513486e-12,1.75111879e-12,-8.20919844e-13,-5.34865217e-13,1.61498664e-12,-1.86029635e-12,1.14313992e-12,1.66154067e-13,-1.39055430e-12,1.89639309e-12,-1.42130432e-12,2.10340054e-13,1.11048291e-12,-1.85774188e-12,1.64428564e-12,-5.79774397e-13,-7.85641346e-13,1.74562584e-12,-1.80309367e-12,9.27541581e-13,4.28706907e-13,-1.56423101e-12,1.89124207e-12,-1.23984395e-12,-5.36704907e-14,1.32048723e-12,-1.90501839e-12,1.50423541e-12,-3.24717475e-13,-1.02380804e-12,1.84363843e-12,-1.71011539e-12,6.91530605e-13,6.85732825e-13,-1.70928020e-12,1.84915906e-12,-1.03225343e-12,-3.19477825e-13,1.50700513e-12,-1.91565905e-12,1.33334871e-12,-6.05862943e-14,-1.24457232e-12,1.90675672e-12,-1.58279451e-12,4.39502478e-13,9.32146624e-13,-1.82255806e-12,1.77057024e-12,-8.02311286e-13,-5.81904220e-13,1.66613753e-12,-1.88906297e-12,1.13463606e-12,2.07551514e-13,-1.44343124e-12,1.93337291e-12,-1.42325292e-12,1.76213569e-13,1.16301711e-12,-1.90150998e-12,1.65662217e-12,-5.54274303e-13,-8.35782492e-13,1.79448077e-12,-1.82535281e-12,9.11685843e-13,4.74496129e-13,-1.61626361e-12,1.92257769e-12,-1.23426687e-12,-9.33084563e-14,1.37366503e-12,-1.94422726e-12,1.50916660e-12,-2.92799383e-13,-1.07605828e-12,1.88919890e-12,-1.72538010e-12,6.68599643e-13,7.35016297e-13,-1.75941452e-12,1.87418553e-12,-1.01921898e-12,-3.63860563e-13,1.55975813e-12,-1.94949138e-12,1.33073183e-12,-2.28563365e-14,-1.29789044e-12,1.94808491e-12,-1.59071616e-12,4.09917064e-13,9.83951241e-13,-1.86977239e-12,1.78874602e-12,-7.82038557e-13,-6.30164733e-13,1.71739980e-12,-1.91680518e-12,1.12447987e-12,2.50366965e-13,-1.49674879e-12,1.96961109e-12,-1.42362891e-12,1.40531041e-13,1.21631324e-12,-1.94483574e-12,1.66754058e-12,-5.27129766e-13,-8.86970772e-13,1.84321050e-12,-1.84641010e-12,8.94151131e-13,5.21564316e-13,-1.66850580e-12,1.95296592e-12,-1.22704523e-12,-1.34404649e-13,1.42738723e-12,-1.98276869e-12,1.51256506e-12,-2.59290113e-13,-1.12916019e-12,1.93439919e-12,-1.73928911e-12,6.43996430e-13,7.85413655e-13,-1.80952225e-12,1.89807743e-12,-1.00450074e-12,-4.09573835e-13,1.61282654e-12,-1.98244401e-12,1.32649787e-12,1.63797119e-14,-1.35184751e-12,1.98882432e-12,-1.59715491e-12,3.78699795e-13,1.03668184e-12,-1.91672359e-12,1.80562236e-12,-7.60076282e-13,-6.79601174e-13,1.76874166e-12,-1.94347254e-12,1.11265406e-12,2.94572907e-13,-1.55047903e-12,2.00504283e-12,-1.42242404e-12,1.03289956e-13,1.27032867e-12,-1.98766619e-12,1.67702060e-12,-4.98323412e-13,-9.39156409e-13,1.89178160e-12,-1.86621830e-12,8.74927200e-13,5.69878575e-13,-1.72092588e-12,1.98234529e-12,-1.21817659e-12,-1.76954868e-13,1.48160721e-12,-2.02059176e-12,1.51441463e-12,-2.24179794e-13,-1.18305989e-12,1.97920522e-12,-1.75179913e-12,6.17718518e-13,8.36887410e-13,-1.85956899e-12,1.92077751e-12,-9.88102001e-13,-4.56607509e-13,1.66616041e-12,-2.01446890e-12,1.32063514e-12,5.71237289e-14,-1.40638612e-12,2.02894123e-12,-1.60207240e-12,3.45855697e-13,1.09029725e-12,-1.96337545e-12,1.82114714e-12,-7.36433751e-13,-7.30197296e-13,1.82011051e-12,-1.96902062e-12,1.09915215e-12,3.40163375e-13,-1.60456242e-12,2.03963561e-12,-1.41960569e-12,6.45023873e-14,1.32501879e-12,-2.02996435e-12,1.68501564e-12,-4.67870745e-13,-9.92317378e-13,1.94014004e-12,-1.88473753e-12,8.54013390e-13,6.19426235e-13,-1.77346278e-12,2.01068547e-12,-1.20763399e-12,-2.20939810e-13,1.53627743e-12,-2.05765956e-12,1.51467518e-12,-1.87490303e-13,-1.23773082e-12,2.02356253e-12,-1.76287585e-12,5.89770559e-13,8.89418106e-13,-1.90949295e-12,1.94225827e-12,-9.70002427e-13,-5.04934911e-13,1.71971057e-12,-2.04552998e-12,1.31311086e-12,9.93483294e-14,-1.46147555e-12,2.06838158e-12,-1.60544019e-12,3.11395044e-13,1.14477132e-12,-2.00966687e-12,1.83529634e-12,-7.11097538e-13,-7.81920385e-13,1.87145653e-12,-1.99341519e-12,1.08394908e-12,3.87105653e-13,-1.65896444e-12,2.07333698e-12,-1.41515193e-12,2.41846097e-14,1.38035182e-12,-2.07167075e-12,1.69150606e-12,-4.35765393e-13,-1.04641535e-12,1.98823608e-12,-1.90193611e-12,8.31392631e-13,6.70169225e-13,-1.82607900e-12,2.03793659e-12,-1.19540272e-12,-2.66337865e-13,1.59136163e-12,-2.09391536e-12,1.51333166e-12,-1.49222103e-13,-1.29312933e-12,2.06742233e-12,-1.77249069e-12,5.60144031e-13,9.42963453e-13,-1.95925489e-12,1.96247366e-12,-9.50194484e-13,-5.54529830e-13,1.77343643e-12,-2.07557437e-12,1.30391482e-12,1.43045340e-13,-1.51706836e-12,2.10709849e-12,-1.60723397e-12,2.75317658e-13,1.20005866e-12,-2.05555720e-12,1.84802864e-12,-6.84066946e-13,-8.34739004e-13,1.92273607e-12,-2.01660792e-12,1.06704001e-12,4.35384490e-13,-1.71363484e-12,2.10610262e-12,-1.40904325e-12,-1.76558905e-14,1.43627956e-12,-2.11274439e-12,1.69645583e-12,-4.02013844e-13,-1.10141455e-12,2.03602426e-12,-1.91777119e-12,8.07065613e-13,7.22086003e-13,-1.87872258e-12,2.06405767e-12,-1.18146858e-12,-3.13133626e-13,1.64680912e-12,-2.12931871e-12,1.51035435e-12,-1.09388892e-13,-1.34921635e-12,2.11073833e-12,-1.78060707e-12,5.28844930e-13,9.97495606e-13,-2.00880188e-12,1.98138654e-12,-9.28669657e-13,-6.05369215e-13,1.82728657e-12,-2.10456301e-12,1.29302443e-12,1.88195062e-13,-1.57312191e-12,2.14504594e-12,-1.60742368e-12,2.37635238e-13,1.25612543e-12,-2.10099400e-12,1.85931147e-12,-6.55340193e-13,-8.88623958e-13,1.97389734e-12,-2.03856222e-12,1.04840935e-12,4.84974147e-13,-1.76852834e-12,2.13788794e-12,-1.40125658e-12,-6.10012471e-14,1.49276328e-12,-2.15313420e-12,1.69983769e-12,-3.66620477e-13,-1.15727995e-12,2.08345309e-12,-1.93220929e-12,7.81024301e-13,7.75144855e-13,-1.93134658e-12,2.08900665e-12,-1.16581589e-12,-3.61304074e-13,1.70257745e-12,-2.16382091e-12,1.50572160e-12,-6.80015294e-14,-1.40595131e-12,2.15346036e-12,-1.78719546e-12,4.95873348e-13,1.05297810e-12,-2.05808605e-12,1.99895853e-12,-9.05419757e-13,-6.57424886e-13,1.88121513e-12,-2.13245053e-12,1.28042378e-12,2.34779608e-13,-1.62959201e-12,2.18217581e-12,-1.60598492e-12,1.98355440e-13,1.31293109e-12,-2.14592917e-12,1.86911094e-12,-6.24916007e-13,-9.43541793e-13,2.02489253e-12,-2.05923673e-12,1.02804797e-12,5.35850464e-13,-1.82359809e-12,2.16864771e-12,-1.39177310e-12,-1.05837012e-13,1.54975889e-12,-2.19279294e-12,1.70162299e-12,-3.29591775e-13,-1.21397367e-12,2.13047402e-12,-1.94521404e-12,7.53266164e-13,8.29316252e-13,-1.98390198e-12,2.11274194e-12,-1.14843158e-12,-4.10827367e-13,1.75861983e-12,-2.19737651e-12,1.49941076e-12,-2.50735404e-14,-1.46329290e-12,2.19554001e-12,-1.79222519e-12,4.61232968e-13,1.10937577e-12,-2.10705758e-12,2.01515227e-12,-8.80438312e-13,-7.10668780e-13,1.93517380e-12,-2.15919418e-12,1.26609676e-12,2.82779253e-13,-1.68643403e-12,2.21844104e-12,-1.60289258e-12,1.57488773e-13,1.37043589e-12,-2.19031321e-12,1.87739475e-12,-5.92794998e-13,-9.99458861e-13,2.07567230e-12,-2.07859242e-12,1.00594608e-12,5.87987426e-13,-1.87879688e-12,2.19833716e-12,-1.38057419e-12,-1.52145732e-13,1.60722315e-12,-2.23167227e-12,1.70178506e-12,-2.90934639e-13,-1.27145709e-12,2.17703759e-12,-1.95675082e-12,7.23788319e-13,8.84568044e-13,-2.03634042e-12,2.13522195e-12,-1.12930413e-12,-4.61680283e-13,1.81489010e-12,-2.22993933e-12,1.49140103e-12,1.93814690e-14,-1.52119812e-12,2.23692882e-12,-1.79566663e-12,4.24928399e-13,1.16665167e-12,-2.15566758e-12,2.02993052e-12,-8.53720408e-13,-7.65071558e-13,1.98911415e-12,-2.18475086e-12,1.25002908e-12,3.32173532e-13,-1.74360194e-12,2.25379498e-12,-1.59812325e-12,1.15046366e-13,1.42859848e-12,-2.23409756e-12,1.88413041e-12,-5.58979173e-13,-1.05634039e-12,2.12618742e-12,-2.09659009e-12,9.82096635e-13,6.41358472e-13,-1.93407639e-12,2.22691243e-12,-1.36764247e-12,-1.99909710e-13,1.66511075e-12,-2.26972510e-12,1.70029695e-12,-2.50658460e-13,-1.32969069e-12,2.22309454e-12,-1.96678521e-12,6.92590746e-13,9.40868206e-13,-2.08861200e-12,2.15640666e-12,-1.10842281e-12,-5.13838391e-13,1.87134026e-12,-2.26146461e-12,1.48167187e-12,6.53472853e-14,-1.57962389e-12,2.27757848e-12,-1.79749085e-12,3.86966112e-13,1.22476870e-12,-2.20386576e-12,2.04325742e-12,-8.25262599e-13,-8.20602923e-13,2.04298675e-12,-2.20907909e-12,1.23220679e-12,3.82939723e-13,-1.80104934e-12,2.28819132e-12,-1.59165364e-12,7.10419648e-14,1.48737749e-12,-2.27723267e-12,1.88928738e-12,-5.23472116e-13,-1.11415118e-12,2.17638751e-12,-2.11319235e-12,9.56492384e-13,6.95934825e-13,-1.98938809e-12,2.25433010e-12,-1.35296139e-12,-2.49108569e-13,1.72337708e-12,-2.30690344e-12,1.69713392e-12,-2.08773677e-13,-1.38863500e-12,2.26859483e-12,-1.97528463e-12,6.59673207e-13,9.98182463e-13,-2.14066706e-12,2.17625618e-12,-1.08577752e-12,-5.67275054e-13,1.92792317e-12,-2.29190697e-12,1.47020474e-12,1.12806812e-13,-1.63852663e-12,2.31744010e-12,-1.79767077e-12,3.47353304e-13,1.28368776e-12,-2.25160230e-12,2.05509779e-12,-7.95061893e-13,-8.77230738e-13,2.09674262e-12,-2.23213695e-12,1.21261801e-12,4.35054657e-13,-1.85872966e-12,2.32158332e-12,-1.58346302e-12,2.54894095e-14,1.54672978e-12,-2.31966947e-12,1.89283585e-12,-4.86277735e-13,-1.17285358e-12,2.22622306e-12,-2.12836158e-12,9.29127955e-13,7.51687023e-13,-2.04468345e-12,2.28054656e-12,-1.33651666e-12,-2.99721834e-13,1.78197601e-12,-2.34316001e-12,1.69227204e-12,-1.65291159e-13,-1.44824766e-12,2.31348926e-12,-1.98221627e-12,6.25037487e-13,1.05647592e-12,-2.19245606e-12,2.19473103e-12,-1.06136119e-12,-6.21963973e-13,1.98459016e-12,-2.32122182e-12,1.45698209e-12,1.61742008e-13,-1.69786051e-12,2.35646598e-12,-1.79617942e-12,3.06098647e-13,1.34336919e-12,-2.29882762e-12,2.06541695e-12,-7.63117475e-13,-9.34922607e-13,2.15033180e-12,-2.25388345e-12,1.19125192e-12,4.88493476e-13,-1.91659491e-12,2.35392562e-12,-1.57353055e-12,-2.15953456e-14,1.60661170e-12,-2.36135930e-12,1.89474617e-12,-4.47402795e-13,-1.23241027e-12,2.27564372e-12,-2.14206124e-12,9.00000120e-13,8.08585065e-13,-2.09991267e-12,2.30551964e-12,-1.31829411e-12,-3.51726976e-13,1.84086039e-12,-2.37844807e-12,1.68568770e-12,-1.20224608e-13,-1.50848711e-12,2.35772807e-12,-1.98754912e-12,5.88687038e-13,1.11571318e-12,-2.24392835e-12,2.21179308e-12,-1.03516644e-12,-6.77876077e-13,2.04129243e-12,-2.34936527e-12,1.44198701e-12,2.12132905e-13,-1.75758046e-12,2.39460784e-12,-1.79299112e-12,2.63212461e-13,1.40377270e-12,-2.34549122e-12,2.07418159e-12,-7.29429691e-13,-9.93644669e-13,2.20370423e-12,-2.27427850e-12,1.16809839e-12,5.43230047e-13,-1.97459688e-12,2.38517246e-12,-1.56183688e-12,-7.01952913e-14,1.66697913e-12,-2.40225293e-12,1.89499101e-12,-4.06853951e-13,-1.29278244e-12,2.32459904e-12,-2.15425579e-12,8.69105575e-13,8.66596230e-13,-2.15502595e-12,2.32920705e-12,-1.29828116e-12,-4.05100486e-13,1.89998324e-12,-2.41272064e-12,1.67735972e-12,-7.35876595e-14,-1.56931016e-12,2.40126163e-12,-1.99125282e-12,5.50626092e-13,1.17585641e-12,-2.29503373e-12,2.22740443e-12,-1.00718768e-12,-7.34981933e-13,2.09798047e-12,-2.37629352e-12,1.42520428e-12,2.63958721e-13,-1.81764001e-12,2.43181788e-12,-1.78808194e-12,2.18706476e-13,1.46485671e-12,-2.39154326e-12,2.08135887e-12,-6.94000197e-13,-1.05336122e-12,2.25680949e-12,-2.29328213e-12,1.14314951e-12,5.99237273e-13,-2.03268696e-12,2.41527882e-12,-1.54836452e-12,-1.20292561e-13,1.72778660e-12,-2.44230184e-12,1.89354313e-12,-3.64640488e-13,-1.35392962e-12,2.37303883e-12,-2.16491017e-12,8.36443496e-13,9.25687902e-13,-2.20997324e-12,2.35156745e-12,-1.27646685e-12,-4.59817711e-13,1.95929646e-12,-2.44593148e-12,1.66726712e-12,-2.53965344e-14,-1.63067303e-12,2.44404062e-12,-1.99329776e-12,5.10860804e-13,1.23686783e-12,-2.34572138e-12,2.24152793e-12,-9.77421109e-13,-7.93250880e-13,2.15460453e-12,-2.40196357e-12,1.40662013e-12,3.17197471e-13,-1.87799208e-12,2.46804871e-12,-1.78142818e-12,1.72593432e-13,1.52657838e-12,-2.43693367e-12,2.08691682e-12,-6.56831940e-13,-1.11403645e-12,2.30959677e-12,-2.31085568e-12,1.11639781e-12,6.56486956e-13,-2.09081561e-12,2.44420018e-12,-1.53309622e-12,-1.71866790e-13,1.78898839e-12,-2.48145752e-12,1.89037645e-12,-3.20772308e-13,-1.41581130e-12,2.42091230e-12,-2.17399027e-12,8.02013523e-13,9.85825947e-13,-2.26470376e-12,2.37256007e-12,-1.25284113e-12,-5.15852758e-13,2.01875140e-12,-2.47803461e-12,1.65539017e-12,2.43319656e-14,-1.69253062e-12,2.48601562e-12,-1.99365541e-12,4.69398249e-13,1.29870831e-12,-2.39594050e-12,2.25412772e-12,-9.45863414e-13,-8.52651122e-13,2.21111422e-12,-2.42633289e-12,1.38622175e-12,3.71824904e-13,-1.93858900e-12,2.50325302e-12,-1.77300757e-12,1.24887570e-13,1.58889458e-12,-2.48161226e-12,2.09082500e-12,-6.17928904e-13,-1.17563302e-12,2.36201522e-12,-2.32696083e-12,1.08783804e-12,7.14948733e-13,-2.14893333e-12,2.47189236e-12,-1.51601664e-12,-2.24897265e-13,1.85053749e-12,-2.51967160e-12,1.88546627e-12,-2.75260797e-13,-1.47838571e-12,2.46816899e-12,-2.18146325e-12,7.65817616e-13,1.04697529e-12,-2.31916677e-12,2.39214472e-12,-1.22739554e-12,-5.73177695e-13,2.07829890e-12,-2.50898438e-12,1.64171079e-12,7.55795493e-14,-1.75483766e-12,2.52713736e-12,-1.99229875e-12,4.26246699e-13,1.36133778e-12,-2.44564022e-12,2.26516831e-12,-9.12513686e-13,-9.13148921e-13,2.26745913e-12,-2.44935951e-12,1.36399758e-12,4.27816465e-13,-1.99938206e-12,2.53738398e-12,-1.76279901e-12,7.56044692e-14,1.65176115e-12,-2.52552914e-12,2.09305329e-12,-5.77297401e-13,-1.23811283e-12,2.41401375e-12,-2.34156011e-12,1.05746558e-12,7.74591971e-13,-2.20698952e-12,2.49831169e-12,-1.49711136e-12,-2.79361692e-13,1.91238639e-12,-2.55689611e-12,1.87878884e-12,-2.28118484e-13,-1.54160982e-12,2.51475833e-12,-2.18729664e-12,7.27858356e-13,1.10909900e-12,-2.37331122e-12,2.41028191e-12,-1.20012268e-12,-6.31764232e-13,2.13788912e-12,-2.53873578e-12,1.62621147e-12,1.28326836e-13,-1.81754756e-12,2.56735688e-12,-1.98920115e-12,3.81416764e-13,1.42471499e-12,-2.49476959e-12,2.27461512e-12,-8.77371574e-13,-9.74710251e-13,2.32358793e-12,-2.47100206e-12,1.33993713e-12,4.85145989e-13,-2.06032244e-12,2.57039511e-12,-1.75078291e-12,2.47608232e-14,1.71513302e-12,-2.56863444e-12,2.09357310e-12,-5.34944130e-13,-1.30143613e-12,2.46554113e-12,-2.35461675e-12,1.02527724e-12,8.35384679e-13,-2.26493359e-12,2.52341531e-12,-1.47636713e-12,-3.35236870e-13,1.97448708e-12,-2.59308332e-12,1.87032173e-12,-1.79360044e-13,-1.60544035e-12,2.56062980e-12,-2.19145942e-12,6.88139789e-13,1.17216001e-12,-2.42708545e-12,2.42693301e-12,-1.17101640e-12,-6.91582652e-13,2.19747192e-12,-2.56724416e-12,1.60887686e-12,1.82552324e-13,-1.88061358e-12,2.60662536e-12,-1.98433765e-12,3.34919367e-13,1.48879782e-12,-2.54327738e-12,2.28243465e-12,-8.40438170e-13,-1.03729976e-12,2.37944943e-12,-2.49122010e-12,1.31403216e-12,5.43786464e-13,-2.12136055e-12,2.60224031e-12,-1.73694044e-12,-2.76245780e-14,1.77896394e-12,-2.61087845e-12,2.09235637e-12,-4.90877866e-13,-1.36556249e-12,2.51654575e-12,-2.36609519e-12,9.91271619e-13,8.97293209e-13,-2.32271448e-12,2.54716070e-12,-1.45377242e-12,-3.92496935e-13,2.03679099e-12,-2.62818583e-12,1.86004320e-12,-1.29001036e-13,-1.66983226e-12,2.60573282e-12,-2.19392090e-12,6.46667779e-13,1.23611945e-12,-2.48043800e-12,2.44206013e-12,-1.14007206e-12,-7.52601879e-13,2.25699660e-12,-2.59446539e-12,1.58969184e-12,2.38233667e-13,-1.94398746e-12,2.64489426e-12,-1.97768384e-12,2.86767554e-13,1.55354307e-12,-2.59111258e-12,2.28859428e-12,-8.01716118e-13,-1.10088056e-12,2.43499202e-12,-2.50997359e-12,1.28627429e-12,6.03708287e-13,-2.18244642e-12,2.63287396e-12,-1.72125366e-12,-8.15320567e-14,1.84320745e-12,-2.65221158e-12,2.08937623e-12,-4.45108036e-13,-1.43045062e-12,2.56697621e-12,-2.37596033e-12,9.55447978e-13,9.60283510e-13,-2.38028085e-12,2.56950607e-12,-1.42931635e-12,-4.51116116e-13,2.09924829e-12,-2.66215663e-12,1.84793283e-12,-7.70582581e-14,-1.73474037e-12,2.65001708e-12,-2.19465220e-12,6.03448859e-13,1.30093811e-12,-2.53331709e-12,2.45562608e-12,-1.10728685e-12,-8.14789183e-13,2.31641217e-12,-2.62035589e-12,1.56864286e-12,2.95347336e-13,-2.00762089e-12,2.68211534e-12,-1.96921657e-12,2.36975005e-13,1.61890691e-12,-2.63822415e-12,2.29306223e-12,-7.61209911e-13,-1.16541539e-12,2.49016394e-12,-2.52722335e-12,1.25665797e-12,6.64881947e-13,-2.24352905e-12,2.66225087e-12,-1.70370688e-12,-1.36940720e-13,1.90781609e-12,-2.69258455e-12,2.08460741e-12,-3.97646546e-13,-1.49605842e-12,2.61678094e-12,-2.38417811e-12,9.17807971e-13,1.02431933e-12,-2.43758060e-12,2.59041019e-12,-1.40299024e-12,-5.11066873e-13,2.16180919e-12,-2.69494915e-12,1.83397199e-12,-2.35497033e-14,-1.80011845e-12,2.69343232e-12,-2.19362494e-12,5.58492012e-13,1.36657479e-12,-2.58567090e-12,2.46759456e-12,-1.07265855e-12,-8.78111367e-13,2.37566675e-12,-2.64487284e-12,1.54571805e-12,3.53868329e-13,-2.07146472e-12,2.71824069e-12,-1.95891421e-12,1.85557870e-13,1.68484474e-12,-2.68456109e-12,2.29580776e-12,-7.18924677e-13,-1.23086486e-12,2.54491286e-12,-2.54293083e-12,1.22517806e-12,7.27276239e-13,-2.30455747e-12,2.69032652e-12,-1.68428459e-12,-1.93828519e-13,1.97274168e-12,-2.73194828e-12,2.07802496e-12,-3.48505753e-13,-1.56234200e-12,2.66590840e-12,-2.39071525e-12,8.78353771e-13,1.08936417e-12,-2.49456179e-12,2.60983280e-12,-1.37478572e-12,-5.72320406e-13,2.22442314e-12,-2.72651723e-12,1.81814234e-12,3.15043163e-14,-1.86591971e-12,2.73592849e-12,-2.19081172e-12,5.11806704e-13,1.43298807e-12,-2.63744721e-12,2.47793000e-12,-1.03618666e-12,-9.42533763e-13,2.43470858e-12,-2.66797385e-12,1.52090690e-12,4.13770670e-13,-2.13546934e-12,2.75322278e-12,-1.94675631e-12,1.32532736e-13,1.75131030e-12,-2.73007254e-12,2.29680097e-12,-6.74867250e-13,-1.29718940e-12,2.59918664e-12,-2.55705862e-12,1.19183073e-12,7.90859059e-13,-2.36548010e-12,2.71705681e-12,-1.66297359e-12,-2.52171098e-13,2.03793556e-12,-2.77025402e-12,2.06960587e-12,-2.97699723e-13,-1.62925736e-12,2.71430690e-12,-2.39553986e-12,8.37088924e-13,1.15538011e-12,-2.55117208e-12,2.62773412e-12,-1.34469683e-12,-6.34846973e-13,2.28703924e-12,-2.75681519e-12,1.80042776e-12,8.80830816e-14,-1.93209584e-12,2.77745576e-12,-2.18618664e-12,4.63404111e-13,1.50013531e-12,-2.68859405e-12,2.48659811e-12,-9.97871729e-13,-1.00802085e-12,2.49348539e-12,-2.68961729e-12,1.49419965e-12,4.75026110e-13,-2.19958392e-12,2.78701446e-12,-1.93272320e-12,7.79178868e-14,1.81825728e-12,-2.77470764e-12,2.29601332e-12,-6.29045543e-13,-1.36434812e-12,2.65293285e-12,-2.56956970e-12,1.15661445e-12,8.55596141e-13,-2.42624508e-12,2.74239818e-12,-1.63976119e-12,-3.11943733e-13,2.10334770e-12,-2.80745331e-12,2.05932748e-12,-2.45243919e-13,-1.69675933e-12,2.76192498e-12,-2.39862041e-12,7.94019319e-13,1.22232844e-12,-2.60735888e-12,2.64407509e-12,-1.31271816e-12,-6.98614612e-13,2.34960553e-12,-2.78579784e-12,1.78081265e-12,1.46164202e-13,-1.99859855e-12,2.81796448e-12,-2.17972494e-12,4.13296477e-13,1.56797287e-12,-2.73905933e-12,2.49356501e-12,-9.57716643e-13,-1.07453501e-12,2.55194477e-12,-2.70976209e-12,1.46558818e-12,5.37606078e-13,-2.26375771e-12,2.81956908e-12,-1.91679640e-12,2.17329783e-14,1.88563830e-12,-2.81841586e-12,2.29341740e-12,-5.81469847e-13,-1.43229936e-12,2.70609900e-12,-2.58042838e-12,1.11952817e-12,9.21452967e-13,-2.48679971e-12,2.76630795e-12,-1.61463626e-12,-3.73120065e-13,2.16892814e-12,-2.84349809e-12,2.04716915e-12,-1.91154850e-13,-1.76480185e-12,2.80871123e-12,-2.39992707e-12,7.49151324e-13,1.29016847e-12,-2.66306955e-12,2.65881769e-12,-1.27884595e-12,-7.63591090e-13,2.41207018e-12,-2.81342068e-12,1.75928267e-12,2.05724283e-13,-2.06537855e-12,2.85740538e-12,-2.17140259e-12,3.61498445e-13,1.63645647e-12,-2.78879102e-12,2.49879832e-12,-9.15724770e-13,-1.14203845e-12,2.61003357e-12,-2.72836814e-12,1.43506539e-12,6.01480411e-13,-2.32793919e-12,2.85084038e-12,-1.89895941e-12,-3.60013045e-14,1.95340544e-12,-2.86114680e-12,2.28898649e-12,-5.32150903e-13,-1.50099962e-12,2.75863257e-12,-2.58959936e-12,1.08057255e-12,9.88393532e-13,-2.54709141e-12,2.78874378e-12,-1.58758874e-12,-4.35672766e-13,2.23462606e-12,-2.87834067e-12,2.03311083e-12,-1.35451433e-13,-1.83333829e-12,2.85461439e-12,-2.39943052e-12,7.02493030e-13,1.35885936e-12,-2.71825093e-12,2.67192474e-12,-1.24307749e-12,-8.29742631e-13,2.47438071e-12,-2.83963960e-12,1.73582558e-12,2.66737571e-13,-2.13238614e-12,2.89572948e-12,-2.16119694e-12,3.08025076e-13,1.70554007e-12,-2.83773692e-12,2.50226605e-12,-8.71901200e-13,-1.21049194e-12,2.66769889e-12,-2.74539607e-12,1.40262646e-12,6.66618018e-13,-2.39207634e-12,2.88078275e-12,-1.87919627e-12,-9.52618882e-14,2.02150929e-12,-2.90285036e-12,2.28269520e-12,-4.81101186e-13,-1.57040528e-12,2.81048076e-12,-2.59704882e-12,1.03974932e-12,1.05638067e-12,-2.60706713e-12,2.80966435e-12,-1.55861075e-12,-4.99572189e-13,2.30039027e-12,-2.91193384e-12,2.01713389e-12,-7.81529596e-14,-1.90232038e-12,2.89958323e-12,-2.39710248e-12,6.54053948e-13,1.42835891e-12,-2.77285012e-12,2.68335969e-12,-1.20541243e-12,-8.97034583e-13,2.53648427e-12,-2.86441134e-12,1.71042968e-12,3.29177995e-13,-2.19957025e-12,2.93288815e-12,-2.14908650e-12,2.52893159e-13,1.77517759e-12,-2.88584516e-12,2.50393788e-12,-8.26252105e-13,-1.27985517e-12,2.72488744e-12,-2.76080716e-12,1.36826706e-12,7.32985552e-13,-2.45611688e-12,2.90935101e-12,-1.85749255e-12,-1.56025359e-13,2.08990044e-12,-2.94347665e-12,2.27451903e-12,-4.28334235e-13,-1.64047149e-12,2.86159112e-12,-2.60274347e-12,9.97062597e-13,1.12537638e-12,-2.66667370e-12,2.82902886e-12,-1.52769492e-12,-5.64788415e-13,2.36616840e-12,-2.94423083e-12,1.99922071e-12,-1.92804412e-14,-1.97169989e-12,2.94356691e-12,-2.39291637e-12,6.03844668e-13,1.49862424e-12,-2.82681411e-12,2.69308700e-12,-1.16585087e-12,-9.65430110e-13,2.59832784e-12,-2.88769307e-12,1.68308484e-12,3.93017827e-13,-2.26687987e-12,2.96883317e-12,-2.13505077e-12,1.96120533e-13,1.84532177e-12,-2.93306396e-12,2.50378404e-12,-7.78786086e-13,-1.35008707e-12,2.78154595e-12,-2.77456357e-12,1.33198456e-12,8.00549435e-13,-2.52000750e-12,2.93650057e-12,-1.83383487e-12,-2.18266615e-13,2.15852857e-12,-2.98297613e-12,2.26443533e-12,-3.73866047e-13,-1.71115274e-12,2.91191091e-12,-2.60665114e-12,9.52516969e-13,1.19534060e-12,-2.72585725e-12,2.84679719e-12,-1.49483556e-12,-6.31289914e-13,2.43190823e-12,-2.97518545e-12,1.97935570e-12,4.11440926e-14,-2.04142751e-12,2.98651468e-12,-2.38684614e-12,5.51878235e-13,1.56961056e-12,-2.88008953e-12,2.70107206e-12,-1.12439466e-12,-1.03489220e-12,2.65985752e-12,-2.90944290e-12,1.65378202e-12,4.58228026e-13,-2.33426320e-12,3.00351678e-12,-2.11907123e-12,1.37727490e-13,1.91592485e-12,-2.97934152e-12,2.50177597e-12,-7.29512177e-13,-1.42114457e-12,2.83762072e-12,-2.78662822e-12,1.29377772e-12,8.69274537e-13,-2.58369507e-12,2.96218761e-12,-1.80821197e-12,-2.81959567e-13,2.22734266e-12,-3.02129964e-12,2.25242200e-12,-3.17712999e-13,-1.78240178e-12,2.96138779e-12,-2.60874069e-12,9.06118763e-13,1.26623312e-12,-2.78456431e-12,2.86293039e-12,-1.46002803e-12,-6.99043894e-13,2.49755701e-12,-3.00475198e-12,1.95752381e-12,1.03096175e-13,-2.11145349e-12,3.02837617e-12,-2.37886708e-12,4.98168093e-13,1.64127303e-12,-2.93262344e-12,2.70728105e-12,-1.08104706e-12,-1.10538234e-12,2.72101984e-12,-2.92961949e-12,1.62251441e-12,5.24778612e-13,-2.40166808e-12,3.03689165e-12,-2.10112987e-12,7.77346620e-14,1.98693738e-12,-3.02462647e-12,2.49788603e-12,-6.78441176e-13,-1.49298453e-12,2.89305800e-12,-2.79696532e-12,1.25364639e-12,9.39124873e-13,-2.64712608e-12,2.98636882e-12,-1.78061314e-12,-3.47075725e-13,2.29629131e-12,-3.05839841e-12,2.23845837e-12,-2.59893220e-13,-1.85417132e-12,3.00996923e-12,-2.60898182e-12,8.57875395e-13,1.33801230e-12,-2.84274065e-12,2.87739000e-12,-1.42327005e-12,-7.68016669e-13,2.56306095e-12,-3.03288533e-12,1.93371158e-12,1.66551037e-13,-2.18172658e-12,3.06910130e-12,-2.36895544e-12,4.42729455e-13,1.71356554e-12,-2.98436253e-12,2.71168164e-12,-1.03581244e-12,-1.17686125e-12,2.78176041e-12,-2.94818232e-12,1.58927573e-12,5.92637245e-13,-2.46904118e-12,3.06891097e-12,-2.08121021e-12,1.61644220e-14,2.05831000e-12,-3.06886748e-12,2.49208830e-12,-6.25584957e-13,-1.56556249e-12,2.94780424e-12,-2.80553961e-12,1.21159284e-12,1.01006223e-12,-2.71024634e-12,3.00900164e-12,-1.75102930e-12,-4.13586339e-13,2.36532206e-12,-3.09422410e-12,2.22252473e-12,-2.00426253e-13,-1.92641297e-12,3.05760307e-12,-2.60734590e-12,8.07796766e-13,1.41063581e-12,-2.90033234e-12,2.89013855e-12,-1.38455981e-12,-8.38172265e-13,2.62836667e-12,-3.05954095e-12,1.90790684e-12,2.31482205e-13,-2.25219589e-12,3.10864031e-12,-2.35708934e-12,3.85578588e-13,1.78644142e-12,-3.03525385e-12,2.71424201e-12,-9.88697607e-13,-1.24928750e-12,2.84202525e-12,-2.96509165e-12,1.55406136e-12,6.61771382e-13,-2.53632954e-12,3.09952854e-12,-2.05929680e-12,-4.69594770e-14,2.12999257e-12,-3.11201362e-12,2.48435744e-12,-5.70957903e-13,-1.63883334e-12,3.00180575e-12,-2.81231693e-12,1.16761978e-12,1.08204828e-12,-2.77300134e-12,3.03004412e-12,-1.71945272e-12,-4.81460997e-13,2.43438184e-12,-3.12872883e-12,2.20460343e-12,-1.39332668e-13,-1.99907779e-12,3.10423728e-12,-2.60380482e-12,7.55893180e-13,1.48405927e-12,-2.95728535e-12,2.90113929e-12,-1.34389724e-12,-9.09474548e-13,2.69341961e-12,-3.08467514e-12,1.88009851e-12,2.97862230e-13,-2.32280885e-12,3.14694386e-12,-2.34324746e-12,3.26734285e-13,1.85985216e-12,-3.08524454e-12,2.71493158e-12,-9.39709813e-13,-1.32261957e-12,2.90175962e-12,-2.98030848e-12,1.51686778e-12,7.32146862e-13,-2.60347888e-12,3.12869867e-12,-2.03537632e-12,-1.11612283e-13,2.20193371e-12,-3.15401424e-12,2.47466945e-12,-5.14574767e-13,-1.71275006e-12,3.05500896e-12,-2.81726392e-12,1.12173170e-12,1.15504317e-12,-2.83533671e-12,3.04945539e-12,-1.68587679e-12,-5.50668356e-13,2.50341758e-12,-3.16186524e-12,2.18467735e-12,-7.66355527e-14,-2.07211546e-12,3.14982009e-12,-2.59833179e-12,7.02176732e-13,1.55823861e-12,-3.01354520e-12,2.91035686e-12,-1.30128336e-12,-9.81885834e-13,2.75816545e-12,-3.10824472e-12,1.85027774e-12,3.65661214e-13,-2.39351333e-12,3.18396304e-12,-2.32740992e-12,2.66215662e-13,1.93374962e-12,-3.13428165e-12,2.71372063e-12,-8.88858092e-13,-1.39681489e-12,2.96090906e-12,-2.99379501e-12,1.47769387e-12,8.03728652e-13,-2.67043518e-12,3.15637631e-12,-2.00943600e-12,-1.77766752e-13,2.27408134e-12,-3.19481905e-12,2.46300155e-12,-4.56452092e-13,-1.78726597e-12,3.10736007e-12,-2.82034877e-12,1.07393417e-12,1.22900631e-12,-2.89719765e-12,3.06719507e-12,-1.65029720e-12,-6.21174676e-13,2.57237564e-12,-3.19358650e-12,2.16273090e-12,-1.23582790e-14,-2.14547493e-12,3.19429988e-12,-2.59090094e-12,6.46660966e-13,1.63312746e-12,-3.06905779e-12,2.91775643e-12,-1.25672167e-12,-1.05536762e-12,2.82254938e-12,-3.13020729e-12,1.81843620e-12,4.34849045e-13,-2.46425557e-12,3.21964940e-12,-2.30955815e-12,2.04043617e-13,2.00808363e-12,-3.18231265e-12,2.71058114e-12,-8.36152562e-13,-1.47182882e-12,3.01941888e-12,-3.00551402e-12,1.43653897e-12,8.76479385e-13,-2.73714397e-12,3.18251708e-12,-1.98146466e-12,-2.45395402e-13,2.34638327e-12,-3.23437808e-12,2.44933195e-12,-3.96607474e-13,-1.86233222e-12,3.15880567e-12,-2.82154021e-12,1.02423531e-12,1.30389528e-12,-2.95852933e-12,3.08322372e-12,-1.61271017e-12,-6.92946054e-13,2.64120128e-12,-3.22384633e-12,2.13874955e-12,5.34740268e-14,-2.21910499e-12,3.23762545e-12,-2.58148828e-12,5.89360490e-13,1.70867980e-12,-3.12376889e-12,2.92330430e-12,-1.21021607e-12,-1.12987953e-12,2.88651651e-12,-3.15052111e-12,1.78456725e-12,5.05394316e-13,-2.53498204e-12,3.25395499e-12,-2.28967457e-12,1.40240071e-13,2.08280411e-12,-3.22928518e-12,2.70548564e-12,-7.81605905e-13,-1.54761703e-12,3.07723444e-12,-3.01542930e-12,1.39340418e-12,9.50361960e-13,-2.80354984e-12,3.20707718e-12,-1.95145222e-12,-3.14469421e-13,2.41878643e-12,-3.27264187e-12,2.43364083e-12,-3.35061083e-13,-1.93790038e-12,3.20929242e-12,-2.82080822e-12,9.72643607e-13,1.37966657e-12,-3.01927631e-12,3.09750264e-12,-1.57311363e-12,-7.65947343e-13,2.70983997e-12,-3.25259918e-12,2.11272097e-12,1.20835250e-13,-2.29295343e-12,3.27974592e-12,-2.57007034e-12,5.30292500e-13,1.78484734e-12,-3.17762445e-12,2.92696778e-12,-1.16177230e-12,-1.20538003e-12,2.95001115e-12,-3.16914552e-12,1.74866532e-12,5.77263169e-13,-2.60563846e-12,3.28683242e-12,-2.26774375e-12,7.48295124e-14,2.15786021e-12,-3.27514710e-12,2.69840801e-12,-7.25231158e-13,-1.62413286e-12,3.13430069e-12,-3.02350547e-12,1.34829206e-12,1.02533660e-12,-2.86959769e-12,3.23001380e-12,-1.91939090e-12,-3.84957498e-13,2.49123714e-12,-3.30956137e-12,2.41590894e-12,-2.71833379e-13,-2.01391987e-12,3.25876721e-12,-2.81812388e-12,9.19169377e-13,1.45627631e-12,-3.07938351e-12,3.10999439e-12,-1.53150661e-12,-8.40141016e-13,2.77823659e-12,-3.27980005e-12,2.08463334e-12,1.89697132e-13,-2.36696765e-12,3.32061078e-12,-2.55662512e-12,4.69474504e-13,1.86158190e-12,-3.23057019e-12,2.92871507e-12,-1.11139753e-12,-1.28182721e-12,3.01297798e-12,-3.18604044e-12,1.71072726e-12,6.50422001e-13,-2.67617027e-12,3.31823484e-12,-2.24375075e-12,7.83627348e-15,2.23319944e-12,-3.31984665e-12,2.68932309e-12,-6.67042794e-13,-1.70132968e-12,3.19056298e-12,-3.02970858e-12,1.30120628e-12,1.10136384e-12,-2.93523192e-12,3.25128465e-12,-1.88527340e-12,-4.56828550e-13,2.56368142e-12,-3.34508803e-12,2.39611855e-12,-2.06946227e-13,-2.09034029e-12,3.30717692e-12,-2.81345920e-12,8.63824018e-13,1.53367925e-12,-3.13879561e-12,3.12066211e-12,-1.48789064e-12,-9.15489841e-13,2.84633584e-12,-3.30540464e-12,2.05447651e-12,2.60030035e-13,-2.44109360e-12,3.36016994e-12,-2.54113159e-12,4.06925434e-13,1.93883404e-12,-3.28255228e-12,2.92851598e-12,-1.05910005e-12,-1.35917803e-12,3.07536134e-12,-3.20116671e-12,1.67075038e-12,7.24834388e-13,-2.74652180e-12,3.34811601e-12,-2.21768229e-12,-6.07123482e-14,2.30876950e-12,-3.36333224e-12,2.67820763e-12,-6.07057909e-13,-1.77915955e-12,3.24596660e-12,-3.03400527e-12,1.25215303e-12,1.17840157e-12,-3.00039688e-12,3.27084831e-12,-1.84909417e-12,-5.30048617e-13,2.63606401e-12,-3.37917388e-12,2.37425295e-12,-1.40424100e-13,-2.16711010e-12,3.35446892e-12,-2.80678799e-12,8.06621156e-13,1.61182948e-12,-3.19745727e-12,3.12947001e-12,-1.44226766e-12,-9.91953854e-13,2.91408149e-12,-3.32936932e-12,2.02224172e-12,3.31803766e-13,-2.51527745e-12,3.39837376e-12,-2.52357080e-12,3.42666443e-13,2.01655351e-12,-3.33351696e-12,2.92634091e-12,-1.00489034e-12,-1.43738732e-12,3.13710560e-12,-3.21448609e-12,1.62873343e-12,8.00463817e-13,-2.81663764e-12,3.37643042e-12,-2.18952613e-12,-1.30788857e-13,2.38451710e-12,-3.40555284e-12,2.66503890e-12,-5.45293496e-13,-1.85757398e-12,3.30045688e-12,-3.03636339e-12,1.20113856e-12,1.25640768e-12,-3.06503617e-12,3.28866409e-12,-1.81084872e-12,-6.04583617e-13,2.70832993e-12,-3.41177148e-12,2.35029766e-12,-7.22912874e-14,-2.24417704e-12,3.40059081e-12,-2.79808460e-12,7.47575911e-13,1.69067903e-12,-3.25531328e-12,3.13638312e-12,-1.39464109e-12,-1.06949305e-12,2.98141763e-12,-3.35165143e-12,1.98792129e-12,4.04986807e-13,-2.58946452e-12,3.43517311e-12,-2.50392434e-12,2.76720146e-13,2.09468954e-12,-3.38341076e-12,2.92216155e-12,-9.48780412e-13,-1.51640993e-12,3.19815456e-12,-3.22596111e-12,1.58467764e-12,8.77272154e-13,-2.88646183e-12,3.40313317e-12,-2.15927233e-12,-2.02364401e-13,2.46038861e-12,-3.44645774e-12,2.64979570e-12,-4.81769587e-13,-1.93652253e-12,3.35397942e-12,-3.03675165e-12,1.14817205e-12,1.33533855e-12,-3.12909375e-12,3.30469247e-12,-1.77053506e-12,-6.80398201e-13,2.78042349e-12,-3.44283401e-12,2.32423867e-12,-2.57509730e-15,-2.32148841e-12,3.44549055e-12,-2.78732484e-12,6.86704089e-13,1.77018004e-12,-3.31230806e-12,3.14136801e-12,-1.34501651e-12,-1.14806588e-12,3.04828790e-12,-3.37220890e-12,1.95150964e-12,4.79545101e-13,-2.66359987e-12,3.47051939e-12,-2.48217534e-12,2.09109778e-13,2.17318958e-12,-3.43218021e-12,2.91595056e-12,-8.90782972e-13,-1.59619931e-12,3.25845249e-12,-3.23555571e-12,1.53858432e-12,9.55220441e-13,-2.95593801e-12,3.42818010e-12,-2.12691114e-12,-2.75407539e-13,2.53632892e-12,-3.48599671e-12,2.63245780e-12,-4.16506473e-13,-2.01595495e-12,3.40647966e-12,-3.03514047e-12,1.09326268e-12,1.41514948e-12,-3.19251330e-12,3.31889453e-12,-1.72815127e-12,-7.57454542e-13,2.85228880e-12,-3.47231530e-12,2.29606334e-12,6.86969823e-14,-2.39898990e-12,3.48911634e-12,-2.77448548e-12,6.24023353e-13,1.85028333e-12,-3.36838652e-12,3.14439181e-12,-1.29340105e-12,-1.22763004e-12,3.11463573e-12,-3.39100054e-12,1.91300264e-12,5.55444493e-13,-2.73762725e-12,3.50436453e-12,-2.45830801e-12,1.39860399e-13,2.25200129e-12,-3.47977239e-12,2.90768244e-12,-8.30912180e-13,-1.67670794e-12,3.31794347e-12,-3.24323438e-12,1.49045771e-12,1.03426733e-12,-3.02500977e-12,3.45152781e-12,-2.09243549e-12,-3.49886703e-13,2.61228318e-12,-3.52411999e-12,2.61300712e-12,-3.49525869e-13,-2.09581977e-12,3.45790356e-12,-3.03150085e-12,1.03642263e-12,1.49579511e-12,-3.25523854e-12,3.33123236e-12,-1.68369831e-12,-8.35714768e-13,2.92386890e-12,-3.50016981e-12,2.26576103e-12,1.41495674e-13,-2.47662748e-12,3.53141691e-12,-2.75954530e-12,5.59552413e-13,1.93093920e-12,-3.42349356e-12,3.14542288e-12,-1.23980257e-12,-1.30814092e-12,3.18040455e-12,-3.40798594e-12,1.87239694e-12,6.32649126e-13,-2.81149076e-12,3.53666114e-12,-2.43230850e-12,6.89980596e-14,2.33107129e-12,-3.52613461e-12,2.89733201e-12,-7.69184896e-13,-1.75788766e-12,3.37657173e-12,-3.24896281e-12,1.44030243e-12,1.11437147e-12,-3.09361980e-12,3.47313359e-12,-2.05583844e-12,-4.25768581e-13,2.68819573e-12,-3.56077837e-12,2.59142581e-12,-2.80852183e-13,-2.17606508e-12,3.50819721e-12,-3.02580490e-12,9.77664443e-13,1.57722787e-12,-3.31721268e-12,3.34166890e-12,-1.63717756e-12,-9.15139376e-13,2.99510717e-12,-3.52635287e-12,2.23332254e-12,2.15790751e-13,-2.55434617e-12,3.57234144e-12,-2.74248339e-12,4.93312690e-13,2.01209599e-12,-3.47757434e-12,3.14443052e-12,-1.18423077e-12,-1.38955398e-12,3.24553710e-12,-3.42312589e-12,1.82969064e-12,7.11121867e-13,-2.88513380e-12,3.56736243e-12,-2.40416436e-12,-3.44851501e-15,2.41034579e-12,-3.57121455e-12,2.88487629e-12,-7.05618249e-13,-1.83968827e-12,3.43428121e-12,-3.25270752e-12,1.38812496e-12,1.19548998e-12,-3.16171119e-12,3.49295584e-12,-2.01711586e-12,-5.03018960e-13,2.76401039e-12,-3.59592320e-12,2.56769848e-12,-2.10510018e-13,-2.25663716e-12,3.55730706e-12,-3.01802660e-12,9.17002512e-13,1.65940031e-12,-3.37837938e-12,3.35016848e-12,-1.58859186e-12,-9.95687647e-13,3.06594647e-12,-3.55082043e-12,2.19873947e-12,2.91549351e-13,-2.63209070e-12,3.61183953e-12,-2.72328117e-12,4.25325825e-13,2.09370225e-12,-3.53057389e-12,3.14138554e-12,-1.12669688e-12,-1.47182322e-12,3.30997657e-12,-3.43638179e-12,1.78488439e-12,7.90824736e-13,-2.95849961e-12,3.59642230e-12,-2.37386394e-12,-7.74504615e-14,2.48976939e-12,-3.61496031e-12,2.87029256e-12,-6.40231249e-13,-1.92205973e-12,3.49101633e-12,-3.25443650e-12,1.33393290e-12,1.27757923e-12,-3.22922664e-12,3.51095345e-12,-1.97626404e-12,-5.81601049e-13,2.83967078e-12,-3.62950639e-12,2.54181028e-12,-1.38525814e-13,-2.33748255e-12,3.60517965e-12,-3.00814026e-12,8.54452313e-13,1.74226364e-12,-3.43868217e-12,3.35669589e-12,-1.53794668e-12,-1.07731809e-12,3.13632961e-12,-3.57352917e-12,2.16200516e-12,3.68738528e-13,-2.70980435e-12,3.64986136e-12,-2.70192031e-12,3.55615327e-13,2.17570535e-12,-3.58243780e-12,3.13625996e-12,-1.06721320e-12,-1.55490197e-12,3.37366590e-12,-3.44771598e-12,1.73797926e-12,8.71717250e-13,-3.03153033e-12,3.62379528e-12,-2.34139732e-12,-1.52977110e-13,2.56928699e-12,-3.65732034e-12,2.85356045e-12,-5.73043952e-13,-2.00495078e-12,3.54672154e-12,-3.25411888e-12,1.27773653e-12,1.36059325e-12,-3.29610890e-12,3.52708660e-12,-1.93328110e-12,-6.61478029e-13,2.91511925e-12,-3.66148059e-12,2.51374769e-12,-6.49274351e-14,-2.41854676e-12,3.65176213e-12,-2.99612237e-12,7.90032071e-13,1.82576845e-12,-3.49806464e-12,3.36121761e-12,-1.48524787e-12,-1.15998678e-12,3.20619846e-12,-3.59443687e-12,2.12311441e-12,4.47323577e-13,-2.78743077e-12,3.68635762e-12,-2.67838499e-12,2.84205712e-13,2.25805187e-12,-3.63311183e-12,3.12902659e-12,-1.00579478e-12,-1.63874136e-12,3.43654819e-12,-3.45709221e-12,1.68897818e-12,9.53758954e-13,-3.10416855e-12,3.64943678e-12,-2.30675564e-12,-2.29996413e-13,2.64884259e-12,-3.69824370e-12,2.83466011e-12,-5.04079172e-13,-2.08830961e-12,3.60134149e-12,-3.25172454e-12,1.21954645e-12,1.44448621e-12,-3.36230001e-12,3.54131597e-12,-1.88816665e-12,-7.42611382e-13,2.99029857e-12,-3.69179899e-12,2.48349956e-12,1.02562854e-14,-2.49977492e-12,3.69700198e-12,-2.98194997e-12,7.23760249e-13,1.90986328e-12,-3.55647063e-12,3.36370053e-12,-1.43050316e-12,-1.24364989e-12,3.27549541e-12,-3.61350180e-12,2.08206316e-12,5.27268910e-13,-2.86491282e-12,3.72127963e-12,-2.65265988e-12,2.11124252e-13,2.34068799e-12,-3.68254212e-12,3.11965966e-12,-9.42456932e-13,-1.72329269e-12,3.49856604e-12,-3.46447467e-12,1.63788518e-12,1.03690777e-12,-3.17635631e-12,3.67330305e-12,-2.26993256e-12,-3.08475404e-13,2.72837990e-12,-3.73767990e-12,2.81357328e-12,-4.33359911e-13,-2.17208250e-12,3.65482112e-12,-3.24722451e-12,1.15937518e-12,1.52921079e-12,-3.42774254e-12,3.55360368e-12,-1.84092141e-12,-8.24961767e-13,3.06515088e-12,-3.72041564e-12,2.45105523e-12,8.69937904e-14,-2.58111054e-12,3.74084699e-12,-2.96560166e-12,6.55657215e-13,1.99449689e-12,-3.61384370e-12,3.36411335e-12,-1.37372140e-12,-1.32826207e-12,3.34416243e-12,-3.63068352e-12,2.03884987e-12,6.08536316e-13,-2.94219318e-12,3.75457935e-12,-2.62473133e-12,1.36398346e-13,2.42355809e-12,-3.73067495e-12,3.10813438e-12,-8.77216894e-13,-1.80850587e-12,3.55966261e-12,-3.46982925e-12,1.58470699e-12,1.12112085e-12,-3.24803539e-12,3.69535098e-12,-2.23092214e-12,-3.88378436e-13,2.80784120e-12,-3.77557900e-12,2.79028307e-12,-3.60911056e-13,-2.25621604e-12,3.70710547e-12,-3.24059167e-12,1.09723633e-12,1.61471863e-12,-3.49237881e-12,3.56391247e-12,-1.79154876e-12,-9.08487296e-13,3.13961822e-12,-3.74728526e-12,2.41640579e-12,1.65253451e-13,-2.66249748e-12,3.78324561e-12,-2.94705706e-12,5.85744820e-13,2.07961678e-12,-3.67012811e-12,3.36242542e-12,-1.31491418e-12,-1.41377725e-12,3.41214160e-12,-3.64594223e-12,1.99347346e-12,6.91087604e-13,-3.01921329e-12,3.78620938e-12,-2.59458714e-12,6.00572511e-14,2.50660691e-12,-3.77745726e-12,3.09442803e-12,-8.10092955e-13,-1.89432989e-12,3.61978113e-12,-3.47312242e-12,1.52945071e-12,1.20635291e-12,-3.31914761e-12,3.71553832e-12,-2.18972031e-12,-4.69669850e-13,2.88716916e-12,-3.81189168e-12,2.76477366e-12,-2.86758495e-13,-2.34065565e-12,3.75813988e-12,-3.23179950e-12,1.03314628e-12,1.70096078e-12,-3.55615135e-12,3.57220624e-12,-1.74005245e-12,-9.93146162e-13,3.21364159e-12,-3.77236327e-12,2.37954343e-12,2.45001821e-13,-2.74387870e-12,3.82414666e-12,-2.92629796e-12,5.14045943e-13,2.16516998e-12,-3.72526788e-12,3.35860740e-12,-1.25409338e-12,-1.50014704e-12,3.47937429e-12,-3.65923903e-12,1.94593471e-12,7.74882875e-13,-3.09591504e-12,3.81612310e-12,-2.56221615e-12,-1.78688184e-14,2.58977820e-12,-3.82283618e-12,3.07851840e-12,-7.41106230e-13,-1.98071320e-12,3.67886465e-12,-3.47432196e-12,1.47212531e-12,1.29255881e-12,-3.38963394e-12,3.73382399e-12,-2.14632407e-12,-5.52312224e-13,2.96630570e-12,-3.84656925e-12,2.73703156e-12,-2.10930920e-13,-2.42534638e-12,3.80787024e-12,-3.22082293e-12,9.67121687e-13,1.78788604e-12,-3.61900235e-12,3.57844976e-12,-1.68643814e-12,-1.07889492e-12,3.28716272e-12,-3.79560614e-12,2.34046288e-12,3.26204551e-13,-2.82519694e-12,3.86349958e-12,-2.90330672e-12,4.40586290e-13,2.25110157e-12,-3.77920771e-12,3.35263118e-12,-1.19127283e-12,-1.58732323e-12,3.54580263e-12,-3.67053644e-12,1.89623548e-12,8.59880972e-13,-3.17223996e-12,3.84427458e-12,-2.52760971e-12,-9.73468755e-14,2.67301537e-12,-3.86675948e-12,3.06038490e-12,-6.70278014e-13,-2.06760217e-12,3.73685646e-12,-3.47339657e-12,1.41274134e-12,1.37969182e-12,-3.45943610e-12,3.75016754e-12,-2.10073309e-12,-6.36267290e-13,3.04519261e-12,-3.87956368e-12,2.70704379e-12,-1.33457111e-13,-2.51023148e-12,3.85624277e-12,-3.20763817e-12,8.99181116e-13,1.87544349e-12,-3.68087413e-12,3.58260940e-12,-1.63071260e-12,-1.16568895e-12,3.36012216e-12,-3.81697102e-12,2.29915930e-12,4.08824566e-13,-2.90639344e-12,3.90125441e-12,-2.87806733e-12,3.65391687e-13,2.33735697e-12,-3.83189220e-12,3.34446963e-12,-1.12646744e-12,-1.67525618e-12,3.61136798e-12,-3.67979760e-12,1.84438041e-12,9.46039954e-13,-3.24812874e-12,3.87061867e-12,-2.49075960e-12,-1.78343905e-13,2.75626025e-12,-3.90917542e-12,3.04000796e-12,-5.97631531e-13,-2.15494349e-12,3.79370028e-12,-3.47031676e-12,1.35131041e-12,1.46770460e-12,-3.52849486e-12,3.76452960e-12,-2.05294740e-12,-7.21494122e-13,3.12377066e-12,-3.91082761e-12,2.67479909e-12,-5.43677232e-14,-2.59525496e-12,3.90320394e-12,-3.19222247e-12,8.29344201e-13,1.96358087e-12,-3.74170945e-12,3.58465218e-12,-1.57288538e-12,-1.25348291e-12,3.43246123e-12,-3.83641597e-12,2.25562970e-12,4.92824823e-13,-2.98741026e-12,3.93736176e-12,-2.85056489e-12,2.88489869e-13,2.42388084e-12,-3.88326659e-12,3.33409760e-12,-1.05969495e-12,-1.76389565e-12,3.67601231e-12,-3.68698684e-12,1.79037444e-12,1.03331531e-12,-3.32352182e-12,3.89511098e-12,-2.45165944e-12,-2.60825062e-13,2.83945546e-12,-3.95003269e-12,3.01737026e-12,-5.23191026e-13,-2.24268301e-12,3.84933998e-12,-3.46505362e-12,1.28784699e-12,1.55654741e-12,-3.59675178e-12,3.77687178e-12,-2.00296897e-12,-8.07951890e-13,3.20198032e-12,-3.94031454e-12,2.64028733e-12,2.63051701e-14,-2.68035878e-12,3.94870086e-12,-3.17455522e-12,7.57633450e-13,2.05224540e-12,-3.80145108e-12,3.58454640e-12,-1.51296635e-12,-1.34222900e-12,3.50412018e-12,-3.85389990e-12,2.20987262e-12,5.78166508e-13,-3.06818776e-12,3.97177297e-12,-2.82078687e-12,2.09909549e-13,2.51061600e-12,-3.93327640e-12,3.32149051e-12,-9.90973353e-13,-1.85318917e-12,3.73967763e-12,-3.69206959e-12,1.73422448e-12,1.12166269e-12,-3.39835993e-12,3.91770820e-12,-2.41030395e-12,-3.44754133e-13,2.92254175e-12,-3.98928069e-12,2.99245502e-12,-4.46983620e-13,-2.33076501e-12,3.90371970e-12,-3.45757968e-12,1.22236580e-12,1.64617075e-12,-3.66414758e-12,3.78715656e-12,-1.95080127e-12,-8.95598059e-13,3.27976229e-12,-3.96797863e-12,2.60350088e-12,1.08528567e-13,-2.76548569e-12,3.99268111e-12,-3.15461636e-12,6.84071515e-13,2.14138263e-12,-3.86004209e-12,3.58226134e-12,-1.45096732e-12,-1.43188008e-12,3.57503983e-12,-3.86938299e-12,2.16188770e-12,6.64809973e-13,-3.14866681e-12,4.00444005e-12,-2.78872124e-12,1.29682295e-13,2.59750606e-12,-3.98186761e-12,3.30662532e-12,-9.20322561e-13,-1.94308500e-12,3.80230557e-12,-3.69501220e-12,1.67593852e-12,1.21103657e-12,-3.47258333e-12,3.93836768e-12,-2.36669050e-12,-4.30094035e-13,3.00546069e-12,-4.02686939e-12,2.96524716e-12,-3.69036517e-13,-2.41913299e-12,3.95678402e-12,-3.44786851e-12,1.15488352e-12,1.73652413e-12,-3.73062363e-12,3.79534794e-12,-1.89644891e-12,-9.84389330e-13,3.35705672e-12,-3.99377490e-12,2.56443259e-12,1.92266645e-13,-2.85057645e-12,4.03509278e-12,-3.13238748e-12,6.08683000e-13,2.23093724e-12,-3.91742544e-12,3.57776812e-12,-1.38690120e-12,-1.52238613e-12,3.64516074e-12,-3.88282612e-12,2.11167735e-12,7.52712877e-13,-3.22878791e-12,4.03531574e-12,-2.75435775e-12,4.78396980e-14,2.68449250e-12,-4.02898647e-12,3.28948007e-12,-8.47764029e-13,-2.03352878e-12,3.86383842e-12,-3.69578273e-12,1.61552742e-12,1.30138891e-12,-3.54613216e-12,3.95704778e-12,-2.32081684e-12,-5.16804922e-13,3.08815210e-12,-4.06274940e-12,2.93573303e-12,-2.89378849e-13,-2.50773048e-12,4.00847758e-12,-3.43589565e-12,1.08541788e-12,1.82755475e-12,-3.79612115e-12,3.80141057e-12,-1.83991931e-12,-1.07428026e-12,3.43380376e-12,-4.01765923e-12,2.52307713e-12,2.77483627e-13,-2.93557235e-12,4.07588452e-12,-3.10785123e-12,5.31494002e-13,2.32085393e-12,-3.97354475e-12,3.57103848e-12,-1.32078381e-12,-1.61369787e-12,3.71442342e-12,-3.89419126e-12,2.05924429e-12,8.41833495e-13,-3.30849036e-12,4.06435352e-12,-2.71768764e-12,-3.55852511e-14,2.77151728e-12,-4.07457994e-12,3.27003496e-12,-7.73320248e-13,-2.12446653e-12,3.92421850e-12,-3.69434990e-12,1.55300231e-12,1.39267237e-12,-3.61894665e-12,3.97370769e-12,-2.27268267e-12,-6.04847539e-13,3.17055636e-12,-4.09687209e-12,2.90390007e-12,-2.08040714e-13,-2.59649994e-12,4.05874575e-12,-3.42163729e-12,1.01398958e-12,1.91921058e-12,-3.86058163e-12,3.80531035e-12,-1.78122021e-12,-1.16522423e-12,3.50994259e-12,-4.03958828e-12,2.47943031e-12,3.64142385e-13,-3.02041381e-12,4.11500563e-12,-3.08099264e-12,4.52531619e-13,2.41107659e-12,-4.02834383e-12,3.56204562e-12,-1.25263115e-12,-1.70576320e-12,3.78276859e-12,-3.90344131e-12,2.00459323e-12,9.32126964e-13,-3.38771402e-12,4.09150782e-12,-2.67870326e-12,-1.20556696e-13,2.85852141e-12,-4.11859544e-12,3.24827077e-12,-6.97016652e-13,-2.21584341e-12,3.98338849e-12,-3.69068378e-12,1.48837631e-12,1.48483667e-12,-3.69096626e-12,3.98830793e-12,-2.22228877e-12,-6.94179412e-13,3.25261315e-12,-4.12918951e-12,2.86973824e-12,-1.25055116e-13,-2.68538353e-12,4.10753424e-12,-3.40507115e-12,9.40619453e-13,2.01143691e-12,-3.92394620e-12,3.80701416e-12,-1.72036129e-12,-1.25717435e-12,3.58541299e-12,-4.05951990e-12,2.43349064e-12,4.52203476e-13,-3.10504080e-12,4.15240607e-12,-3.05179725e-12,3.71825392e-13,2.50154718e-12,-4.08176696e-12,3.55076403e-12,-1.18246126e-12,-1.79853033e-12,3.85013645e-12,-3.91054072e-12,1.94772998e-12,1.02354862e-12,-3.46639824e-12,4.11673381e-12,-2.63739958e-12,-2.07039337e-13,2.94544568e-12,-4.16098096e-12,3.22416993e-12,-6.18878266e-13,-2.30760250e-12,4.04129093e-12,-3.68475547e-12,1.42166361e-12,1.57783185e-12,-3.76213113e-12,4.00080975e-12,-2.16963876e-12,-7.84758717e-13,3.33426179e-12,-4.15965451e-12,2.83323797e-12,-4.04545384e-14,-2.77432161e-12,4.15478930e-12,-3.38617633e-12,8.65329819e-13,2.10417944e-12,-3.98615670e-12,3.80649063e-12,-1.65735339e-12,-1.35008218e-12,3.66015439e-12,-4.07741266e-12,2.38525702e-12,5.41626109e-13,-3.18939318e-12,4.18803649e-12,-3.02025235e-12,2.89406352e-13,2.59220810e-12,-4.13375851e-12,3.53716927e-12,-1.11029321e-12,-1.89194607e-12,3.91646788e-12,-3.91545461e-12,1.88866324e-12,1.11605260e-12,-3.54448239e-12,4.13998754e-12,-2.59377202e-12,-2.94994529e-13,3.03222933e-12,-4.20168511e-12,3.19771600e-12,-5.38933559e-13,-2.39968731e-12,4.09786912e-12,-3.67653803e-12,1.35288138e-12,1.67160688e-12,-3.83238116e-12,4.01117551e-12,-2.11473656e-12,-8.76540429e-13,3.41544160e-12,-4.18822068e-12,2.79439152e-12,4.57251396e-14,-2.86325512e-12,4.20045754e-12,-3.36493301e-12,7.88145506e-13,2.19738255e-12,-4.04715502e-12,3.80370904e-12,-1.59221026e-12,-1.44389858e-12,3.73410633e-12,-4.09322618e-12,2.33473026e-12,6.32369162e-13,-3.27340941e-12,4.22184824e-12,-2.98634637e-12,2.05306003e-13,2.68300071e-12,-4.18426362e-12,3.52123901e-12,-1.03614859e-12,-1.98595670e-12,3.98170371e-12,-3.91814940e-12,1.82740151e-12,1.20959042e-12,-3.62190488e-12,4.16122593e-12,-2.54781788e-12,-3.84383743e-13,3.11881215e-12,-4.24065711e-12,3.16889493e-12,-4.57210523e-13,-2.49204019e-12,4.15306654e-12,-3.66600512e-12,1.28204649e-12,1.76610832e-12,-3.90165652e-12,4.01936871e-12,-2.05758764e-12,-9.69479741e-13,3.49609075e-12,-4.21484263e-12,2.75319229e-12,1.33448117e-13,-2.95212402e-12,4.24448631e-12,-3.34132368e-12,7.09092883e-13,2.29099020e-12,-4.10688330e-12,3.79864009e-12,-1.52494538e-12,-1.53857194e-12,3.80720762e-12,-4.10692098e-12,2.28191235e-12,7.24389731e-13,-3.35702863e-12,4.25379349e-12,-2.95007027e-12,1.19557278e-13,2.77386570e-12,-4.23322778e-12,3.50295151e-12,-9.60050550e-13,-2.08050626e-12,4.04578511e-12,-3.91859270e-12,1.76395669e-12,1.30411389e-12,-3.69860477e-12,4.18040711e-12,-2.49953561e-12,-4.75166612e-13,3.20513316e-12,-4.27784693e-12,3.13769318e-12,-3.73740626e-13,-2.58460316e-12,4.20682710e-12,-3.65313195e-12,1.20917924e-12,1.86128315e-12,-3.96989682e-12,4.02535378e-12,-1.99820038e-12,-1.06353014e-12,3.57614807e-12,-4.23947569e-12,2.70963636e-12,2.22677216e-13,-3.04086810e-12,4.28682352e-12,-3.31533138e-12,6.28198843e-13,2.38494427e-12,-4.16528415e-12,3.79125552e-12,-1.45557569e-12,-1.63405098e-12,3.87939777e-12,-4.11845904e-12,2.22680765e-12,8.17644141e-13,-3.44018929e-12,4.28382519e-12,-2.91141551e-12,3.21960634e-14,2.86474351e-12,-4.28059708e-12,3.48228669e-12,-8.82022806e-13,-2.17553922e-12,4.10865294e-12,-3.91675311e-12,1.69834042e-12,1.39957319e-12,-3.77452079e-12,4.19748993e-12,-2.44892604e-12,-5.67301951e-13,3.29113130e-12,-4.31320523e-12,3.10409867e-12,-2.88555309e-13,-2.67731630e-12,4.25909520e-12,-3.63789481e-12,1.13430010e-12,1.95707688e-12,-4.03704245e-12,4.02909681e-12,-1.93658295e-12,-1.15864443e-12,3.65555191e-12,-4.26207616e-12,2.66371982e-12,3.13372354e-13,-3.12942560e-12,4.32741774e-12,-3.28694054e-12,5.45492273e-13,2.47918711e-12,-4.22230009e-12,3.78152905e-12,-1.38411781e-12,-1.73028292e-12,3.95061609e-12,-4.12780304e-12,2.16942219e-12,9.12085952e-13,-3.52282989e-12,4.31189714e-12,-2.87037499e-12,-5.67418447e-14,2.95557288e-12,-4.32631799e-12,3.45922556e-12,-8.02091089e-13,-2.27099875e-12,4.17024887e-12,-3.91260111e-12,1.63056777e-12,1.49591789e-12,-3.84959158e-12,4.21243436e-12,-2.39599159e-12,-6.60745735e-13,3.37674414e-12,-4.34668343e-12,3.06810187e-12,-2.01687975e-13,-2.77012027e-12,4.30981546e-12,-3.62027217e-12,1.05743103e-12,2.05343412e-12,-4.10303373e-12,4.03056459e-12,-1.87274694e-12,-1.25477272e-12,3.73424074e-12,-4.28260129e-12,2.61544191e-12,4.05493609e-13,-3.21773536e-12,4.36621814e-12,-3.25613808e-12,4.61003560e-13,2.57365993e-12,-4.27787447e-12,3.76943507e-12,-1.31059185e-12,-1.82721443e-12,4.02080197e-12,-4.13491691e-12,2.10976266e-12,1.00766899e-12,-3.60488776e-12,4.33796393e-12,-2.82694435e-12,-1.47218740e-13,3.04629313e-12,-4.37033777e-12,3.43375118e-12,-7.20282143e-13,-2.36682720e-12,4.23051465e-12,-3.90610784e-12,1.56065402e-12,1.59309501e-12,-3.92375601e-12,4.22520130e-12,-2.34073544e-12,-7.55454174e-13,3.46190991e-12,-4.37823381e-12,3.02969333e-12,-1.13172951e-13,-2.86295467e-12,4.35893330e-12,-3.60024277e-12,9.78597075e-13,2.15029900e-12,-4.16781137e-12,4.02972507e-12,-1.80670416e-12,-1.35186550e-12,3.81215209e-12,-4.30100922e-12,2.56480180e-12,4.98999211e-13,-3.30573546e-12,4.40317472e-12,-3.22291104e-12,3.74764053e-13,2.66830362e-12,-4.33195091e-12,3.75494923e-12,-1.23501805e-12,-1.92478980e-12,4.08989510e-12,-4.13976556e-12,2.04783781e-12,1.10434539e-12,-3.68630096e-12,4.36198128e-12,-2.78111921e-12,-2.39196050e-13,3.13684271e-12,-4.41260424e-12,3.40584809e-12,-6.36625772e-13,-2.46296655e-12,4.28939254e-12,-3.89724567e-12,1.48861650e-12,1.69105200e-12,-3.99695228e-12,4.23575311e-12,-2.28316231e-12,-8.51381700e-13,3.54656622e-12,-4.40780943e-12,2.98886663e-12,-2.30475683e-14,-2.95575892e-12,4.40639460e-12,-3.57778797e-12,8.97823310e-13,2.24761342e-12,-4.23131581e-12,4.02654806e-12,-1.73846848e-12,-1.44987161e-12,3.88922428e-12,-4.31725942e-12,2.51180193e-12,5.93846584e-13,-3.39336358e-12,4.43823818e-12,-3.18724938e-12,2.86808143e-13,2.76305713e-12,-4.38447358e-12,3.73804940e-12,-1.15741869e-12,-2.02295376e-12,4.15783475e-12,-4.14231541e-12,1.98365751e-12,1.20206607e-12,-3.76700708e-12,4.38390568e-12,-2.73289836e-12,-3.32632249e-13,3.22715995e-12,-4.45306591e-12,3.37550168e-12,-5.51151756e-13,-2.55935670e-12,4.34682476e-12,-3.88598880e-12,1.41447411e-12,1.78973476e-12,-4.06911934e-12,4.24405276e-12,-2.22327988e-12,-9.48482016e-13,3.63065046e-12,-4.43536418e-12,2.94561578e-12,6.86509786e-14,-3.04847068e-12,4.45214586e-12,-3.55288963e-12,8.15136859e-13,2.34531981e-12,-4.29348832e-12,4.02100382e-12,-1.66805485e-12,-1.54873880e-12,3.96539530e-12,-4.33131198e-12,2.45644507e-12,6.89990281e-13,-3.48055741e-12,4.47136002e-12,-3.14914352e-12,1.97170126e-13,2.85786004e-12,-4.43538691e-12,3.71871373e-12,-1.07781711e-12,-2.12164966e-12,4.22456098e-12,-4.14253416e-12,1.91723465e-12,1.30078132e-12,-3.84694388e-12,4.40369456e-12,-2.68228098e-12,-4.27486024e-13,3.31718166e-12,-4.49167202e-12,3.34269878e-12,-4.63891889e-13,-2.65593815e-12,4.40275436e-12,-3.87231281e-12,1.33824683e-12,1.88908871e-12,-4.14019604e-12,4.25006495e-12,-2.16109609e-12,-1.04670604e-12,3.71410006e-12,-4.46085303e-12,2.89993672e-12,1.61883570e-13,-3.14102828e-12,4.49613410e-12,-3.52553109e-12,7.30565848e-13,2.44335931e-12,-4.35427029e-12,4.01306478e-12,-1.59548131e-12,-1.64841426e-12,4.04060340e-12,-4.34312857e-12,2.39873599e-12,7.87385131e-13,-3.56725330e-12,4.50249262e-12,-3.10858540e-12,1.05886270e-13,2.95265089e-12,-4.48463614e-12,3.69692295e-12,-9.96239747e-13,-2.22082043e-12,4.29001387e-12,-4.14039036e-12,1.84858231e-12,1.40043873e-12,-3.92604817e-12,4.42130653e-12,-2.62926821e-12,-5.23714199e-13,3.40684533e-12,-4.52837252e-12,3.30742881e-12,-3.74878916e-13,-2.75265024e-12,4.45712470e-12,-3.85619415e-12,1.25995776e-12,1.98905683e-12,-4.21012155e-12,4.25375511e-12,-2.09662095e-12,-1.14600504e-12,3.79685140e-12,-4.48423169e-12,2.85182654e-12,2.56609692e-13,-3.23336918e-12,4.53830716e-12,-3.49569812e-12,6.44141512e-13,2.54167276e-12,-4.41360365e-12,4.00270403e-12,-1.52076605e-12,-1.74884264e-12,4.11478616e-12,-4.35267145e-12,2.33868111e-12,8.85984180e-13,-3.65338838e-12,4.53158914e-12,-3.06556965e-12,1.29937364e-14,3.04736766e-12,-4.53216707e-12,3.67265835e-12,-9.12713069e-13,-2.32040672e-12,4.35413398e-12,-4.13585402e-12,1.77771567e-12,1.50098635e-12,-4.00425761e-12,4.43670133e-12,-2.57386238e-12,-6.21272273e-13,3.49608776e-12,-4.56311820e-12,3.26968167e-12,-2.84148673e-13,-2.84943211e-12,4.50987977e-12,-3.83761091e-12,1.17963005e-12,2.08958261e-12,-4.27883464e-12,4.25508985e-12,-2.02986606e-12,-1.24632859e-12,3.87884164e-12,-4.50545709e-12,2.80128518e-12,3.52788003e-13,-3.32543075e-12,4.57861347e-12,-3.46337702e-12,5.55895025e-13,2.64019888e-12,-4.47143030e-12,3.98989597e-12,-1.44392930e-12,-1.84996905e-12,4.18788198e-12,-4.35990460e-12,2.27628795e-12,9.85739763e-13,-3.73889919e-12,4.55860381e-12,-3.02009135e-12,-8.14672647e-14,3.14194817e-12,-4.57792598e-12,3.64590299e-12,-8.27265588e-13,-2.42034977e-12,4.41686166e-12,-4.12889622e-12,1.70465099e-12,1.60237060e-12,-4.08150953e-12,4.44983956e-12,-2.51606874e-12,-7.20114987e-13,3.58484576e-12,-4.59586069e-12,3.22944914e-12,-1.91736856e-13,-2.94622097e-12,4.56096385e-12,-3.81654231e-12,1.09728894e-12,2.19060817e-12,-4.34627509e-12,4.25403759e-12,-1.96084416e-12,-1.34762563e-12,3.96000752e-12,-4.52448698e-12,2.74831295e-12,4.50374172e-13,-3.41714884e-12,4.61700232e-12,-3.42855596e-12,4.65859591e-13,2.73887705e-12,-4.52769316e-12,3.97461718e-12,-1.36499242e-12,-1.95173714e-12,4.25982937e-12,-4.36479277e-12,2.21156710e-12,1.08660140e-12,-3.82372242e-12,4.58349165e-12,-2.97214753e-12,-1.77456735e-13,3.23632855e-12,-4.62185987e-12,3.61664107e-12,-7.39927361e-13,-2.52058955e-12,4.47813829e-12,-4.11949007e-12,1.62940769e-12,1.70453736e-12,-4.15774159e-12,4.46068302e-12,-2.45589286e-12,-8.20194177e-13,3.67305482e-12,-4.62655240e-12,3.18672458e-12,-9.76811509e-14,-3.04295473e-12,4.61032188e-12,-3.79296992e-12,1.01296069e-12,2.29207474e-12,-4.41238219e-12,4.25056748e-12,-1.88957111e-12,-1.44984240e-12,4.04028604e-12,-4.54128025e-12,2.69291218e-12,5.49324158e-13,-3.50846004e-12,4.65342371e-12,-3.39122425e-12,3.74069356e-13,2.83764594e-12,-4.58233522e-12,3.95684516e-12,-1.28398041e-12,-2.05408961e-12,4.33056638e-12,-4.36730204e-12,2.14452936e-12,1.18851899e-12,-3.90779367e-12,4.60620865e-12,-2.92173639e-12,-2.74933304e-13,3.33044607e-12,-4.66391651e-12,3.58485967e-12,-6.50729977e-13,-2.62106529e-12,4.53790505e-12,-4.10760936e-12,1.55200525e-12,1.80742995e-12,-4.23289101e-12,4.46919454e-12,-2.39334189e-12,-9.21462589e-13,3.76065157e-12,-4.65514687e-12,3.14150294e-12,-2.02068075e-15,-3.13957032e-12,4.65789957e-12,-3.76687589e-12,9.26674731e-13,2.39392318e-12,-4.47709629e-12,4.24464992e-12,-1.81606238e-12,-1.55292614e-12,4.11961333e-12,-4.55579684e-12,2.63508681e-12,6.49592059e-13,-3.59930060e-12,4.68782852e-12,-3.35137389e-12,2.80561602e-13,2.93644228e-12,-4.63530007e-12,3.93655759e-12,-1.20091566e-12,-2.15696821e-12,4.40003191e-12,-4.36739977e-12,2.07518762e-12,1.29144078e-12,-3.99104965e-12,4.62671204e-12,-2.86885905e-12,-3.73852564e-13,3.42423598e-12,-4.70404447e-12,3.55054461e-12,-5.59706546e-13,-2.72171591e-12,4.59610399e-12,-4.09322946e-12,1.47246530e-12,1.91099222e-12,-4.30689517e-12,4.47533857e-12,-2.32842602e-12,-1.02386955e-12,3.84757110e-12,-4.68159814e-12,3.09378076e-12,9.52040079e-14,-3.23600458e-12,4.70364319e-12,-3.73824417e-12,8.38460450e-13,2.49609211e-12,-4.54035739e-12,4.23625732e-12,-1.74033710e-12,-1.65682090e-12,4.19792665e-12,-4.56799785e-12,2.57484242e-12,7.51130678e-13,-3.68960541e-12,4.72016846e-12,-3.30899732e-12,1.85373431e-13,3.03520351e-12,-4.68653206e-12,3.91373631e-12,-1.11582745e-12,-2.26031482e-12,4.46816494e-12,-4.36505457e-12,2.00355642e-12,1.39531381e-12,-4.07342584e-12,4.64495987e-12,-2.81351695e-12,-4.74170413e-13,3.51763436e-12,-4.74219291e-12,3.51368680e-12,-4.66890561e-13,-2.82247831e-12,4.65267750e-12,-4.07632719e-12,1.39081105e-12,2.01516655e-12,-4.37969208e-12,4.47908036e-12,-2.26115571e-12,-1.12736482e-12,3.93374967e-12,-4.70586181e-12,3.04355530e-12,1.93950962e-13,-3.33219261e-12,4.74749972e-12,-3.70706020e-12,7.48349312e-13,2.59852081e-12,-4.60210637e-12,4.22536280e-12,-1.66241449e-12,-1.76147128e-12,4.27516254e-12,-4.57784520e-12,2.51218624e-12,8.53891541e-13,-3.77931018e-12,4.75039615e-12,-3.26408898e-12,8.85439473e-14,3.13386650e-12,-4.73597606e-12,3.88836256e-12,-1.02874291e-12,-2.36406745e-12,4.53490505e-12,-4.36023592e-12,1.92965194e-12,1.50008404e-12,-4.15485855e-12,4.66091136e-12,-2.75571360e-12,-5.75840863e-13,3.61057688e-12,-4.77831198e-12,3.47427622e-12,-3.72320378e-13,-2.92329053e-12,4.70756872e-12,-4.05688079e-12,1.30706732e-12,2.11989488e-12,-4.45121973e-12,4.48038652e-12,-2.19154348e-12,-1.23189642e-12,4.01912209e-12,-4.72789409e-12,2.99082806e-12,2.94177979e-13,-3.42807074e-12,4.78941689e-12,-3.67331099e-12,6.56374317e-13,2.70114782e-12,-4.66228442e-12,4.21194106e-12,-1.58231592e-12,-1.86682032e-12,4.35125766e-12,-4.58530292e-12,2.44712614e-12,9.57826044e-13,-3.86835004e-12,4.77846517e-12,-3.21664488e-12,-9.88630541e-15,3.23236629e-12,-4.78357758e-12,3.86041964e-12,-9.39691819e-13,-2.46816629e-12,4.60019114e-12,-4.35291599e-12,1.85349092e-12,1.60569688e-12,-4.23528386e-12,4.67452685e-12,-2.69545413e-12,-6.78816611e-13,3.70299782e-12,-4.81235261e-12,3.43230516e-12,-2.76032486e-13,-3.02408863e-12,4.76072069e-12,-4.03486930e-12,1.22126054e-12,2.22511670e-12,-4.52141636e-12,4.47922496e-12,-2.11960353e-12,-1.33741120e-12,4.10362411e-12,-4.74765235e-12,2.93559958e-12,3.95838074e-13,-3.52357365e-12,4.82934321e-12,-3.63698507e-12,5.62569989e-13,2.80390953e-12,-4.72083317e-12,4.19596824e-12,-1.50006436e-12,-1.97281060e-12,4.42614934e-12,-4.59033536e-12,2.37967459e-12,1.06288099e-12,-3.95666063e-12,4.80433004e-12,-3.16666265e-12,-1.09875361e-13,3.33063871e-12,-4.82928282e-12,3.82989240e-12,-8.48705485e-13,-2.57255023e-12,4.66396356e-12,-4.34306697e-12,1.77509490e-12,1.71209557e-12,-4.31463787e-12,4.68576782e-12,-2.63274536e-12,-7.83049635e-13,3.79483229e-12,-4.84426667e-12,3.38776747e-12,-1.78065955e-13,-3.12480811e-12,4.81207774e-12,-4.01027517e-12,1.13341758e-12,2.33077218e-12,-4.59022049e-12,4.47556490e-12,-2.04535170e-12,-1.44385545e-12,4.18719109e-12,-4.76509505e-12,2.87787292e-12,4.98886317e-13,-3.61863571e-12,4.86722793e-12,-3.59807178e-12,4.66971211e-13,2.90674311e-12,-4.77769478e-12,4.17742191e-12,-1.41568441e-12,-2.07938219e-12,4.49977486e-12,-4.59290841e-12,2.30984281e-12,1.16900534e-12,-4.04417543e-12,4.82794615e-12,-3.11414068e-12,-2.11380430e-13,3.42861875e-12,-4.87303874e-12,3.79676724e-12,-7.55816788e-13,-2.67715592e-12,4.72616271e-12,-4.33066289e-12,1.69448393e-12,1.81922234e-12,-4.39285731e-12,4.69459662e-12,-2.56759572e-12,-8.88488932e-13,3.88601482e-12,-4.87400694e-12,3.34065865e-12,-7.84613124e-14,-3.22538482e-12,4.86158461e-12,-3.98308045e-12,1.04357029e-12,2.43680113e-12,-4.65757134e-12,4.46937690e-12,-1.96880549e-12,-1.55117268e-12,4.26975841e-12,-4.78018175e-12,2.81765275e-12,6.03275312e-13,-3.71319173e-12,4.90302127e-12,-3.55656436e-12,3.69617821e-13,3.00958553e-12,-4.83281196e-12,4.15628110e-12,-1.32920225e-12,-2.18647578e-12,4.57207173e-12,-4.59298925e-12,2.23764461e-12,1.27614632e-12,-4.13082988e-12,4.84927041e-12,-3.05908162e-12,-3.14356180e-13,3.52624093e-12,-4.91479305e-12,3.76103208e-12,-6.61059561e-13,-2.78192076e-12,4.78672949e-12,-4.31567918e-12,1.61168073e-12,1.92702002e-12,-4.46987750e-12,4.70097778e-12,-2.50001433e-12,-9.95083961e-13,3.97647974e-12,-4.90152717e-12,3.29097581e-12,2.27400651e-14,-3.32575364e-12,4.90918672e-12,-3.95326936e-12,9.51748701e-13,2.54313951e-12,-4.72340741e-12,4.46063237e-12,-1.88998348e-12,-1.65930697e-12,4.35126148e-12,-4.79287319e-12,2.75494544e-12,7.08956942e-13,-3.80717587e-12,4.93667429e-12,-3.51245537e-12,2.70547698e-13,3.11237037e-12,-4.88612823e-12,4.13252632e-12,-1.24064514e-12,-2.29403066e-12,4.64297772e-12,-4.59054637e-12,2.16309550e-12,1.38424831e-12,-4.21655868e-12,4.86826036e-12,-3.00148719e-12,-4.18755896e-13,3.62344023e-12,-4.95449427e-12,3.72267645e-12,-5.64470906e-13,-2.88678099e-12,4.84560529e-12,-4.29809273e-12,1.52670963e-12,2.03542832e-12,-4.54563552e-12,4.70487614e-12,-2.43001497e-12,-1.10278355e-12,4.06616192e-12,-4.92678214e-12,3.23871769e-12,1.25493619e-13,-3.42584899e-12,4.95483024e-12,-3.92082766e-12,8.57985565e-13,2.64972556e-12,-4.78766873e-12,4.44930561e-12,-1.80890700e-12,-1.76820192e-12,4.43163583e-12,-4.80313128e-12,2.68975901e-12,8.15880055e-13,-3.90052202e-12,4.96813899e-12,-3.46573974e-12,1.69800745e-13,3.21503345e-12,-4.93758714e-12,4.10613894e-12,-1.15004302e-12,-2.40198525e-12,4.71243096e-12,-4.58554959e-12,2.08621262e-12,1.49325625e-12,-4.30129652e-12,4.88487478e-12,-2.94136159e-12,-5.24533280e-13,3.72014888e-12,-4.99209178e-12,3.68169066e-12,-4.66087705e-13,-2.99167216e-12,4.90273204e-12,-4.27788189e-12,1.43959604e-12,2.14438762e-12,-4.62006815e-12,4.70625813e-12,-2.35761011e-12,-1.21153185e-12,4.15499409e-12,-4.94972748e-12,3.18388470e-12,2.29755144e-13,-3.52560486e-12,4.99846209e-12,-3.88574267e-12,7.62314576e-13,2.75649576e-12,-4.85029542e-12,4.43537087e-12,-1.72559905e-12,-1.87779678e-12,4.51081763e-12,-4.81091914e-12,2.62210265e-12,9.23993979e-13,-3.99316390e-12,4.99736834e-12,-3.41641402e-12,6.74200924e-14,3.31750915e-12,-4.98713355e-12,4.07710384e-12,-1.05742750e-12,-2.51027820e-12,4.78036993e-12,-4.57797010e-12,2.00701426e-12,1.60311343e-12,-4.38497813e-12,4.89907363e-12,-2.87871072e-12,-6.31638353e-13,3.81630123e-12,-5.02753584e-12,3.63806904e-12,-3.65947726e-13,-3.09652926e-12,4.95805227e-12,-4.25502651e-12,1.35036868e-12,2.25383686e-12,-4.69311243e-12,4.70509148e-12,-2.28281486e-12,-1.32127534e-12,4.24291097e-12,-4.97032040e-12,3.12647795e-12,3.35478464e-13,-3.62495486e-12,5.04002999e-12,-3.84800330e-12,6.64772743e-13,2.86338588e-12,-4.91122809e-12,4.41880435e-12,-1.64008258e-12,-1.98803312e-12,4.58874164e-12,-4.81620079e-12,2.55198873e-12,1.03324622e-12,-4.08503504e-12,5.02431630e-12,-3.36447644e-12,-3.65514588e-14,3.41973133e-12,-5.03471281e-12,4.04540548e-12,-9.62829969e-13,-2.61884423e-12,4.84673386e-12,-4.56777998e-12,1.92552198e-12,1.71376208e-12,-4.46753833e-12,4.91081805e-12,-2.81354166e-12,-7.40021602e-13,3.91183057e-12,-5.06077766e-12,3.59180514e-12,-2.64093797e-13,-3.20128759e-12,5.01150934e-12,-4.22950794e-12,1.25905618e-12,2.36371408e-12,-4.76470573e-12,4.70134527e-12,-2.20564549e-12,-1.43195817e-12,4.32984656e-12,-4.98851876e-12,3.06650304e-12,4.42617248e-13,-3.72383305e-12,5.07948253e-12,-3.80759967e-12,5.65396849e-13,2.97033104e-12,-4.97040789e-12,4.39958368e-12,-1.55238446e-12,-2.09885046e-12,4.66534443e-12,-4.81894261e-12,2.47942929e-12,1.14358427e-12,-4.17606889e-12,5.04893789e-12,-3.30992641e-12,-1.42069101e-13,3.52163344e-12,-5.08027105e-12,4.01103056e-12,-8.66285766e-13,-2.72762043e-12,4.91146137e-12,-4.55495424e-12,1.84175680e-12,1.82514336e-12,-4.54891203e-12,4.92007038e-12,-2.74586465e-12,-8.49631646e-13,4.00666996e-12,-5.09176940e-12,3.54289499e-12,-1.60566655e-13,-3.30587911e-12,5.06304670e-12,-4.20130838e-12,1.16568937e-12,2.47395650e-12,-4.83478576e-12,4.69498996e-12,-2.12612156e-12,-1.54352338e-12,4.41573492e-12,-5.00428172e-12,3.00396448e-12,5.51120209e-13,-3.82217072e-12,5.11676915e-12,-3.76452468e-12,4.64225776e-13,3.07726571e-12,-5.02777656e-12,4.37768803e-12,-1.46253147e-12,-2.21018739e-12,4.74056231e-12,-4.81911121e-12,2.40443958e-12,1.25495086e-12,-4.26619948e-12,5.07118919e-12,-3.25276638e-12,-2.49086624e-13,3.62314851e-12,-5.12375518e-12,3.97396734e-12,-7.67830012e-13,-2.83654214e-12,4.97449266e-12,-4.53946787e-12,1.75574310e-12,1.93719858e-12,-4.62903435e-12,4.92679423e-12,-2.67569016e-12,-9.60415848e-13,4.10075233e-12,-5.12046421e-12,3.49133579e-12,-5.54096752e-14,-3.41023813e-12,5.11260910e-12,-4.17041365e-12,1.07029943e-12,2.58450053e-12,-4.90329064e-12,4.68599739e-12,-2.04426268e-12,-1.65591294e-12,4.50051012e-12,-5.01756962e-12,2.93886886e-12,6.60938345e-13,-3.91990137e-12,5.15184022e-12,-3.71877131e-12,3.61298686e-13,3.18412377e-12,-5.08327647e-12,4.35309772e-12,-1.37055260e-12,-2.32198160e-12,4.81433189e-12,-4.81667494e-12,2.32703658e-12,1.36729114e-12,-4.35535877e-12,5.09102721e-12,-3.19299865e-12,-3.57556439e-13,3.72420920e-12,-5.16511296e-12,3.93420531e-12,-6.67499962e-13,-2.94554400e-12,5.03576809e-12,-4.52129780e-12,1.66750689e-12,2.04986468e-12,-4.70784108e-12,4.93095410e-12,-2.60303082e-12,-1.07232034e-12,4.19401043e-12,-5.14681631e-12,3.43712775e-12,5.13323315e-14,-3.51429752e-12,5.16014186e-12,-4.13680911e-12,9.72922758e-13,2.69528285e-12,-4.97015927e-12,4.67434057e-12,-1.96009068e-12,-1.76906774e-12,4.58410640e-12,-5.02834402e-12,2.87122597e-12,7.72020158e-13,-4.01695745e-12,5.18464711e-12,-3.67033537e-12,2.56659897e-13,3.29083952e-12,-5.13685065e-12,4.32579562e-12,-1.27647845e-12,-2.43416992e-12,4.88659010e-12,-4.81160346e-12,2.24723788e-12,1.48054790e-12,-4.44348078e-12,5.10841067e-12,-3.13062860e-12,-4.67430831e-13,3.82474786e-12,-5.20429304e-12,3.89173679e-12,-5.65334408e-13,-3.05456001e-12,5.09522860e-12,-4.50042215e-12,1.57707471e-12,2.16308103e-12,-4.78526673e-12,4.93251692e-12,-2.52789989e-12,-1.18529004e-12,4.28637697e-12,-5.17078096e-12,3.38027145e-12,1.59613135e-13,-3.61798975e-12,5.20559106e-12,-4.10048200e-12,8.73593721e-13,2.80623623e-12,-5.03532996e-12,4.65999446e-12,-1.87362907e-12,-1.88292768e-12,4.66645810e-12,-5.03656755e-12,2.80104584e-12,8.84312874e-13,-4.11327122e-12,5.21514216e-12,-3.61921439e-12,1.50351541e-13,3.39734384e-12,-5.18844299e-12,4.29576519e-12,-1.18034123e-12,-2.54668836e-12,4.95727428e-12,-4.80386763e-12,2.16506330e-12,1.59466287e-12,-4.53049891e-12,5.12329894e-12,-3.06566335e-12,-5.78657047e-13,3.92469736e-12,-5.24124496e-12,3.84655454e-12,-4.61373659e-13,-3.16352356e-12,5.15281574e-12,-4.47682149e-12,1.48447532e-12,2.27678497e-12,-4.86124768e-12,4.93144987e-12,-2.45031556e-12,-1.29926993e-12,4.37778526e-12,-5.19231445e-12,3.32076958e-12,2.69385106e-13,-3.72124690e-12,5.24890365e-12,-4.06142233e-12,7.72349453e-13,2.91729593e-12,-5.09874266e-12,4.64293557e-12,-1.78490183e-12,-1.99743279e-12,4.74749978e-12,-5.04220463e-12,2.72834067e-12,9.97762474e-13,-4.20877479e-12,5.24327873e-12,-3.56540672e-12,4.24184177e-14,3.50357003e-12,-5.23799764e-12,4.26299103e-12,-1.08217354e-12,-2.65947213e-12,5.02632221e-12,-4.79344044e-12,2.08053432e-12,1.70957669e-12,-4.61634664e-12,5.13565276e-12,-2.99811075e-12,-6.91184712e-13,4.02398786e-12,-5.27591921e-12,3.79865251e-12,-3.55659532e-13,-3.27236748e-12,5.20847172e-12,-4.45047738e-12,1.38973969e-12,2.39091352e-12,-4.93572032e-12,4.92772164e-12,-2.37029452e-12,-1.41420017e-12,4.46816654e-12,-5.21137438e-12,3.25862706e-12,3.80599869e-13,-3.82400115e-12,5.29002745e-12,-4.01962061e-12,6.69228635e-13,3.02839548e-12,-5.16033747e-12,4.62314134e-12,-1.69393874e-12,-2.11251925e-12,4.82716702e-12,-5.04522051e-12,2.65312437e-12,1.11231371e-12,-4.30340017e-12,5.26901128e-12,-3.50891328e-12,-6.70926031e-14,3.60945047e-12,-5.28546009e-12,4.22746157e-12,-9.82013216e-13,-2.77245678e-12,5.09367211e-12,-4.78029591e-12,1.99367472e-12,1.82522954e-12,-4.70095789e-12,5.14543396e-12,-2.92798083e-12,-8.04960932e-13,4.12255180e-12,-5.30826733e-12,3.74802937e-12,-2.48234696e-13,-3.38102453e-12,5.26213955e-12,-4.42137186e-12,1.29289801e-12,2.50540062e-12,-5.00862053e-12,4.92130324e-12,-2.28785677e-12,-1.53002405e-12,4.55745453e-12,-5.22791946e-12,3.19384747e-12,4.93205174e-13,-3.92618263e-12,5.32891112e-12,-3.97506980e-12,5.64270854e-13,3.13946829e-12,-5.22005528e-12,4.60059067e-12,-1.60076532e-12,-2.22812347e-12,4.90539304e-12,-5.04558171e-12,2.57541204e-12,1.22791077e-12,-4.39707968e-12,5.29229527e-12,-3.44973480e-12,-1.78135767e-13,3.71491525e-12,-5.33077628e-12,4.18916507e-12,-8.79896669e-13,-2.88557441e-12,5.15926324e-12,-4.76440809e-12,1.90450760e-12,1.94155823e-12,-4.78426559e-12,5.15260631e-12,-2.85528590e-12,-9.19932172e-13,4.22032104e-12,-5.33824181e-12,3.69468109e-12,-1.39144551e-13,-3.48942600e-12,5.31376275e-12,-4.38949100e-12,1.19398511e-12,2.62018331e-12,-5.07988615e-12,4.91216545e-12,-2.20302176e-12,-1.64668014e-12,4.64558100e-12,-5.24190989e-12,3.12644269e-12,6.07151850e-13,-4.02772511e-12,5.36550439e-12,-3.92776282e-12,4.57519743e-13,3.25044512e-12,-5.27783707e-12,4.57526532e-12,-1.50541412e-12,-2.34418388e-12,4.98211479e-12,-5.04325655e-12,2.49522154e-12,1.34449542e-12,-4.48974417e-12,5.31308765e-12,-3.38787709e-12,-2.90660769e-13,3.81989736e-12,-5.37389338e-12,4.14809058e-12,-7.75860566e-13,-2.99875757e-12,5.22303372e-12,-4.74575620e-12,1.81306067e-12,2.05850273e-12,-4.86620491e-12,5.15713373e-12,-2.78003781e-12,-1.03604115e-12,4.31722573e-12,-5.36579638e-12,3.63860939e-12,-2.84353238e-14,-3.59750324e-12,5.36328576e-12,-4.35481887e-12,1.09303747e-12,2.73519341e-12,-5.14945378e-12,4.90028249e-12,-2.11581463e-12,-1.76411020e-12,4.73248013e-12,-5.25330632e-12,3.05641920e-12,7.22385635e-13,-4.12855614e-12,5.39975786e-12,-3.87769727e-12,3.49016011e-13,3.36125979e-12,-5.33362541e-12,4.54714635e-12,-1.40791449e-12,-2.46063338e-12,5.05726706e-12,-5.03821501e-12,2.41257310e-12,1.46200891e-12,-4.58132771e-12,5.33134592e-12,-3.32334375e-12,-4.04615901e-13,3.92432583e-12,-5.41475910e-12,4.10423159e-12,-6.69946262e-13,-3.11194080e-12,5.28492444e-12,-4.72431700e-12,1.71936213e-12,2.17599851e-12,-4.94670904e-12,5.15898287e-12,-2.70225283e-12,-1.15323376e-12,4.41319869e-12,-5.39088554e-12,3.57981397e-12,8.38440288e-14,-3.70518622e-12,5.41065371e-12,-4.31734636e-12,9.90089431e-13,2.85036752e-12,-5.21726214e-12,4.88562798e-12,-2.02625759e-12,-1.88225008e-12,4.81808371e-12,-5.26207178e-12,2.98379041e-12,8.38852237e-13,-4.22860905e-12,5.43162323e-12,-3.82486805e-12,2.38805653e-13,3.47184153e-12,-5.38736265e-12,4.51621907e-12,-1.30830105e-12,-2.57740870e-12,5.13078694e-12,-5.03042713e-12,2.32748522e-12,1.58039014e-12,-4.67175954e-12,5.34702935e-12,-3.25614307e-12,-5.19951959e-13,4.02813300e-12,-5.45332235e-12,4.05758000e-12,-5.62196696e-13,-3.22505380e-12,5.34487537e-12,-4.70007177e-12,1.62344187e-12,2.29398132e-12,-5.02571417e-12,5.15811985e-12,-2.62194904e-12,-1.27144967e-12,4.50816962e-12,-5.41346541e-12,3.51830009e-12,1.97647012e-13,-3.81240740e-12,5.45581296e-12,-4.27706075e-12,8.85180638e-13,2.96563383e-12,-5.28324931e-12,4.86817924e-12,-1.93437802e-12,-2.00103951e-12,4.90232623e-12,-5.26816940e-12,2.90856719e-12,9.56494824e-13,-4.32781287e-12,5.46105334e-12,-3.76927807e-12,1.26934875e-13,3.58212409e-12,-5.43899278e-12,4.48246763e-12,-1.20661012e-12,-2.69444116e-12,5.20261016e-12,-5.01986631e-12,2.23998151e-12,1.69958067e-12,-4.76097387e-12,5.36009827e-12,-3.18628412e-12,-6.36614561e-13,4.13124742e-12,-5.48953290e-12,4.00813188e-12,-4.52652464e-13,-3.33802991e-12,5.40282827e-12,-4.67300084e-12,1.52533269e-12,2.41238482e-12,-5.10315318e-12,5.15451503e-12,-2.53914283e-12,-1.39063246e-12,4.60207127e-12,-5.43349268e-12,3.45407081e-12,3.12920565e-13,-3.91909512e-12,5.49871032e-12,-4.23395486e-12,7.78351078e-13,3.08092757e-12,-5.34735436e-12,4.84791221e-12,-1.84020511e-12,-2.12041238e-12,4.98514002e-12,-5.27156498e-12,2.83076536e-12,1.07525918e-12,-4.42609977e-12,5.48800187e-12,-3.71092559e-12,1.34526478e-14,3.69203388e-12,-5.48845998e-12,4.44587994e-12,-1.10287582e-12,-2.81166589e-12,5.27267468e-12,-5.00650542e-12,2.15008740e-12,1.81951600e-12,-4.84890167e-12,5.37051459e-12,-3.11377878e-12,-7.54549306e-13,4.23360183e-12,-5.52334149e-12,3.95588511e-12,-3.41360840e-13,-3.45079775e-12,5.45872461e-12,-4.64308881e-12,1.42506527e-12,2.53114540e-12,-5.17896296e-12,5.14813728e-12,-2.45385572e-12,-1.51072078e-12,4.69483417e-12,-5.45092597e-12,3.38713389e-12,4.29615465e-13,-4.02518116e-12,5.53929389e-12,-4.18801995e-12,6.69643603e-13,3.19617789e-12,-5.40951669e-12,4.82480862e-12,-1.74376473e-12,-2.24030773e-12,5.06646004e-12,-5.27222426e-12,2.75040256e-12,1.19508475e-12,-4.52339869e-12,5.51242403e-12,-3.64981426e-12,-1.01594565e-13,3.80150379e-12,-5.53570949e-12,4.40644487e-12,-9.97137650e-13,-2.92901278e-12,5.34091735e-12,-4.99032095e-12,2.05782639e-12,1.94013562e-12,-4.93547672e-12,5.37824065e-12,-3.03863744e-12,-8.73699202e-13,4.33512277e-12,-5.55470016e-12,3.90083655e-12,-2.28365366e-13,-3.56328963e-12,5.51250755e-12,-4.61031911e-12,1.32267698e-12,2.65019391e-12,-5.25307836e-12,5.13895916e-12,-2.36610983e-12,-1.63165342e-12,4.78638971e-12,-5.46572406e-12,3.31749893e-12,5.47675904e-13,-4.13059338e-12,5.57751250e-12,-4.13925142e-12,5.59098679e-13,3.31131768e-12,-5.46967730e-12,4.79884748e-12,-1.64509315e-12,-2.36065521e-12,5.14621987e-12,-5.27011549e-12,2.66749478e-12,1.31591494e-12,-4.61964173e-12,5.53427570e-12,-3.58594959e-12,-2.18153629e-13,3.91046152e-12,-5.58068736e-12,4.36415379e-12,-8.89435463e-13,-3.04641667e-12,5.40727715e-12,-4.97128873e-12,1.96322853e-12,2.06137307e-12,-5.02063052e-12,5.38324136e-12,-2.96087545e-12,-9.94009932e-13,4.43574269e-12,-5.58356173e-12,3.84298749e-12,-1.13714982e-13,-3.67543328e-12,5.56412021e-12,-4.57467892e-12,1.21820170e-12,2.76946513e-12,-5.32543657e-12,5.12695276e-12,-2.27593023e-12,-1.75336686e-12,4.87666878e-12,-5.47784870e-12,3.24517302e-12,6.67050020e-13,-4.23526306e-12,5.61331613e-12,-4.08764651e-12,4.46763543e-13,3.42627497e-12,-5.52777672e-12,4.77001188e-12,-1.54421955e-12,-2.48139208e-12,5.22435405e-12,-5.26520800e-12,2.58206311e-12,1.43768687e-12,-4.71475791e-12,5.55351458e-12,-3.51933579e-12,-3.36175316e-13,4.01883828e-12,-5.62334086e-12,4.31899727e-12,-7.79811996e-13,-3.16380389e-12,5.47169254e-12,-4.94938782e-12,1.86632066e-12,2.18316586e-12,-5.10429728e-12,5.38548168e-12,-2.88051003e-12,-1.11542072e-12,4.53538976e-12,-5.60988049e-12,3.78234010e-12,2.54122972e-15,-3.78716110e-12,5.61350744e-12,-4.53615719e-12,1.11168012e-12,2.88888842e-12,-5.39597353e-12,5.11209319e-12,-2.18334005e-12,-1.87580034e-12,4.96560443e-12,-5.48726115e-12,3.17017252e-12,7.87680696e-13,-4.33911859e-12,5.64665576e-12,-4.03320146e-12,3.32681645e-13,3.54098157e-12,-5.58375729e-12,4.73828668e-12,-1.44118109e-12,-2.60244873e-12,5.30079709e-12,-5.25747308e-12,2.49412929e-12,1.56034298e-12,-4.80867937e-12,5.57009889e-12,-3.44998292e-12,-4.55603709e-13,4.12656122e-12,-5.66361789e-12,4.27097008e-12,-6.68307576e-13,-3.28110802e-12,5.53410303e-12,-4.92459834e-12,1.76713500e-12,2.30544568e-12,-5.18640920e-12,5.38492897e-12,-2.79755668e-12,-1.23787484e-12,4.63399538e-12,-5.63361148e-12,3.71889928e-12,1.20351406e-13,-3.89839807e-12,5.66061393e-12,-4.49474137e-12,1.00314928e-12,3.00839711e-12,-5.46462742e-12,5.09435721e-12,-2.08836905e-12,-1.99888704e-12,5.05312731e-12,-5.49392545e-12,3.09250796e-12,9.09510864e-13,-4.44208917e-12,5.67748347e-12,-3.97591791e-12,2.16903259e-13,3.65536458e-12,-5.63756121e-12,4.70365619e-12,-1.33601143e-12,-2.72375957e-12,5.37548539e-12,-5.24688203e-12,2.40371801e-12,1.68381558e-12,-4.90133614e-12,5.58398868e-12,-3.37789863e-12,-5.76386905e-13,4.23356103e-12,-5.70146760e-12,4.22006877e-12,-5.54969382e-13,-3.39825650e-12,5.59444858e-12,-4.89690200e-12,1.66570424e-12,2.42814948e-12,-5.26690113e-12,5.38155219e-12,-2.71203730e-12,-1.36130913e-12,4.73148782e-12,-5.65471129e-12,3.65266869e-12,2.39666329e-13,-4.00907588e-12,5.70538623e-12,-4.45042624e-12,8.92651763e-13,3.12792036e-12,-5.53133584e-12,5.07372137e-12,-1.99104372e-12,-2.12256421e-12,5.13917092e-12,-5.49780572e-12,3.01219718e-12,1.03248087e-12,-4.54410310e-12,5.70575259e-12,-3.91579448e-12,9.94733814e-14,3.76935489e-12,-5.68913238e-12,4.66610934e-12,-1.22875106e-12,-2.84525349e-12,5.44835400e-12,-5.23340913e-12,2.31085204e-12,1.80804499e-12,-4.99265916e-12,5.59514517e-12,-3.30309549e-12,-6.98466302e-13,4.33976452e-12,-5.73684004e-12,4.16628893e-12,-4.39840756e-13,-3.51518067e-12,5.65267071e-12,-4.86628287e-12,1.56206405e-12,2.55120474e-12,-5.34570663e-12,5.37531992e-12,-2.62397082e-12,-1.48566459e-12,4.82779851e-12,-5.67313787e-12,3.58365782e-12,3.60429985e-13,-4.11912098e-12,5.74777134e-12,-4.40320256e-12,7.80230407e-13,3.24738791e-12,-5.59603740e-12,5.05016621e-12,-1.89139729e-12,-2.24676311e-12,5.22366656e-12,-5.49886846e-12,2.92925522e-12,1.15653386e-12,-4.64509112e-12,5.73141732e-12,-3.85283841e-12,-1.95520381e-14,3.88287984e-12,-5.73841492e-12,4.62563368e-12,-1.11943683e-12,-2.96686339e-12,5.51934031e-12,-5.21703030e-12,2.21556078e-12,1.93296401e-12,-5.08257894e-12,5.60353088e-12,-3.22558679e-12,-8.21788781e-13,4.44510198e-12,-5.76968645e-12,4.10963157e-12,-3.22971955e-13,-3.63180699e-12,5.70871089e-12,-4.83272453e-12,1.45624782e-12,2.67454676e-12,-5.42276031e-12,5.36620549e-12,-2.53338150e-12,-1.61087581e-12,4.92285596e-12,-5.68884980e-12,3.51187375e-12,4.82590445e-13,-4.22846345e-12,5.78771752e-12,-4.35306705e-12,6.65930991e-13,3.36672775e-12,-5.65867118e-12,5.02367071e-12,-1.78945959e-12,-2.37141918e-12,5.30654833e-12,-5.49708175e-12,2.84370353e-12,1.28160644e-12,-4.74498069e-12,5.75443333e-12,-3.78705178e-12,-1.40125160e-13,3.99586751e-12,-5.78535414e-12,4.58222164e-12,-1.00811254e-12,-3.08851678e-12,5.58838099e-12,-5.19772133e-12,2.11787039e-12,2.05850965e-12,-5.17102822e-12,5.60911009e-12,-3.14538880e-12,-9.46290446e-13,4.54950093e-12,-5.79995899e-12,4.05009567e-12,-2.04409264e-13,-3.74806584e-12,5.76251152e-12,-4.79621515e-12,1.34829587e-12,2.79810390e-12,-5.49799683e-12,5.35418040e-12,-2.44029414e-12,-1.73688292e-12,5.01659252e-12,-5.70180787e-12,3.43732966e-12,6.06088972e-13,-4.33702938e-12,5.82517390e-12,-4.30001463e-12,5.49796730e-13,3.48587075e-12,-5.71917784e-12,4.99422011e-12,-1.68526599e-12,-2.49646317e-12,5.38774893e-12,-5.49241384e-12,2.75556061e-12,1.40763942e-12,-4.84370256e-12,5.77475765e-12,-3.71844350e-12,-2.62189894e-13,4.10824468e-12,-5.82989628e-12,4.53586321e-12,-8.94816792e-13,-3.21014522e-12,5.65541346e-12,-5.17546193e-12,2.01781380e-12,2.18461279e-12,-5.25793807e-12,5.61184744e-12,-3.06251606e-12,-1.07191569e-12,4.65288973e-12,-5.82761142e-12,3.98768486e-12,-8.42059362e-14,-3.86388289e-12,5.81401646e-12,-4.75674156e-12,1.23824482e-12,2.92180871e-12,-5.57135276e-12,5.33922023e-12,-2.34473660e-12,-1.86361574e-12,5.10893569e-12,-5.71197288e-12,3.36003609e-12,7.30871021e-13,-4.44474844e-12,5.86009081e-12,-4.24404564e-12,4.31877844e-13,3.60474276e-12,-5.77749795e-12,4.96179659e-12,-1.57885224e-12,-2.62182627e-12,5.46720211e-12,-5.48483622e-12,2.66485154e-12,1.53456713e-12,-4.94118518e-12,5.79234800e-12,-3.64702009e-12,-3.85694297e-13,4.21994084e-12,-5.87198853e-12,4.48655612e-12,-7.79599349e-13,-3.33167618e-12,5.72037689e-12,-5.15023097e-12,1.91542052e-12,2.31120855e-12,-5.34323996e-12,5.61171042e-12,-2.97698958e-12,-1.19860089e-12,4.75519590e-12,-5.85259816e-12,3.92240358e-12,3.75902783e-14,-3.97918771e-12,5.86316975e-12,-4.71429543e-12,1.12613831e-12,3.04558816e-12,-5.64276388e-12,5.32129996e-12,-2.24673466e-12,-1.99101236e-12,5.19981820e-12,-5.71930905e-12,3.28000872e-12,8.56875241e-13,-4.55154740e-12,5.89241960e-12,-4.18515841e-12,3.12220532e-13,3.72327364e-12,-5.83357297e-12,4.92638753e-12,-1.47025716e-12,-2.74743766e-12,5.54484212e-12,-5.47431951e-12,2.57159699e-12,1.66232815e-12,-5.03735718e-12,5.80716423e-12,-3.57279416e-12,-5.10579515e-13,4.33088134e-12,-5.91157930e-12,4.43429378e-12,-6.62501919e-13,-3.45303770e-12,5.78321011e-12,-5.12201083e-12,1.81072697e-12,2.43822599e-12,-5.42686756e-12,5.60866645e-12,-2.88882739e-12,-1.32628671e-12,4.85634951e-12,-5.87487540e-12,3.85425916e-12,1.60920426e-13,-4.09390636e-12,5.90991710e-12,-4.66886692e-12,1.01201614e-12,3.16937338e-12,-5.71216670e-12,5.30039844e-12,-2.14632092e-12,-2.11900326e-12,5.28917027e-12,-5.72377986e-12,3.19726391e-12,9.84045967e-13,-4.65735390e-12,5.92211293e-12,-4.12335694e-12,1.90878047e-13,3.84138949e-12,-5.88734590e-12,4.88797900e-12,-1.35951711e-12,-2.87322946e-12,5.62060329e-12,-5.46083944e-12,2.47582818e-12,1.79085600e-12,-5.13214965e-12,5.81916659e-12,-3.49577572e-12,-6.36790953e-13,4.44099524e-12,-5.94861788e-12,4.37907581e-12,-5.43574671e-13,-3.57415620e-12,5.84385305e-12,-5.09078496e-12,1.70376463e-12,2.56559851e-12,-5.50875263e-12,5.60268613e-12,-2.79805413e-12,-1.45490718e-12,4.95627821e-12,-5.89439999e-12,3.78325753e-12,2.85733964e-13,-4.20796572e-12,5.95420438e-12,-4.62045041e-12,8.95925216e-13,3.29309129e-12,-5.77949955e-12,5.27649376e-12,-2.04352455e-12,-2.24752328e-12,5.37692250e-12,-5.72535191e-12,3.11182104e-12,1.11231656e-12,-4.76209557e-12,5.94912428e-12,-4.05864304e-12,6.78994907e-14,3.95901608e-12,-5.93875980e-12,4.84656192e-12,-1.24667557e-12,-2.99912814e-12,5.69442193e-12,-5.44436966e-12,2.37756923e-12,1.92008448e-12,-5.22549163e-12,5.82831774e-12,-3.41598107e-12,-7.64267099e-13,4.55020858e-12,-5.98305476e-12,4.32089989e-12,-4.22863695e-13,-3.69496102e-12,5.90224626e-12,-5.05653924e-12,1.59457608e-12,2.69325479e-12,-5.58882966e-12,5.59373977e-12,-2.70469133e-12,-1.58440073e-12,5.05490983e-12,-5.91113080e-12,3.70941071e-12,4.11971933e-13,-4.32129241e-12,5.99597923e-12,-4.56904120e-12,7.77907033e-13,3.41666943e-12,-5.84469998e-12,5.24956816e-12,-1.93838170e-12,-2.37650239e-12,5.46300779e-12,-5.72399175e-12,3.02369765e-12,1.24162895e-12,-4.86569922e-12,5.97340908e-12,-3.99102333e-12,-5.66603712e-14,4.07608207e-12,-5.98775942e-12,4.80212572e-12,-1.13177213e-12,-3.12506441e-12,5.76623313e-12,-5.42488817e-12,2.27685244e-12,2.04994508e-12,-5.31731321e-12,5.83458026e-12,-3.33342254e-12,-8.92950807e-13,4.65844736e-12,-6.01484163e-12,4.25976936e-12,-3.00422233e-13,-3.81537765e-12,5.95833186e-12,-5.01925901e-12,1.48319611e-12,2.82112407e-12,-5.66703198e-12,5.58180063e-12,-2.60876728e-12,-1.71470056e-12,5.15217471e-12,-5.92502723e-12,3.63272815e-12,5.39579705e-13,-4.43381192e-12,6.03518997e-12,-4.51463736e-12,6.58014513e-13,3.54003363e-12,-5.90770801e-12,5.21960293e-12,-1.83092490e-12,-2.50586970e-12,5.54735697e-12,-5.71966906e-12,2.93291796e-12,1.37191691e-12,-4.96809424e-12,5.99492322e-12,-3.92050524e-12,-1.82746760e-13,4.19251259e-12,-6.03428985e-12,4.75466491e-12,-1.01485356e-12,-3.25096467e-12,5.83597440e-12,-5.40237222e-12,2.17370659e-12,2.18037234e-12,-5.40754415e-12,5.83792046e-12,-3.24812253e-12,-1.02277945e-12,4.76564031e-12,-6.04393119e-12,4.19568537e-12,-1.76299314e-13,-3.93533123e-12,6.01205194e-12,-4.97893438e-12,1.36966798e-12,2.94913481e-12,-5.74329407e-12,5.56684307e-12,-2.51030563e-12,-1.84573884e-12,5.24800033e-12,-5.93605097e-12,3.55322560e-12,6.68495623e-13,-4.54545250e-12,6.07178620e-12,-4.45723588e-12,5.36292216e-13,3.66311273e-12,-5.96846225e-12,5.18658303e-12,-1.72119376e-12,-2.63555741e-12,5.62990372e-12,-5.71235329e-12,2.83950301e-12,1.50311868e-12,-5.06920682e-12,6.01362458e-12,-3.84709916e-12,-3.10302057e-13,4.30823363e-12,-6.07829781e-12,4.70417233e-12,-8.95962605e-13,-3.37675471e-12,5.90358231e-12,-5.37680322e-12,2.06816754e-12,2.31129585e-12,-5.49611655e-12,5.83830370e-12,-3.16009690e-12,-1.15369059e-12,4.87171341e-12,-6.07027754e-12,4.12865496e-12,-5.05497115e-14,-4.05474984e-12,6.06335034e-12,-4.93555403e-12,1.25403107e-12,3.07721354e-12,-5.81755059e-12,5.54884369e-12,-2.40934093e-12,-1.97745083e-12,5.34231814e-12,-5.94416407e-12,3.47091605e-12,7.98662468e-13,-4.65613843e-12,6.10571860e-12,-4.39683939e-12,4.12793354e-13,3.78583160e-12,-6.02690427e-12,5.15049451e-12,-1.60922274e-12,-2.76549301e-12,5.71057995e-12,-5.70201733e-12,2.74348069e-12,1.63516719e-12,-5.16896655e-12,6.02947166e-12,-3.77081395e-12,-4.39271611e-13,4.42316992e-12,-6.11973045e-12,4.65064520e-12,-7.75147815e-13,-3.50236343e-12,5.96899571e-12,-5.34816163e-12,1.96026748e-12,2.44264433e-12,-5.58296030e-12,5.83569873e-12,-3.06936941e-12,-1.28562060e-12,4.97659358e-12,-6.09383598e-12,4.05868174e-12,7.67703272e-14,-4.17355690e-12,6.11217118e-12,-4.88911170e-12,1.13633199e-12,3.20528992e-12,-5.88973820e-12,5.52777894e-12,-2.30590029e-12,-2.10976670e-12,5.43505484e-12,-5.94933084e-12,3.38581898e-12,9.30017450e-13,-4.76579778e-12,6.13693899e-12,-4.33344839e-12,2.87566868e-13,3.90811476e-12,-6.08297517e-12,5.11132593e-12,-1.49505770e-12,-2.89560454e-12,5.78932080e-12,-5.68863365e-12,2.64487555e-12,1.76799432e-12,-5.26730006e-12,6.04242520e-12,-3.69166478e-12,-5.69595102e-13,4.53724912e-12,-6.15853654e-12,4.59408171e-12,-6.52457903e-13,-3.62771555e-12,6.03215285e-12,-5.31643234e-12,1.85004438e-12,2.57434964e-12,-5.66800830e-12,5.83007413e-12,-2.97596061e-12,-1.41850329e-12,5.08020706e-12,-6.11456333e-12,3.98577867e-12,2.05607520e-13,-4.29167985e-12,6.15846020e-12,-4.83959949e-12,1.01661330e-12,3.33328794e-12,-5.95979247e-12,5.50362931e-12,-2.20001924e-12,-2.24261704e-12,5.52614247e-12,-5.95151678e-12,3.29794969e-12,1.06249652e-12,-4.87435481e-12,6.16540058e-12,-4.26706926e-12,1.60667520e-13,4.02988974e-12,-6.13661789e-12,5.06906522e-12,-1.37873637e-12,-3.02581803e-12,5.86605844e-12,-5.67217786e-12,2.54371778e-12,1.90153509e-12,-5.36413730e-12,6.05244633e-12,-3.60966407e-12,-7.01210867e-13,4.65039472e-12,-6.19466578e-12,4.53448283e-12,-5.27944595e-13,-3.75273656e-12,6.09299438e-12,-5.28159834e-12,1.73753797e-12,2.70633749e-12,-5.75119148e-12,5.82140184e-12,-2.87989797e-12,-1.55227561e-12,5.18248270e-12,-6.13241717e-12,3.90995294e-12,3.35902827e-13,-4.40904270e-12,6.20216377e-12,-4.78701483e-12,8.94923421e-13,3.46113602e-12,-6.02765141e-12,5.47637446e-12,-2.09172962e-12,-2.37593016e-12,5.61551000e-12,-5.95068934e-12,3.20733389e-12,1.19604024e-12,-4.98173843e-12,6.19105755e-12,-4.19770603e-12,3.21515691e-14,4.15107923e-12,-6.18777555e-12,5.02370532e-12,-1.26030374e-12
