# Supplementary material for: SLEEPY: a comprehensive Python module for simulating relaxation and dynamics in nuclear magnetic resonance
Source: Nat Commun. 2025 Oct 20;16:9278. doi: 10.1038/s41467-025-65091-6 (PMC12537869; doi:10.1038/s41467-025-65091-6)
Supplement: Supplementary file 4 — Source data [file 41467_2025_65091_MOESM4_ESM.zip › 595612_2_data_set_11356395_t1nb8f (1)/FigureData/Figure4.txt]

PCS spectra vs. Temperature
Frequency axis / Hz
-6.67083594e+03,-6.66249739e+03,-6.65415885e+03,-6.64582030e+03,-6.63748176e+03,-6.62914321e+03,-6.62080467e+03,-6.61246612e+03,-6.60412758e+03,-6.59578903e+03,-6.58745049e+03,-6.57911194e+03,-6.57077340e+03,-6.56243486e+03,-6.55409631e+03,-6.54575777e+03,-6.53741922e+03,-6.52908068e+03,-6.52074213e+03,-6.51240359e+03,-6.50406504e+03,-6.49572650e+03,-6.48738795e+03,-6.47904941e+03,-6.47071086e+03,-6.46237232e+03,-6.45403377e+03,-6.44569523e+03,-6.43735668e+03,-6.42901814e+03,-6.42067959e+03,-6.41234105e+03,-6.40400250e+03,-6.39566396e+03,-6.38732541e+03,-6.37898687e+03,-6.37064832e+03,-6.36230978e+03,-6.35397123e+03,-6.34563269e+03,-6.33729414e+03,-6.32895560e+03,-6.32061705e+03,-6.31227851e+03,-6.30393996e+03,-6.29560142e+03,-6.28726287e+03,-6.27892433e+03,-6.27058578e+03,-6.26224724e+03,-6.25390869e+03,-6.24557015e+03,-6.23723160e+03,-6.22889306e+03,-6.22055451e+03,-6.21221597e+03,-6.20387742e+03,-6.19553888e+03,-6.18720033e+03,-6.17886179e+03,-6.17052324e+03,-6.16218470e+03,-6.15384615e+03,-6.14550761e+03,-6.13716906e+03,-6.12883052e+03,-6.12049197e+03,-6.11215343e+03,-6.10381488e+03,-6.09547634e+03,-6.08713779e+03,-6.07879925e+03,-6.07046070e+03,-6.06212216e+03,-6.05378361e+03,-6.04544507e+03,-6.03710652e+03,-6.02876798e+03,-6.02042944e+03,-6.01209089e+03,-6.00375235e+03,-5.99541380e+03,-5.98707526e+03,-5.97873671e+03,-5.97039817e+03,-5.96205962e+03,-5.95372108e+03,-5.94538253e+03,-5.93704399e+03,-5.92870544e+03,-5.92036690e+03,-5.91202835e+03,-5.90368981e+03,-5.89535126e+03,-5.88701272e+03,-5.87867417e+03,-5.87033563e+03,-5.86199708e+03,-5.85365854e+03,-5.84531999e+03,-5.83698145e+03,-5.82864290e+03,-5.82030436e+03,-5.81196581e+03,-5.80362727e+03,-5.79528872e+03,-5.78695018e+03,-5.77861163e+03,-5.77027309e+03,-5.76193454e+03,-5.75359600e+03,-5.74525745e+03,-5.73691891e+03,-5.72858036e+03,-5.72024182e+03,-5.71190327e+03,-5.70356473e+03,-5.69522618e+03,-5.68688764e+03,-5.67854909e+03,-5.67021055e+03,-5.66187200e+03,-5.65353346e+03,-5.64519491e+03,-5.63685637e+03,-5.62851782e+03,-5.62017928e+03,-5.61184073e+03,-5.60350219e+03,-5.59516364e+03,-5.58682510e+03,-5.57848655e+03,-5.57014801e+03,-5.56180946e+03,-5.55347092e+03,-5.54513237e+03,-5.53679383e+03,-5.52845528e+03,-5.52011674e+03,-5.51177819e+03,-5.50343965e+03,-5.49510110e+03,-5.48676256e+03,-5.47842402e+03,-5.47008547e+03,-5.46174693e+03,-5.45340838e+03,-5.44506984e+03,-5.43673129e+03,-5.42839275e+03,-5.42005420e+03,-5.41171566e+03,-5.40337711e+03,-5.39503857e+03,-5.38670002e+03,-5.37836148e+03,-5.37002293e+03,-5.36168439e+03,-5.35334584e+03,-5.34500730e+03,-5.33666875e+03,-5.32833021e+03,-5.31999166e+03,-5.31165312e+03,-5.30331457e+03,-5.29497603e+03,-5.28663748e+03,-5.27829894e+03,-5.26996039e+03,-5.26162185e+03,-5.25328330e+03,-5.24494476e+03,-5.23660621e+03,-5.22826767e+03,-5.21992912e+03,-5.21159058e+03,-5.20325203e+03,-5.19491349e+03,-5.18657494e+03,-5.17823640e+03,-5.16989785e+03,-5.16155931e+03,-5.15322076e+03,-5.14488222e+03,-5.13654367e+03,-5.12820513e+03,-5.11986658e+03,-5.11152804e+03,-5.10318949e+03,-5.09485095e+03,-5.08651240e+03,-5.07817386e+03,-5.06983531e+03,-5.06149677e+03,-5.05315822e+03,-5.04481968e+03,-5.03648113e+03,-5.02814259e+03,-5.01980404e+03,-5.01146550e+03,-5.00312695e+03,-4.99478841e+03,-4.98644986e+03,-4.97811132e+03,-4.96977277e+03,-4.96143423e+03,-4.95309568e+03,-4.94475714e+03,-4.93641859e+03,-4.92808005e+03,-4.91974151e+03,-4.91140296e+03,-4.90306442e+03,-4.89472587e+03,-4.88638733e+03,-4.87804878e+03,-4.86971024e+03,-4.86137169e+03,-4.85303315e+03,-4.84469460e+03,-4.83635606e+03,-4.82801751e+03,-4.81967897e+03,-4.81134042e+03,-4.80300188e+03,-4.79466333e+03,-4.78632479e+03,-4.77798624e+03,-4.76964770e+03,-4.76130915e+03,-4.75297061e+03,-4.74463206e+03,-4.73629352e+03,-4.72795497e+03,-4.71961643e+03,-4.71127788e+03,-4.70293934e+03,-4.69460079e+03,-4.68626225e+03,-4.67792370e+03,-4.66958516e+03,-4.66124661e+03,-4.65290807e+03,-4.64456952e+03,-4.63623098e+03,-4.62789243e+03,-4.61955389e+03,-4.61121534e+03,-4.60287680e+03,-4.59453825e+03,-4.58619971e+03,-4.57786116e+03,-4.56952262e+03,-4.56118407e+03,-4.55284553e+03,-4.54450698e+03,-4.53616844e+03,-4.52782989e+03,-4.51949135e+03,-4.51115280e+03,-4.50281426e+03,-4.49447571e+03,-4.48613717e+03,-4.47779862e+03,-4.46946008e+03,-4.46112153e+03,-4.45278299e+03,-4.44444444e+03,-4.43610590e+03,-4.42776735e+03,-4.41942881e+03,-4.41109026e+03,-4.40275172e+03,-4.39441317e+03,-4.38607463e+03,-4.37773609e+03,-4.36939754e+03,-4.36105900e+03,-4.35272045e+03,-4.34438191e+03,-4.33604336e+03,-4.32770482e+03,-4.31936627e+03,-4.31102773e+03,-4.30268918e+03,-4.29435064e+03,-4.28601209e+03,-4.27767355e+03,-4.26933500e+03,-4.26099646e+03,-4.25265791e+03,-4.24431937e+03,-4.23598082e+03,-4.22764228e+03,-4.21930373e+03,-4.21096519e+03,-4.20262664e+03,-4.19428810e+03,-4.18594955e+03,-4.17761101e+03,-4.16927246e+03,-4.16093392e+03,-4.15259537e+03,-4.14425683e+03,-4.13591828e+03,-4.12757974e+03,-4.11924119e+03,-4.11090265e+03,-4.10256410e+03,-4.09422556e+03,-4.08588701e+03,-4.07754847e+03,-4.06920992e+03,-4.06087138e+03,-4.05253283e+03,-4.04419429e+03,-4.03585574e+03,-4.02751720e+03,-4.01917865e+03,-4.01084011e+03,-4.00250156e+03,-3.99416302e+03,-3.98582447e+03,-3.97748593e+03,-3.96914738e+03,-3.96080884e+03,-3.95247029e+03,-3.94413175e+03,-3.93579320e+03,-3.92745466e+03,-3.91911611e+03,-3.91077757e+03,-3.90243902e+03,-3.89410048e+03,-3.88576193e+03,-3.87742339e+03,-3.86908484e+03,-3.86074630e+03,-3.85240775e+03,-3.84406921e+03,-3.83573066e+03,-3.82739212e+03,-3.81905358e+03,-3.81071503e+03,-3.80237649e+03,-3.79403794e+03,-3.78569940e+03,-3.77736085e+03,-3.76902231e+03,-3.76068376e+03,-3.75234522e+03,-3.74400667e+03,-3.73566813e+03,-3.72732958e+03,-3.71899104e+03,-3.71065249e+03,-3.70231395e+03,-3.69397540e+03,-3.68563686e+03,-3.67729831e+03,-3.66895977e+03,-3.66062122e+03,-3.65228268e+03,-3.64394413e+03,-3.63560559e+03,-3.62726704e+03,-3.61892850e+03,-3.61058995e+03,-3.60225141e+03,-3.59391286e+03,-3.58557432e+03,-3.57723577e+03,-3.56889723e+03,-3.56055868e+03,-3.55222014e+03,-3.54388159e+03,-3.53554305e+03,-3.52720450e+03,-3.51886596e+03,-3.51052741e+03,-3.50218887e+03,-3.49385032e+03,-3.48551178e+03,-3.47717323e+03,-3.46883469e+03,-3.46049614e+03,-3.45215760e+03,-3.44381905e+03,-3.43548051e+03,-3.42714196e+03,-3.41880342e+03,-3.41046487e+03,-3.40212633e+03,-3.39378778e+03,-3.38544924e+03,-3.37711069e+03,-3.36877215e+03,-3.36043360e+03,-3.35209506e+03,-3.34375651e+03,-3.33541797e+03,-3.32707942e+03,-3.31874088e+03,-3.31040233e+03,-3.30206379e+03,-3.29372524e+03,-3.28538670e+03,-3.27704816e+03,-3.26870961e+03,-3.26037107e+03,-3.25203252e+03,-3.24369398e+03,-3.23535543e+03,-3.22701689e+03,-3.21867834e+03,-3.21033980e+03,-3.20200125e+03,-3.19366271e+03,-3.18532416e+03,-3.17698562e+03,-3.16864707e+03,-3.16030853e+03,-3.15196998e+03,-3.14363144e+03,-3.13529289e+03,-3.12695435e+03,-3.11861580e+03,-3.11027726e+03,-3.10193871e+03,-3.09360017e+03,-3.08526162e+03,-3.07692308e+03,-3.06858453e+03,-3.06024599e+03,-3.05190744e+03,-3.04356890e+03,-3.03523035e+03,-3.02689181e+03,-3.01855326e+03,-3.01021472e+03,-3.00187617e+03,-2.99353763e+03,-2.98519908e+03,-2.97686054e+03,-2.96852199e+03,-2.96018345e+03,-2.95184490e+03,-2.94350636e+03,-2.93516781e+03,-2.92682927e+03,-2.91849072e+03,-2.91015218e+03,-2.90181363e+03,-2.89347509e+03,-2.88513654e+03,-2.87679800e+03,-2.86845945e+03,-2.86012091e+03,-2.85178236e+03,-2.84344382e+03,-2.83510527e+03,-2.82676673e+03,-2.81842818e+03,-2.81008964e+03,-2.80175109e+03,-2.79341255e+03,-2.78507400e+03,-2.77673546e+03,-2.76839691e+03,-2.76005837e+03,-2.75171982e+03,-2.74338128e+03,-2.73504274e+03,-2.72670419e+03,-2.71836565e+03,-2.71002710e+03,-2.70168856e+03,-2.69335001e+03,-2.68501147e+03,-2.67667292e+03,-2.66833438e+03,-2.65999583e+03,-2.65165729e+03,-2.64331874e+03,-2.63498020e+03,-2.62664165e+03,-2.61830311e+03,-2.60996456e+03,-2.60162602e+03,-2.59328747e+03,-2.58494893e+03,-2.57661038e+03,-2.56827184e+03,-2.55993329e+03,-2.55159475e+03,-2.54325620e+03,-2.53491766e+03,-2.52657911e+03,-2.51824057e+03,-2.50990202e+03,-2.50156348e+03,-2.49322493e+03,-2.48488639e+03,-2.47654784e+03,-2.46820930e+03,-2.45987075e+03,-2.45153221e+03,-2.44319366e+03,-2.43485512e+03,-2.42651657e+03,-2.41817803e+03,-2.40983948e+03,-2.40150094e+03,-2.39316239e+03,-2.38482385e+03,-2.37648530e+03,-2.36814676e+03,-2.35980821e+03,-2.35146967e+03,-2.34313112e+03,-2.33479258e+03,-2.32645403e+03,-2.31811549e+03,-2.30977694e+03,-2.30143840e+03,-2.29309985e+03,-2.28476131e+03,-2.27642276e+03,-2.26808422e+03,-2.25974567e+03,-2.25140713e+03,-2.24306858e+03,-2.23473004e+03,-2.22639149e+03,-2.21805295e+03,-2.20971440e+03,-2.20137586e+03,-2.19303731e+03,-2.18469877e+03,-2.17636023e+03,-2.16802168e+03,-2.15968314e+03,-2.15134459e+03,-2.14300605e+03,-2.13466750e+03,-2.12632896e+03,-2.11799041e+03,-2.10965187e+03,-2.10131332e+03,-2.09297478e+03,-2.08463623e+03,-2.07629769e+03,-2.06795914e+03,-2.05962060e+03,-2.05128205e+03,-2.04294351e+03,-2.03460496e+03,-2.02626642e+03,-2.01792787e+03,-2.00958933e+03,-2.00125078e+03,-1.99291224e+03,-1.98457369e+03,-1.97623515e+03,-1.96789660e+03,-1.95955806e+03,-1.95121951e+03,-1.94288097e+03,-1.93454242e+03,-1.92620388e+03,-1.91786533e+03,-1.90952679e+03,-1.90118824e+03,-1.89284970e+03,-1.88451115e+03,-1.87617261e+03,-1.86783406e+03,-1.85949552e+03,-1.85115697e+03,-1.84281843e+03,-1.83447988e+03,-1.82614134e+03,-1.81780279e+03,-1.80946425e+03,-1.80112570e+03,-1.79278716e+03,-1.78444861e+03,-1.77611007e+03,-1.76777152e+03,-1.75943298e+03,-1.75109443e+03,-1.74275589e+03,-1.73441734e+03,-1.72607880e+03,-1.71774025e+03,-1.70940171e+03,-1.70106316e+03,-1.69272462e+03,-1.68438607e+03,-1.67604753e+03,-1.66770898e+03,-1.65937044e+03,-1.65103189e+03,-1.64269335e+03,-1.63435481e+03,-1.62601626e+03,-1.61767772e+03,-1.60933917e+03,-1.60100063e+03,-1.59266208e+03,-1.58432354e+03,-1.57598499e+03,-1.56764645e+03,-1.55930790e+03,-1.55096936e+03,-1.54263081e+03,-1.53429227e+03,-1.52595372e+03,-1.51761518e+03,-1.50927663e+03,-1.50093809e+03,-1.49259954e+03,-1.48426100e+03,-1.47592245e+03,-1.46758391e+03,-1.45924536e+03,-1.45090682e+03,-1.44256827e+03,-1.43422973e+03,-1.42589118e+03,-1.41755264e+03,-1.40921409e+03,-1.40087555e+03,-1.39253700e+03,-1.38419846e+03,-1.37585991e+03,-1.36752137e+03,-1.35918282e+03,-1.35084428e+03,-1.34250573e+03,-1.33416719e+03,-1.32582864e+03,-1.31749010e+03,-1.30915155e+03,-1.30081301e+03,-1.29247446e+03,-1.28413592e+03,-1.27579737e+03,-1.26745883e+03,-1.25912028e+03,-1.25078174e+03,-1.24244319e+03,-1.23410465e+03,-1.22576610e+03,-1.21742756e+03,-1.20908901e+03,-1.20075047e+03,-1.19241192e+03,-1.18407338e+03,-1.17573483e+03,-1.16739629e+03,-1.15905774e+03,-1.15071920e+03,-1.14238065e+03,-1.13404211e+03,-1.12570356e+03,-1.11736502e+03,-1.10902647e+03,-1.10068793e+03,-1.09234939e+03,-1.08401084e+03,-1.07567230e+03,-1.06733375e+03,-1.05899521e+03,-1.05065666e+03,-1.04231812e+03,-1.03397957e+03,-1.02564103e+03,-1.01730248e+03,-1.00896394e+03,-1.00062539e+03,-9.92286846e+02,-9.83948301e+02,-9.75609756e+02,-9.67271211e+02,-9.58932666e+02,-9.50594121e+02,-9.42255576e+02,-9.33917031e+02,-9.25578487e+02,-9.17239942e+02,-9.08901397e+02,-9.00562852e+02,-8.92224307e+02,-8.83885762e+02,-8.75547217e+02,-8.67208672e+02,-8.58870127e+02,-8.50531582e+02,-8.42193037e+02,-8.33854492e+02,-8.25515947e+02,-8.17177403e+02,-8.08838858e+02,-8.00500313e+02,-7.92161768e+02,-7.83823223e+02,-7.75484678e+02,-7.67146133e+02,-7.58807588e+02,-7.50469043e+02,-7.42130498e+02,-7.33791953e+02,-7.25453408e+02,-7.17114863e+02,-7.08776319e+02,-7.00437774e+02,-6.92099229e+02,-6.83760684e+02,-6.75422139e+02,-6.67083594e+02,-6.58745049e+02,-6.50406504e+02,-6.42067959e+02,-6.33729414e+02,-6.25390869e+02,-6.17052324e+02,-6.08713779e+02,-6.00375235e+02,-5.92036690e+02,-5.83698145e+02,-5.75359600e+02,-5.67021055e+02,-5.58682510e+02,-5.50343965e+02,-5.42005420e+02,-5.33666875e+02,-5.25328330e+02,-5.16989785e+02,-5.08651240e+02,-5.00312695e+02,-4.91974151e+02,-4.83635606e+02,-4.75297061e+02,-4.66958516e+02,-4.58619971e+02,-4.50281426e+02,-4.41942881e+02,-4.33604336e+02,-4.25265791e+02,-4.16927246e+02,-4.08588701e+02,-4.00250156e+02,-3.91911611e+02,-3.83573066e+02,-3.75234522e+02,-3.66895977e+02,-3.58557432e+02,-3.50218887e+02,-3.41880342e+02,-3.33541797e+02,-3.25203252e+02,-3.16864707e+02,-3.08526162e+02,-3.00187617e+02,-2.91849072e+02,-2.83510527e+02,-2.75171982e+02,-2.66833438e+02,-2.58494893e+02,-2.50156348e+02,-2.41817803e+02,-2.33479258e+02,-2.25140713e+02,-2.16802168e+02,-2.08463623e+02,-2.00125078e+02,-1.91786533e+02,-1.83447988e+02,-1.75109443e+02,-1.66770898e+02,-1.58432354e+02,-1.50093809e+02,-1.41755264e+02,-1.33416719e+02,-1.25078174e+02,-1.16739629e+02,-1.08401084e+02,-1.00062539e+02,-9.17239942e+01,-8.33854492e+01,-7.50469043e+01,-6.67083594e+01,-5.83698145e+01,-5.00312695e+01,-4.16927246e+01,-3.33541797e+01,-2.50156348e+01,-1.66770898e+01,-8.33854492e+00,-1.74971149e-13,8.33854492e+00,1.66770898e+01,2.50156348e+01,3.33541797e+01,4.16927246e+01,5.00312695e+01,5.83698145e+01,6.67083594e+01,7.50469043e+01,8.33854492e+01,9.17239942e+01,1.00062539e+02,1.08401084e+02,1.16739629e+02,1.25078174e+02,1.33416719e+02,1.41755264e+02,1.50093809e+02,1.58432354e+02,1.66770898e+02,1.75109443e+02,1.83447988e+02,1.91786533e+02,2.00125078e+02,2.08463623e+02,2.16802168e+02,2.25140713e+02,2.33479258e+02,2.41817803e+02,2.50156348e+02,2.58494893e+02,2.66833438e+02,2.75171982e+02,2.83510527e+02,2.91849072e+02,3.00187617e+02,3.08526162e+02,3.16864707e+02,3.25203252e+02,3.33541797e+02,3.41880342e+02,3.50218887e+02,3.58557432e+02,3.66895977e+02,3.75234522e+02,3.83573066e+02,3.91911611e+02,4.00250156e+02,4.08588701e+02,4.16927246e+02,4.25265791e+02,4.33604336e+02,4.41942881e+02,4.50281426e+02,4.58619971e+02,4.66958516e+02,4.75297061e+02,4.83635606e+02,4.91974151e+02,5.00312695e+02,5.08651240e+02,5.16989785e+02,5.25328330e+02,5.33666875e+02,5.42005420e+02,5.50343965e+02,5.58682510e+02,5.67021055e+02,5.75359600e+02,5.83698145e+02,5.92036690e+02,6.00375235e+02,6.08713779e+02,6.17052324e+02,6.25390869e+02,6.33729414e+02,6.42067959e+02,6.50406504e+02,6.58745049e+02,6.67083594e+02,6.75422139e+02,6.83760684e+02,6.92099229e+02,7.00437774e+02,7.08776319e+02,7.17114863e+02,7.25453408e+02,7.33791953e+02,7.42130498e+02,7.50469043e+02,7.58807588e+02,7.67146133e+02,7.75484678e+02,7.83823223e+02,7.92161768e+02,8.00500313e+02,8.08838858e+02,8.17177403e+02,8.25515947e+02,8.33854492e+02,8.42193037e+02,8.50531582e+02,8.58870127e+02,8.67208672e+02,8.75547217e+02,8.83885762e+02,8.92224307e+02,9.00562852e+02,9.08901397e+02,9.17239942e+02,9.25578487e+02,9.33917031e+02,9.42255576e+02,9.50594121e+02,9.58932666e+02,9.67271211e+02,9.75609756e+02,9.83948301e+02,9.92286846e+02,1.00062539e+03,1.00896394e+03,1.01730248e+03,1.02564103e+03,1.03397957e+03,1.04231812e+03,1.05065666e+03,1.05899521e+03,1.06733375e+03,1.07567230e+03,1.08401084e+03,1.09234939e+03,1.10068793e+03,1.10902647e+03,1.11736502e+03,1.12570356e+03,1.13404211e+03,1.14238065e+03,1.15071920e+03,1.15905774e+03,1.16739629e+03,1.17573483e+03,1.18407338e+03,1.19241192e+03,1.20075047e+03,1.20908901e+03,1.21742756e+03,1.22576610e+03,1.23410465e+03,1.24244319e+03,1.25078174e+03,1.25912028e+03,1.26745883e+03,1.27579737e+03,1.28413592e+03,1.29247446e+03,1.30081301e+03,1.30915155e+03,1.31749010e+03,1.32582864e+03,1.33416719e+03,1.34250573e+03,1.35084428e+03,1.35918282e+03,1.36752137e+03,1.37585991e+03,1.38419846e+03,1.39253700e+03,1.40087555e+03,1.40921409e+03,1.41755264e+03,1.42589118e+03,1.43422973e+03,1.44256827e+03,1.45090682e+03,1.45924536e+03,1.46758391e+03,1.47592245e+03,1.48426100e+03,1.49259954e+03,1.50093809e+03,1.50927663e+03,1.51761518e+03,1.52595372e+03,1.53429227e+03,1.54263081e+03,1.55096936e+03,1.55930790e+03,1.56764645e+03,1.57598499e+03,1.58432354e+03,1.59266208e+03,1.60100063e+03,1.60933917e+03,1.61767772e+03,1.62601626e+03,1.63435481e+03,1.64269335e+03,1.65103189e+03,1.65937044e+03,1.66770898e+03,1.67604753e+03,1.68438607e+03,1.69272462e+03,1.70106316e+03,1.70940171e+03,1.71774025e+03,1.72607880e+03,1.73441734e+03,1.74275589e+03,1.75109443e+03,1.75943298e+03,1.76777152e+03,1.77611007e+03,1.78444861e+03,1.79278716e+03,1.80112570e+03,1.80946425e+03,1.81780279e+03,1.82614134e+03,1.83447988e+03,1.84281843e+03,1.85115697e+03,1.85949552e+03,1.86783406e+03,1.87617261e+03,1.88451115e+03,1.89284970e+03,1.90118824e+03,1.90952679e+03,1.91786533e+03,1.92620388e+03,1.93454242e+03,1.94288097e+03,1.95121951e+03,1.95955806e+03,1.96789660e+03,1.97623515e+03,1.98457369e+03,1.99291224e+03,2.00125078e+03,2.00958933e+03,2.01792787e+03,2.02626642e+03,2.03460496e+03,2.04294351e+03,2.05128205e+03,2.05962060e+03,2.06795914e+03,2.07629769e+03,2.08463623e+03,2.09297478e+03,2.10131332e+03,2.10965187e+03,2.11799041e+03,2.12632896e+03,2.13466750e+03,2.14300605e+03,2.15134459e+03,2.15968314e+03,2.16802168e+03,2.17636023e+03,2.18469877e+03,2.19303731e+03,2.20137586e+03,2.20971440e+03,2.21805295e+03,2.22639149e+03,2.23473004e+03,2.24306858e+03,2.25140713e+03,2.25974567e+03,2.26808422e+03,2.27642276e+03,2.28476131e+03,2.29309985e+03,2.30143840e+03,2.30977694e+03,2.31811549e+03,2.32645403e+03,2.33479258e+03,2.34313112e+03,2.35146967e+03,2.35980821e+03,2.36814676e+03,2.37648530e+03,2.38482385e+03,2.39316239e+03,2.40150094e+03,2.40983948e+03,2.41817803e+03,2.42651657e+03,2.43485512e+03,2.44319366e+03,2.45153221e+03,2.45987075e+03,2.46820930e+03,2.47654784e+03,2.48488639e+03,2.49322493e+03,2.50156348e+03,2.50990202e+03,2.51824057e+03,2.52657911e+03,2.53491766e+03,2.54325620e+03,2.55159475e+03,2.55993329e+03,2.56827184e+03,2.57661038e+03,2.58494893e+03,2.59328747e+03,2.60162602e+03,2.60996456e+03,2.61830311e+03,2.62664165e+03,2.63498020e+03,2.64331874e+03,2.65165729e+03,2.65999583e+03,2.66833438e+03,2.67667292e+03,2.68501147e+03,2.69335001e+03,2.70168856e+03,2.71002710e+03,2.71836565e+03,2.72670419e+03,2.73504274e+03,2.74338128e+03,2.75171982e+03,2.76005837e+03,2.76839691e+03,2.77673546e+03,2.78507400e+03,2.79341255e+03,2.80175109e+03,2.81008964e+03,2.81842818e+03,2.82676673e+03,2.83510527e+03,2.84344382e+03,2.85178236e+03,2.86012091e+03,2.86845945e+03,2.87679800e+03,2.88513654e+03,2.89347509e+03,2.90181363e+03,2.91015218e+03,2.91849072e+03,2.92682927e+03,2.93516781e+03,2.94350636e+03,2.95184490e+03,2.96018345e+03,2.96852199e+03,2.97686054e+03,2.98519908e+03,2.99353763e+03,3.00187617e+03,3.01021472e+03,3.01855326e+03,3.02689181e+03,3.03523035e+03,3.04356890e+03,3.05190744e+03,3.06024599e+03,3.06858453e+03,3.07692308e+03,3.08526162e+03,3.09360017e+03,3.10193871e+03,3.11027726e+03,3.11861580e+03,3.12695435e+03,3.13529289e+03,3.14363144e+03,3.15196998e+03,3.16030853e+03,3.16864707e+03,3.17698562e+03,3.18532416e+03,3.19366271e+03,3.20200125e+03,3.21033980e+03,3.21867834e+03,3.22701689e+03,3.23535543e+03,3.24369398e+03,3.25203252e+03,3.26037107e+03,3.26870961e+03,3.27704816e+03,3.28538670e+03,3.29372524e+03,3.30206379e+03,3.31040233e+03,3.31874088e+03,3.32707942e+03,3.33541797e+03,3.34375651e+03,3.35209506e+03,3.36043360e+03,3.36877215e+03,3.37711069e+03,3.38544924e+03,3.39378778e+03,3.40212633e+03,3.41046487e+03,3.41880342e+03,3.42714196e+03,3.43548051e+03,3.44381905e+03,3.45215760e+03,3.46049614e+03,3.46883469e+03,3.47717323e+03,3.48551178e+03,3.49385032e+03,3.50218887e+03,3.51052741e+03,3.51886596e+03,3.52720450e+03,3.53554305e+03,3.54388159e+03,3.55222014e+03,3.56055868e+03,3.56889723e+03,3.57723577e+03,3.58557432e+03,3.59391286e+03,3.60225141e+03,3.61058995e+03,3.61892850e+03,3.62726704e+03,3.63560559e+03,3.64394413e+03,3.65228268e+03,3.66062122e+03,3.66895977e+03,3.67729831e+03,3.68563686e+03,3.69397540e+03,3.70231395e+03,3.71065249e+03,3.71899104e+03,3.72732958e+03,3.73566813e+03,3.74400667e+03,3.75234522e+03,3.76068376e+03,3.76902231e+03,3.77736085e+03,3.78569940e+03,3.79403794e+03,3.80237649e+03,3.81071503e+03,3.81905358e+03,3.82739212e+03,3.83573066e+03,3.84406921e+03,3.85240775e+03,3.86074630e+03,3.86908484e+03,3.87742339e+03,3.88576193e+03,3.89410048e+03,3.90243902e+03,3.91077757e+03,3.91911611e+03,3.92745466e+03,3.93579320e+03,3.94413175e+03,3.95247029e+03,3.96080884e+03,3.96914738e+03,3.97748593e+03,3.98582447e+03,3.99416302e+03,4.00250156e+03,4.01084011e+03,4.01917865e+03,4.02751720e+03,4.03585574e+03,4.04419429e+03,4.05253283e+03,4.06087138e+03,4.06920992e+03,4.07754847e+03,4.08588701e+03,4.09422556e+03,4.10256410e+03,4.11090265e+03,4.11924119e+03,4.12757974e+03,4.13591828e+03,4.14425683e+03,4.15259537e+03,4.16093392e+03,4.16927246e+03,4.17761101e+03,4.18594955e+03,4.19428810e+03,4.20262664e+03,4.21096519e+03,4.21930373e+03,4.22764228e+03,4.23598082e+03,4.24431937e+03,4.25265791e+03,4.26099646e+03,4.26933500e+03,4.27767355e+03,4.28601209e+03,4.29435064e+03,4.30268918e+03,4.31102773e+03,4.31936627e+03,4.32770482e+03,4.33604336e+03,4.34438191e+03,4.35272045e+03,4.36105900e+03,4.36939754e+03,4.37773609e+03,4.38607463e+03,4.39441317e+03,4.40275172e+03,4.41109026e+03,4.41942881e+03,4.42776735e+03,4.43610590e+03,4.44444444e+03,4.45278299e+03,4.46112153e+03,4.46946008e+03,4.47779862e+03,4.48613717e+03,4.49447571e+03,4.50281426e+03,4.51115280e+03,4.51949135e+03,4.52782989e+03,4.53616844e+03,4.54450698e+03,4.55284553e+03,4.56118407e+03,4.56952262e+03,4.57786116e+03,4.58619971e+03,4.59453825e+03,4.60287680e+03,4.61121534e+03,4.61955389e+03,4.62789243e+03,4.63623098e+03,4.64456952e+03,4.65290807e+03,4.66124661e+03,4.66958516e+03,4.67792370e+03,4.68626225e+03,4.69460079e+03,4.70293934e+03,4.71127788e+03,4.71961643e+03,4.72795497e+03,4.73629352e+03,4.74463206e+03,4.75297061e+03,4.76130915e+03,4.76964770e+03,4.77798624e+03,4.78632479e+03,4.79466333e+03,4.80300188e+03,4.81134042e+03,4.81967897e+03,4.82801751e+03,4.83635606e+03,4.84469460e+03,4.85303315e+03,4.86137169e+03,4.86971024e+03,4.87804878e+03,4.88638733e+03,4.89472587e+03,4.90306442e+03,4.91140296e+03,4.91974151e+03,4.92808005e+03,4.93641859e+03,4.94475714e+03,4.95309568e+03,4.96143423e+03,4.96977277e+03,4.97811132e+03,4.98644986e+03,4.99478841e+03,5.00312695e+03,5.01146550e+03,5.01980404e+03,5.02814259e+03,5.03648113e+03,5.04481968e+03,5.05315822e+03,5.06149677e+03,5.06983531e+03,5.07817386e+03,5.08651240e+03,5.09485095e+03,5.10318949e+03,5.11152804e+03,5.11986658e+03,5.12820513e+03,5.13654367e+03,5.14488222e+03,5.15322076e+03,5.16155931e+03,5.16989785e+03,5.17823640e+03,5.18657494e+03,5.19491349e+03,5.20325203e+03,5.21159058e+03,5.21992912e+03,5.22826767e+03,5.23660621e+03,5.24494476e+03,5.25328330e+03,5.26162185e+03,5.26996039e+03,5.27829894e+03,5.28663748e+03,5.29497603e+03,5.30331457e+03,5.31165312e+03,5.31999166e+03,5.32833021e+03,5.33666875e+03,5.34500730e+03,5.35334584e+03,5.36168439e+03,5.37002293e+03,5.37836148e+03,5.38670002e+03,5.39503857e+03,5.40337711e+03,5.41171566e+03,5.42005420e+03,5.42839275e+03,5.43673129e+03,5.44506984e+03,5.45340838e+03,5.46174693e+03,5.47008547e+03,5.47842402e+03,5.48676256e+03,5.49510110e+03,5.50343965e+03,5.51177819e+03,5.52011674e+03,5.52845528e+03,5.53679383e+03,5.54513237e+03,5.55347092e+03,5.56180946e+03,5.57014801e+03,5.57848655e+03,5.58682510e+03,5.59516364e+03,5.60350219e+03,5.61184073e+03,5.62017928e+03,5.62851782e+03,5.63685637e+03,5.64519491e+03,5.65353346e+03,5.66187200e+03,5.67021055e+03,5.67854909e+03,5.68688764e+03,5.69522618e+03,5.70356473e+03,5.71190327e+03,5.72024182e+03,5.72858036e+03,5.73691891e+03,5.74525745e+03,5.75359600e+03,5.76193454e+03,5.77027309e+03,5.77861163e+03,5.78695018e+03,5.79528872e+03,5.80362727e+03,5.81196581e+03,5.82030436e+03,5.82864290e+03,5.83698145e+03,5.84531999e+03,5.85365854e+03,5.86199708e+03,5.87033563e+03,5.87867417e+03,5.88701272e+03,5.89535126e+03,5.90368981e+03,5.91202835e+03,5.92036690e+03,5.92870544e+03,5.93704399e+03,5.94538253e+03,5.95372108e+03,5.96205962e+03,5.97039817e+03,5.97873671e+03,5.98707526e+03,5.99541380e+03,6.00375235e+03,6.01209089e+03,6.02042944e+03,6.02876798e+03,6.03710652e+03,6.04544507e+03,6.05378361e+03,6.06212216e+03,6.07046070e+03,6.07879925e+03,6.08713779e+03,6.09547634e+03,6.10381488e+03,6.11215343e+03,6.12049197e+03,6.12883052e+03,6.13716906e+03,6.14550761e+03,6.15384615e+03,6.16218470e+03,6.17052324e+03,6.17886179e+03,6.18720033e+03,6.19553888e+03,6.20387742e+03,6.21221597e+03,6.22055451e+03,6.22889306e+03,6.23723160e+03,6.24557015e+03,6.25390869e+03,6.26224724e+03,6.27058578e+03,6.27892433e+03,6.28726287e+03,6.29560142e+03,6.30393996e+03,6.31227851e+03,6.32061705e+03,6.32895560e+03,6.33729414e+03,6.34563269e+03,6.35397123e+03,6.36230978e+03,6.37064832e+03,6.37898687e+03,6.38732541e+03,6.39566396e+03,6.40400250e+03,6.41234105e+03,6.42067959e+03,6.42901814e+03,6.43735668e+03,6.44569523e+03,6.45403377e+03,6.46237232e+03,6.47071086e+03,6.47904941e+03,6.48738795e+03,6.49572650e+03,6.50406504e+03,6.51240359e+03,6.52074213e+03,6.52908068e+03,6.53741922e+03,6.54575777e+03,6.55409631e+03,6.56243486e+03,6.57077340e+03,6.57911194e+03,6.58745049e+03,6.59578903e+03,6.60412758e+03,6.61246612e+03,6.62080467e+03,6.62914321e+03,6.63748176e+03,6.64582030e+03,6.65415885e+03,6.66249739e+03

Spectrum at 10 K
1.81054194e-04,-1.46961837e-04,5.79823535e-05,5.24612647e-05,-1.43001597e-04,1.79820980e-04,-1.49282435e-04,6.29797407e-05,4.66632097e-05,-1.38573749e-04,1.78416180e-04,-1.51418522e-04,6.78487235e-05,4.08895610e-05,-1.34057446e-04,1.76843433e-04,-1.53370198e-04,7.25858524e-05,3.51460189e-05,-1.29458498e-04,1.75106490e-04,-1.55137752e-04,7.71878590e-05,2.94381813e-05,-1.24782729e-04,1.73209225e-04,-1.56721662e-04,8.16516551e-05,2.37715358e-05,-1.20035971e-04,1.71155626e-04,-1.58122591e-04,8.59743345e-05,1.81514594e-05,-1.15224057e-04,1.68949799e-04,-1.59341385e-04,9.01531769e-05,1.25832145e-05,-1.10352812e-04,1.66595955e-04,-1.60379065e-04,9.41856450e-05,7.07194191e-06,-1.05428049e-04,1.64098404e-04,-1.61236832e-04,9.80693837e-05,1.62265730e-06,-1.00455568e-04,1.61461552e-04,-1.61916059e-04,1.01802224e-04,-3.75974921e-06,-9.54411410e-05,1.58689896e-04,-1.62418283e-04,1.05382183e-04,-9.07051842e-06,-9.03905123e-05,1.55788017e-04,-1.62745209e-04,1.08807458e-04,-1.43050274e-05,-8.53093929e-05,1.52760570e-04,-1.62898704e-04,1.12076431e-04,-1.94587905e-05,-8.02034534e-05,1.49612287e-04,-1.62880790e-04,1.15187669e-04,-2.45274605e-05,-7.50783168e-05,1.46347963e-04,-1.62693642e-04,1.18139921e-04,-2.95068343e-05,-6.99395570e-05,1.42972454e-04,-1.62339584e-04,1.20932113e-04,-3.43928570e-05,-6.47926930e-05,1.39490671e-04,-1.61821086e-04,1.23563356e-04,-3.91816187e-05,-5.96431806e-05,1.35907574e-04,-1.61140755e-04,1.26032938e-04,-4.38693604e-05,-5.44964100e-05,1.32228165e-04,-1.60301335e-04,1.28340323e-04,-4.84524768e-05,-4.93577022e-05,1.28457484e-04,-1.59305703e-04,1.30485150e-04,-5.29275169e-05,-4.42323024e-05,1.24600603e-04,-1.58156858e-04,1.32467235e-04,-5.72911837e-05,-3.91253744e-05,1.20662619e-04,-1.56857924e-04,1.34286564e-04,-6.15403384e-05,-3.40419994e-05,1.16648649e-04,-1.55412141e-04,1.35943290e-04,-6.56720021e-05,-2.89871703e-05,1.12563826e-04,-1.53822862e-04,1.37437736e-04,-6.96833548e-05,-2.39657865e-05,1.08413290e-04,-1.52093544e-04,1.38770390e-04,-7.35717359e-05,-1.89826503e-05,1.04202188e-04,-1.50227749e-04,1.39941901e-04,-7.73346475e-05,-1.40424662e-05,9.99356615e-05,-1.48229136e-04,1.40953076e-04,-8.09697545e-05,-9.14983409e-06,9.56188470e-05,-1.46101456e-04,1.41804883e-04,-8.44748818e-05,-4.30924413e-06,9.12568694e-05,-1.43848544e-04,1.42498440e-04,-8.78480184e-05,4.74922243e-07,8.68548348e-05,-1.41474322e-04,1.43035017e-04,-9.10873164e-05,5.19839639e-06,8.24178263e-05,-1.38982787e-04,1.43416030e-04,-9.41910900e-05,9.85702786e-06,7.79509003e-05,-1.36378005e-04,1.43643041e-04,-9.71578139e-05,1.44467876e-05,7.34590815e-05,-1.33664112e-04,1.43717751e-04,-9.99861267e-05,1.89637655e-05,6.89473557e-05,-1.30845305e-04,1.43641999e-04,-1.02674828e-04,2.34041774e-05,6.44206667e-05,-1.27925836e-04,1.43417756e-04,-1.05222877e-04,2.77643682e-05,5.98839138e-05,-1.24910010e-04,1.43047126e-04,-1.07629392e-04,3.20408108e-05,5.53419429e-05,-1.21802175e-04,1.42532334e-04,-1.09893650e-04,3.62301094e-05,5.07995442e-05,-1.18606724e-04,1.41875731e-04,-1.12015086e-04,4.03290018e-05,4.62614496e-05,-1.15328083e-04,1.41079784e-04,-1.13993290e-04,4.43343622e-05,4.17323271e-05,-1.11970710e-04,1.40147075e-04,-1.15828005e-04,4.82432000e-05,3.72167751e-05,-1.08539089e-04,1.39080294e-04,-1.17519129e-04,5.20526614e-05,3.27193198e-05,-1.05037724e-04,1.37882238e-04,-1.19066709e-04,5.57600353e-05,2.82444148e-05,-1.01471136e-04,1.36555807e-04,-1.20470940e-04,5.93627492e-05,2.37964308e-05,-9.78438550e-05,1.35103995e-04,-1.21732166e-04,6.28583708e-05,1.93796560e-05,-9.41604199e-05,1.33529889e-04,-1.22850874e-04,6.62446106e-05,1.49982934e-05,-9.04253689e-05,1.31836667e-04,-1.23827693e-04,6.95193232e-05,1.06564563e-05,-8.66432370e-05,1.30027590e-04,-1.24663392e-04,7.26805045e-05,6.35816464e-06,-8.28185517e-05,1.28105996e-04,-1.25358878e-04,7.57262927e-05,2.10734095e-06,-7.89558283e-05,1.26075301e-04,-1.25915191e-04,7.86549727e-05,-2.09218827e-06,-7.50595629e-05,1.23938991e-04,-1.26333504e-04,8.14649715e-05,-6.23669910e-06,-7.11342311e-05,1.21700616e-04,-1.26615117e-04,8.41548572e-05,-1.03225734e-05,-6.71842842e-05,1.19363790e-04,-1.26761458e-04,8.67233430e-05,-1.43462966e-05,-6.32141405e-05,1.16932183e-04,-1.26774077e-04,8.91692850e-05,-1.83044648e-05,-5.92281839e-05,1.14409518e-04,-1.26654642e-04,9.14916803e-05,-2.21937849e-05,-5.52307610e-05,1.11799564e-04,-1.26404941e-04,9.36896663e-05,-2.60110777e-05,-5.12261759e-05,1.09106134e-04,-1.26026872e-04,9.57625223e-05,-2.97532770e-05,-4.72186832e-05,1.06333084e-04,-1.25522443e-04,9.77096668e-05,-3.34174341e-05,-4.32124892e-05,1.03484298e-04,-1.24893768e-04,9.95306546e-05,-3.70007198e-05,-3.92117465e-05,1.00563693e-04,-1.24143067e-04,1.01225179e-04,-4.05004235e-05,-3.52205485e-05,9.75752116e-05,-1.23272654e-04,1.02793069e-04,-4.39139550e-05,-3.12429267e-05,9.45228179e-05,-1.22284942e-04,1.04234286e-04,-4.72388472e-05,-2.72828492e-05,9.14104907e-05,-1.21182434e-04,1.05548924e-04,-5.04727578e-05,-2.33442159e-05,8.82422220e-05,-1.19967723e-04,1.06737209e-04,-5.36134659e-05,-1.94308536e-05,8.50220129e-05,-1.18643482e-04,1.07799495e-04,-5.66588766e-05,-1.55465157e-05,8.17538667e-05,-1.17212469e-04,1.08736261e-04,-5.96070208e-05,-1.16948791e-05,7.84417864e-05,-1.15677516e-04,1.09548111e-04,-6.24560556e-05,-7.87953930e-06,7.50897710e-05,-1.14041526e-04,1.10235774e-04,-6.52042630e-05,-4.10400823e-06,7.17018109e-05,-1.12307474e-04,1.10800098e-04,-6.78500528e-05,-3.71713532e-07,6.82818828e-05,-1.10478399e-04,1.11242044e-04,-7.03919617e-05,3.31400517e-06,6.48339460e-05,-1.08557397e-04,1.11562695e-04,-7.28286519e-05,6.94990013e-06,6.13619413e-05,-1.06547625e-04,1.11763244e-04,-7.51589111e-05,1.05328158e-05,5.78697838e-05,-1.04452290e-04,1.11844992e-04,-7.73816557e-05,1.40596904e-05,5.43613594e-05,-1.02274650e-04,1.11809349e-04,-7.94959258e-05,1.75275597e-05,5.08405231e-05,-1.00018005e-04,1.11657829e-04,-8.15008859e-05,2.09335587e-05,4.73110950e-05,-9.76856960e-05,1.11392049e-04,-8.33958254e-05,2.42749227e-05,4.37768546e-05,-9.52811032e-05,1.11013722e-04,-8.51801582e-05,2.75489877e-05,4.02415387e-05,-9.28076378e-05,1.10524657e-04,-8.68534191e-05,3.07531947e-05,3.67088400e-05,-9.02687387e-05,1.09926759e-04,-8.84152642e-05,3.38850897e-05,3.31824010e-05,-8.76678710e-05,1.09222017e-04,-8.98654712e-05,3.69423236e-05,2.96658109e-05,-8.50085208e-05,1.08412509e-04,-9.12039363e-05,3.99226542e-05,2.61626047e-05,-8.22941907e-05,1.07500396e-04,-9.24306722e-05,4.28239499e-05,2.26762593e-05,-7.95283960e-05,1.06487918e-04,-9.35458085e-05,4.56441863e-05,1.92101893e-05,-7.67146619e-05,1.05377391e-04,-9.45495901e-05,4.83814486e-05,1.57677450e-05,-7.38565195e-05,1.04171203e-04,-9.54423734e-05,5.10339334e-05,1.23522114e-05,-7.09575003e-05,1.02871815e-04,-9.62246252e-05,5.35999483e-05,8.96680367e-06,-6.80211348e-05,1.01481750e-04,-9.68969236e-05,5.60779112e-05,5.61466395e-06,-6.50509488e-05,1.00003595e-04,-9.74599530e-05,5.84663514e-05,2.29886129e-06,-6.20504574e-05,9.84399960e-05,-9.79145016e-05,6.07639110e-05,-9.77611036e-07,-5.90231632e-05,9.67936564e-05,-9.82614613e-05,6.29693440e-05,-4.21183947e-06,-5.59725534e-05,9.50673289e-05,-9.85018258e-05,6.50815139e-05,-7.40099135e-06,-5.29020957e-05,9.32638160e-05,-9.86366861e-05,6.70993970e-05,-1.05423153e-05,-4.98152335e-05,9.13859659e-05,-9.86672286e-05,6.90220812e-05,-1.36331441e-05,-4.67153847e-05,8.94366676e-05,-9.85947347e-05,7.08487629e-05,-1.66708986e-05,-4.36059382e-05,8.74188473e-05,-9.84205766e-05,7.25787492e-05,-1.96530871e-05,-4.04902505e-05,8.53354669e-05,-9.81462143e-05,7.42114585e-05,-2.25773038e-05,-3.73716397e-05,8.31895198e-05,-9.77731936e-05,7.57464152e-05,-2.54412375e-05,-3.42533897e-05,8.09840245e-05,-9.73031448e-05,7.71832525e-05,-2.82426664e-05,-3.11387378e-05,7.87220254e-05,-9.67377779e-05,7.85217095e-05,-3.09794633e-05,-2.80308806e-05,7.64065867e-05,-9.60788795e-05,7.97616331e-05,-3.36495922e-05,-2.49329644e-05,7.40407907e-05,-9.53283125e-05,8.09029718e-05,-3.62511161e-05,-2.18480886e-05,7.16277310e-05,-9.44880117e-05,8.19457788e-05,-3.87821911e-05,-1.87792992e-05,6.91705129e-05,-9.35599798e-05,8.28902095e-05,-4.12410691e-05,-1.57295843e-05,6.66722499e-05,-9.25462859e-05,8.37365188e-05,-4.36261015e-05,-1.27018787e-05,6.41360562e-05,-9.14490635e-05,8.44850608e-05,-4.59357357e-05,-9.69905453e-06,6.15650481e-05,-9.02705047e-05,8.51362865e-05,-4.81685183e-05,-6.72392362e-06,5.89623384e-05,-8.90128588e-05,8.56907440e-05,-5.03230917e-05,-3.77923113e-06,5.63310349e-05,-8.76784291e-05,8.61490731e-05,-5.23981999e-05,-8.67659744e-07,5.36742330e-05,-8.62695712e-05,8.65120067e-05,-5.43926833e-05,2.00817944e-06,5.09950192e-05,-8.47886865e-05,8.67803676e-05,-5.63054816e-05,4.84574340e-06,4.82964622e-05,-8.32382219e-05,8.69550671e-05,-5.81356315e-05,7.64256268e-06,4.55816138e-05,-8.16206662e-05,8.70371011e-05,-5.98822701e-05,1.03962382e-05,4.28535017e-05,-7.99385472e-05,8.70275504e-05,-6.15446308e-05,1.31044499e-05,4.01151331e-05,-7.81944260e-05,8.69275779e-05,-6.31220443e-05,1.57649511e-05,3.73694849e-05,-7.63908980e-05,8.67384251e-05,-6.46139385e-05,1.83755750e-05,3.46195057e-05,-7.45305871e-05,8.64614103e-05,-6.60198372e-05,2.09342316e-05,3.18681099e-05,-7.26161433e-05,8.60979277e-05,-6.73393599e-05,2.34389142e-05,2.91181793e-05,-7.06502392e-05,8.56494440e-05,-6.85722198e-05,2.58876965e-05,2.63725565e-05,-6.86355674e-05,8.51174945e-05,-6.97182261e-05,2.82787325e-05,2.36340428e-05,-6.65748388e-05,8.45036829e-05,-7.07772785e-05,3.06102626e-05,2.09053984e-05,-6.44707753e-05,8.38096784e-05,-7.17493693e-05,3.28806092e-05,1.81893377e-05,-6.23261120e-05,8.30372120e-05,-7.26345812e-05,3.50881807e-05,1.54885285e-05,-6.01435909e-05,8.21880740e-05,-7.34330874e-05,3.72314689e-05,1.28055877e-05,-5.79259601e-05,8.12641129e-05,-7.41451470e-05,3.93090545e-05,1.01430836e-05,-5.56759662e-05,8.02672320e-05,-7.47711072e-05,4.13196017e-05,7.50352763e-06,-5.33963591e-05,7.91993852e-05,-7.53114003e-05,4.32618627e-05,4.88937786e-06,-5.10898825e-05,7.80625767e-05,-7.57665426e-05,4.51346751e-05,2.30303359e-06,-4.87592745e-05,7.68588569e-05,-7.61371308e-05,4.69369660e-05,-2.53162686e-07,-4.64072623e-05,7.55903202e-05,-7.64238440e-05,4.86677462e-05,-2.77693265e-06,-4.40365635e-05,7.42591018e-05,-7.66274394e-05,5.03261153e-05,-5.26605816e-06,-4.16498799e-05,7.28673750e-05,-7.67487508e-05,5.19112593e-05,-7.71838424e-06,-3.92498943e-05,7.14173502e-05,-7.67886871e-05,5.34224500e-05,-1.01318239e-05,-3.68392721e-05,6.99112685e-05,-7.67482311e-05,5.48590460e-05,-1.25043548e-05,-3.44206547e-05,6.83514024e-05,-7.66284365e-05,5.62204906e-05,-1.48340243e-05,-3.19966595e-05,6.67400515e-05,-7.64304256e-05,5.75063140e-05,-1.71189463e-05,-2.95698748e-05,6.50795408e-05,-7.61553889e-05,5.87161294e-05,-1.93573083e-05,-2.71428621e-05,6.33722151e-05,-7.58045821e-05,5.98496347e-05,-2.15473664e-05,-2.47181483e-05,6.16204405e-05,-7.53793233e-05,6.09066104e-05,-2.36874500e-05,-2.22982275e-05,5.98265989e-05,-7.48809912e-05,6.18869208e-05,-2.57759613e-05,-1.98855562e-05,5.79930860e-05,-7.43110244e-05,6.27905094e-05,-2.78113775e-05,-1.74825550e-05,5.61223075e-05,-7.36709174e-05,6.36174020e-05,-2.97922478e-05,-1.50916007e-05,5.42166800e-05,-7.29622180e-05,6.43677034e-05,-3.17171981e-05,-1.27150305e-05,5.22786239e-05,-7.21865268e-05,6.50415971e-05,-3.35849288e-05,-1.03551344e-05,5.03105637e-05,-7.13454942e-05,6.56393423e-05,-3.53942181e-05,-8.01415901e-06,4.83149239e-05,-7.04408172e-05,6.61612763e-05,-3.71439178e-05,-5.69430165e-06,4.62941290e-05,-6.94742372e-05,6.66078099e-05,-3.88329569e-05,-3.39770925e-06,4.42505973e-05,-6.84475392e-05,6.69794267e-05,-4.04603428e-05,-1.12648000e-06,4.21867401e-05,-6.73625484e-05,6.72766829e-05,-4.20251572e-05,1.11734366e-06,4.01049616e-05,-6.62211261e-05,6.75002051e-05,-4.35265597e-05,3.33177145e-06,3.80076526e-05,-6.50251704e-05,6.76506888e-05,-4.49637857e-05,5.51486995e-06,3.58971908e-05,-6.37766116e-05,6.77288955e-05,-4.63361486e-05,7.66476088e-06,3.37759365e-05,-6.24774109e-05,6.77356541e-05,-4.76430355e-05,9.77962693e-06,3.16462340e-05,-6.11295562e-05,6.76718565e-05,-4.88839111e-05,1.18577075e-05,2.95104040e-05,-5.97350630e-05,6.75384566e-05,-5.00583150e-05,1.38973038e-05,2.73707463e-05,-5.82959687e-05,6.73364688e-05,-5.11658622e-05,1.58967776e-05,2.52295345e-05,-5.68143317e-05,6.70669669e-05,-5.22062406e-05,1.78545546e-05,2.30890171e-05,-5.52922281e-05,6.67310805e-05,-5.31792135e-05,1.97691215e-05,2.09514109e-05,-5.37317519e-05,6.63299939e-05,-5.40846175e-05,2.16390306e-05,1.88189041e-05,-5.21350086e-05,6.58649452e-05,-5.49223598e-05

Spectrum at 20 K
9.05270997e-05,-2.46808590e-05,-7.69462292e-05,6.66041527e-05,4.05240962e-05,-8.86104037e-05,7.84799159e-06,8.42106702e-05,-5.37552776e-05,-5.47848318e-05,8.35550096e-05,9.14994279e-06,-8.84306901e-05,3.90815145e-05,6.70003498e-05,-7.55620010e-05,-2.57072451e-05,8.94768232e-05,-2.31171435e-05,-7.67500296e-05,6.49355796e-05,4.12379938e-05,-8.73333688e-05,6.43872891e-06,8.37038057e-05,-5.20715502e-05,-5.51967505e-05,8.20981789e-05,1.03556745e-05,-8.76332945e-05,3.74426217e-05,6.70976848e-05,-7.39784095e-05,-2.66679399e-05,8.84192269e-05,-2.15810733e-05,-7.65314505e-05,6.32824115e-05,4.19211428e-05,-8.60549512e-05,5.05941944e-06,8.31792279e-05,-5.04080765e-05,-5.55799362e-05,8.06459069e-05,1.15302263e-05,-8.68234499e-05,3.58280780e-05,6.71693105e-05,-7.24051158e-05,-2.75973455e-05,8.73548529e-05,-2.00725542e-05,-7.62910800e-05,6.16448749e-05,4.25740066e-05,-8.47756299e-05,3.70986146e-06,8.26375252e-05,-4.87649757e-05,-5.59349111e-05,7.91985978e-05,1.26738996e-05,-8.60017242e-05,3.42378924e-05,6.72157892e-05,-7.08424352e-05,-2.84958516e-05,8.62842286e-05,-1.85914848e-05,-7.60295003e-05,6.00231857e-05,4.31970489e-05,-8.34958734e-05,2.38984740e-06,8.20792786e-05,-4.71423574e-05,-5.62621957e-05,7.77566449e-05,1.37870000e-05,-8.51686765e-05,3.26720646e-05,6.72376797e-05,-6.92906721e-05,-2.93638499e-05,8.52078715e-05,-1.71377560e-05,-7.57472877e-05,5.84175491e-05,4.37907330e-05,-8.22161397e-05,1.09916395e-06,8.15050616e-05,-4.55403216e-05,-5.65623084e-05,7.63204303e-05,1.48698365e-05,-8.43248570e-05,3.11305863e-05,6.72355362e-05,-6.77501200e-05,-3.02017337e-05,8.41262895e-05,-1.57112520e-05,-7.54450126e-05,5.68281604e-05,4.43555220e-05,-8.09368763e-05,-1.62407555e-07,8.09154398e-05,-4.39589585e-05,-5.68357650e-05,7.48903257e-05,1.59227218e-05,-8.34708073e-05,2.96134404e-05,6.72099087e-05,-6.62210617e-05,-3.10098979e-05,8.30399807e-05,-1.43118495e-05,-7.51232392e-05,5.52552044e-05,4.48918786e-05,-7.96585201e-05,-1.39509095e-06,8.03109718e-05,-4.23983494e-05,-5.70830791e-05,7.34666918e-05,1.69459716e-05,-8.26070601e-05,2.81206020e-05,6.71613428e-05,-6.47037700e-05,-3.17887386e-05,8.19494333e-05,-1.29394192e-05,-7.47825255e-05,5.36988565e-05,4.54002649e-05,-7.83814978e-05,-2.59911468e-06,7.96922084e-05,-4.08585661e-05,-5.73047619e-05,7.20498788e-05,1.79399055e-05,-8.17341396e-05,2.66520376e-05,6.70903799e-05,-6.31985067e-05,-3.25386537e-05,8.08551260e-05,-1.15938247e-05,-7.44234237e-05,5.21592818e-05,4.58811425e-05,-7.71062257e-05,-3.77471266e-06,7.90596930e-05,-3.93396716e-05,-5.75013213e-05,7.06402270e-05,1.89048448e-05,-8.08525609e-05,2.52077068e-05,6.69975562e-05,-6.17055244e-05,-3.32600417e-05,7.97575275e-05,-1.02749241e-05,-7.40464797e-05,5.06366358e-05,4.63349714e-05,-7.58331103e-05,-4.92212236e-06,7.84139613e-05,-3.78417201e-05,-5.76732624e-05,6.92380661e-05,1.98411150e-05,-7.99628304e-05,2.37875611e-05,6.68834042e-05,-6.02250646e-05,-3.39533022e-05,7.86570971e-05,-8.98256857e-06,-7.36522334e-05,4.91310645e-05,4.67622112e-05,-7.45625477e-05,-6.04158688e-06,7.77555415e-05,-3.63647570e-05,-5.78210880e-05,6.78437157e-05,2.07490436e-05,-7.90654457e-05,2.23915449e-05,6.67484510e-05,-5.87573596e-05,-3.46188353e-05,7.75542847e-05,-7.71660448e-06,-7.32412181e-05,4.76427046e-05,4.71633197e-05,-7.32949246e-05,-7.13335268e-06,7.70849539e-05,-3.49088198e-05,-5.79452970e-05,6.64574856e-05,2.16289605e-05,-7.81608957e-05,2.10195956e-05,6.65932195e-05,-5.73026312e-05,-3.52570419e-05,7.64495308e-05,-6.47687129e-06,-7.28139612e-05,4.61716834e-05,4.75387539e-05,-7.20306175e-05,-8.19767148e-06,7.64027111e-05,-3.34739377e-05,-5.80463863e-05,6.50796752e-05,2.24811977e-05,-7.72496609e-05,1.96716435e-05,6.64182275e-05,-5.58610919e-05,-3.58683225e-05,7.53432665e-05,-5.26320365e-06,-7.23709830e-05,4.47181198e-05,4.78889688e-05,-7.07699930e-05,-9.23479760e-06,7.57093183e-05,-3.20601315e-05,-5.81248484e-05,6.37105741e-05,2.33060899e-05,-7.63322129e-05,1.83476115e-05,6.62239879e-05,-5.44329452e-05,-3.64530788e-05,7.42359137e-05,-4.07543042e-06,-7.19127978e-05,4.32821241e-05,4.82144184e-05,-6.95134085e-05,-1.02449889e-05,7.50052729e-05,-3.06674153e-05,-5.81811732e-05,6.23504626e-05,2.41039723e-05,-7.54090151e-05,1.70474170e-05,6.60110083e-05,-5.30183847e-05,-3.70117124e-05,7.31278847e-05,-2.91337527e-06,-7.14399136e-05,4.18637965e-05,4.85155550e-05,-6.82612108e-05,-1.12285083e-05,7.42910650e-05,-2.92957932e-05,-5.82158472e-05,6.09996112e-05,2.48751841e-05,-7.44805219e-05,1.57709694e-05,6.57797916e-05,-5.16175953e-05,-3.75446250e-05,7.20195828e-05,-1.77685781e-06,-7.09528320e-05,4.04632305e-05,4.87928289e-05,-6.70137382e-05,-1.21856204e-05,7.35671770e-05,-2.79452641e-05,-5.82293525e-05,5.96582812e-05,2.56200640e-05,-7.35471794e-05,1.45181730e-05,6.55308352e-05,-5.02307522e-05,-3.80522175e-05,7.09114020e-05,-6.65691739e-07,-7.04520477e-05,3.90805098e-05,4.90466883e-05,-6.57713195e-05,-1.31165940e-05,7.28340832e-05,-2.66158180e-05,-5.82221683e-05,5.83267246e-05,2.63389538e-05,-7.26094249e-05,1.32889264e-05,6.52646322e-05,-4.88580225e-05,-3.85348914e-05,6.98037274e-05,4.20312789e-07,-6.99380493e-05,3.77157109e-05,4.92775788e-05,-6.45342740e-05,-1.40217001e-05,7.20922508e-05,-2.53074389e-05,-5.81947697e-05,5.70051842e-05,2.70321951e-05,-7.16676875e-05,1.20831213e-05,6.49816694e-05,-4.74995640e-05,-3.89930467e-05,6.86969352e-05,1.48135099e-06,-6.94113189e-05,3.63689016e-05,4.94859453e-05,-6.33029120e-05,-1.49012140e-05,7.13421390e-05,-2.40201032e-05,-5.81476288e-05,5.56938934e-05,2.77001324e-05,-7.07223877e-05,1.09006441e-05,6.46824295e-05,-4.61555257e-05,-3.94270836e-05,6.75913926e-05,2.51762215e-06,-6.88723316e-05,3.50401420e-05,4.96722291e-05,-6.20775344e-05,-1.57554123e-05,7.05841994e-05,-2.27537803e-05,-5.80812129e-05,5.43930769e-05,2.83431096e-05,-6.97739379e-05,9.74137530e-06,6.43673888e-05,-4.48260484e-05,-3.98374014e-05,6.64874582e-05,3.52932993e-06,-6.83215562e-05,3.37294853e-05,4.98368700e-05,-6.08584336e-05,-1.65845747e-05,6.98188763e-05,-2.15084338e-05,-5.79959862e-05,5.31029506e-05,2.89614718e-05,-6.88227422e-05,8.60519062e-06,6.40370190e-05,-4.35112649e-05,-4.02243982e-05,6.53854815e-05,4.51668109e-06,-6.77594546e-05,3.24369760e-05,4.99803049e-05,-5.96458925e-05,-1.73889828e-05,6.90466064e-05,-2.02840199e-05,-5.78924081e-05,5.18237219e-05,2.95555653e-05,-6.78691963e-05,7.49195988e-06,6.36917855e-05,-4.22113001e-05,-4.05884718e-05,6.42858036e-05,5.47988687e-06,-6.71864826e-05,3.11626526e-05,5.01029683e-05,-5.84401857e-05,-1.81689209e-05,6.82678187e-05,-1.90804886e-05,-5.77709342e-05,5.05555891e-05,3.01257371e-05,-6.69136876e-05,6.40154813e-06,6.33321491e-05,-4.09262695e-05,-4.09300190e-05,6.31887566e-05,6.41916189e-06,-6.66030892e-05,2.99065444e-05,5.02052922e-05,-5.72415789e-05,-1.89246752e-05,6.74829349e-05,-1.78977837e-05,-5.76320161e-05,4.92987429e-05,3.06723337e-05,-6.59565952e-05,5.33381534e-06,6.29585649e-05,-3.96562820e-05,-4.12494345e-05,6.20946642e-05,7.33472446e-06,-6.60097169e-05,2.86686752e-05,5.02877052e-05,-5.60503298e-05,-1.96565342e-05,6.66923689e-05,-1.67358434e-05,-5.74761010e-05,4.80533656e-05,3.11957036e-05,-6.49982904e-05,4.28861727e-06,6.25714824e-05,-3.84014387e-05,-4.15471129e-05,6.10038421e-05,8.22679581e-06,-6.54068014e-05,2.74490619e-05,5.03506333e-05,-5.48666867e-05,-2.03647876e-05,6.58965273e-05,-1.55946001e-05,-5.73036317e-05,4.68196304e-05,3.16961937e-05,-6.40391363e-05,3.26580480e-06,6.21713454e-05,-3.71618317e-05,-4.18234462e-05,5.99165972e-05,9.09560040e-06,-6.47947717e-05,2.62477134e-05,5.03945002e-05,-5.36908906e-05,-2.10497272e-05,6.50958091e-05,-1.44739802e-05,-5.71150472e-05,4.55977031e-05,3.21741520e-05,-6.30794879e-05,2.26522502e-06,6.17585928e-05,-3.59375474e-05,-4.20788259e-05,5.88332287e-05,9.94136619e-06,-6.41740503e-05,2.50646327e-05,5.04197259e-05,-5.25231731e-05,-2.17116452e-05,6.42906059e-05,-1.33739046e-05,-5.69107822e-05,4.43877417e-05,3.26299257e-05,-6.21196928e-05,1.28671830e-06,6.13336569e-05,-3.47286639e-05,-4.23136409e-05,5.77540270e-05,1.07643237e-05,-6.35450531e-05,2.38998173e-05,5.04267279e-05,-5.13637591e-05,-2.23508371e-05,6.34813023e-05,-1.22942887e-05,-5.66912659e-05,4.31898965e-05,3.30638625e-05,-6.11600900e-05,3.30124023e-07,6.08969650e-05,-3.35352520e-05,-4.25282790e-05,5.66792746e-05,1.15647061e-05,-6.29081893e-05,2.27532571e-05,5.04159201e-05,-5.02128637e-05,-2.29675986e-05,6.26682751e-05,-1.12350424e-05,-5.64569237e-05,4.20043088e-05,3.34763096e-05,-6.02010109e-05,-6.04724262e-07,6.04489386e-05,-3.23573771e-05,-4.27231274e-05,5.56092458e-05,1.23427496e-05,-6.22638617e-05,2.16249361e-05,5.03877133e-05,-4.90706952e-05,-2.35622255e-05,6.18518942e-05,-1.01960721e-05,-5.62081770e-05,4.08311145e-05,3.38676141e-05,-5.92427796e-05,-1.51799628e-06,5.99899932e-05,-3.11950949e-05,-4.28985690e-05,5.45442070e-05,1.30986914e-05,-6.16124665e-05,2.05148324e-05,5.03425153e-05,-4.79374544e-05,-2.41350163e-05,6.10325220e-05,-9.17727639e-06,-5.59454414e-05,3.96704405e-05,3.42381217e-05,-5.82857117e-05,-2.40986538e-06,5.95205396e-05,-3.00484568e-05,-4.30549863e-05,5.34844176e-05,1.38327724e-05,-6.09543931e-05,1.94229181e-05,5.02807295e-05,-4.68133337e-05,-2.46862686e-05,6.02105134e-05,-8.17855209e-06,-5.56691288e-05,3.85224074e-05,3.45881779e-05,-5.73301156e-05,-3.28050849e-06,5.90409819e-05,-2.89175063e-05,-4.31927593e-05,5.24301279e-05,1.45452354e-05,-6.02900246e-05,1.83491593e-05,5.02027570e-05,-4.56985183e-05,-2.52162828e-05,5.93862163e-05,-7.19978974e-06,-5.53796464e-05,3.73871282e-05,3.49181286e-05,-5.63762922e-05,-4.13010641e-06,5.85517191e-05,-2.78022806e-05,-4.33122657e-05,5.13815814e-05,1.52363251e-05,-5.96197373e-05,1.72935182e-05,5.01089949e-05,-4.45931856e-05,-2.57253589e-05,5.85599716e-05,-6.24087530e-06,-5.50773961e-05,3.62647077e-05,3.52283167e-05,-5.54245349e-05,-4.95884193e-06,5.80531441e-05,-2.67028107e-05,-4.34138814e-05,5.03390143e-05,1.59062886e-05,-5.89439008e-05,1.62559486e-05,4.99998371e-05,-4.34975054e-05,-2.62137962e-05,5.77321130e-05,-5.30169209e-06,-5.47627761e-05,3.51552458e-05,3.55190859e-05,-5.44751297e-05,-5.76690228e-06,5.75456442e-05,-2.56191210e-05,-4.34979794e-05,4.93026545e-05,1.65553729e-05,-5.82628788e-05,1.52364021e-05,4.98756737e-05,-4.24116412e-05,-2.66818959e-05,5.69029673e-05,-4.38211654e-06,-5.44361788e-05,3.40588344e-05,3.57907776e-05,-5.35283553e-05,-6.55447714e-06,5.70296009e-05,-2.45512312e-05,-4.35649307e-05,4.82727229e-05,1.71838291e-05,-5.75770279e-05,1.42348230e-05,4.97368912e-05,-4.13357486e-05,-2.71299588e-05,5.60728541e-05,-3.48202232e-06,-5.40979921e-05,3.29755591e-05,3.60437327e-05,-5.25844825e-05,-7.32175901e-06,5.65053902e-05,-2.34991534e-05,-4.36151040e-05,4.72494330e-05,1.77919087e-05,-5.68866988e-05,1.32511509e-05,4.95838715e-05,-4.02699756e-05,-2.75582860e-05,5.52420859e-05,-2.60128011e-06,-5.37485994e-05,3.19054988e-05,3.62782919e-05,-5.16437756e-05,-8.06894343e-06,5.59733821e-05,-2.24628945e-05,-4.36488650e-05,4.62329909e-05,1.83798637e-05,-5.61922355e-05,1.22853220e-05,4.94169945e-05,-3.92144648e-05,-2.79671792e-05,5.44109687e-05,-1.73975553e-06,-5.33883790e-05,3.08487259e-05,3.64947927e-05,-5.07064912e-05,-8.79622689e-06,5.54339412e-05,-2.14424556e-05,-4.36665772e-05,4.52235964e-05,1.89479490e-05,-5.54939754e-05,1.13372649e-05,4.92366346e-05,-3.81693506e-05,-2.83569386e-05,5.35798011e-05,-8.97310997e-07,-5.30177047e-05,2.98053070e-05,3.66935722e-05,-4.97728798e-05,-9.50381126e-06,5.48874262e-05,-2.04378322e-05,-4.36686005e-05,4.42214417e-05,1.94964188e-05,-5.47922497e-05,1.04069065e-05,4.90431632e-05,-3.71347618e-05,-2.87278652e-05,5.27488752e-05,-7.38053814e-08,-5.26369449e-05,2.87753019e-05,3.68749657e-05,-4.88431836e-05,-1.01918979e-05,5.43341900e-05,-1.94490143e-05,-4.36552929e-05,4.32267119e-05,2.00255307e-05,-5.40873830e-05,9.49416773e-06,4.88369480e-05,-3.61108199e-05,-2.90802604e-05,5.19184763e-05,7.30906323e-07,-5.22464635e-05,2.77587644e-05,3.70393071e-05,-4.79176386e-05,-1.08606921e-05,5.37745798e-05,-1.84759879e-05,-4.36270102e-05,4.22395857e-05,2.05355417e-05,-5.33796940e-05,8.59896538e-06,4.86183519e-05,-3.50976389e-05,-2.94144234e-05,5.10888830e-05,1.51697123e-06,-5.18466193e-05,2.67557426e-05,3.71869289e-05,-4.69964743e-05,-1.15104011e-05,5.32089369e-05,-1.75187311e-05,-4.35841037e-05,4.12602343e-05,2.10267092e-05,-5.26694949e-05,7.72121197e-06,4.83877350e-05,-3.40953286e-05,-2.97306545e-05,5.02603675e-05,2.28454082e-06,-5.14377661e-05,2.57662783e-05,3.73181608e-05,-4.60799128e-05,-1.21412324e-05,5.26375974e-05,-1.65772199e-05,-4.35269231e-05,4.02888234e-05

Spectrum at 40 K
4.52635502e-05,2.19959993e-05,-2.38607718e-05,-4.51743837e-05,-2.00575001e-05,2.56556911e-05,4.49814362e-05,1.80760355e-05,-2.73886452e-05,-4.46853223e-05,-1.60562344e-05,2.90557487e-05,4.42868925e-05,1.40028063e-05,-3.06532745e-05,-4.37872310e-05,-1.19205304e-05,3.21776613e-05,4.31876534e-05,9.81424439e-06,-3.36255221e-05,-4.24897027e-05,-7.68883330e-06,3.49936515e-05,4.16951461e-05,5.54921812e-06,-3.62790328e-05,-4.08059698e-05,-3.40034446e-06,3.74788444e-05,3.98243745e-05,1.24717113e-06,-3.85904665e-05,-3.87527699e-05,9.05341340e-07,3.96114863e-05,3.75937690e-05,-3.05224200e-06,-4.05397034e-05,-3.63501814e-05,5.18860098e-06,4.13731344e-05,3.50250066e-05,-7.30952075e-06,-4.21100175e-05,-3.36214272e-05,9.41014729e-06,4.27488157e-05,3.21428006e-05,-1.14856813e-05,-4.32882202e-05,-3.05926517e-05,1.35313889e-05,4.37271531e-05,2.89746638e-05,-1.55426128e-05,-4.40647691e-05,-2.72926705e-05,1.75147825e-05,4.43004579e-05,2.55506462e-05,-1.94434250e-05,-4.44338441e-05,-2.37526971e-05,2.13241748e-05,4.44647888e-05,2.19030510e-05,-2.31527835e-05,-4.43933886e-05,-2.00060480e-05,2.49251296e-05,4.42199756e-05,1.80661299e-05,-2.66372283e-05,-4.39451160e-05,-1.60878299e-05,2.82852392e-05,4.35696085e-05,1.40757623e-05,-2.98654764e-05,-4.30944819e-05,-1.20346112e-05,3.13744153e-05,4.25209926e-05,9.96912008e-06,-3.28087014e-05,-4.18506213e-05,-7.88408071e-06,3.41651576e-05,4.10850690e-05,5.78432192e-06,-3.54407907e-05,-4.02262530e-05,-3.67469840e-06,3.66327986e-05,3.92763019e-05,1.56007968e-06,-3.77385761e-05,-3.82375505e-05,5.54661191e-07,3.87557207e-05,3.71125342e-05,-2.66465903e-06,-3.96820377e-05,-3.59039826e-05,4.76506731e-06,4.05155449e-05,3.46148129e-05,-6.85106963e-06,-4.12544770e-05,-3.32481233e-05,8.91789067e-06,4.18972891e-05,3.18071848e-05,-1.09608070e-05,-4.24426598e-05,-3.02954342e-05,1.29751581e-05,4.28894944e-05,2.87164655e-05,-1.49563564e-05,-4.32369263e-05,-2.70740215e-05,1.68998985e-05,4.34843193e-05,2.53719846e-05,-1.88013750e-05,-4.36312682e-05,-2.36143683e-05,2.06564802e-05,4.36775997e-05,2.18053072e-05,-2.24610225e-05,-4.36233721e-05,-1.99490475e-05,2.42109332e-05,4.34688750e-05,1.80499371e-05,-2.59022762e-05,-4.32146282e-05,-1.61124152e-05,2.75312563e-05,4.28613803e-05,1.41410022e-05,-2.90942284e-05,-4.24101061e-05,-1.21402889e-05,3.05877048e-05,4.18620046e-05,1.01149263e-05,-3.20083638e-05,-4.12184955e-05,-8.06961423e-06,3.33530564e-05,4.04812156e-05,6.00909072e-06,-3.46188134e-05,-3.96520148e-05,-3.93812102e-06,3.58028525e-05,3.87329515e-05,1.86148681e-06,-3.69025836e-05,-3.77262873e-05,2.16025360e-07,3.79156150e-05,3.66344817e-05,-2.28963451e-06,-3.88397582e-05,-3.54601862e-05,4.35457648e-06,3.96730330e-05,3.42062374e-05,-6.40611505e-06,-4.04136712e-05,-3.28756508e-05,8.43955248e-06,4.10601209e-05,3.14716132e-05,-1.04502405e-05,-4.16110493e-05,-2.99974750e-05,1.24335905e-05,4.20653456e-05,2.84567425e-05,-1.43850845e-05,-4.24221231e-05,-2.68530693e-05,1.63002854e-05,4.26807208e-05,2.51902482e-05,-1.81748465e-05,-4.28407048e-05,-2.34722015e-05,2.00045218e-05,4.29018687e-05,2.17029720e-05,-2.17851757e-05,-4.28642338e-05,-1.98867142e-05,2.35127922e-05,4.27280487e-05,1.80276834e-05,-2.51834835e-05,-4.24937883e-05,-1.61302266e-05,2.67934995e-05,4.21621522e-05,1.41987720e-05,-2.83392358e-05,-4.17340630e-05,-1.22378188e-05,2.98172416e-05,4.12106638e-05,1.02519267e-05,-3.12242278e-05,-4.05933150e-05,-8.24570517e-06,3.25570740e-05,3.98835907e-05,6.22380304e-06,-3.38128353e-05,-3.90832753e-05,-4.19089751e-06,3.49887492e-05,3.81943583e-05,2.15168330e-06,-3.60822414e-05,-3.72190302e-05,-1.10862405e-07,3.70909313e-05,3.61596762e-05,-1.92686765e-06,-3.80126374e-05,-3.50188714e-05,3.95682409e-06,3.88453818e-05,3.37993737e-05,-5.97434937e-06,-3.95873947e-05,-3.25041178e-05,7.97482267e-06,4.02371177e-05,3.11362076e-05,-9.95366964e-06,-4.07932074e-05,-2.96989092e-05,1.19063734e-05,4.12545380e-05,2.81956430e-05,-1.38284843e-05,-4.16202036e-05,-2.66299754e-05,1.57156305e-05,4.18895197e-05,2.50056107e-05,-1.75635282e-05,-4.20620247e-05,-2.33263821e-05,1.93679900e-05,4.21374805e-05,2.15962427e-05,-2.11249362e-05,-4.21158726e-05,-1.98192564e-05,2.28304027e-05,4.19974098e-05,1.79995879e-05,-2.44805504e-05,-4.17825236e-05,-1.61414935e-05,2.60716734e-05,4.14718662e-05,1.42493109e-05,-2.76002084e-05,-4.10663095e-05,-1.23274489e-05,2.90627412e-05,4.05669419e-05,1.03803778e-05,-3.04560156e-05,-3.99750663e-05,-8.41261809e-06,3.17769396e-05,3.92921957e-05,6.42873077e-06,-3.30225932e-05,-3.85200505e-05,-4.43330628e-06,3.41902340e-05,3.76605533e-05,2.43095414e-06,-3.52773036e-05,-3.67158248e-05,-4.26292246e-07,3.62814332e-05,3.56881780e-05,-1.57606391e-06,-3.72004489e-05,-3.45801131e-05,3.57151125e-06,3.80323757e-05,3.33943110e-05,-5.55547060e-06,-3.87754428e-05,-3.21336272e-05,7.52339658e-06,3.94280862e-05,3.08010849e-05,-9.47078812e-06,-3.99889527e-05,-2.93998674e-05,1.13931988e-05,4.04569026e-05,2.79333108e-05,-1.32862469e-05,-4.08310116e-05,-2.64048963e-05,1.51456256e-05,4.11105728e-05,2.48182414e-05,-1.69671125e-05,-4.12950982e-05,-2.31770917e-05,1.87465790e-05,4.13843191e-05,2.14853124e-05,-2.04800006e-05,-4.13781864e-05,-1.97468782e-05,2.21634645e-05,4.12768705e-05,1.79658654e-05,-2.37931800e-05,-4.10807607e-05,-1.61464408e-05,2.53654859e-05,4.07904634e-05,1.42928532e-05,-2.68768590e-05,-4.04068011e-05,-1.24094229e-05,2.83239225e-05,3.99308092e-05,1.05005318e-05,-2.97034524e-05,-3.93637344e-05,-8.57061314e-06,3.10123860e-05,3.87070304e-05,6.62414112e-06,-3.22478275e-05,-3.79623551e-05,-4.66562118e-06,3.34070554e-05,3.71315658e-05,2.69957864e-06,-3.44875277e-05,-3.62167150e-05,-7.30548818e-07,3.54868877e-05,3.52200453e-05,-1.23693349e-06,-3.64029696e-05,-3.41439836e-05,3.19834452e-06,3.72338021e-05,3.29911356e-05,-5.14918185e-06,-3.79776137e-05,-3.17642794e-05,7.08497496e-06,3.86328360e-05,3.04663589e-05,-9.00129478e-06,-3.91981066e-05,-2.91004765e-05,1.08937648e-05,3.96722728e-05,2.76698858e-05,-1.27580703e-05,-4.00543929e-05,-2.61779843e-05,1.45899686e-05,4.03437389e-05,2.46283046e-05,-1.63852984e-05,-4.05397972e-05,-2.30245065e-05,1.81399893e-05,4.06422695e-05,2.13703685e-05,-1.98500714e-05,-4.06510738e-05,-1.96697785e-05,2.15116833e-05,4.05663431e-05,1.79267248e-05,-2.31210820e-05,-4.03884259e-05,-1.61452874e-05,2.46746508e-05,4.01178842e-05,1.43296272e-05,-2.61689067e-05,-3.97554923e-05,-1.24839777e-05,2.76005096e-05,3.93022344e-05,1.06126338e-05,-2.89662687e-05,-3.87593024e-05,-8.71994298e-06,3.02631499e-05,3.81280921e-05,6.81029436e-06,-3.14882826e-05,-3.74102007e-05,-4.88810905e-06,3.26389657e-05,3.66074215e-05,2.95782956e-06,-3.37126745e-05,-3.57217409e-05,-1.02391035e-06,3.47070647e-05,3.47553320e-05,-9.09194111e-07,-3.56199787e-05,-3.37105508e-05,2.83703733e-06,3.64494500e-05,3.25899291e-05,-4.75519340e-06,-3.71937071e-05,-3.13961695e-05,6.65926506e-06,3.78511775e-05,3.01321380e-05,-8.54489467e-06,-3.84204908e-05,-2.88008579e-05,1.04077750e-05,3.89004821e-05,2.74055024e-05,-1.22436572e-05,-3.92901932e-05,-2.59493863e-05,1.40483625e-05,3.95888759e-05,2.44359593e-05,-1.58177895e-05,-3.97959922e-05,-2.28687969e-05,1.75479260e-05,3.99112156e-05,2.12515930e-05,-1.92348558e-05,-3.99344318e-05,-1.95881495e-05,2.08747687e-05,3.98657382e-05,1.78823693e-05,-2.24639695e-05,-3.97054435e-05,-1.61382465e-05,2.39988849e-05,3.94540667e-05,1.43598558e-05,-2.54760728e-05,-3.91123354e-05,-1.25513451e-05,2.68922295e-05,3.86811839e-05,1.07169243e-05,-2.82441974e-05,-3.81617508e-05,-8.86085591e-06,2.95289710e-05,3.75553756e-05,6.98744559e-06,-3.07437050e-05,-3.68635961e-05,-5.10103133e-06,3.18857195e-05,3.60881436e-05,3.20597514e-06,-3.29525066e-05,-3.52309395e-05,-1.30664971e-06,3.39417354e-05,3.42940895e-05,-5.92567252e-07,-3.48512572e-05,-3.32798798e-05,2.48730784e-06,3.56791103e-05,3.21907704e-05,-4.37321924e-06,-3.64235241e-05,-3.10293896e-05,6.24597845e-06,3.70829227e-05,2.97985278e-05,-8.10129774e-06,-3.76559287e-05,-2.85011305e-05,9.93493771e-06,3.81413653e-05,2.71402916e-05,-1.17427155e-05,-3.85382594e-05,-2.57192455e-05,1.35205146e-05,3.88458430e-05,2.42413606e-05,-1.52642945e-05,-3.90635551e-05,-2.27101299e-05,1.69700985e-05,3.91910419e-05,2.11291636e-05,-1.86340656e-05,-3.92281582e-05,-1.95021801e-05,2.02524353e-05,3.91749668e-05,1.78329981e-05,-2.18215602e-05,-3.90317381e-05,-1.61255267e-05,2.33379103e-05,3.87989491e-05,1.43837568e-05,-2.47980841e-05,-3.84772823e-05,-1.26117515e-05,2.61988144e-05,3.80676234e-05,1.08136377e-05,-2.75369761e-05,-3.75710592e-05,-8.99359394e-06,2.88095934e-05,3.69888743e-05,7.15584428e-06,-3.00138459e-05,-3.63225487e-05,-5.30464452e-06,3.11470753e-05,3.55737531e-05,3.44427667e-06,-3.22067911e-05,-3.47443455e-05,-1.57903449e-06,3.31906754e-05,3.38363661e-05,-2.86782051e-07,-3.40965896e-05,-3.28520325e-05,2.14887986e-06,3.49225770e-05,3.17937345e-05,-4.00298117e-06,-3.56668688e-05,-3.06640281e-05,5.84483360e-06,3.63278861e-05,2.94656290e-05,-7.67021993e-06,-3.69042453e-05,-2.82014075e-05,9.47496775e-06,3.73947589e-05,2.68743790e-05,-1.12549590e-05,-3.77984393e-05,-2.54877002e-05,1.30061394e-05,3.81145001e-05,2.40446587e-05,-1.47245271e-05,-3.83423578e-05,-2.25486668e-05,1.64062228e-05,3.84816330e-05,2.10032528e-05,-1.80474178e-05,-3.85321502e-05,-1.94120530e-05,1.96444029e-05,3.84939390e-05,1.77788037e-05,-2.11935766e-05,-3.83672327e-05,-1.61073303e-05,2.26914532e-05,3.81524678e-05,1.44015418e-05,-2.41346709e-05,-3.78502827e-05,-1.26654177e-05,2.55199992e-05,3.74615161e-05,1.09030029e-05,-2.68443460e-05,-3.69872043e-05,-9.11839392e-06,2.81047640e-05,3.64285786e-05,7.31573360e-06,-2.92984592e-05,-3.57870625e-05,-5.49919839e-06,3.04227940e-05,3.50642676e-05,3.67299008e-06,-3.14752962e-05,-3.42619903e-05,-1.84132587e-06,3.24536616e-05,3.33822062e-05,8.42853667e-09,-3.33557615e-05,-3.24270669e-05,1.82148319e-06,3.41796452e-05,3.13988926e-05,-3.64420436e-06,-3.49235458e-05,-3.03001691e-05,5.45555378e-06,3.55858828e-05,2.91335392e-05,-7.25138212e-06,-3.61652664e-05,-2.79017987e-05,9.02758452e-06,3.66604995e-05,2.66078873e-05,-1.07801058e-05,-3.70705809e-05,-2.52548843e-05,1.25049540e-05,3.73947067e-05,2.38459991e-05,-1.41982057e-05,-3.76322723e-05,-2.23845644e-05,1.58560175e-05,3.77828728e-05,2.08740286e-05,-1.74746335e-05,-3.78463045e-05,-1.93179471e-05,1.90503943e-05,3.78225644e-05,1.77199749e-05,-2.05797452e-05,-3.77118499e-05,-1.60838562e-05,2.20592434e-05,3.75145584e-05,1.44134182e-05,-2.34855676e-05,-3.72312857e-05,-1.27125598e-05,2.48555230e-05,3.68628244e-05,1.09852439e-05,-2.61660510e-05,-3.64101621e-05,-9.23548760e-06,2.74142335e-05,3.58744777e-05,7.46735318e-06,-2.85973015e-05,-3.52571403e-05,-5.68493844e-06,2.97126400e-05,3.45597035e-05,3.89236737e-06,-3.07577940e-05,-3.37839034e-05,-2.09378025e-06,3.17304742e-05,3.29316530e-05,2.93325564e-07,-3.26285617e-05,-3.20050386e-05,1.50485269e-06,3.34501128e-05,3.10063137e-05,-3.29662030e-06,-3.41933628e-05,-2.99378942e-05,5.07786682e-06,3.48567302e-05,2.88023523e-05,-6.84451052e-06,-3.54388200e-05,-2.76024104e-05,8.59251215e-06,3.59384260e-05,2.63409346e-05,-1.03178801e-05,-3.63545344e-05,-2.50209281e-05,1.20166823e-05,3.66863245e-05,2.36455231e-05,-1.36850543e-05,-3.69331715e-05,-2.22179755e-05,1.53192077e-05,3.70946466e-05,2.07416540e-05,-1.69154390e-05,-3.71705184e-05,-1.92200358e-05,1.84701384e-05,3.71607526e-05,1.76566949e-05,-1.99797971e-05,-3.70655121e-05,-1.60552970e-05,2.14410161e-05,3.68851562e-05,1.44195882e-05,-2.28505129e-05,-3.66202393e-05,-1.27533880e-05,2.42051297e-05,3.62715094e-05,1.10605795e-05,-2.55018402e-05,-3.58399064e-05,-9.34510041e-06,2.67377562e-05,3.53265589e-05,7.61093539e-06,-2.79101340e-05,-3.47327821e-05,-5.86210352e-06,2.90163806e-05,3.40600737e-05,4.10265321e-06,-3.00540596e-05,-3.33101109e-05,-2.33664852e-06,3.10208958e-05,3.24847455e-05,5.68164104e-07,-3.19147816e-05,-3.15860001e-05,1.19872857e-06,3.27337797e-05,3.06160625e-05,-2.95996643e-06,-3.34761290e-05,-2.95772809e-05,4.71150718e-06,3.41402471e-05,2.84721577e-05,-6.44933719e-06,-3.47247348e-05,-2.73033447e-05,8.16948095e-06,3.52283776e-05,2.60736344e-05,-9.86801016e-06,-3.56501495e-05,-2.47859566e-05,1.15410527e-05,3.59892145e-05,2.34433678e-05,-1.31848013e-05,-3.62449281e-05,-2.20490475e-05,1.47955228e-05,3.64168387e-05,2.06062876e-05,-1.63695651e-05,-3.65046882e-05,-1.91184871e-05,1.79033679e-05,3.65084122e-05,1.75891426e-05,-1.93934678e-05,-3.64281402e-05,-1.60218404e-05,2.08365093e-05,3.62641945e-05,1.44202486e-05,-2.22292490e-05,-3.60170895e-05,-1.27881078e-05,2.35685654e-05,3.56875300e-05,1.11292230e-05

Spectrum at 80 K
2.26317752e-05,1.92534843e-05,1.01329094e-05,-2.00790656e-06,-1.35467007e-05,-2.10417071e-05,-2.22582590e-05,-1.68350635e-05,-6.39149617e-06,5.95594661e-06,1.65236502e-05,2.21598152e-05,2.11844759e-05,1.38902454e-05,2.45453062e-06,-9.71044626e-06,-1.89757967e-05,-2.25784859e-05,-1.94453011e-05,-1.05125530e-05,1.55372819e-06,1.31534839e-05,2.08267294e-05,2.22856011e-05,1.70965079e-05,6.80899703e-06,-5.50696560e-06,-1.61771241e-05,-2.20190837e-05,-2.12914656e-05,-1.42129793e-05,-2.89668550e-06,9.28079158e-06,1.86868013e-05,2.25163187e-05,1.96284485e-05,1.08863214e-05,-1.10087874e-06,-1.27566544e-05,-2.06042764e-05,-2.23038361e-05,-1.73499303e-05,-7.22195363e-06,5.05769652e-06,1.58255647e-05,2.18700762e-05,2.13894063e-05,1.45285905e-05,3.33576806e-06,-8.84924333e-06,-1.83915125e-05,-2.24453367e-05,-1.98028897e-05,-1.12540893e-05,6.49535176e-07,1.23563880e-05,2.03744702e-05,2.23129959e-05,1.75952632e-05,7.63021900e-06,-4.60832183e-06,-1.54691356e-05,-2.17128887e-05,-2.14782974e-05,-1.48369824e-05,-3.77161443e-06,8.41598380e-06,1.80900765e-05,2.23656067e-05,1.99685920e-05,1.16157340e-05,-1.99873038e-07,-1.19528609e-05,-2.01374350e-05,-2.23131158e-05,-1.78324423e-05,-8.03364866e-06,4.15902326e-06,1.51080014e-05,2.15476196e-05,2.15581421e-05,1.51380617e-05,4.20406281e-06,-7.98119510e-06,-1.77826416e-05,-2.22771983e-05,-2.01255261e-05,-1.19711362e-05,-2.47933580e-07,1.15462500e-05,1.98932976e-05,2.23042348e-05,1.80614072e-05,8.43210072e-06,-3.70998165e-06,-1.47423281e-05,-2.13743705e-05,-2.16289471e-05,-1.54317383e-05,-4.63295338e-06,7.54505915e-06,1.74693575e-05,2.21801846e-05,2.02736664e-05,1.23201793e-05,6.93711996e-07,-1.11367325e-05,-1.96421872e-05,-2.22863952e-05,-1.82821006e-05,-8.82543590e-06,3.26137705e-06,1.43722828e-05,2.11932457e-05,2.16907227e-05,1.57179257e-05,5.05812843e-06,-7.10775768e-06,-1.71503757e-05,-2.20746419e-05,-2.04129910e-05,-1.26627499e-05,-1.13729125e-06,1.07244861e-05,1.93842349e-05,2.22596428e-05,1.84944694e-05,9.21351749e-06,-2.81338852e-06,-1.39980335e-05,-2.10043521e-05,-2.17434830e-05,-1.59965406e-05,-5.47943243e-06,6.66947211e-06,1.68258495e-05,2.19606495e-05,2.05434817e-05,1.29987377e-05,1.57850170e-06,-1.03096888e-05,-1.91195744e-05,-2.22240267e-05,-1.86984636e-05,-9.59621161e-06,2.36619406e-06,1.36197493e-05,2.08077994e-05,2.17872455e-05,1.62675034e-05,5.89671214e-06,-6.23038337e-06,-1.64959337e-05,-2.18382896e-05,-2.06651240e-05,-1.33280354e-05,-2.01717566e-06,9.89251887e-06,1.88483412e-05,2.21795995e-05,1.88940371e-05,9.97338708e-06,-1.91997072e-06,-1.32376001e-05,-2.06036997e-05,-2.18220312e-05,-1.65307376e-05,-6.30981648e-06,5.79067221e-06,1.61607844e-05,2.17076478e-05,2.07779069e-05,1.36505391e-05,2.45314703e-06,-9.47315493e-06,-1.85706730e-05,-2.21264171e-05,-1.90811473e-05,-1.03449155e-05,1.47489437e-06,1.28517566e-05,2.03921680e-05,2.18478649e-05,1.67861705e-05,6.71859694e-06,-5.35051859e-06,-1.58205594e-05,-2.15688122e-05,-2.08818231e-05,-1.39661480e-05,-2.88625166e-06,9.05177551e-06,1.82867096e-05,2.20645386e-05,1.92597550e-05,1.07106714e-05,-1.03113950e-06,-1.24623906e-05,-2.01733215e-05,-2.18647746e-05,-1.70337325e-05,-7.12290712e-06,4.91010205e-06,1.54754179e-05,2.14218742e-05,2.09768686e-05,1.42747644e-05,3.31632716e-06,-8.62855936e-06,-1.79965925e-05,-2.19940263e-05,-1.94298249e-05,-1.10705321e-05,5.88879493e-07,1.20696743e-05,1.99472799e-05,2.18727919e-05,1.72733577e-05,7.52260327e-06,-4.46960126e-06,-1.51255202e-05,-2.12669280e-05,-2.10630435e-05,-1.45762940e-05,-3.74321318e-06,8.20368495e-06,1.77004655e-05,2.19149459e-05,1.95913252e-05,1.14243777e-05,-1.48286143e-07,-1.16737804e-05,-1.97141657e-05,-2.18719518e-05,-1.75049835e-05,-7.91754408e-06,4.02919424e-06,1.47710280e-05,2.11040706e-05,2.11403511e-05,1.48706456e-05,4.16675127e-06,-7.77733095e-06,-1.73984736e-05,-2.18273662e-05,-1.97442274e-05,-1.17720916e-05,-2.90469846e-07,1.12748823e-05,1.94741030e-05,2.18622929e-05,1.77285510e-05,8.30759065e-06,-3.58905834e-06,-1.44121041e-05,-2.09334017e-05,-2.12087985e-05,-1.51577314e-05,-4.58678479e-06,7.34967559e-06,1.70907643e-05,2.17313591e-05,1.98885070e-05,1.21135597e-05,7.27219476e-07,-1.08731539e-05,-1.92272189e-05,-2.18438570e-05,-1.79440046e-05,-8.69260665e-06,3.14936985e-06,1.40489122e-05,2.07550238e-05,2.12683962e-05,1.54374668e-05,5.00315969e-06,-6.92089699e-06,-1.67774859e-05,-2.16269997e-05,-2.00241430e-05,-1.24486712e-05,-1.16179527e-06,1.04687693e-05,1.89736422e-05,2.18166893e-05,1.81512925e-05,9.07245855e-06,-2.71030424e-06,-1.36816172e-05,-2.05690420e-05,-2.13191583e-05,-1.57097708e-05,-5.41572351e-06,6.49117289e-06,1.64587888e-05,2.15143660e-05,2.01511180e-05,1.27773184e-05,1.59403110e-06,-1.00619031e-05,-1.87135039e-05,-2.17808386e-05,-1.83503663e-05,-9.44701523e-06,2.27203586e-06,1.33103849e-05,2.03755641e-05,2.13611024e-05,1.59745655e-05,5.82432641e-06,-6.06068078e-06,-1.61348251e-05,-2.13935391e-05,-2.02694178e-05,-1.30993966e-05,-2.02376286e-06,9.65273025e-06,1.84469371e-05,2.17363564e-05,1.85411808e-05,9.81614856e-06,-1.83473825e-06,-1.29353821e-05,-2.01747004e-05,-2.13942494e-05,-1.62317763e-05,-6.22882050e-06,5.62959781e-06,1.58057480e-05,2.12646029e-05,2.03790322e-05,1.34148040e-05,2.45082776e-06,-9.24142562e-06,-1.81740774e-05,-2.16832980e-05,-1.87236949e-05,-1.01797328e-05,1.39858351e-06,1.25567763e-05,1.99665638e-05,2.14186239e-05,1.64813323e-05,6.62906042e-06,-5.19810008e-06,-1.54717123e-05,-2.11276444e-05,-2.04799544e-05,-1.37234422e-05,-2.87506538e-06,8.82816432e-06,1.78950616e-05,2.16217216e-05,1.88978705e-05,1.05376455e-05,-9.63742631e-07,-1.21747358e-05,-1.97512694e-05,-2.14342539e-05,-1.67231657e-05,-7.02490311e-06,4.76636363e-06,1.51328742e-05,2.09827533e-05,2.05721810e-05,1.40252160e-05,3.29631655e-06,-8.41312139e-06,-1.76100289e-05,-2.15516889e-05,-1.90636733e-05,-1.08897665e-05,5.30385252e-07,1.17894294e-05,1.95289350e-05,2.14411706e-05,1.69572122e-05,7.41620769e-06,-4.33456346e-06,-1.47893909e-05,-2.08300224e-05,-2.06557123e-05,-1.43200329e-05,-3.71442434e-06,7.99647203e-06,1.73191203e-05,2.14732644e-05,1.92210724e-05,1.12359788e-05,-9.86798725e-08,-1.14010265e-05,-1.92996807e-05,-2.14394088e-05,-1.71834109e-05,-7.80283596e-06,3.90287417e-06,1.44414210e-05,2.06695469e-05,2.07305520e-05,1.46078041e-05,4.12923347e-06,-7.57839114e-06,-1.70224782e-05,-2.13865160e-05,-1.93700406e-05,-1.15761679e-05,-3.31206303e-07,1.10096972e-05,1.90636286e-05,2.14290066e-05,1.74017042e-05,8.18465188e-06,-3.47146936e-06,-1.40891242e-05,-2.05014250e-05,-2.07967074e-05,-1.48884439e-05,-4.54059086e-06,7.15905345e-06,1.67202471e-05,2.12915145e-05,1.95105541e-05,1.19102228e-05,7.59107998e-07,-1.06156119e-05,-1.88209032e-05,-2.14100055e-05,-1.76120384e-05,-8.56152244e-06,3.04052176e-06,1.37326611e-05,2.03257574e-05,2.08541893e-05,1.51618698e-05,4.94834552e-06,-6.73863363e-06,-1.64125729e-05,-2.11883337e-05,-1.96425927e-05,-1.22380352e-05,-1.18486098e-06,1.02189415e-05,1.85716312e-05,2.13824501e-05,1.78143628e-05,8.93331679e-06,-2.61020333e-06,-1.33721937e-05,-2.01426473e-05,-2.09030118e-05,-1.54280026e-05,-5.35234843e-06,6.31730609e-06,1.60996031e-05,2.10770505e-05,1.97661396e-05,1.25594996e-05,1.60830262e-06,-9.81985702e-06,-1.83159411e-05,-2.13463883e-05,-1.80086303e-05,-9.29990670e-06,2.18068510e-06,1.30078844e-05,1.99522007e-05,2.09431923e-05,1.56867662e-05,5.75245265e-06,-5.89524440e-06,-1.57814869e-05,-2.09577445e-05,-1.98811815e-05,-1.28745136e-05,-2.02927241e-06,9.41853001e-06,1.80539640e-05,2.13018712e-05,1.81947971e-05,9.66116695e-06,-1.75213653e-06,-1.26398968e-05,-1.97545261e-05,-2.09747520e-05,-1.59380881e-05,-6.14851383e-06,5.47262209e-06,1.54583747e-05,2.08304985e-05,1.99877084e-05,1.31829782e-05,2.44761097e-06,-9.01513179e-06,-1.77858326e-05,-2.12489533e-05,-1.83728231e-05,-1.00169748e-05,1.32472652e-06,1.22683951e-05,1.95497343e-05,2.09977153e-05,1.61818989e-05,6.54038970e-06,-5.04961211e-06,-1.51304183e-05,-2.06953982e-05,-2.00857143e-05,-1.34847969e-05,-2.86316098e-06,8.60983425e-06,1.75116815e-05,2.11876921e-05,1.85426715e-05,1.03672100e-05,-8.98622491e-07,-1.18935446e-05,-1.93379386e-05,-2.10121098e-05,-1.64181326e-05,-6.92793987e-06,4.62638680e-06,1.47977710e-05,2.05525316e-05,2.01751962e-05,1.37798767e-05,3.27576695e-06,-8.20280903e-06,-1.72316471e-05,-2.11181483e-05,-1.87043091e-05,-1.07117552e-05,4.73990698e-07,1.15155105e-05,1.91192544e-05,2.10179667e-05,1.66467266e-05,7.31102663e-06,-4.20311736e-06,-1.44605870e-05,-2.04019900e-05,-2.02561547e-05,-1.40681276e-05,-3.68527463e-06,7.79422732e-06,1.69458679e-05,2.10403855e-05,1.88577059e-05,1.10504961e-05,-5.09961172e-08,-1.11344590e-05,-1.88937999e-05,-2.10153205e-05,-1.68676213e-05,-7.68951510e-06,3.77997520e-06,1.41190218e-05,2.02438671e-05,2.03285940e-05,1.43494625e-05,4.09153279e-06,-7.38426108e-06,-1.66544836e-05,-2.09544705e-05,-1.90028356e-05,-1.13833209e-05,-3.70197814e-07,1.07505570e-05,1.86616948e-05,2.10042087e-05,1.70807613e-05,8.06327198e-06,-3.35713017e-06,-1.37732323e-05,-2.00782593e-05,-2.03925215e-05,-1.46237980e-05,-4.49439109e-06,6.97308154e-06,1.63576362e-05,2.08604730e-05,1.91396753e-05,1.17101210e-05,7.89428637e-07,-1.03639717e-05,-1.84230617e-05,-2.09846724e-05,-1.72860936e-05,-8.43216705e-06,2.93475186e-06,1.34233760e-05,1.99052655e-05,2.04479480e-05,1.48910535e-05,4.89370185e-06,-6.56085977e-06,-1.60554687e-05,-2.07584658e-05,-1.92682054e-05,-1.20307906e-05,-1.20653588e-06,9.97487044e-06,1.81780247e-05,2.09567555e-05,1.74835691e-05,8.79607261e-06,-2.51300864e-06,-1.30696114e-05,-1.97249875e-05,-2.04948878e-05,-1.51511517e-05,-5.28931929e-06,6.14776654e-06,1.57481260e-05,2.06485245e-05,1.93884099e-05,1.23452264e-05,1.62136046e-06,-9.58342108e-06,-1.79267103e-05,-2.09205055e-05,-1.76731421e-05,-9.15486294e-06,2.09206739e-06,1.27120984e-05,1.95375292e-05,2.05333584e-05,1.54040184e-05,5.68109975e-06,-5.73397206e-06,-1.54357544e-05,-2.05307276e-05,-1.95002761e-05,-1.26533288e-05,-2.03374489e-06,9.18979145e-06,1.76692471e-05,2.08759730e-05,1.78547697e-05,9.50841587e-06,-1.67209489e-06,-1.23509970e-05,-1.93429974e-05,-2.05633808e-05,-1.56495828e-05,-6.06890185e-06,5.31964653e-06,1.51185016e-05,2.04051565e-05,1.96037948e-05,1.29550005e-05,2.44353334e-06,-8.79414997e-06,-1.74057653e-05,-2.08232114e-05,-1.80284134e-05,-9.85661091e-06,1.25325623e-06,1.19864685e-05,1.91415008e-05,2.05849794e-05,1.58877772e-05,6.45258597e-06,-4.90495921e-06,-1.47965165e-05,-2.02718953e-05,-1.96989602e-05,-1.32501476e-05,-2.85057181e-06,8.39666488e-06,1.71363970e-05,2.07622777e-05,1.81940373e-05,1.01993308e-05,-8.35715493e-07,-1.16186747e-05,-1.89331507e-05,-2.05981816e-05,-1.61185374e-05,-6.83201521e-06,4.49007894e-06,1.44699494e-05,2.01310308e-05,1.97857698e-05,1.35386792e-05,3.25470747e-06,-7.99750404e-06,-1.68612763e-05,-2.06932315e-05,-1.83516091e-05,-1.05364609e-05,4.19635536e-07,1.12477777e-05,1.87180608e-05,2.06030184e-05,1.63418022e-05,7.20705484e-06,-4.07517394e-06,-1.41389515e-05,-1.99826527e-05,-1.98642248e-05,-1.38205071e-05,-3.65579041e-06,7.59683612e-06,1.65805387e-05,2.06161355e-05,1.85010999e-05,1.08678892e-05,-5.17776398e-09,-1.08739409e-05,-1.84963466e-05,-2.05995236e-05,-1.65575140e-05,-7.57757249e-06,3.66041154e-06,1.38036757e-05,1.98268530e-05,1.99343294e-05,1.40955471e-05,4.05367156e-06,-7.19482898e-06,-1.62943220e-05,-2.05310556e-05,-1.86424844e-05,-1.11935069e-05,-4.07497330e-07,1.04973275e-05,1.82681263e-05,2.05877348e-05,1.67656181e-05,7.94343821e-06,-3.24595871e-06,-1.34642756e-05,-1.96637266e-05,-1.99960911e-05,-1.43637169e-05,-4.44820437e-06,6.79165081e-06,1.60027652e-05,2.04380605e-05,1.87757403e-05,1.15132073e-05,8.18231141e-07,-1.01181015e-05,-1.80335198e-05,-2.05676922e-05,-1.69660635e-05,-8.30452461e-06,2.83198130e-06,1.31209059e-05,1.94933709e-05,2.00495212e-05,1.46249382e-05,4.83924430e-06,-6.38746929e-06,-1.57060085e-05,-2.03372216e-05,-1.89008488e-05,-1.18268870e-05,-1.22686637e-06,9.73642714e-06,1.77926493e-05,2.05394395e-05,1.71588023e-05,8.66070618e-06,-2.41864375e-06,-1.27737221e-05,-1.93158857e-05,-2.00946338e-05,-1.48791354e-05,-5.22664820e-06,5.98245130e-06,1.54041945e-05,2.02286136e-05,1.90177946e-05,1.21344455e-05,1.63324724e-06,-9.35246866e-06,-1.75456390e-05,-2.05030235e-05,-1.73437896e-05,-9.01186090e-06,2.00611047e-06,1.24228806e-05,1.91313733e-05,2.01314466e-05,1.51262363e-05,5.61027604e-06,-5.57676423e-06,-1.50974664e-05,-2.01123136e-05,-1.91265656e-05,-1.24357850e-05,-2.03721965e-06,8.96639105e-06,1.72926150e-05,2.04584940e-05,1.75209846e-05,9.35786834e-06,-1.59454428e-06,-1.20685388e-05

Spectrum at 160 K
1.13158876e-05,1.08762899e-05,9.59360183e-06,7.56740694e-06,4.95491099e-06,1.95874453e-06,-1.18875353e-06,-4.24355243e-06,-6.96884993e-06,-9.15342879e-06,-1.06280264e-05,-1.12784495e-05,-1.10544174e-05,-9.97344858e-06,-8.11949118e-06,-5.63640353e-06,-2.71679150e-06,4.12931617e-07,3.51010302e-06,6.33462515e-06,8.66757869e-06,1.03281902e-05,1.11878394e-05,1.11800216e-05,1.03054925e-05,8.63219823e-06,6.28999569e-06,3.46057577e-06,3.63368634e-07,-2.76147378e-06,-5.67169845e-06,-8.14173201e-06,-9.98016521e-06,-1.10445856e-05,-1.12526091e-05,-1.05882569e-05,-9.10318233e-06,-6.91265487e-06,-4.18661317e-06,-1.13648157e-06,2.00122764e-06,4.98325377e-06,7.57844696e-06,9.58568587e-06,1.08494642e-05,1.12719378e-05,1.08205002e-05,9.53029921e-06,7.50150023e-06,4.89150987e-06,1.90276357e-06,-1.23297565e-06,-4.27258952e-06,-6.98045365e-06,-9.14670251e-06,-1.06034947e-05,-1.12380174e-05,-1.10012219e-05,-9.91161575e-06,-8.05381610e-06,-5.57197826e-06,-2.65861016e-06,4.60359665e-07,3.54310274e-06,6.35064089e-06,8.66537182e-06,1.03079348e-05,1.11511089e-05,1.11296664e-05,1.02454187e-05,8.56706438e-06,6.22485226e-06,3.40047288e-06,3.12964673e-07,-2.79827289e-06,-5.69204225e-06,-8.14404631e-06,-9.96427370e-06,-1.10117232e-05,-1.12053266e-05,-1.05302222e-05,-9.03889625e-06,-6.84710217e-06,-4.12487605e-06,-1.08334535e-06,2.04164522e-06,5.00782144e-06,7.58526294e-06,9.57422492e-06,1.08206178e-05,1.12279453e-05,1.07647747e-05,9.46716279e-06,7.43584857e-06,4.82843303e-06,1.84715108e-06,-1.27681393e-06,-4.30125709e-06,-6.99173064e-06,-9.13971778e-06,-1.05787929e-05,-1.11975164e-05,-1.09480643e-05,-9.84992479e-06,-7.98837561e-06,-5.50786201e-06,-2.60078857e-06,5.07405211e-07,3.57572708e-06,6.36631725e-06,8.66288780e-06,1.02874862e-05,1.11142841e-05,1.10793229e-05,1.01854616e-05,8.50214361e-06,6.16000136e-06,3.34071932e-06,2.62940004e-07,-2.83469240e-06,-5.71203561e-06,-8.14606629e-06,-9.94816681e-06,-1.09787414e-05,-1.11580295e-05,-1.04722789e-05,-8.97480059e-06,-6.78182415e-06,-4.06347632e-06,-1.03058326e-06,2.08168082e-06,5.03202918e-06,7.59176885e-06,9.56252760e-06,1.07916273e-05,1.11839121e-05,1.07091149e-05,9.40419325e-06,7.37045234e-06,4.76568017e-06,1.79190590e-06,-1.32026981e-06,-4.32955691e-06,-7.00268319e-06,-9.13247690e-06,-1.05539231e-05,-1.11569487e-05,-1.08949464e-05,-9.78837657e-06,-7.92317009e-06,-5.44405481e-06,-2.54332587e-06,5.54069762e-07,3.60797765e-06,6.38165627e-06,8.66012908e-06,1.02668466e-05,1.10773668e-05,1.10289927e-05,1.01256226e-05,8.43743626e-06,6.09544297e-06,3.28131459e-06,2.13293186e-07,-2.87073408e-06,-5.73168040e-06,-8.14779421e-06,-9.93184696e-06,-1.09456419e-05,-1.11107194e-05,-1.04144283e-05,-8.91089600e-06,-6.71682073e-06,-4.00241363e-06,-9.78194291e-07,2.12133622e-06,5.05587887e-06,7.59796669e-06,9.55059625e-06,1.07624948e-05,1.11398397e-05,1.06535220e-05,9.34139162e-06,7.30531166e-06,4.70325087e-06,1.73702727e-06,-1.36334482e-06,-4.35749098e-06,-7.01331329e-06,-9.12498202e-06,-1.05288874e-05,-1.11163160e-05,-1.08418694e-05,-9.72697222e-06,-7.85819998e-06,-5.38055622e-06,-2.48622127e-06,6.00354533e-07,3.63985643e-06,6.39666009e-06,8.65709768e-06,1.02460183e-05,1.10403592e-05,1.09786774e-05,1.00659027e-05,8.37294307e-06,6.03117693e-06,3.22225783e-06,1.64023170e-07,-2.90639955e-06,-5.75097882e-06,-8.14923217e-06,-9.91531614e-06,-1.09124271e-05,-1.10633981e-05,-1.03566716e-05,-8.84718325e-06,-6.65209214e-06,-3.94168724e-06,-9.26177270e-07,2.16061282e-06,5.07937256e-06,7.60385879e-06,9.53843294e-06,1.07332222e-05,1.10957302e-05,1.05979975e-05,9.27875856e-06,7.24042692e-06,4.64114476e-06,1.68251401e-06,-1.40604041e-06,-4.38506104e-06,-7.02362324e-06,-9.11723545e-06,-1.05036879e-05,-1.10756203e-05,-1.07888350e-05,-9.66571254e-06,-7.79346559e-06,-5.31736620e-06,-2.42947394e-06,6.46261063e-07,3.67136505e-06,6.41133073e-06,8.65379600e-06,1.02250032e-05,1.10032629e-05,1.09283788e-05,1.00063031e-05,8.30866441e-06,5.96720329e-06,3.16354853e-06,1.15128594e-07,-2.94169058e-06,-5.76993267e-06,-8.15038249e-06,-9.89857672e-06,-1.08790986e-05,-1.10160674e-05,-1.02990101e-05,-8.78366293e-06,-6.58763830e-06,-3.88129681e-06,-8.74531109e-07,2.19951246e-06,5.10251213e-06,7.60944720e-06,9.52604009e-06,1.07038118e-05,1.10515852e-05,1.05425428e-05,9.21629505e-06,7.17579813e-06,4.57936143e-06,1.62836532e-06,-1.44835812e-06,-4.41226914e-06,-7.03361497e-06,-9.10923933e-06,-1.04783270e-05,-1.10348634e-05,-1.07358445e-05,-9.60459866e-06,-7.72896736e-06,-5.25448430e-06,-2.37308302e-06,6.91790553e-07,3.70250547e-06,6.42567039e-06,8.65022605e-06,1.02038036e-05,1.09660802e-05,1.08780981e-05,9.94682472e-06,8.24460095e-06,5.90352181e-06,3.10518582e-06,6.66082970e-08,-2.97660877e-06,-5.78854423e-06,-8.15124721e-06,-9.88163072e-06,-1.08456588e-05,-1.09687288e-05,-1.02414450e-05,-8.72033581e-06,-6.52345945e-06,-3.82124165e-06,-8.23254714e-07,2.23803647e-06,5.12529956e-06,7.61473416e-06,9.51341965e-06,1.06742656e-05,1.10074065e-05,1.04871590e-05,9.15400177e-06,7.11142575e-06,4.51790056e-06,1.57458008e-06,-1.49029930e-06,-4.43911696e-06,-7.04329080e-06,-9.10099588e-06,-1.04528064e-05,-1.09940473e-05,-1.06828995e-05,-9.54363136e-06,-7.66470561e-06,-5.19191047e-06,-2.31704764e-06,7.36944513e-07,3.73327932e-06,6.43968102e-06,8.64639022e-06,1.01824216e-05,1.09288128e-05,1.08278371e-05,9.88746878e-06,8.18075303e-06,5.84013251e-06,3.04716916e-06,1.84609030e-08,-3.01115594e-06,-5.80681530e-06,-8.15182867e-06,-9.86448049e-06,-1.08121094e-05,-1.09213840e-05,-1.01839776e-05,-8.65720241e-06,-6.45955544e-06,-3.76152131e-06,-7.72346914e-07,2.27618675e-06,5.14773680e-06,7.61972175e-06,9.50057403e-06,1.06445855e-05,1.09631959e-05,1.04318478e-05,9.09187961e-06,7.04730971e-06,4.45676163e-06,1.52115743e-06,-1.53186563e-06,-4.46560658e-06,-7.05265264e-06,-9.09250730e-06,-1.04271285e-05,-1.09531736e-05,-1.06300014e-05,-9.48281177e-06,-7.60068075e-06,-5.12964431e-06,-2.26136707e-06,7.81724141e-07,3.76368850e-06,6.45336471e-06,8.64229048e-06,1.01608595e-05,1.08914627e-05,1.07775973e-05,9.82823630e-06,8.11712137e-06,5.77703523e-06,2.98949774e-06,-2.93146240e-08,-3.04533368e-06,-5.82474803e-06,-8.15212888e-06,-9.84712802e-06,-1.07784525e-05,-1.08740347e-05,-1.01266089e-05,-8.59426353e-06,-6.39592649e-06,-3.70213511e-06,-7.21806606e-07,2.31396456e-06,5.16982585e-06,7.62441222e-06,9.48750522e-06,1.06147738e-05,1.09189552e-05,1.03766101e-05,9.02992926e-06,6.98345046e-06,4.39594428e-06,1.46809622e-06,-1.57305844e-06,-4.49173971e-06,-7.06170283e-06,-9.08377579e-06,-1.04012952e-05,-1.09122443e-05,-1.05771516e-05,-9.42214059e-06,-7.53689308e-06,-5.06768563e-06,-2.20604025e-06,8.26131020e-07,3.79373472e-06,6.46672353e-06,8.63792927e-06,1.01391192e-05,1.08540318e-05,1.07273804e-05,9.76912836e-06,8.05370624e-06,5.71422985e-06,2.93217091e-06,-7.67197958e-08,-3.07914378e-06,-5.84234430e-06,-8.15215019e-06,-9.82957561e-06,-1.07446901e-05,-1.08266825e-05,-1.00693402e-05,-8.53151962e-06,-6.33257250e-06,-3.64308261e-06,-6.71632717e-07,2.35137176e-06,5.19156847e-06,7.62880758e-06,9.47421555e-06,1.05848323e-05,1.08746859e-05,1.03214476e-05,8.96815161e-06,6.91984801e-06,4.33544813e-06,1.41539568e-06,-1.61387926e-06,-4.51751834e-06,-7.07044327e-06,-9.07480347e-06,-1.03753088e-05,-1.08712612e-05,-1.05243516e-05,-9.36161894e-06,-7.47334291e-06,-5.00603415e-06,-2.15106658e-06,8.70166325e-07,3.82341989e-06,6.47975960e-06,8.63330847e-06,1.01172030e-05,1.08165221e-05,1.06771876e-05,9.71014598e-06,7.99050825e-06,5.65171630e-06,2.87518790e-06,-1.23755650e-07,-3.11258793e-06,-5.85960631e-06,-8.15189455e-06,-9.81182524e-06,-1.07108242e-05,-1.07793291e-05,-1.00121726e-05,-8.46897153e-06,-6.26949364e-06,-3.58436314e-06,-6.21823989e-07,2.38840980e-06,5.21296690e-06,7.63291002e-06,9.46070702e-06,1.05547631e-05,1.08303900e-05,1.02663613e-05,8.90654732e-06,6.85650272e-06,4.27527262e-06,1.36305455e-06,-1.65432967e-06,-4.54294414e-06,-7.07887619e-06,-9.06559256e-06,-1.03491712e-05,-1.08302261e-05,-1.04716027e-05,-9.30124754e-06,-7.41003061e-06,-4.94468958e-06,-2.09644496e-06,9.13831669e-07,3.85274559e-06,6.49247492e-06,8.62843052e-06,1.00951128e-05,1.07789352e-05,1.06270207e-05,9.65129022e-06,7.92752774e-06,5.58949436e-06,2.81854797e-06,-1.70423584e-07,-3.14566771e-06,-5.87653582e-06,-8.15136432e-06,-9.79387924e-06,-1.06768566e-05,-1.07319761e-05,-9.95510746e-06,-8.40661961e-06,-6.20668972e-06,-3.52597613e-06,-5.72379447e-07,2.42508038e-06,5.23402285e-06,7.63672171e-06,9.44698199e-06,1.05245683e-05,1.07860691e-05,1.02113527e-05,8.84511720e-06,6.79341444e-06,4.21541748e-06,1.31107209e-06,-1.69441107e-06,-4.56801928e-06,-7.08700361e-06,-9.05614519e-06,-1.03228845e-05,-1.07891407e-05,-1.04189063e-05,-9.24102746e-06,-7.34695640e-06,-4.88365158e-06,-2.04217473e-06,9.57128164e-07,3.88171388e-06,6.50487152e-06,8.62329732e-06,1.00728509e-05,1.07412733e-05,1.05768810e-05,9.59256204e-06,7.86476544e-06,5.52756394e-06,2.76225054e-06,-2.16724800e-07,-3.17838489e-06,-5.89313511e-06,-8.15056136e-06,-9.77573954e-06,-1.06427894e-05,-1.06846250e-05,-9.89814566e-06,-8.34446471e-06,-6.14416097e-06,-3.46792092e-06,-5.23297884e-07,2.46138504e-06,5.25473831e-06,7.64024472e-06,9.43304235e-06,1.04942498e-05,1.07417249e-05,1.01564228e-05,8.78386196e-06,6.73058366e-06,4.15588209e-06,1.25944699e-06,-1.73412499e-06,-4.59274534e-06,-7.09482767e-06,-9.04646355e-06,-1.02964507e-05,-1.07480070e-05,-1.03662640e-05,-9.18095939e-06,-7.28412071e-06,-4.82291989e-06,-1.98825476e-06,1.00005737e-06,3.91032624e-06,6.51695147e-06,8.61791129e-06,1.00504192e-05,1.07035381e-05,1.05267703e-05,9.53396251e-06,7.80222142e-06,5.46592487e-06,2.70629465e-06,-2.62660585e-07,-3.21074116e-06,-5.90940592e-06,-8.14948816e-06,-9.75740843e-06,-1.06086244e-05,-1.06372776e-05,-9.84128854e-06,-8.28250717e-06,-6.08190724e-06,-3.41019716e-06,-4.74578139e-07,2.49732539e-06,5.27511515e-06,7.64348119e-06,9.41889045e-06,1.04638096e-05,1.06973590e-05,1.01015731e-05,8.72278238e-06,6.66801022e-06,4.09666626e-06,1.20817856e-06,-1.77347283e-06,-4.61712440e-06,-7.10235033e-06,-9.03654973e-06,-1.02698719e-05,-1.07068265e-05,-1.03136768e-05,-9.12104432e-06,-7.22152374e-06,-4.76249420e-06,-1.93468446e-06,1.04262067e-06,3.93858468e-06,6.52871687e-06,8.61227429e-06,1.00278200e-05,1.06657314e-05,1.04766897e-05,9.47549258e-06,7.73989643e-06,5.40457699e-06,2.65067969e-06,-3.08232182e-07,-3.24273831e-06,-5.92535035e-06,-8.14814654e-06,-9.73888784e-06,-1.05743636e-05,-1.05899352e-05,-9.78453702e-06,-8.22074782e-06,-6.01992859e-06,-3.35280392e-06,-4.26219014e-07,2.53290301e-06,5.29515542e-06,7.64643320e-06,9.40452827e-06,1.04332497e-05,1.06529732e-05,1.00468047e-05,8.66187909e-06,6.60569455e-06,4.03776918e-06,1.15726548e-06,-1.81245625e-06,-4.64115810e-06,-7.10957385e-06,-9.02640590e-06,-1.02431501e-05,-1.06656012e-05,-1.02611464e-05,-9.06128301e-06,-7.15916576e-06,-4.70237419e-06,-1.88146274e-06,1.08481936e-06,3.96649081e-06,6.54016964e-06,8.60638866e-06,1.00050552e-05,1.06278552e-05,1.04266409e-05,9.41715331e-06,7.67779063e-06,5.34352021e-06,2.59540485e-06,-3.53440807e-07,-3.27437785e-06,-5.94097028e-06,-8.14653888e-06,-9.72017999e-06,-1.05400088e-05,-1.05425996e-05,-9.72789240e-06,-8.15918702e-06,-5.95822485e-06,-3.29574100e-06,-3.78219485e-07,2.56811945e-06,5.31486099e-06,7.64910281e-06,9.38995803e-06,1.04025719e-05,1.06085691e-05,9.99211902e-06,8.60115282e-06,6.54363654e-06,3.97919066e-06,1.10670703e-06,-1.85107673e-06,-4.66484845e-06,-7.11650017e-06,-9.01603414e-06,-1.02162873e-05,-1.06243326e-05,-1.02086739e-05,-9.00167640e-06,-7.09704709e-06,-4.64255955e-06,-1.82858884e-06,1.12665491e-06,3.99404666e-06,6.55131191e-06,8.60025638e-06,9.98212688e-06,1.05899111e-05,1.03766252e-05,9.35894555e-06,7.61590470e-06,5.28275420e-06,2.54046938e-06,-3.98287865e-07,-3.30566165e-06,-5.95626785e-06,-8.14466703e-06,-9.70128689e-06,-1.05055621e-05,-1.04952723e-05,-9.67135565e-06,-8.09782547e-06,-5.89679620e-06,-3.23900729e-06,-3.30578286e-07,2.60297644e-06,5.33423378e-06,7.65149221e-06,9.37518172e-06,1.03717785e-05,1.05641484e-05,9.93751702e-06,8.54060430e-06,6.48183641e-06,3.92093003e-06,1.05650195e-06,-1.88933555e-06,-4.68819722e-06,-7.12313143e-06,-9.00543657e-06,-1.01892855e-05,-1.05830228e-05,-1.01562608e-05,-8.94222525e-06,-7.03516794e-06,-4.58305001e-06,-1.77606165e-06,1.16812855e-06,4.02125367e-06,6.56214562e-06,8.59387975e-06,9.95903704e-06,1.05519011e-05,1.03266443e-05,9.30087034e-06,7.55423883e-06,5.22227886e-06,2.48587272e-06,-4.42774577e-07,-3.33659121e-06,-5.97124495e-06,-8.14253330e-06,-9.68221070e-06,-1.04710252e-05,-1.04479548e-05

Spectrum at 320 K
5.65794379e-06,5.60225253e-06,5.43713286e-06,5.16582685e-06,4.79365046e-06,4.32788922e-06,3.77765567e-06,3.15371119e-06,2.46825533e-06,1.73468740e-06,9.67344583e-07,1.81221599e-07,-6.08322274e-07,-1.38586316e-06,-2.13621406e-06,-2.84472145e-06,-3.49755135e-06,-4.08195951e-06,-4.58654027e-06,-5.00144900e-06,-5.31859427e-06,-5.53179571e-06,-5.63690426e-06,-5.63188306e-06,-5.51684695e-06,-5.29405976e-06,-4.96788982e-06,-4.54472439e-06,-4.03284450e-06,-3.44226282e-06,-2.78452803e-06,-2.07249879e-06,-1.32009239e-06,-5.42012820e-07,2.46536649e-07,1.03015062e-06,1.79352234e-06,2.52174280e-06,3.20059203e-06,3.81681654e-06,4.35838819e-06,4.81473905e-06,5.17696747e-06,5.43801176e-06,5.59278795e-06,5.63828869e-06,5.57364166e-06,5.40012647e-06,5.12114916e-06,4.74217531e-06,4.27062320e-06,3.71571836e-06,3.08831317e-06,2.40067463e-06,1.66624456e-06,8.99376674e-07,1.15056244e-07,-6.71392770e-07,-1.44460727e-06,-2.18948492e-06,-2.89147923e-06,-3.53688366e-06,-4.11309919e-06,-4.60888020e-06,-5.01455414e-06,-5.32221006e-06,-5.52585289e-06,-5.62152038e-06,-5.60736013e-06,-5.48366534e-06,-5.25286896e-06,-4.91949573e-06,-4.49007344e-06,-3.97300516e-06,-3.37840489e-06,-2.71789950e-06,-2.00440161e-06,-1.25185708e-06,-4.74972324e-07,3.11072969e-07,1.09092239e-06,1.84934300e-06,2.57152274e-06,3.24335968e-06,3.85173751e-06,4.38478157e-06,4.83209051e-06,5.18493941e-06,5.43644994e-06,5.58172428e-06,5.61794071e-06,5.54440833e-06,5.36258017e-06,5.07602454e-06,4.69035509e-06,4.21312064e-06,3.65365756e-06,3.02290720e-06,2.33320167e-06,1.59802291e-06,8.31739167e-07,4.93240725e-08,-7.33935927e-07,-1.50274009e-06,-2.24207248e-06,-2.93749515e-06,-3.57543000e-06,-4.14342408e-06,-4.63039257e-06,-5.02683507e-06,-5.32502100e-06,-5.51914043e-06,-5.60541709e-06,-5.58218194e-06,-5.44990552e-06,-5.21118830e-06,-4.87070959e-06,-4.43513593e-06,-3.91299043e-06,-3.31448598e-06,-2.65132568e-06,-1.93647378e-06,-1.18390232e-06,-4.08318121e-07,3.75124714e-07,1.15112093e-06,1.90451295e-06,2.62058711e-06,3.28536099e-06,3.88585638e-06,4.41035263e-06,4.84861558e-06,5.19209709e-06,5.43410175e-06,5.56991759e-06,5.59690760e-06,5.51456102e-06,5.32450306e-06,5.03046275e-06,4.63819971e-06,4.15539150e-06,3.59148328e-06,2.95750292e-06,2.26584553e-06,1.53003102e-06,7.64439758e-07,-1.59683199e-08,-7.95946078e-07,-1.56025723e-06,-2.29397374e-06,-2.98276745e-06,-3.61319001e-06,-4.17293536e-06,-4.65107982e-06,-5.03829553e-06,-5.32703225e-06,-5.51166455e-06,-5.58860155e-06,-5.55635670e-06,-5.41557638e-06,-5.16902714e-06,-4.82154125e-06,-4.37992191e-06,-3.85281019e-06,-3.25051593e-06,-2.58481597e-06,-1.86872401e-06,-1.11623618e-06,-3.42057411e-07,4.38685896e-07,1.21074129e-06,1.95902846e-06,2.66893365e-06,3.32659503e-06,3.91917350e-06,4.43510327e-06,4.86431749e-06,5.19844490e-06,5.43097295e-06,5.55737469e-06,5.57519702e-06,5.48410832e-06,5.28590441e-06,4.98447335e-06,4.58571912e-06,4.09744588e-06,3.52920533e-06,2.89210992e-06,2.19861538e-06,1.46227723e-06,6.97485998e-07,-8.08142530e-08,-8.57417852e-07,-1.61715447e-06,-2.34518567e-06,-3.02729460e-06,-3.65016357e-06,-4.20163415e-06,-4.67094456e-06,-5.04893949e-06,-5.32824885e-06,-5.50343152e-06,-5.57108116e-06,-5.52989253e-06,-5.38068682e-06,-5.12639501e-06,-4.77200046e-06,-4.32444131e-06,-3.79247449e-06,-3.18650443e-06,-2.51837967e-06,-1.80116113e-06,-1.04886663e-06,-2.76197177e-07,5.01750420e-07,1.26977867e-06,2.01288604e-06,2.71656007e-06,3.36706096e-06,3.95168953e-06,4.45903536e-06,4.87919952e-06,5.20398752e-06,5.42706924e-06,5.54410239e-06,5.55281685e-06,5.45305876e-06,5.24679336e-06,4.93806608e-06,4.53292320e-06,4.03929364e-06,3.46683361e-06,2.82673770e-06,2.13152011e-06,1.39476991e-06,6.30885351e-07,-1.45207345e-07,-9.18345807e-07,-1.67342766e-06,-2.39570556e-06,-3.07107511e-06,-3.68635052e-06,-4.22952186e-06,-4.68998943e-06,-5.05877086e-06,-5.32867613e-06,-5.49444771e-06,-5.55286318e-06,-5.50279774e-06,-5.34524577e-06,-5.08330129e-06,-4.72209711e-06,-4.26870413e-06,-3.73199315e-06,-3.12246117e-06,-2.45202608e-06,-1.73379365e-06,-9.81801507e-07,-2.10744412e-07,5.64312532e-07,1.32822840e-06,2.06608222e-06,2.76346440e-06,3.40675808e-06,3.98340508e-06,4.48215106e-06,4.89326507e-06,5.20872952e-06,5.42239654e-06,5.53010764e-06,5.52977482e-06,5.42142101e-06,5.20717918e-06,4.89125048e-06,4.47982186e-06,3.98094480e-06,3.40437782e-06,2.76139570e-06,2.06456874e-06,1.32751721e-06,5.64645189e-07,-2.09141176e-07,-9.78724799e-07,-1.72907283e-06,-2.44553061e-06,-3.11410769e-06,-3.72175100e-06,-4.25659984e-06,-4.70821728e-06,-5.06779383e-06,-5.32831930e-06,-5.48471955e-06,-5.53395513e-06,-5.47508049e-06,-5.30926217e-06,-5.03975550e-06,-4.67184087e-06,-4.21272023e-06,-3.67137609e-06,-3.05839573e-06,-2.38576427e-06,-1.66663026e-06,-9.15048580e-07,-1.45705902e-07,6.26366355e-07,1.38608587e-06,2.11861373e-06,2.80964455e-06,3.44568579e-06,4.01432100e-06,4.50445244e-06,4.90651762e-06,5.21267573e-06,5.41696068e-06,5.51539736e-06,5.50607891e-06,5.38920366e-06,5.16707106e-06,4.84403631e-06,4.42642495e-06,3.92240920e-06,3.34184781e-06,2.69609330e-06,1.99777003e-06,1.26052737e-06,4.98772758e-07,-2.72609567e-07,-1.03854963e-06,-1.78408606e-06,-2.49465834e-06,-3.15639105e-06,-3.75636510e-06,-4.28286969e-06,-4.72563093e-06,-5.07601248e-06,-5.32718383e-06,-5.47425350e-06,-5.51436439e-06,-5.44674918e-06,-5.27274498e-06,-4.99576703e-06,-4.62124160e-06,-4.15649954e-06,-3.61063306e-06,-2.99431768e-06,-2.31960340e-06,-1.59967927e-06,-8.48615514e-07,-8.10883783e-08,6.87906383e-07,1.44334665e-06,2.17047738e-06,2.85509880e-06,3.48384363e-06,4.04443816e-06,4.52594187e-06,4.91896077e-06,5.21583091e-06,5.41076773e-06,5.49997862e-06,5.48173695e-06,5.35641541e-06,5.12647827e-06,4.79643307e-06,4.37274232e-06,3.86369672e-06,3.27925311e-06,2.63083979e-06,1.93113281e-06,1.19380829e-06,4.33275239e-07,-3.35606289e-07,-1.09781535e-06,-1.83846359e-06,-2.54308617e-06,-3.19792414e-06,-3.79019312e-06,-4.30833298e-06,-4.74223340e-06,-5.08343113e-06,-5.32527510e-06,-5.46305615e-06,-5.49409854e-06,-5.41781204e-06,-5.23570320e-06,-4.95134543e-06,-4.57030898e-06,-4.10005189e-06,-3.54977390e-06,-2.93023647e-06,-2.25355246e-06,-1.53294919e-06,-7.82509845e-07,-1.68984382e-08,7.48926953e-07,1.50000640e-06,2.22167012e-06,2.89982532e-06,3.52123123e-06,4.07375762e-06,4.54662160e-06,4.93059819e-06,5.21820006e-06,5.40382366e-06,5.48385845e-06,5.45675700e-06,5.32306491e-06,5.08541001e-06,4.74845051e-06,4.31878374e-06,3.80481712e-06,3.21660345e-06,2.56564441e-06,1.86466566e-06,1.12736801e-06,3.68159645e-07,-3.98125403e-07,-1.15651704e-06,-1.89220179e-06,-2.59081187e-06,-3.23870595e-06,-3.82323545e-06,-4.33299156e-06,-4.75802775e-06,-5.09005409e-06,-5.32259874e-06,-5.45113408e-06,-5.47316508e-06,-5.38827752e-06,-5.19814582e-06,-4.90650007e-06,-4.51905280e-06,-4.04338710e-06,-3.48880822e-06,-2.86616155e-06,-2.18762040e-06,-1.46644815e-06,-7.16739086e-07,4.68574071e-08,8.09422790e-07,1.55606088e-06,2.27218901e-06,2.94382259e-06,3.55784836e-06,4.10228043e-06,4.56649421e-06,4.94143365e-06,5.21978809e-06,5.39613469e-06,5.46704403e-06,5.43114696e-06,5.28916094e-06,5.04387560e-06,4.70009815e-06,4.26455907e-06,3.74578024e-06,3.15390834e-06,2.50051633e-06,1.79837725e-06,1.06121431e-06,3.03432966e-07,-4.60160867e-07,-1.21464999e-06,-1.94529712e-06,-2.63783315e-06,-3.27873560e-06,-3.85549258e-06,-4.35684718e-06,-4.77301721e-06,-5.09588587e-06,-5.31916026e-06,-5.43849400e-06,-5.45157168e-06,-5.35815393e-06,-5.16008185e-06,-4.86124045e-06,-4.46748275e-06,-3.98651497e-06,-3.42774578e-06,-2.80210219e-06,-2.12181603e-06,-1.40018450e-06,-6.51310590e-07,1.10172811e-07,8.69388477e-07,1.61150607e-06,2.32203120e-06,2.98708901e-06,3.59369486e-06,4.13000794e-06,4.58556221e-06,4.95147105e-06,5.22060015e-06,5.38770692e-06,5.44954251e-06,5.40491496e-06,5.25471214e-06,5.00188424e-06,4.65138569e-06,4.21007799e-06,3.68659574e-06,3.09117727e-06,2.43546467e-06,1.73227603e-06,9.95354998e-07,2.39101980e-07,-5.21707039e-07,-1.27220944e-06,-1.99774616e-06,-2.68414797e-06,-3.31801236e-06,-3.88696512e-06,-4.37990192e-06,-4.78720497e-06,-5.10093092e-06,-5.31496546e-06,-5.42514262e-06,-5.42932594e-06,-5.32744979e-06,-5.12152031e-06,-4.81557599e-06,-4.41560852e-06,-3.92944521e-06,-3.36659612e-06,-2.73806781e-06,-2.05614819e-06,-1.33416618e-06,-5.86231574e-07,1.73041381e-07,9.28818906e-07,1.66633787e-06,2.37119402e-06,3.02962336e-06,3.62877078e-06,4.15694137e-06,4.60382833e-06,4.96071431e-06,5.22064135e-06,5.37854670e-06,5.43136116e-06,5.37806899e-06,5.21972736e-06,4.95944523e-06,4.60232258e-06,4.15535030e-06,3.62727336e-06,3.02841968e-06,2.37049836e-06,1.66637043e-06,9.29797665e-07,1.75173515e-07,-5.82758084e-07,-1.32919100e-06,-2.04954561e-06,-2.72975429e-06,-3.35653560e-06,-3.91765380e-06,-4.40215773e-06,-4.80059451e-06,-5.10519390e-06,-5.31001998e-06,-5.41108675e-06,-5.40643561e-06,-5.29617345e-06,-5.08247024e-06,-4.76951622e-06,-4.36343978e-06,-3.87218760e-06,-3.30536883e-06,-2.67406751e-06,-1.99062550e-06,-1.26840140e-06,-5.21509245e-07,2.35457023e-07,9.87708968e-07,1.72055249e-06,2.41967487e-06,3.07142421e-06,3.66307619e-06,4.18308226e-06,4.62129530e-06,4.96916748e-06,5.21991698e-06,5.36866027e-06,5.41250724e-06,5.35061724e-06,5.18421529e-06,4.91656782e-06,4.55291856e-06,4.10038563e-06,3.56782265e-06,2.96564498e-06,2.30562642e-06,1.60066878e-06,8.64549902e-07,1.11654114e-07,-6.43308558e-07,-1.38559008e-06,-2.10069231e-06,-2.77465028e-06,-3.39430477e-06,-3.94755947e-06,-4.42361688e-06,-4.81318919e-06,-5.10867947e-06,-5.30432977e-06,-5.39633322e-06,-5.38290838e-06,-5.26433348e-06,-5.04294070e-06,-4.72307046e-06,-4.31098620e-06,-3.81475172e-06,-3.24407340e-06,-2.61011053e-06,-1.92525663e-06,-1.20289784e-06,-4.57150645e-07,2.97413629e-07,1.04605372e-06,1.77414614e-06,2.46747128e-06,3.11249056e-06,3.69661125e-06,4.20843211e-06,4.63796603e-06,4.97683470e-06,5.21843229e-06,5.35805409e-06,5.39298810e-06,5.32256780e-06,5.14818479e-06,4.87326130e-06,4.50318303e-06,4.04519376e-06,3.50825330e-06,2.90286250e-06,2.24085767e-06,1.53517937e-06,7.99619157e-07,4.85504409e-08,-7.03352834e-07,-1.44140251e-06,-2.15118324e-06,-2.81883413e-06,-3.43131949e-06,-3.97668303e-06,-4.44428157e-06,-4.82499266e-06,-5.11139246e-06,-5.29790062e-06,-5.38088898e-06,-5.35875208e-06,-5.23193827e-06,-5.00294073e-06,-4.67624826e-06,-4.25825739e-06,-3.75714727e-06,-3.18271930e-06,-2.54620582e-06,-1.86005015e-06,-1.13766352e-06,-3.93162752e-07,3.58905313e-07,1.10384831e-06,1.82711527e-06,2.51458090e-06,3.15282128e-06,3.72937638e-06,4.23299268e-06,4.65384346e-06,4.98372020e-06,5.21619273e-06,5.34673455e-06,5.37281113e-06,5.29392888e-06,5.11164462e-06,4.82953490e-06,4.45312568e-06,3.98978418e-06,3.44857475e-06,2.84008144e-06,2.17620094e-06,1.46991029e-06,7.35012804e-07,-1.41312589e-08,-7.62885705e-07,-1.49662400e-06,-2.20101537e-06,-2.86230433e-06,-3.46757945e-06,-4.00502555e-06,-4.46415424e-06,-4.83600849e-06,-5.11333766e-06,-5.29073859e-06,-5.36476094e-06,-5.33397447e-06,-5.19899647e-06,-4.96247942e-06,-4.62905894e-06,-4.20526299e-06,-3.69938378e-06,-3.12131593e-06,-2.48236256e-06,-1.79501448e-06,-1.07270602e-06,-3.29552451e-07,4.19926112e-07,1.16108797e-06,1.87945627e-06,2.56100146e-06,3.19241560e-06,3.76137187e-06,4.25676561e-06,4.66893067e-06,4.98982828e-06,5.21320369e-06,5.33470823e-06,5.35198376e-06,5.26470865e-06,5.07460365e-06,4.78539790e-06,4.40275593e-06,3.93416662e-06,3.38879658e-06,2.77731098e-06,2.11166496e-06,1.40486962e-06,6.70738095e-07,-7.63845253e-08,-8.21901770e-07,-1.55125059e-06,-2.25018597e-06,-2.90505919e-06,-3.50308446e-06,-4.03258819e-06,-4.48323730e-06,-4.84624051e-06,-5.11452007e-06,-5.28284962e-06,-5.34795617e-06,-5.30858347e-06,-5.16551651e-06,-4.92156580e-06,-4.58151201e-06,-4.15201250e-06,-3.64147086e-06,-3.05987257e-06,-2.41858952e-06,-1.73015798e-06,-1.00803313e-06,-2.66326430e-07,4.80470390e-07,1.21776816e-06,1.93116577e-06,2.60673089e-06,3.23127256e-06,3.79259844e-06,4.27975288e-06,4.68323083e-06,4.99516333e-06,5.20947078e-06,5.32198162e-06,5.33051346e-06,5.23491540e-06,5.03707067e-06,4.74085958e-06,4.35208336e-06,3.87835054e-06,3.32892819e-06,2.71456038e-06,2.04725831e-06,1.34006537e-06,6.06802250e-07,-1.38203251e-07,-8.80396003e-07,-1.60527818e-06,-2.29869221e-06,-2.94709748e-06,-3.53783443e-06,-4.05937223e-06,-4.50153335e-06,-4.85569246e-06,-5.11494464e-06,-5.27423992e-06,-5.33048167e-06,-5.28258693e-06,-5.13150708e-06,-4.88020896e-06,-4.53361680e-06,-4.09851554e-06,-3.58341803e-06,-2.99839854e-06,-2.35489574e-06,-1.66548892e-06,-9.43652284e-07,-2.03491375e-07,5.40532410e-07,1.27388434e-06
