# Supplementary material for: SLEEPY: a comprehensive Python module for simulating relaxation and dynamics in nuclear magnetic resonance
Source: Nat Commun. 2025 Oct 20;16:9278. doi: 10.1038/s41467-025-65091-6 (PMC12537869; doi:10.1038/s41467-025-65091-6)
Supplement: Supplementary file 4 — Source data [file 41467_2025_65091_MOESM4_ESM.zip › 595612_2_data_set_11356395_t1nb8f (1)/FigureData/Figure5_coherent.txt]

Liouvillian matrix
States (LaTeX names)
|S$_0^\alpha$S$_1^\alpha$$\langle_1$,|S$_0^\alpha$S$_1^+$$\langle_1$,|S$_0^+$S$_1^\alpha$$\langle_1$,|S$_0^+$S$_1^+$$\langle_1$,|S$_0^\alpha$S$_1^-$$\langle_1$,|S$_0^\alpha$S$_1^\beta$$\langle_1$,|S$_0^+$S$_1^-$$\langle_1$,|S$_0^+$S$_1^\beta$$\langle_1$,|S$_0^-$S$_1^\alpha$$\langle_1$,|S$_0^-$S$_1^+$$\langle_1$,|S$_0^\beta$S$_1^\alpha$$\langle_1$,|S$_0^\beta$S$_1^+$$\langle_1$,|S$_0^-$S$_1^-$$\langle_1$,|S$_0^-$S$_1^\beta$$\langle_1$,|S$_0^\beta$S$_1^-$$\langle_1$,|S$_0^\beta$S$_1^\beta$$\langle_1$,|S$_0^\alpha$S$_1^\alpha$$\langle_2$,|S$_0^\alpha$S$_1^+$$\langle_2$,|S$_0^+$S$_1^\alpha$$\langle_2$,|S$_0^+$S$_1^+$$\langle_2$,|S$_0^\alpha$S$_1^-$$\langle_2$,|S$_0^\alpha$S$_1^\beta$$\langle_2$,|S$_0^+$S$_1^-$$\langle_2$,|S$_0^+$S$_1^\beta$$\langle_2$,|S$_0^-$S$_1^\alpha$$\langle_2$,|S$_0^-$S$_1^+$$\langle_2$,|S$_0^\beta$S$_1^\alpha$$\langle_2$,|S$_0^\beta$S$_1^+$$\langle_2$,|S$_0^-$S$_1^-$$\langle_2$,|S$_0^-$S$_1^\beta$$\langle_2$,|S$_0^\beta$S$_1^-$$\langle_2$,|S$_0^\beta$S$_1^\beta$$\langle_2$

Liouvillian intensity
0.00000000e+00+0.00000000e+00j,-1.65336836e+04+7.64599170e+04j,-1.04469664e+03+4.97051663e+04j,-2.79454340e+03+6.64508134e+04j,-1.65336836e+04-7.64599170e+04j,0.00000000e+00+0.00000000e+00j,0.00000000e+00+0.00000000e+00j,0.00000000e+00+0.00000000e+00j,-1.04469664e+03-4.97051663e+04j,0.00000000e+00+0.00000000e+00j,0.00000000e+00+0.00000000e+00j,0.00000000e+00+0.00000000e+00j,-2.79454340e+03-6.64508134e+04j,0.00000000e+00+0.00000000e+00j,0.00000000e+00+0.00000000e+00j,0.00000000e+00+0.00000000e+00j,0.00000000e+00+0.00000000e+00j,0.00000000e+00+0.00000000e+00j,0.00000000e+00+0.00000000e+00j,0.00000000e+00+0.00000000e+00j,0.00000000e+00+0.00000000e+00j,0.00000000e+00+0.00000000e+00j,0.00000000e+00+0.00000000e+00j,0.00000000e+00+0.00000000e+00j,0.00000000e+00+0.00000000e+00j,0.00000000e+00+0.00000000e+00j,0.00000000e+00+0.00000000e+00j,0.00000000e+00+0.00000000e+00j,0.00000000e+00+0.00000000e+00j,0.00000000e+00+0.00000000e+00j,0.00000000e+00+0.00000000e+00j,0.00000000e+00+0.00000000e+00j
1.65336836e+04+7.64599170e+04j,0.00000000e+00-9.48174685e+08j,-1.88293825e-13-2.60548963e+03j,1.04469664e+03-4.97051663e+04j,0.00000000e+00+0.00000000e+00j,-1.65336836e+04-7.64599170e+04j,0.00000000e+00+0.00000000e+00j,0.00000000e+00+0.00000000e+00j,0.00000000e+00+0.00000000e+00j,-1.04469664e+03-4.97051663e+04j,0.00000000e+00+0.00000000e+00j,0.00000000e+00+0.00000000e+00j,0.00000000e+00+0.00000000e+00j,-2.79454340e+03-6.64508134e+04j,0.00000000e+00+0.00000000e+00j,0.00000000e+00+0.00000000e+00j,0.00000000e+00+0.00000000e+00j,0.00000000e+00+0.00000000e+00j,0.00000000e+00+0.00000000e+00j,0.00000000e+00+0.00000000e+00j,0.00000000e+00+0.00000000e+00j,0.00000000e+00+0.00000000e+00j,0.00000000e+00+0.00000000e+00j,0.00000000e+00+0.00000000e+00j,0.00000000e+00+0.00000000e+00j,0.00000000e+00+0.00000000e+00j,0.00000000e+00+0.00000000e+00j,0.00000000e+00+0.00000000e+00j,0.00000000e+00+0.00000000e+00j,0.00000000e+00+0.00000000e+00j,0.00000000e+00+0.00000000e+00j,0.00000000e+00+0.00000000e+00j
1.04469664e+03+4.97051663e+04j,-1.88293825e-13-2.60548963e+03j,-4.44089210e-13-3.76995409e+09j,-1.44442903e+04-2.29504155e+04j,0.00000000e+00+0.00000000e+00j,0.00000000e+00+0.00000000e+00j,-1.65336836e+04-7.64599170e+04j,0.00000000e+00+0.00000000e+00j,0.00000000e+00+0.00000000e+00j,0.00000000e+00+0.00000000e+00j,-1.04469664e+03-4.97051663e+04j,0.00000000e+00+0.00000000e+00j,0.00000000e+00+0.00000000e+00j,0.00000000e+00+0.00000000e+00j,-2.79454340e+03-6.64508134e+04j,0.00000000e+00+0.00000000e+00j,0.00000000e+00+0.00000000e+00j,0.00000000e+00+0.00000000e+00j,0.00000000e+00+0.00000000e+00j,0.00000000e+00+0.00000000e+00j,0.00000000e+00+0.00000000e+00j,0.00000000e+00+0.00000000e+00j,0.00000000e+00+0.00000000e+00j,0.00000000e+00+0.00000000e+00j,0.00000000e+00+0.00000000e+00j,0.00000000e+00+0.00000000e+00j,0.00000000e+00+0.00000000e+00j,0.00000000e+00+0.00000000e+00j,0.00000000e+00+0.00000000e+00j,0.00000000e+00+0.00000000e+00j,0.00000000e+00+0.00000000e+00j,0.00000000e+00+0.00000000e+00j
2.79454340e+03+6.64508134e+04j,-1.04469664e+03-4.97051663e+04j,1.44442903e+04-2.29504155e+04j,0.00000000e+00-4.71811836e+09j,0.00000000e+00+0.00000000e+00j,0.00000000e+00+0.00000000e+00j,0.00000000e+00+0.00000000e+00j,-1.65336836e+04-7.64599170e+04j,0.00000000e+00+0.00000000e+00j,0.00000000e+00+0.00000000e+00j,0.00000000e+00+0.00000000e+00j,-1.04469664e+03-4.97051663e+04j,0.00000000e+00+0.00000000e+00j,0.00000000e+00+0.00000000e+00j,0.00000000e+00+0.00000000e+00j,-2.79454340e+03-6.64508134e+04j,0.00000000e+00+0.00000000e+00j,0.00000000e+00+0.00000000e+00j,0.00000000e+00+0.00000000e+00j,0.00000000e+00+0.00000000e+00j,0.00000000e+00+0.00000000e+00j,0.00000000e+00+0.00000000e+00j,0.00000000e+00+0.00000000e+00j,0.00000000e+00+0.00000000e+00j,0.00000000e+00+0.00000000e+00j,0.00000000e+00+0.00000000e+00j,0.00000000e+00+0.00000000e+00j,0.00000000e+00+0.00000000e+00j,0.00000000e+00+0.00000000e+00j,0.00000000e+00+0.00000000e+00j,0.00000000e+00+0.00000000e+00j,0.00000000e+00+0.00000000e+00j
1.65336836e+04-7.64599170e+04j,0.00000000e+00+0.00000000e+00j,0.00000000e+00+0.00000000e+00j,0.00000000e+00+0.00000000e+00j,0.00000000e+00+9.48174685e+08j,-1.65336836e+04+7.64599170e+04j,-1.04469664e+03+4.97051663e+04j,-2.79454340e+03+6.64508134e+04j,1.88293825e-13+2.60548963e+03j,0.00000000e+00+0.00000000e+00j,0.00000000e+00+0.00000000e+00j,0.00000000e+00+0.00000000e+00j,1.04469664e+03+4.97051663e+04j,0.00000000e+00+0.00000000e+00j,0.00000000e+00+0.00000000e+00j,0.00000000e+00+0.00000000e+00j,0.00000000e+00+0.00000000e+00j,0.00000000e+00+0.00000000e+00j,0.00000000e+00+0.00000000e+00j,0.00000000e+00+0.00000000e+00j,0.00000000e+00+0.00000000e+00j,0.00000000e+00+0.00000000e+00j,0.00000000e+00+0.00000000e+00j,0.00000000e+00+0.00000000e+00j,0.00000000e+00+0.00000000e+00j,0.00000000e+00+0.00000000e+00j,0.00000000e+00+0.00000000e+00j,0.00000000e+00+0.00000000e+00j,0.00000000e+00+0.00000000e+00j,0.00000000e+00+0.00000000e+00j,0.00000000e+00+0.00000000e+00j,0.00000000e+00+0.00000000e+00j
0.00000000e+00+0.00000000e+00j,1.65336836e+04-7.64599170e+04j,0.00000000e+00+0.00000000e+00j,0.00000000e+00+0.00000000e+00j,1.65336836e+04+7.64599170e+04j,0.00000000e+00+0.00000000e+00j,-1.88293825e-13-2.60548963e+03j,1.04469664e+03-4.97051663e+04j,0.00000000e+00+0.00000000e+00j,1.88293825e-13+2.60548963e+03j,0.00000000e+00+0.00000000e+00j,0.00000000e+00+0.00000000e+00j,0.00000000e+00+0.00000000e+00j,1.04469664e+03+4.97051663e+04j,0.00000000e+00+0.00000000e+00j,0.00000000e+00+0.00000000e+00j,0.00000000e+00+0.00000000e+00j,0.00000000e+00+0.00000000e+00j,0.00000000e+00+0.00000000e+00j,0.00000000e+00+0.00000000e+00j,0.00000000e+00+0.00000000e+00j,0.00000000e+00+0.00000000e+00j,0.00000000e+00+0.00000000e+00j,0.00000000e+00+0.00000000e+00j,0.00000000e+00+0.00000000e+00j,0.00000000e+00+0.00000000e+00j,0.00000000e+00+0.00000000e+00j,0.00000000e+00+0.00000000e+00j,0.00000000e+00+0.00000000e+00j,0.00000000e+00+0.00000000e+00j,0.00000000e+00+0.00000000e+00j,0.00000000e+00+0.00000000e+00j
0.00000000e+00+0.00000000e+00j,0.00000000e+00+0.00000000e+00j,1.65336836e+04-7.64599170e+04j,0.00000000e+00+0.00000000e+00j,1.04469664e+03+4.97051663e+04j,-1.88293825e-13-2.60548963e+03j,0.00000000e+00-2.82177941e+09j,-1.44442903e+04-2.29504155e+04j,0.00000000e+00+0.00000000e+00j,0.00000000e+00+0.00000000e+00j,1.88293825e-13+2.60548963e+03j,0.00000000e+00+0.00000000e+00j,0.00000000e+00+0.00000000e+00j,0.00000000e+00+0.00000000e+00j,1.04469664e+03+4.97051663e+04j,0.00000000e+00+0.00000000e+00j,0.00000000e+00+0.00000000e+00j,0.00000000e+00+0.00000000e+00j,0.00000000e+00+0.00000000e+00j,0.00000000e+00+0.00000000e+00j,0.00000000e+00+0.00000000e+00j,0.00000000e+00+0.00000000e+00j,0.00000000e+00+0.00000000e+00j,0.00000000e+00+0.00000000e+00j,0.00000000e+00+0.00000000e+00j,0.00000000e+00+0.00000000e+00j,0.00000000e+00+0.00000000e+00j,0.00000000e+00+0.00000000e+00j,0.00000000e+00+0.00000000e+00j,0.00000000e+00+0.00000000e+00j,0.00000000e+00+0.00000000e+00j,0.00000000e+00+0.00000000e+00j
0.00000000e+00+0.00000000e+00j,0.00000000e+00+0.00000000e+00j,0.00000000e+00+0.00000000e+00j,1.65336836e+04-7.64599170e+04j,2.79454340e+03+6.64508134e+04j,-1.04469664e+03-4.97051663e+04j,1.44442903e+04-2.29504155e+04j,4.44089210e-13-3.76994367e+09j,0.00000000e+00+0.00000000e+00j,0.00000000e+00+0.00000000e+00j,0.00000000e+00+0.00000000e+00j,1.88293825e-13+2.60548963e+03j,0.00000000e+00+0.00000000e+00j,0.00000000e+00+0.00000000e+00j,0.00000000e+00+0.00000000e+00j,1.04469664e+03+4.97051663e+04j,0.00000000e+00+0.00000000e+00j,0.00000000e+00+0.00000000e+00j,0.00000000e+00+0.00000000e+00j,0.00000000e+00+0.00000000e+00j,0.00000000e+00+0.00000000e+00j,0.00000000e+00+0.00000000e+00j,0.00000000e+00+0.00000000e+00j,0.00000000e+00+0.00000000e+00j,0.00000000e+00+0.00000000e+00j,0.00000000e+00+0.00000000e+00j,0.00000000e+00+0.00000000e+00j,0.00000000e+00+0.00000000e+00j,0.00000000e+00+0.00000000e+00j,0.00000000e+00+0.00000000e+00j,0.00000000e+00+0.00000000e+00j,0.00000000e+00+0.00000000e+00j
1.04469664e+03-4.97051663e+04j,0.00000000e+00+0.00000000e+00j,0.00000000e+00+0.00000000e+00j,0.00000000e+00+0.00000000e+00j,1.88293825e-13+2.60548963e+03j,0.00000000e+00+0.00000000e+00j,0.00000000e+00+0.00000000e+00j,0.00000000e+00+0.00000000e+00j,4.44089210e-13+3.76995409e+09j,-1.65336836e+04+7.64599170e+04j,-1.04469664e+03+4.97051663e+04j,-2.79454340e+03+6.64508134e+04j,-1.44442903e+04+2.29504155e+04j,0.00000000e+00+0.00000000e+00j,0.00000000e+00+0.00000000e+00j,0.00000000e+00+0.00000000e+00j,0.00000000e+00+0.00000000e+00j,0.00000000e+00+0.00000000e+00j,0.00000000e+00+0.00000000e+00j,0.00000000e+00+0.00000000e+00j,0.00000000e+00+0.00000000e+00j,0.00000000e+00+0.00000000e+00j,0.00000000e+00+0.00000000e+00j,0.00000000e+00+0.00000000e+00j,0.00000000e+00+0.00000000e+00j,0.00000000e+00+0.00000000e+00j,0.00000000e+00+0.00000000e+00j,0.00000000e+00+0.00000000e+00j,0.00000000e+00+0.00000000e+00j,0.00000000e+00+0.00000000e+00j,0.00000000e+00+0.00000000e+00j,0.00000000e+00+0.00000000e+00j
0.00000000e+00+0.00000000e+00j,1.04469664e+03-4.97051663e+04j,0.00000000e+00+0.00000000e+00j,0.00000000e+00+0.00000000e+00j,0.00000000e+00+0.00000000e+00j,1.88293825e-13+2.60548963e+03j,0.00000000e+00+0.00000000e+00j,0.00000000e+00+0.00000000e+00j,1.65336836e+04+7.64599170e+04j,0.00000000e+00+2.82177941e+09j,-1.88293825e-13-2.60548963e+03j,1.04469664e+03-4.97051663e+04j,0.00000000e+00+0.00000000e+00j,-1.44442903e+04+2.29504155e+04j,0.00000000e+00+0.00000000e+00j,0.00000000e+00+0.00000000e+00j,0.00000000e+00+0.00000000e+00j,0.00000000e+00+0.00000000e+00j,0.00000000e+00+0.00000000e+00j,0.00000000e+00+0.00000000e+00j,0.00000000e+00+0.00000000e+00j,0.00000000e+00+0.00000000e+00j,0.00000000e+00+0.00000000e+00j,0.00000000e+00+0.00000000e+00j,0.00000000e+00+0.00000000e+00j,0.00000000e+00+0.00000000e+00j,0.00000000e+00+0.00000000e+00j,0.00000000e+00+0.00000000e+00j,0.00000000e+00+0.00000000e+00j,0.00000000e+00+0.00000000e+00j,0.00000000e+00+0.00000000e+00j,0.00000000e+00+0.00000000e+00j
0.00000000e+00+0.00000000e+00j,0.00000000e+00+0.00000000e+00j,1.04469664e+03-4.97051663e+04j,0.00000000e+00+0.00000000e+00j,0.00000000e+00+0.00000000e+00j,0.00000000e+00+0.00000000e+00j,1.88293825e-13+2.60548963e+03j,0.00000000e+00+0.00000000e+00j,1.04469664e+03+4.97051663e+04j,-1.88293825e-13-2.60548963e+03j,0.00000000e+00+0.00000000e+00j,-1.44442903e+04-2.29504155e+04j,0.00000000e+00+0.00000000e+00j,0.00000000e+00+0.00000000e+00j,-1.44442903e+04+2.29504155e+04j,0.00000000e+00+0.00000000e+00j,0.00000000e+00+0.00000000e+00j,0.00000000e+00+0.00000000e+00j,0.00000000e+00+0.00000000e+00j,0.00000000e+00+0.00000000e+00j,0.00000000e+00+0.00000000e+00j,0.00000000e+00+0.00000000e+00j,0.00000000e+00+0.00000000e+00j,0.00000000e+00+0.00000000e+00j,0.00000000e+00+0.00000000e+00j,0.00000000e+00+0.00000000e+00j,0.00000000e+00+0.00000000e+00j,0.00000000e+00+0.00000000e+00j,0.00000000e+00+0.00000000e+00j,0.00000000e+00+0.00000000e+00j,0.00000000e+00+0.00000000e+00j,0.00000000e+00+0.00000000e+00j
0.00000000e+00+0.00000000e+00j,0.00000000e+00+0.00000000e+00j,0.00000000e+00+0.00000000e+00j,1.04469664e+03-4.97051663e+04j,0.00000000e+00+0.00000000e+00j,0.00000000e+00+0.00000000e+00j,0.00000000e+00+0.00000000e+00j,1.88293825e-13+2.60548963e+03j,2.79454340e+03+6.64508134e+04j,-1.04469664e+03-4.97051663e+04j,1.44442903e+04-2.29504155e+04j,0.00000000e+00-9.48164263e+08j,0.00000000e+00+0.00000000e+00j,0.00000000e+00+0.00000000e+00j,0.00000000e+00+0.00000000e+00j,-1.44442903e+04+2.29504155e+04j,0.00000000e+00+0.00000000e+00j,0.00000000e+00+0.00000000e+00j,0.00000000e+00+0.00000000e+00j,0.00000000e+00+0.00000000e+00j,0.00000000e+00+0.00000000e+00j,0.00000000e+00+0.00000000e+00j,0.00000000e+00+0.00000000e+00j,0.00000000e+00+0.00000000e+00j,0.00000000e+00+0.00000000e+00j,0.00000000e+00+0.00000000e+00j,0.00000000e+00+0.00000000e+00j,0.00000000e+00+0.00000000e+00j,0.00000000e+00+0.00000000e+00j,0.00000000e+00+0.00000000e+00j,0.00000000e+00+0.00000000e+00j,0.00000000e+00+0.00000000e+00j
2.79454340e+03-6.64508134e+04j,0.00000000e+00+0.00000000e+00j,0.00000000e+00+0.00000000e+00j,0.00000000e+00+0.00000000e+00j,-1.04469664e+03+4.97051663e+04j,0.00000000e+00+0.00000000e+00j,0.00000000e+00+0.00000000e+00j,0.00000000e+00+0.00000000e+00j,1.44442903e+04+2.29504155e+04j,0.00000000e+00+0.00000000e+00j,0.00000000e+00+0.00000000e+00j,0.00000000e+00+0.00000000e+00j,0.00000000e+00+4.71811836e+09j,-1.65336836e+04+7.64599170e+04j,-1.04469664e+03+4.97051663e+04j,-2.79454340e+03+6.64508134e+04j,0.00000000e+00+0.00000000e+00j,0.00000000e+00+0.00000000e+00j,0.00000000e+00+0.00000000e+00j,0.00000000e+00+0.00000000e+00j,0.00000000e+00+0.00000000e+00j,0.00000000e+00+0.00000000e+00j,0.00000000e+00+0.00000000e+00j,0.00000000e+00+0.00000000e+00j,0.00000000e+00+0.00000000e+00j,0.00000000e+00+0.00000000e+00j,0.00000000e+00+0.00000000e+00j,0.00000000e+00+0.00000000e+00j,0.00000000e+00+0.00000000e+00j,0.00000000e+00+0.00000000e+00j,0.00000000e+00+0.00000000e+00j,0.00000000e+00+0.00000000e+00j
0.00000000e+00+0.00000000e+00j,2.79454340e+03-6.64508134e+04j,0.00000000e+00+0.00000000e+00j,0.00000000e+00+0.00000000e+00j,0.00000000e+00+0.00000000e+00j,-1.04469664e+03+4.97051663e+04j,0.00000000e+00+0.00000000e+00j,0.00000000e+00+0.00000000e+00j,0.00000000e+00+0.00000000e+00j,1.44442903e+04+2.29504155e+04j,0.00000000e+00+0.00000000e+00j,0.00000000e+00+0.00000000e+00j,1.65336836e+04+7.64599170e+04j,-4.44089210e-13+3.76994367e+09j,-1.88293825e-13-2.60548963e+03j,1.04469664e+03-4.97051663e+04j,0.00000000e+00+0.00000000e+00j,0.00000000e+00+0.00000000e+00j,0.00000000e+00+0.00000000e+00j,0.00000000e+00+0.00000000e+00j,0.00000000e+00+0.00000000e+00j,0.00000000e+00+0.00000000e+00j,0.00000000e+00+0.00000000e+00j,0.00000000e+00+0.00000000e+00j,0.00000000e+00+0.00000000e+00j,0.00000000e+00+0.00000000e+00j,0.00000000e+00+0.00000000e+00j,0.00000000e+00+0.00000000e+00j,0.00000000e+00+0.00000000e+00j,0.00000000e+00+0.00000000e+00j,0.00000000e+00+0.00000000e+00j,0.00000000e+00+0.00000000e+00j
0.00000000e+00+0.00000000e+00j,0.00000000e+00+0.00000000e+00j,2.79454340e+03-6.64508134e+04j,0.00000000e+00+0.00000000e+00j,0.00000000e+00+0.00000000e+00j,0.00000000e+00+0.00000000e+00j,-1.04469664e+03+4.97051663e+04j,0.00000000e+00+0.00000000e+00j,0.00000000e+00+0.00000000e+00j,0.00000000e+00+0.00000000e+00j,1.44442903e+04+2.29504155e+04j,0.00000000e+00+0.00000000e+00j,1.04469664e+03+4.97051663e+04j,-1.88293825e-13-2.60548963e+03j,0.00000000e+00+9.48164263e+08j,-1.44442903e+04-2.29504155e+04j,0.00000000e+00+0.00000000e+00j,0.00000000e+00+0.00000000e+00j,0.00000000e+00+0.00000000e+00j,0.00000000e+00+0.00000000e+00j,0.00000000e+00+0.00000000e+00j,0.00000000e+00+0.00000000e+00j,0.00000000e+00+0.00000000e+00j,0.00000000e+00+0.00000000e+00j,0.00000000e+00+0.00000000e+00j,0.00000000e+00+0.00000000e+00j,0.00000000e+00+0.00000000e+00j,0.00000000e+00+0.00000000e+00j,0.00000000e+00+0.00000000e+00j,0.00000000e+00+0.00000000e+00j,0.00000000e+00+0.00000000e+00j,0.00000000e+00+0.00000000e+00j
0.00000000e+00+0.00000000e+00j,0.00000000e+00+0.00000000e+00j,0.00000000e+00+0.00000000e+00j,2.79454340e+03-6.64508134e+04j,0.00000000e+00+0.00000000e+00j,0.00000000e+00+0.00000000e+00j,0.00000000e+00+0.00000000e+00j,-1.04469664e+03+4.97051663e+04j,0.00000000e+00+0.00000000e+00j,0.00000000e+00+0.00000000e+00j,0.00000000e+00+0.00000000e+00j,1.44442903e+04+2.29504155e+04j,2.79454340e+03+6.64508134e+04j,-1.04469664e+03-4.97051663e+04j,1.44442903e+04-2.29504155e+04j,0.00000000e+00+0.00000000e+00j,0.00000000e+00+0.00000000e+00j,0.00000000e+00+0.00000000e+00j,0.00000000e+00+0.00000000e+00j,0.00000000e+00+0.00000000e+00j,0.00000000e+00+0.00000000e+00j,0.00000000e+00+0.00000000e+00j,0.00000000e+00+0.00000000e+00j,0.00000000e+00+0.00000000e+00j,0.00000000e+00+0.00000000e+00j,0.00000000e+00+0.00000000e+00j,0.00000000e+00+0.00000000e+00j,0.00000000e+00+0.00000000e+00j,0.00000000e+00+0.00000000e+00j,0.00000000e+00+0.00000000e+00j,0.00000000e+00+0.00000000e+00j,0.00000000e+00+0.00000000e+00j
0.00000000e+00+0.00000000e+00j,0.00000000e+00+0.00000000e+00j,0.00000000e+00+0.00000000e+00j,0.00000000e+00+0.00000000e+00j,0.00000000e+00+0.00000000e+00j,0.00000000e+00+0.00000000e+00j,0.00000000e+00+0.00000000e+00j,0.00000000e+00+0.00000000e+00j,0.00000000e+00+0.00000000e+00j,0.00000000e+00+0.00000000e+00j,0.00000000e+00+0.00000000e+00j,0.00000000e+00+0.00000000e+00j,0.00000000e+00+0.00000000e+00j,0.00000000e+00+0.00000000e+00j,0.00000000e+00+0.00000000e+00j,0.00000000e+00+0.00000000e+00j,0.00000000e+00+0.00000000e+00j,1.59884529e+04+6.78918392e+04j,3.14774399e+04+4.11370884e+04j,5.19423234e+04+1.40683534e+04j,1.59884529e+04-6.78918392e+04j,0.00000000e+00+0.00000000e+00j,0.00000000e+00+0.00000000e+00j,0.00000000e+00+0.00000000e+00j,3.14774399e+04-4.11370884e+04j,0.00000000e+00+0.00000000e+00j,0.00000000e+00+0.00000000e+00j,0.00000000e+00+0.00000000e+00j,5.19423234e+04-1.40683534e+04j,0.00000000e+00+0.00000000e+00j,0.00000000e+00+0.00000000e+00j,0.00000000e+00+0.00000000e+00j
0.00000000e+00+0.00000000e+00j,0.00000000e+00+0.00000000e+00j,0.00000000e+00+0.00000000e+00j,0.00000000e+00+0.00000000e+00j,0.00000000e+00+0.00000000e+00j,0.00000000e+00+0.00000000e+00j,0.00000000e+00+0.00000000e+00j,0.00000000e+00+0.00000000e+00j,0.00000000e+00+0.00000000e+00j,0.00000000e+00+0.00000000e+00j,0.00000000e+00+0.00000000e+00j,0.00000000e+00+0.00000000e+00j,0.00000000e+00+0.00000000e+00j,0.00000000e+00+0.00000000e+00j,0.00000000e+00+0.00000000e+00j,0.00000000e+00+0.00000000e+00j,-1.59884529e+04+6.78918392e+04j,-9.09494702e-13-9.48200076e+08j,-4.54747351e-13-1.53012527e+04j,-3.14774399e+04-4.11370884e+04j,0.00000000e+00+0.00000000e+00j,1.59884529e+04-6.78918392e+04j,0.00000000e+00+0.00000000e+00j,0.00000000e+00+0.00000000e+00j,0.00000000e+00+0.00000000e+00j,3.14774399e+04-4.11370884e+04j,0.00000000e+00+0.00000000e+00j,0.00000000e+00+0.00000000e+00j,0.00000000e+00+0.00000000e+00j,5.19423234e+04-1.40683534e+04j,0.00000000e+00+0.00000000e+00j,0.00000000e+00+0.00000000e+00j
0.00000000e+00+0.00000000e+00j,0.00000000e+00+0.00000000e+00j,0.00000000e+00+0.00000000e+00j,0.00000000e+00+0.00000000e+00j,0.00000000e+00+0.00000000e+00j,0.00000000e+00+0.00000000e+00j,0.00000000e+00+0.00000000e+00j,0.00000000e+00+0.00000000e+00j,0.00000000e+00+0.00000000e+00j,0.00000000e+00+0.00000000e+00j,0.00000000e+00+0.00000000e+00j,0.00000000e+00+0.00000000e+00j,0.00000000e+00+0.00000000e+00j,0.00000000e+00+0.00000000e+00j,0.00000000e+00+0.00000000e+00j,0.00000000e+00+0.00000000e+00j,-3.14774399e+04+4.11370884e+04j,-4.54747351e-13-1.53012527e+04j,-9.09494702e-13-3.76997949e+09j,-4.69664268e+04-1.43823377e+04j,0.00000000e+00+0.00000000e+00j,0.00000000e+00+0.00000000e+00j,1.59884529e+04-6.78918392e+04j,0.00000000e+00+0.00000000e+00j,0.00000000e+00+0.00000000e+00j,0.00000000e+00+0.00000000e+00j,3.14774399e+04-4.11370884e+04j,0.00000000e+00+0.00000000e+00j,0.00000000e+00+0.00000000e+00j,0.00000000e+00+0.00000000e+00j,5.19423234e+04-1.40683534e+04j,0.00000000e+00+0.00000000e+00j
0.00000000e+00+0.00000000e+00j,0.00000000e+00+0.00000000e+00j,0.00000000e+00+0.00000000e+00j,0.00000000e+00+0.00000000e+00j,0.00000000e+00+0.00000000e+00j,0.00000000e+00+0.00000000e+00j,0.00000000e+00+0.00000000e+00j,0.00000000e+00+0.00000000e+00j,0.00000000e+00+0.00000000e+00j,0.00000000e+00+0.00000000e+00j,0.00000000e+00+0.00000000e+00j,0.00000000e+00+0.00000000e+00j,0.00000000e+00+0.00000000e+00j,0.00000000e+00+0.00000000e+00j,0.00000000e+00+0.00000000e+00j,0.00000000e+00+0.00000000e+00j,-5.19423234e+04+1.40683534e+04j,3.14774399e+04-4.11370884e+04j,4.69664268e+04-1.43823377e+04j,0.00000000e+00-4.71811836e+09j,0.00000000e+00+0.00000000e+00j,0.00000000e+00+0.00000000e+00j,0.00000000e+00+0.00000000e+00j,1.59884529e+04-6.78918392e+04j,0.00000000e+00+0.00000000e+00j,0.00000000e+00+0.00000000e+00j,0.00000000e+00+0.00000000e+00j,3.14774399e+04-4.11370884e+04j,0.00000000e+00+0.00000000e+00j,0.00000000e+00+0.00000000e+00j,0.00000000e+00+0.00000000e+00j,5.19423234e+04-1.40683534e+04j
0.00000000e+00+0.00000000e+00j,0.00000000e+00+0.00000000e+00j,0.00000000e+00+0.00000000e+00j,0.00000000e+00+0.00000000e+00j,0.00000000e+00+0.00000000e+00j,0.00000000e+00+0.00000000e+00j,0.00000000e+00+0.00000000e+00j,0.00000000e+00+0.00000000e+00j,0.00000000e+00+0.00000000e+00j,0.00000000e+00+0.00000000e+00j,0.00000000e+00+0.00000000e+00j,0.00000000e+00+0.00000000e+00j,0.00000000e+00+0.00000000e+00j,0.00000000e+00+0.00000000e+00j,0.00000000e+00+0.00000000e+00j,0.00000000e+00+0.00000000e+00j,-1.59884529e+04-6.78918392e+04j,0.00000000e+00+0.00000000e+00j,0.00000000e+00+0.00000000e+00j,0.00000000e+00+0.00000000e+00j,9.09494702e-13+9.48200076e+08j,1.59884529e+04+6.78918392e+04j,3.14774399e+04+4.11370884e+04j,5.19423234e+04+1.40683534e+04j,4.54747351e-13+1.53012527e+04j,0.00000000e+00+0.00000000e+00j,0.00000000e+00+0.00000000e+00j,0.00000000e+00+0.00000000e+00j,-3.14774399e+04+4.11370884e+04j,0.00000000e+00+0.00000000e+00j,0.00000000e+00+0.00000000e+00j,0.00000000e+00+0.00000000e+00j
0.00000000e+00+0.00000000e+00j,0.00000000e+00+0.00000000e+00j,0.00000000e+00+0.00000000e+00j,0.00000000e+00+0.00000000e+00j,0.00000000e+00+0.00000000e+00j,0.00000000e+00+0.00000000e+00j,0.00000000e+00+0.00000000e+00j,0.00000000e+00+0.00000000e+00j,0.00000000e+00+0.00000000e+00j,0.00000000e+00+0.00000000e+00j,0.00000000e+00+0.00000000e+00j,0.00000000e+00+0.00000000e+00j,0.00000000e+00+0.00000000e+00j,0.00000000e+00+0.00000000e+00j,0.00000000e+00+0.00000000e+00j,0.00000000e+00+0.00000000e+00j,0.00000000e+00+0.00000000e+00j,-1.59884529e+04-6.78918392e+04j,0.00000000e+00+0.00000000e+00j,0.00000000e+00+0.00000000e+00j,-1.59884529e+04+6.78918392e+04j,0.00000000e+00+0.00000000e+00j,-4.54747351e-13-1.53012527e+04j,-3.14774399e+04-4.11370884e+04j,0.00000000e+00+0.00000000e+00j,4.54747351e-13+1.53012527e+04j,0.00000000e+00+0.00000000e+00j,0.00000000e+00+0.00000000e+00j,0.00000000e+00+0.00000000e+00j,-3.14774399e+04+4.11370884e+04j,0.00000000e+00+0.00000000e+00j,0.00000000e+00+0.00000000e+00j
0.00000000e+00+0.00000000e+00j,0.00000000e+00+0.00000000e+00j,0.00000000e+00+0.00000000e+00j,0.00000000e+00+0.00000000e+00j,0.00000000e+00+0.00000000e+00j,0.00000000e+00+0.00000000e+00j,0.00000000e+00+0.00000000e+00j,0.00000000e+00+0.00000000e+00j,0.00000000e+00+0.00000000e+00j,0.00000000e+00+0.00000000e+00j,0.00000000e+00+0.00000000e+00j,0.00000000e+00+0.00000000e+00j,0.00000000e+00+0.00000000e+00j,0.00000000e+00+0.00000000e+00j,0.00000000e+00+0.00000000e+00j,0.00000000e+00+0.00000000e+00j,0.00000000e+00+0.00000000e+00j,0.00000000e+00+0.00000000e+00j,-1.59884529e+04-6.78918392e+04j,0.00000000e+00+0.00000000e+00j,-3.14774399e+04+4.11370884e+04j,-4.54747351e-13-1.53012527e+04j,0.00000000e+00-2.82177941e+09j,-4.69664268e+04-1.43823377e+04j,0.00000000e+00+0.00000000e+00j,0.00000000e+00+0.00000000e+00j,4.54747351e-13+1.53012527e+04j,0.00000000e+00+0.00000000e+00j,0.00000000e+00+0.00000000e+00j,0.00000000e+00+0.00000000e+00j,-3.14774399e+04+4.11370884e+04j,0.00000000e+00+0.00000000e+00j
0.00000000e+00+0.00000000e+00j,0.00000000e+00+0.00000000e+00j,0.00000000e+00+0.00000000e+00j,0.00000000e+00+0.00000000e+00j,0.00000000e+00+0.00000000e+00j,0.00000000e+00+0.00000000e+00j,0.00000000e+00+0.00000000e+00j,0.00000000e+00+0.00000000e+00j,0.00000000e+00+0.00000000e+00j,0.00000000e+00+0.00000000e+00j,0.00000000e+00+0.00000000e+00j,0.00000000e+00+0.00000000e+00j,0.00000000e+00+0.00000000e+00j,0.00000000e+00+0.00000000e+00j,0.00000000e+00+0.00000000e+00j,0.00000000e+00+0.00000000e+00j,0.00000000e+00+0.00000000e+00j,0.00000000e+00+0.00000000e+00j,0.00000000e+00+0.00000000e+00j,-1.59884529e+04-6.78918392e+04j,-5.19423234e+04+1.40683534e+04j,3.14774399e+04-4.11370884e+04j,4.69664268e+04-1.43823377e+04j,9.09494702e-13-3.76991828e+09j,0.00000000e+00+0.00000000e+00j,0.00000000e+00+0.00000000e+00j,0.00000000e+00+0.00000000e+00j,4.54747351e-13+1.53012527e+04j,0.00000000e+00+0.00000000e+00j,0.00000000e+00+0.00000000e+00j,0.00000000e+00+0.00000000e+00j,-3.14774399e+04+4.11370884e+04j
0.00000000e+00+0.00000000e+00j,0.00000000e+00+0.00000000e+00j,0.00000000e+00+0.00000000e+00j,0.00000000e+00+0.00000000e+00j,0.00000000e+00+0.00000000e+00j,0.00000000e+00+0.00000000e+00j,0.00000000e+00+0.00000000e+00j,0.00000000e+00+0.00000000e+00j,0.00000000e+00+0.00000000e+00j,0.00000000e+00+0.00000000e+00j,0.00000000e+00+0.00000000e+00j,0.00000000e+00+0.00000000e+00j,0.00000000e+00+0.00000000e+00j,0.00000000e+00+0.00000000e+00j,0.00000000e+00+0.00000000e+00j,0.00000000e+00+0.00000000e+00j,-3.14774399e+04-4.11370884e+04j,0.00000000e+00+0.00000000e+00j,0.00000000e+00+0.00000000e+00j,0.00000000e+00+0.00000000e+00j,4.54747351e-13+1.53012527e+04j,0.00000000e+00+0.00000000e+00j,0.00000000e+00+0.00000000e+00j,0.00000000e+00+0.00000000e+00j,9.09494702e-13+3.76997949e+09j,1.59884529e+04+6.78918392e+04j,3.14774399e+04+4.11370884e+04j,5.19423234e+04+1.40683534e+04j,-4.69664268e+04+1.43823377e+04j,0.00000000e+00+0.00000000e+00j,0.00000000e+00+0.00000000e+00j,0.00000000e+00+0.00000000e+00j
0.00000000e+00+0.00000000e+00j,0.00000000e+00+0.00000000e+00j,0.00000000e+00+0.00000000e+00j,0.00000000e+00+0.00000000e+00j,0.00000000e+00+0.00000000e+00j,0.00000000e+00+0.00000000e+00j,0.00000000e+00+0.00000000e+00j,0.00000000e+00+0.00000000e+00j,0.00000000e+00+0.00000000e+00j,0.00000000e+00+0.00000000e+00j,0.00000000e+00+0.00000000e+00j,0.00000000e+00+0.00000000e+00j,0.00000000e+00+0.00000000e+00j,0.00000000e+00+0.00000000e+00j,0.00000000e+00+0.00000000e+00j,0.00000000e+00+0.00000000e+00j,0.00000000e+00+0.00000000e+00j,-3.14774399e+04-4.11370884e+04j,0.00000000e+00+0.00000000e+00j,0.00000000e+00+0.00000000e+00j,0.00000000e+00+0.00000000e+00j,4.54747351e-13+1.53012527e+04j,0.00000000e+00+0.00000000e+00j,0.00000000e+00+0.00000000e+00j,-1.59884529e+04+6.78918392e+04j,0.00000000e+00+2.82177941e+09j,-4.54747351e-13-1.53012527e+04j,-3.14774399e+04-4.11370884e+04j,0.00000000e+00+0.00000000e+00j,-4.69664268e+04+1.43823377e+04j,0.00000000e+00+0.00000000e+00j,0.00000000e+00+0.00000000e+00j
0.00000000e+00+0.00000000e+00j,0.00000000e+00+0.00000000e+00j,0.00000000e+00+0.00000000e+00j,0.00000000e+00+0.00000000e+00j,0.00000000e+00+0.00000000e+00j,0.00000000e+00+0.00000000e+00j,0.00000000e+00+0.00000000e+00j,0.00000000e+00+0.00000000e+00j,0.00000000e+00+0.00000000e+00j,0.00000000e+00+0.00000000e+00j,0.00000000e+00+0.00000000e+00j,0.00000000e+00+0.00000000e+00j,0.00000000e+00+0.00000000e+00j,0.00000000e+00+0.00000000e+00j,0.00000000e+00+0.00000000e+00j,0.00000000e+00+0.00000000e+00j,0.00000000e+00+0.00000000e+00j,0.00000000e+00+0.00000000e+00j,-3.14774399e+04-4.11370884e+04j,0.00000000e+00+0.00000000e+00j,0.00000000e+00+0.00000000e+00j,0.00000000e+00+0.00000000e+00j,4.54747351e-13+1.53012527e+04j,0.00000000e+00+0.00000000e+00j,-3.14774399e+04+4.11370884e+04j,-4.54747351e-13-1.53012527e+04j,0.00000000e+00+0.00000000e+00j,-4.69664268e+04-1.43823377e+04j,0.00000000e+00+0.00000000e+00j,0.00000000e+00+0.00000000e+00j,-4.69664268e+04+1.43823377e+04j,0.00000000e+00+0.00000000e+00j
0.00000000e+00+0.00000000e+00j,0.00000000e+00+0.00000000e+00j,0.00000000e+00+0.00000000e+00j,0.00000000e+00+0.00000000e+00j,0.00000000e+00+0.00000000e+00j,0.00000000e+00+0.00000000e+00j,0.00000000e+00+0.00000000e+00j,0.00000000e+00+0.00000000e+00j,0.00000000e+00+0.00000000e+00j,0.00000000e+00+0.00000000e+00j,0.00000000e+00+0.00000000e+00j,0.00000000e+00+0.00000000e+00j,0.00000000e+00+0.00000000e+00j,0.00000000e+00+0.00000000e+00j,0.00000000e+00+0.00000000e+00j,0.00000000e+00+0.00000000e+00j,0.00000000e+00+0.00000000e+00j,0.00000000e+00+0.00000000e+00j,0.00000000e+00+0.00000000e+00j,-3.14774399e+04-4.11370884e+04j,0.00000000e+00+0.00000000e+00j,0.00000000e+00+0.00000000e+00j,0.00000000e+00+0.00000000e+00j,4.54747351e-13+1.53012527e+04j,-5.19423234e+04+1.40683534e+04j,3.14774399e+04-4.11370884e+04j,4.69664268e+04-1.43823377e+04j,-3.63797881e-12-9.48138871e+08j,0.00000000e+00+0.00000000e+00j,0.00000000e+00+0.00000000e+00j,0.00000000e+00+0.00000000e+00j,-4.69664268e+04+1.43823377e+04j
0.00000000e+00+0.00000000e+00j,0.00000000e+00+0.00000000e+00j,0.00000000e+00+0.00000000e+00j,0.00000000e+00+0.00000000e+00j,0.00000000e+00+0.00000000e+00j,0.00000000e+00+0.00000000e+00j,0.00000000e+00+0.00000000e+00j,0.00000000e+00+0.00000000e+00j,0.00000000e+00+0.00000000e+00j,0.00000000e+00+0.00000000e+00j,0.00000000e+00+0.00000000e+00j,0.00000000e+00+0.00000000e+00j,0.00000000e+00+0.00000000e+00j,0.00000000e+00+0.00000000e+00j,0.00000000e+00+0.00000000e+00j,0.00000000e+00+0.00000000e+00j,-5.19423234e+04-1.40683534e+04j,0.00000000e+00+0.00000000e+00j,0.00000000e+00+0.00000000e+00j,0.00000000e+00+0.00000000e+00j,3.14774399e+04+4.11370884e+04j,0.00000000e+00+0.00000000e+00j,0.00000000e+00+0.00000000e+00j,0.00000000e+00+0.00000000e+00j,4.69664268e+04+1.43823377e+04j,0.00000000e+00+0.00000000e+00j,0.00000000e+00+0.00000000e+00j,0.00000000e+00+0.00000000e+00j,0.00000000e+00+4.71811836e+09j,1.59884529e+04+6.78918392e+04j,3.14774399e+04+4.11370884e+04j,5.19423234e+04+1.40683534e+04j
0.00000000e+00+0.00000000e+00j,0.00000000e+00+0.00000000e+00j,0.00000000e+00+0.00000000e+00j,0.00000000e+00+0.00000000e+00j,0.00000000e+00+0.00000000e+00j,0.00000000e+00+0.00000000e+00j,0.00000000e+00+0.00000000e+00j,0.00000000e+00+0.00000000e+00j,0.00000000e+00+0.00000000e+00j,0.00000000e+00+0.00000000e+00j,0.00000000e+00+0.00000000e+00j,0.00000000e+00+0.00000000e+00j,0.00000000e+00+0.00000000e+00j,0.00000000e+00+0.00000000e+00j,0.00000000e+00+0.00000000e+00j,0.00000000e+00+0.00000000e+00j,0.00000000e+00+0.00000000e+00j,-5.19423234e+04-1.40683534e+04j,0.00000000e+00+0.00000000e+00j,0.00000000e+00+0.00000000e+00j,0.00000000e+00+0.00000000e+00j,3.14774399e+04+4.11370884e+04j,0.00000000e+00+0.00000000e+00j,0.00000000e+00+0.00000000e+00j,0.00000000e+00+0.00000000e+00j,4.69664268e+04+1.43823377e+04j,0.00000000e+00+0.00000000e+00j,0.00000000e+00+0.00000000e+00j,-1.59884529e+04+6.78918392e+04j,-9.09494702e-13+3.76991828e+09j,-4.54747351e-13-1.53012527e+04j,-3.14774399e+04-4.11370884e+04j
0.00000000e+00+0.00000000e+00j,0.00000000e+00+0.00000000e+00j,0.00000000e+00+0.00000000e+00j,0.00000000e+00+0.00000000e+00j,0.00000000e+00+0.00000000e+00j,0.00000000e+00+0.00000000e+00j,0.00000000e+00+0.00000000e+00j,0.00000000e+00+0.00000000e+00j,0.00000000e+00+0.00000000e+00j,0.00000000e+00+0.00000000e+00j,0.00000000e+00+0.00000000e+00j,0.00000000e+00+0.00000000e+00j,0.00000000e+00+0.00000000e+00j,0.00000000e+00+0.00000000e+00j,0.00000000e+00+0.00000000e+00j,0.00000000e+00+0.00000000e+00j,0.00000000e+00+0.00000000e+00j,0.00000000e+00+0.00000000e+00j,-5.19423234e+04-1.40683534e+04j,0.00000000e+00+0.00000000e+00j,0.00000000e+00+0.00000000e+00j,0.00000000e+00+0.00000000e+00j,3.14774399e+04+4.11370884e+04j,0.00000000e+00+0.00000000e+00j,0.00000000e+00+0.00000000e+00j,0.00000000e+00+0.00000000e+00j,4.69664268e+04+1.43823377e+04j,0.00000000e+00+0.00000000e+00j,-3.14774399e+04+4.11370884e+04j,-4.54747351e-13-1.53012527e+04j,3.63797881e-12+9.48138871e+08j,-4.69664268e+04-1.43823377e+04j
0.00000000e+00+0.00000000e+00j,0.00000000e+00+0.00000000e+00j,0.00000000e+00+0.00000000e+00j,0.00000000e+00+0.00000000e+00j,0.00000000e+00+0.00000000e+00j,0.00000000e+00+0.00000000e+00j,0.00000000e+00+0.00000000e+00j,0.00000000e+00+0.00000000e+00j,0.00000000e+00+0.00000000e+00j,0.00000000e+00+0.00000000e+00j,0.00000000e+00+0.00000000e+00j,0.00000000e+00+0.00000000e+00j,0.00000000e+00+0.00000000e+00j,0.00000000e+00+0.00000000e+00j,0.00000000e+00+0.00000000e+00j,0.00000000e+00+0.00000000e+00j,0.00000000e+00+0.00000000e+00j,0.00000000e+00+0.00000000e+00j,0.00000000e+00+0.00000000e+00j,-5.19423234e+04-1.40683534e+04j,0.00000000e+00+0.00000000e+00j,0.00000000e+00+0.00000000e+00j,0.00000000e+00+0.00000000e+00j,3.14774399e+04+4.11370884e+04j,0.00000000e+00+0.00000000e+00j,0.00000000e+00+0.00000000e+00j,0.00000000e+00+0.00000000e+00j,4.69664268e+04+1.43823377e+04j,-5.19423234e+04+1.40683534e+04j,3.14774399e+04-4.11370884e+04j,4.69664268e+04-1.43823377e+04j,0.00000000e+00+0.00000000e+00j
