# Supplementary material for: SLEEPY: a comprehensive Python module for simulating relaxation and dynamics in nuclear magnetic resonance
Source: Nat Commun. 2025 Oct 20;16:9278. doi: 10.1038/s41467-025-65091-6 (PMC12537869; doi:10.1038/s41467-025-65091-6)
Supplement: Supplementary file 4 — Source data [file 41467_2025_65091_MOESM4_ESM.zip › 595612_2_data_set_11356395_t1nb8f (1)/FigureData/Figure6.txt]

Liouvillian matrix
States (LaTeX names)
|S$_0^\alpha$S$_1^\alpha$$\langle_1$,|S$_0^\alpha$S$_1^+$$\langle_1$,|S$_0^+$S$_1^\alpha$$\langle_1$,|S$_0^+$S$_1^+$$\langle_1$,|S$_0^\alpha$S$_1^-$$\langle_1$,|S$_0^\alpha$S$_1^\beta$$\langle_1$,|S$_0^+$S$_1^-$$\langle_1$,|S$_0^+$S$_1^\beta$$\langle_1$,|S$_0^-$S$_1^\alpha$$\langle_1$,|S$_0^-$S$_1^+$$\langle_1$,|S$_0^\beta$S$_1^\alpha$$\langle_1$,|S$_0^\beta$S$_1^+$$\langle_1$,|S$_0^-$S$_1^-$$\langle_1$,|S$_0^-$S$_1^\beta$$\langle_1$,|S$_0^\beta$S$_1^-$$\langle_1$,|S$_0^\beta$S$_1^\beta$$\langle_1$,|S$_0^\alpha$S$_1^\alpha$$\langle_2$,|S$_0^\alpha$S$_1^+$$\langle_2$,|S$_0^+$S$_1^\alpha$$\langle_2$,|S$_0^+$S$_1^+$$\langle_2$,|S$_0^\alpha$S$_1^-$$\langle_2$,|S$_0^\alpha$S$_1^\beta$$\langle_2$,|S$_0^+$S$_1^-$$\langle_2$,|S$_0^+$S$_1^\beta$$\langle_2$,|S$_0^-$S$_1^\alpha$$\langle_2$,|S$_0^-$S$_1^+$$\langle_2$,|S$_0^\beta$S$_1^\alpha$$\langle_2$,|S$_0^\beta$S$_1^+$$\langle_2$,|S$_0^-$S$_1^-$$\langle_2$,|S$_0^-$S$_1^\beta$$\langle_2$,|S$_0^\beta$S$_1^-$$\langle_2$,|S$_0^\beta$S$_1^\beta$$\langle_2$

Liouvillian intensity
-2.75892433e-01-1.40253127e-16j,0.00000000e+00+0.00000000e+00j,0.00000000e+00+0.00000000e+00j,0.00000000e+00+0.00000000e+00j,0.00000000e+00+0.00000000e+00j,-2.75892433e-01-1.40253127e-16j,0.00000000e+00+0.00000000e+00j,0.00000000e+00+0.00000000e+00j,0.00000000e+00+0.00000000e+00j,0.00000000e+00+0.00000000e+00j,-2.75892433e-01-1.40253127e-16j,0.00000000e+00+0.00000000e+00j,0.00000000e+00+0.00000000e+00j,0.00000000e+00+0.00000000e+00j,0.00000000e+00+0.00000000e+00j,-2.75892433e-01-1.40253127e-16j,-2.75892433e-01-1.40253127e-16j,0.00000000e+00+0.00000000e+00j,0.00000000e+00+0.00000000e+00j,0.00000000e+00+0.00000000e+00j,0.00000000e+00+0.00000000e+00j,-2.75892433e-01-1.40253127e-16j,0.00000000e+00+0.00000000e+00j,0.00000000e+00+0.00000000e+00j,0.00000000e+00+0.00000000e+00j,0.00000000e+00+0.00000000e+00j,-2.75892433e-01-1.40253127e-16j,0.00000000e+00+0.00000000e+00j,0.00000000e+00+0.00000000e+00j,0.00000000e+00+0.00000000e+00j,0.00000000e+00+0.00000000e+00j,-2.75892433e-01-1.40253127e-16j
6.13623929e-01-2.32915270e+00j,0.00000000e+00+0.00000000e+00j,0.00000000e+00+0.00000000e+00j,0.00000000e+00+0.00000000e+00j,0.00000000e+00+0.00000000e+00j,6.13623929e-01-2.32915270e+00j,0.00000000e+00+0.00000000e+00j,0.00000000e+00+0.00000000e+00j,0.00000000e+00+0.00000000e+00j,0.00000000e+00+0.00000000e+00j,6.13623929e-01-2.32915270e+00j,0.00000000e+00+0.00000000e+00j,0.00000000e+00+0.00000000e+00j,0.00000000e+00+0.00000000e+00j,0.00000000e+00+0.00000000e+00j,6.13623929e-01-2.32915270e+00j,6.13623929e-01-2.32915270e+00j,0.00000000e+00+0.00000000e+00j,0.00000000e+00+0.00000000e+00j,0.00000000e+00+0.00000000e+00j,0.00000000e+00+0.00000000e+00j,6.13623929e-01-2.32915270e+00j,0.00000000e+00+0.00000000e+00j,0.00000000e+00+0.00000000e+00j,0.00000000e+00+0.00000000e+00j,0.00000000e+00+0.00000000e+00j,6.13623929e-01-2.32915270e+00j,0.00000000e+00+0.00000000e+00j,0.00000000e+00+0.00000000e+00j,0.00000000e+00+0.00000000e+00j,0.00000000e+00+0.00000000e+00j,6.13623929e-01-2.32915270e+00j
6.13601744e-01-2.32906843e+00j,0.00000000e+00+0.00000000e+00j,0.00000000e+00+0.00000000e+00j,0.00000000e+00+0.00000000e+00j,0.00000000e+00+0.00000000e+00j,6.13601744e-01-2.32906843e+00j,0.00000000e+00+0.00000000e+00j,0.00000000e+00+0.00000000e+00j,0.00000000e+00+0.00000000e+00j,0.00000000e+00+0.00000000e+00j,6.13601744e-01-2.32906843e+00j,0.00000000e+00+0.00000000e+00j,0.00000000e+00+0.00000000e+00j,0.00000000e+00+0.00000000e+00j,0.00000000e+00+0.00000000e+00j,6.13601744e-01-2.32906843e+00j,6.13601744e-01-2.32906843e+00j,0.00000000e+00+0.00000000e+00j,0.00000000e+00+0.00000000e+00j,0.00000000e+00+0.00000000e+00j,0.00000000e+00+0.00000000e+00j,6.13601744e-01-2.32906843e+00j,0.00000000e+00+0.00000000e+00j,0.00000000e+00+0.00000000e+00j,0.00000000e+00+0.00000000e+00j,0.00000000e+00+0.00000000e+00j,6.13601744e-01-2.32906843e+00j,0.00000000e+00+0.00000000e+00j,0.00000000e+00+0.00000000e+00j,0.00000000e+00+0.00000000e+00j,0.00000000e+00+0.00000000e+00j,6.13601744e-01-2.32906843e+00j
3.75131723e+00-3.91992571e+00j,0.00000000e+00+0.00000000e+00j,0.00000000e+00+0.00000000e+00j,0.00000000e+00+0.00000000e+00j,0.00000000e+00+0.00000000e+00j,3.75131723e+00-3.91992571e+00j,0.00000000e+00+0.00000000e+00j,0.00000000e+00+0.00000000e+00j,0.00000000e+00+0.00000000e+00j,0.00000000e+00+0.00000000e+00j,3.75131723e+00-3.91992571e+00j,0.00000000e+00+0.00000000e+00j,0.00000000e+00+0.00000000e+00j,0.00000000e+00+0.00000000e+00j,0.00000000e+00+0.00000000e+00j,3.75131723e+00-3.91992571e+00j,3.75131723e+00-3.91992571e+00j,0.00000000e+00+0.00000000e+00j,0.00000000e+00+0.00000000e+00j,0.00000000e+00+0.00000000e+00j,0.00000000e+00+0.00000000e+00j,3.75131723e+00-3.91992571e+00j,0.00000000e+00+0.00000000e+00j,0.00000000e+00+0.00000000e+00j,0.00000000e+00+0.00000000e+00j,0.00000000e+00+0.00000000e+00j,3.75131723e+00-3.91992571e+00j,0.00000000e+00+0.00000000e+00j,0.00000000e+00+0.00000000e+00j,0.00000000e+00+0.00000000e+00j,0.00000000e+00+0.00000000e+00j,3.75131723e+00-3.91992571e+00j
6.13623929e-01+2.32915270e+00j,0.00000000e+00+0.00000000e+00j,0.00000000e+00+0.00000000e+00j,0.00000000e+00+0.00000000e+00j,0.00000000e+00+0.00000000e+00j,6.13623929e-01+2.32915270e+00j,0.00000000e+00+0.00000000e+00j,0.00000000e+00+0.00000000e+00j,0.00000000e+00+0.00000000e+00j,0.00000000e+00+0.00000000e+00j,6.13623929e-01+2.32915270e+00j,0.00000000e+00+0.00000000e+00j,0.00000000e+00+0.00000000e+00j,0.00000000e+00+0.00000000e+00j,0.00000000e+00+0.00000000e+00j,6.13623929e-01+2.32915270e+00j,6.13623929e-01+2.32915270e+00j,0.00000000e+00+0.00000000e+00j,0.00000000e+00+0.00000000e+00j,0.00000000e+00+0.00000000e+00j,0.00000000e+00+0.00000000e+00j,6.13623929e-01+2.32915270e+00j,0.00000000e+00+0.00000000e+00j,0.00000000e+00+0.00000000e+00j,0.00000000e+00+0.00000000e+00j,0.00000000e+00+0.00000000e+00j,6.13623929e-01+2.32915270e+00j,0.00000000e+00+0.00000000e+00j,0.00000000e+00+0.00000000e+00j,0.00000000e+00+0.00000000e+00j,0.00000000e+00+0.00000000e+00j,6.13623929e-01+2.32915270e+00j
1.54256870e+00+1.40253127e-16j,0.00000000e+00+0.00000000e+00j,0.00000000e+00+0.00000000e+00j,0.00000000e+00+0.00000000e+00j,0.00000000e+00+0.00000000e+00j,1.54256870e+00+1.40253127e-16j,0.00000000e+00+0.00000000e+00j,0.00000000e+00+0.00000000e+00j,0.00000000e+00+0.00000000e+00j,0.00000000e+00+0.00000000e+00j,1.54256870e+00+1.40253127e-16j,0.00000000e+00+0.00000000e+00j,0.00000000e+00+0.00000000e+00j,0.00000000e+00+0.00000000e+00j,0.00000000e+00+0.00000000e+00j,1.54256870e+00+1.40253127e-16j,1.54256870e+00+1.40253127e-16j,0.00000000e+00+0.00000000e+00j,0.00000000e+00+0.00000000e+00j,0.00000000e+00+0.00000000e+00j,0.00000000e+00+0.00000000e+00j,1.54256870e+00+1.40253127e-16j,0.00000000e+00+0.00000000e+00j,0.00000000e+00+0.00000000e+00j,0.00000000e+00+0.00000000e+00j,0.00000000e+00+0.00000000e+00j,1.54256870e+00+1.40253127e-16j,0.00000000e+00+0.00000000e+00j,0.00000000e+00+0.00000000e+00j,0.00000000e+00+0.00000000e+00j,0.00000000e+00+0.00000000e+00j,1.54256870e+00+1.40253127e-16j
9.09194312e-01+0.00000000e+00j,0.00000000e+00+0.00000000e+00j,0.00000000e+00+0.00000000e+00j,0.00000000e+00+0.00000000e+00j,0.00000000e+00+0.00000000e+00j,9.09194312e-01+0.00000000e+00j,0.00000000e+00+0.00000000e+00j,0.00000000e+00+0.00000000e+00j,0.00000000e+00+0.00000000e+00j,0.00000000e+00+0.00000000e+00j,9.09194312e-01+0.00000000e+00j,0.00000000e+00+0.00000000e+00j,0.00000000e+00+0.00000000e+00j,0.00000000e+00+0.00000000e+00j,0.00000000e+00+0.00000000e+00j,9.09194312e-01+0.00000000e+00j,9.09194312e-01+0.00000000e+00j,0.00000000e+00+0.00000000e+00j,0.00000000e+00+0.00000000e+00j,0.00000000e+00+0.00000000e+00j,0.00000000e+00+0.00000000e+00j,9.09194312e-01+0.00000000e+00j,0.00000000e+00+0.00000000e+00j,0.00000000e+00+0.00000000e+00j,0.00000000e+00+0.00000000e+00j,0.00000000e+00+0.00000000e+00j,9.09194312e-01+0.00000000e+00j,0.00000000e+00+0.00000000e+00j,0.00000000e+00+0.00000000e+00j,0.00000000e+00+0.00000000e+00j,0.00000000e+00+0.00000000e+00j,9.09194312e-01+0.00000000e+00j
-6.13586827e-01+2.32901183e+00j,0.00000000e+00+0.00000000e+00j,0.00000000e+00+0.00000000e+00j,0.00000000e+00+0.00000000e+00j,0.00000000e+00+0.00000000e+00j,-6.13586827e-01+2.32901183e+00j,0.00000000e+00+0.00000000e+00j,0.00000000e+00+0.00000000e+00j,0.00000000e+00+0.00000000e+00j,0.00000000e+00+0.00000000e+00j,-6.13586827e-01+2.32901183e+00j,0.00000000e+00+0.00000000e+00j,0.00000000e+00+0.00000000e+00j,0.00000000e+00+0.00000000e+00j,0.00000000e+00+0.00000000e+00j,-6.13586827e-01+2.32901183e+00j,-6.13586827e-01+2.32901183e+00j,0.00000000e+00+0.00000000e+00j,0.00000000e+00+0.00000000e+00j,0.00000000e+00+0.00000000e+00j,0.00000000e+00+0.00000000e+00j,-6.13586827e-01+2.32901183e+00j,0.00000000e+00+0.00000000e+00j,0.00000000e+00+0.00000000e+00j,0.00000000e+00+0.00000000e+00j,0.00000000e+00+0.00000000e+00j,-6.13586827e-01+2.32901183e+00j,0.00000000e+00+0.00000000e+00j,0.00000000e+00+0.00000000e+00j,0.00000000e+00+0.00000000e+00j,0.00000000e+00+0.00000000e+00j,-6.13586827e-01+2.32901183e+00j
6.13601744e-01+2.32906842e+00j,0.00000000e+00+0.00000000e+00j,0.00000000e+00+0.00000000e+00j,0.00000000e+00+0.00000000e+00j,0.00000000e+00+0.00000000e+00j,6.13601744e-01+2.32906842e+00j,0.00000000e+00+0.00000000e+00j,0.00000000e+00+0.00000000e+00j,0.00000000e+00+0.00000000e+00j,0.00000000e+00+0.00000000e+00j,6.13601744e-01+2.32906842e+00j,0.00000000e+00+0.00000000e+00j,0.00000000e+00+0.00000000e+00j,0.00000000e+00+0.00000000e+00j,0.00000000e+00+0.00000000e+00j,6.13601744e-01+2.32906842e+00j,6.13601744e-01+2.32906842e+00j,0.00000000e+00+0.00000000e+00j,0.00000000e+00+0.00000000e+00j,0.00000000e+00+0.00000000e+00j,0.00000000e+00+0.00000000e+00j,6.13601744e-01+2.32906842e+00j,0.00000000e+00+0.00000000e+00j,0.00000000e+00+0.00000000e+00j,0.00000000e+00+0.00000000e+00j,0.00000000e+00+0.00000000e+00j,6.13601744e-01+2.32906842e+00j,0.00000000e+00+0.00000000e+00j,0.00000000e+00+0.00000000e+00j,0.00000000e+00+0.00000000e+00j,0.00000000e+00+0.00000000e+00j,6.13601744e-01+2.32906842e+00j
9.09194312e-01+0.00000000e+00j,0.00000000e+00+0.00000000e+00j,0.00000000e+00+0.00000000e+00j,0.00000000e+00+0.00000000e+00j,0.00000000e+00+0.00000000e+00j,9.09194312e-01+0.00000000e+00j,0.00000000e+00+0.00000000e+00j,0.00000000e+00+0.00000000e+00j,0.00000000e+00+0.00000000e+00j,0.00000000e+00+0.00000000e+00j,9.09194312e-01+0.00000000e+00j,0.00000000e+00+0.00000000e+00j,0.00000000e+00+0.00000000e+00j,0.00000000e+00+0.00000000e+00j,0.00000000e+00+0.00000000e+00j,9.09194312e-01+0.00000000e+00j,9.09194312e-01+0.00000000e+00j,0.00000000e+00+0.00000000e+00j,0.00000000e+00+0.00000000e+00j,0.00000000e+00+0.00000000e+00j,0.00000000e+00+0.00000000e+00j,9.09194312e-01+0.00000000e+00j,0.00000000e+00+0.00000000e+00j,0.00000000e+00+0.00000000e+00j,0.00000000e+00+0.00000000e+00j,0.00000000e+00+0.00000000e+00j,9.09194312e-01+0.00000000e+00j,0.00000000e+00+0.00000000e+00j,0.00000000e+00+0.00000000e+00j,0.00000000e+00+0.00000000e+00j,0.00000000e+00+0.00000000e+00j,9.09194312e-01+0.00000000e+00j
1.54245726e+00-1.84082229e-16j,0.00000000e+00+0.00000000e+00j,0.00000000e+00+0.00000000e+00j,0.00000000e+00+0.00000000e+00j,0.00000000e+00+0.00000000e+00j,1.54245726e+00-1.84082229e-16j,0.00000000e+00+0.00000000e+00j,0.00000000e+00+0.00000000e+00j,0.00000000e+00+0.00000000e+00j,0.00000000e+00+0.00000000e+00j,1.54245726e+00-1.84082229e-16j,0.00000000e+00+0.00000000e+00j,0.00000000e+00+0.00000000e+00j,0.00000000e+00+0.00000000e+00j,0.00000000e+00+0.00000000e+00j,1.54245726e+00-1.84082229e-16j,1.54245726e+00-1.84082229e-16j,0.00000000e+00+0.00000000e+00j,0.00000000e+00+0.00000000e+00j,0.00000000e+00+0.00000000e+00j,0.00000000e+00+0.00000000e+00j,1.54245726e+00-1.84082229e-16j,0.00000000e+00+0.00000000e+00j,0.00000000e+00+0.00000000e+00j,0.00000000e+00+0.00000000e+00j,0.00000000e+00+0.00000000e+00j,1.54245726e+00-1.84082229e-16j,0.00000000e+00+0.00000000e+00j,0.00000000e+00+0.00000000e+00j,0.00000000e+00+0.00000000e+00j,0.00000000e+00+0.00000000e+00j,1.54245726e+00-1.84082229e-16j
-6.13564637e-01+2.32892758e+00j,0.00000000e+00+0.00000000e+00j,0.00000000e+00+0.00000000e+00j,0.00000000e+00+0.00000000e+00j,0.00000000e+00+0.00000000e+00j,-6.13564637e-01+2.32892758e+00j,0.00000000e+00+0.00000000e+00j,0.00000000e+00+0.00000000e+00j,0.00000000e+00+0.00000000e+00j,0.00000000e+00+0.00000000e+00j,-6.13564637e-01+2.32892758e+00j,0.00000000e+00+0.00000000e+00j,0.00000000e+00+0.00000000e+00j,0.00000000e+00+0.00000000e+00j,0.00000000e+00+0.00000000e+00j,-6.13564637e-01+2.32892758e+00j,-6.13564637e-01+2.32892758e+00j,0.00000000e+00+0.00000000e+00j,0.00000000e+00+0.00000000e+00j,0.00000000e+00+0.00000000e+00j,0.00000000e+00+0.00000000e+00j,-6.13564637e-01+2.32892758e+00j,0.00000000e+00+0.00000000e+00j,0.00000000e+00+0.00000000e+00j,0.00000000e+00+0.00000000e+00j,0.00000000e+00+0.00000000e+00j,-6.13564637e-01+2.32892758e+00j,0.00000000e+00+0.00000000e+00j,0.00000000e+00+0.00000000e+00j,0.00000000e+00+0.00000000e+00j,0.00000000e+00+0.00000000e+00j,-6.13564637e-01+2.32892758e+00j
3.75131723e+00+3.91992571e+00j,0.00000000e+00+0.00000000e+00j,0.00000000e+00+0.00000000e+00j,0.00000000e+00+0.00000000e+00j,0.00000000e+00+0.00000000e+00j,3.75131723e+00+3.91992571e+00j,0.00000000e+00+0.00000000e+00j,0.00000000e+00+0.00000000e+00j,0.00000000e+00+0.00000000e+00j,0.00000000e+00+0.00000000e+00j,3.75131723e+00+3.91992571e+00j,0.00000000e+00+0.00000000e+00j,0.00000000e+00+0.00000000e+00j,0.00000000e+00+0.00000000e+00j,0.00000000e+00+0.00000000e+00j,3.75131723e+00+3.91992571e+00j,3.75131723e+00+3.91992571e+00j,0.00000000e+00+0.00000000e+00j,0.00000000e+00+0.00000000e+00j,0.00000000e+00+0.00000000e+00j,0.00000000e+00+0.00000000e+00j,3.75131723e+00+3.91992571e+00j,0.00000000e+00+0.00000000e+00j,0.00000000e+00+0.00000000e+00j,0.00000000e+00+0.00000000e+00j,0.00000000e+00+0.00000000e+00j,3.75131723e+00+3.91992571e+00j,0.00000000e+00+0.00000000e+00j,0.00000000e+00+0.00000000e+00j,0.00000000e+00+0.00000000e+00j,0.00000000e+00+0.00000000e+00j,3.75131723e+00+3.91992571e+00j
-6.13586827e-01-2.32901184e+00j,0.00000000e+00+0.00000000e+00j,0.00000000e+00+0.00000000e+00j,0.00000000e+00+0.00000000e+00j,0.00000000e+00+0.00000000e+00j,-6.13586827e-01-2.32901184e+00j,0.00000000e+00+0.00000000e+00j,0.00000000e+00+0.00000000e+00j,0.00000000e+00+0.00000000e+00j,0.00000000e+00+0.00000000e+00j,-6.13586827e-01-2.32901184e+00j,0.00000000e+00+0.00000000e+00j,0.00000000e+00+0.00000000e+00j,0.00000000e+00+0.00000000e+00j,0.00000000e+00+0.00000000e+00j,-6.13586827e-01-2.32901184e+00j,-6.13586827e-01-2.32901184e+00j,0.00000000e+00+0.00000000e+00j,0.00000000e+00+0.00000000e+00j,0.00000000e+00+0.00000000e+00j,0.00000000e+00+0.00000000e+00j,-6.13586827e-01-2.32901184e+00j,0.00000000e+00+0.00000000e+00j,0.00000000e+00+0.00000000e+00j,0.00000000e+00+0.00000000e+00j,0.00000000e+00+0.00000000e+00j,-6.13586827e-01-2.32901184e+00j,0.00000000e+00+0.00000000e+00j,0.00000000e+00+0.00000000e+00j,0.00000000e+00+0.00000000e+00j,0.00000000e+00+0.00000000e+00j,-6.13586827e-01-2.32901184e+00j
-6.13564641e-01-2.32892758e+00j,0.00000000e+00+0.00000000e+00j,0.00000000e+00+0.00000000e+00j,0.00000000e+00+0.00000000e+00j,0.00000000e+00+0.00000000e+00j,-6.13564641e-01-2.32892758e+00j,0.00000000e+00+0.00000000e+00j,0.00000000e+00+0.00000000e+00j,0.00000000e+00+0.00000000e+00j,0.00000000e+00+0.00000000e+00j,-6.13564641e-01-2.32892758e+00j,0.00000000e+00+0.00000000e+00j,0.00000000e+00+0.00000000e+00j,0.00000000e+00+0.00000000e+00j,0.00000000e+00+0.00000000e+00j,-6.13564641e-01-2.32892758e+00j,-6.13564641e-01-2.32892758e+00j,0.00000000e+00+0.00000000e+00j,0.00000000e+00+0.00000000e+00j,0.00000000e+00+0.00000000e+00j,0.00000000e+00+0.00000000e+00j,-6.13564641e-01-2.32892758e+00j,0.00000000e+00+0.00000000e+00j,0.00000000e+00+0.00000000e+00j,0.00000000e+00+0.00000000e+00j,0.00000000e+00+0.00000000e+00j,-6.13564641e-01-2.32892758e+00j,0.00000000e+00+0.00000000e+00j,0.00000000e+00+0.00000000e+00j,0.00000000e+00+0.00000000e+00j,0.00000000e+00+0.00000000e+00j,-6.13564641e-01-2.32892758e+00j
-2.75858700e-01+2.10379691e-16j,0.00000000e+00+0.00000000e+00j,0.00000000e+00+0.00000000e+00j,0.00000000e+00+0.00000000e+00j,0.00000000e+00+0.00000000e+00j,-2.75858700e-01+2.10379691e-16j,0.00000000e+00+0.00000000e+00j,0.00000000e+00+0.00000000e+00j,0.00000000e+00+0.00000000e+00j,0.00000000e+00+0.00000000e+00j,-2.75858700e-01+2.10379691e-16j,0.00000000e+00+0.00000000e+00j,0.00000000e+00+0.00000000e+00j,0.00000000e+00+0.00000000e+00j,0.00000000e+00+0.00000000e+00j,-2.75858700e-01+2.10379691e-16j,-2.75858700e-01+2.10379691e-16j,0.00000000e+00+0.00000000e+00j,0.00000000e+00+0.00000000e+00j,0.00000000e+00+0.00000000e+00j,0.00000000e+00+0.00000000e+00j,-2.75858700e-01+2.10379691e-16j,0.00000000e+00+0.00000000e+00j,0.00000000e+00+0.00000000e+00j,0.00000000e+00+0.00000000e+00j,0.00000000e+00+0.00000000e+00j,-2.75858700e-01+2.10379691e-16j,0.00000000e+00+0.00000000e+00j,0.00000000e+00+0.00000000e+00j,0.00000000e+00+0.00000000e+00j,0.00000000e+00+0.00000000e+00j,-2.75858700e-01+2.10379691e-16j
2.75892433e-01-1.40253127e-16j,0.00000000e+00+0.00000000e+00j,0.00000000e+00+0.00000000e+00j,0.00000000e+00+0.00000000e+00j,0.00000000e+00+0.00000000e+00j,2.75892433e-01-1.40253127e-16j,0.00000000e+00+0.00000000e+00j,0.00000000e+00+0.00000000e+00j,0.00000000e+00+0.00000000e+00j,0.00000000e+00+0.00000000e+00j,2.75892433e-01-1.40253127e-16j,0.00000000e+00+0.00000000e+00j,0.00000000e+00+0.00000000e+00j,0.00000000e+00+0.00000000e+00j,0.00000000e+00+0.00000000e+00j,2.75892433e-01-1.40253127e-16j,2.75892433e-01-1.40253127e-16j,0.00000000e+00+0.00000000e+00j,0.00000000e+00+0.00000000e+00j,0.00000000e+00+0.00000000e+00j,0.00000000e+00+0.00000000e+00j,2.75892433e-01-1.40253127e-16j,0.00000000e+00+0.00000000e+00j,0.00000000e+00+0.00000000e+00j,0.00000000e+00+0.00000000e+00j,0.00000000e+00+0.00000000e+00j,2.75892433e-01-1.40253127e-16j,0.00000000e+00+0.00000000e+00j,0.00000000e+00+0.00000000e+00j,0.00000000e+00+0.00000000e+00j,0.00000000e+00+0.00000000e+00j,2.75892433e-01-1.40253127e-16j
-6.13623929e-01+2.32915262e+00j,0.00000000e+00+0.00000000e+00j,0.00000000e+00+0.00000000e+00j,0.00000000e+00+0.00000000e+00j,0.00000000e+00+0.00000000e+00j,-6.13623929e-01+2.32915262e+00j,0.00000000e+00+0.00000000e+00j,0.00000000e+00+0.00000000e+00j,0.00000000e+00+0.00000000e+00j,0.00000000e+00+0.00000000e+00j,-6.13623929e-01+2.32915262e+00j,0.00000000e+00+0.00000000e+00j,0.00000000e+00+0.00000000e+00j,0.00000000e+00+0.00000000e+00j,0.00000000e+00+0.00000000e+00j,-6.13623929e-01+2.32915262e+00j,-6.13623929e-01+2.32915262e+00j,0.00000000e+00+0.00000000e+00j,0.00000000e+00+0.00000000e+00j,0.00000000e+00+0.00000000e+00j,0.00000000e+00+0.00000000e+00j,-6.13623929e-01+2.32915262e+00j,0.00000000e+00+0.00000000e+00j,0.00000000e+00+0.00000000e+00j,0.00000000e+00+0.00000000e+00j,0.00000000e+00+0.00000000e+00j,-6.13623929e-01+2.32915262e+00j,0.00000000e+00+0.00000000e+00j,0.00000000e+00+0.00000000e+00j,0.00000000e+00+0.00000000e+00j,0.00000000e+00+0.00000000e+00j,-6.13623929e-01+2.32915262e+00j
-6.13601743e-01+2.32906841e+00j,0.00000000e+00+0.00000000e+00j,0.00000000e+00+0.00000000e+00j,0.00000000e+00+0.00000000e+00j,0.00000000e+00+0.00000000e+00j,-6.13601743e-01+2.32906841e+00j,0.00000000e+00+0.00000000e+00j,0.00000000e+00+0.00000000e+00j,0.00000000e+00+0.00000000e+00j,0.00000000e+00+0.00000000e+00j,-6.13601743e-01+2.32906841e+00j,0.00000000e+00+0.00000000e+00j,0.00000000e+00+0.00000000e+00j,0.00000000e+00+0.00000000e+00j,0.00000000e+00+0.00000000e+00j,-6.13601743e-01+2.32906841e+00j,-6.13601743e-01+2.32906841e+00j,0.00000000e+00+0.00000000e+00j,0.00000000e+00+0.00000000e+00j,0.00000000e+00+0.00000000e+00j,0.00000000e+00+0.00000000e+00j,-6.13601743e-01+2.32906841e+00j,0.00000000e+00+0.00000000e+00j,0.00000000e+00+0.00000000e+00j,0.00000000e+00+0.00000000e+00j,0.00000000e+00+0.00000000e+00j,-6.13601743e-01+2.32906841e+00j,0.00000000e+00+0.00000000e+00j,0.00000000e+00+0.00000000e+00j,0.00000000e+00+0.00000000e+00j,0.00000000e+00+0.00000000e+00j,-6.13601743e-01+2.32906841e+00j
-3.75131726e+00+3.91992570e+00j,0.00000000e+00+0.00000000e+00j,0.00000000e+00+0.00000000e+00j,0.00000000e+00+0.00000000e+00j,0.00000000e+00+0.00000000e+00j,-3.75131726e+00+3.91992570e+00j,0.00000000e+00+0.00000000e+00j,0.00000000e+00+0.00000000e+00j,0.00000000e+00+0.00000000e+00j,0.00000000e+00+0.00000000e+00j,-3.75131726e+00+3.91992570e+00j,0.00000000e+00+0.00000000e+00j,0.00000000e+00+0.00000000e+00j,0.00000000e+00+0.00000000e+00j,0.00000000e+00+0.00000000e+00j,-3.75131726e+00+3.91992570e+00j,-3.75131726e+00+3.91992570e+00j,0.00000000e+00+0.00000000e+00j,0.00000000e+00+0.00000000e+00j,0.00000000e+00+0.00000000e+00j,0.00000000e+00+0.00000000e+00j,-3.75131726e+00+3.91992570e+00j,0.00000000e+00+0.00000000e+00j,0.00000000e+00+0.00000000e+00j,0.00000000e+00+0.00000000e+00j,0.00000000e+00+0.00000000e+00j,-3.75131726e+00+3.91992570e+00j,0.00000000e+00+0.00000000e+00j,0.00000000e+00+0.00000000e+00j,0.00000000e+00+0.00000000e+00j,0.00000000e+00+0.00000000e+00j,-3.75131726e+00+3.91992570e+00j
-6.13623929e-01-2.32915262e+00j,0.00000000e+00+0.00000000e+00j,0.00000000e+00+0.00000000e+00j,0.00000000e+00+0.00000000e+00j,0.00000000e+00+0.00000000e+00j,-6.13623929e-01-2.32915262e+00j,0.00000000e+00+0.00000000e+00j,0.00000000e+00+0.00000000e+00j,0.00000000e+00+0.00000000e+00j,0.00000000e+00+0.00000000e+00j,-6.13623929e-01-2.32915262e+00j,0.00000000e+00+0.00000000e+00j,0.00000000e+00+0.00000000e+00j,0.00000000e+00+0.00000000e+00j,0.00000000e+00+0.00000000e+00j,-6.13623929e-01-2.32915262e+00j,-6.13623929e-01-2.32915262e+00j,0.00000000e+00+0.00000000e+00j,0.00000000e+00+0.00000000e+00j,0.00000000e+00+0.00000000e+00j,0.00000000e+00+0.00000000e+00j,-6.13623929e-01-2.32915262e+00j,0.00000000e+00+0.00000000e+00j,0.00000000e+00+0.00000000e+00j,0.00000000e+00+0.00000000e+00j,0.00000000e+00+0.00000000e+00j,-6.13623929e-01-2.32915262e+00j,0.00000000e+00+0.00000000e+00j,0.00000000e+00+0.00000000e+00j,0.00000000e+00+0.00000000e+00j,0.00000000e+00+0.00000000e+00j,-6.13623929e-01-2.32915262e+00j
-1.54256870e+00+0.00000000e+00j,0.00000000e+00+0.00000000e+00j,0.00000000e+00+0.00000000e+00j,0.00000000e+00+0.00000000e+00j,0.00000000e+00+0.00000000e+00j,-1.54256870e+00+0.00000000e+00j,0.00000000e+00+0.00000000e+00j,0.00000000e+00+0.00000000e+00j,0.00000000e+00+0.00000000e+00j,0.00000000e+00+0.00000000e+00j,-1.54256870e+00+0.00000000e+00j,0.00000000e+00+0.00000000e+00j,0.00000000e+00+0.00000000e+00j,0.00000000e+00+0.00000000e+00j,0.00000000e+00+0.00000000e+00j,-1.54256870e+00+0.00000000e+00j,-1.54256870e+00+0.00000000e+00j,0.00000000e+00+0.00000000e+00j,0.00000000e+00+0.00000000e+00j,0.00000000e+00+0.00000000e+00j,0.00000000e+00+0.00000000e+00j,-1.54256870e+00+0.00000000e+00j,0.00000000e+00+0.00000000e+00j,0.00000000e+00+0.00000000e+00j,0.00000000e+00+0.00000000e+00j,0.00000000e+00+0.00000000e+00j,-1.54256870e+00+0.00000000e+00j,0.00000000e+00+0.00000000e+00j,0.00000000e+00+0.00000000e+00j,0.00000000e+00+0.00000000e+00j,0.00000000e+00+0.00000000e+00j,-1.54256870e+00+0.00000000e+00j
-9.09194312e-01+0.00000000e+00j,0.00000000e+00+0.00000000e+00j,0.00000000e+00+0.00000000e+00j,0.00000000e+00+0.00000000e+00j,0.00000000e+00+0.00000000e+00j,-9.09194312e-01+0.00000000e+00j,0.00000000e+00+0.00000000e+00j,0.00000000e+00+0.00000000e+00j,0.00000000e+00+0.00000000e+00j,0.00000000e+00+0.00000000e+00j,-9.09194312e-01+0.00000000e+00j,0.00000000e+00+0.00000000e+00j,0.00000000e+00+0.00000000e+00j,0.00000000e+00+0.00000000e+00j,0.00000000e+00+0.00000000e+00j,-9.09194312e-01+0.00000000e+00j,-9.09194312e-01+0.00000000e+00j,0.00000000e+00+0.00000000e+00j,0.00000000e+00+0.00000000e+00j,0.00000000e+00+0.00000000e+00j,0.00000000e+00+0.00000000e+00j,-9.09194312e-01+0.00000000e+00j,0.00000000e+00+0.00000000e+00j,0.00000000e+00+0.00000000e+00j,0.00000000e+00+0.00000000e+00j,0.00000000e+00+0.00000000e+00j,-9.09194312e-01+0.00000000e+00j,0.00000000e+00+0.00000000e+00j,0.00000000e+00+0.00000000e+00j,0.00000000e+00+0.00000000e+00j,0.00000000e+00+0.00000000e+00j,-9.09194312e-01+0.00000000e+00j
6.13586830e-01-2.32901181e+00j,0.00000000e+00+0.00000000e+00j,0.00000000e+00+0.00000000e+00j,0.00000000e+00+0.00000000e+00j,0.00000000e+00+0.00000000e+00j,6.13586830e-01-2.32901181e+00j,0.00000000e+00+0.00000000e+00j,0.00000000e+00+0.00000000e+00j,0.00000000e+00+0.00000000e+00j,0.00000000e+00+0.00000000e+00j,6.13586830e-01-2.32901181e+00j,0.00000000e+00+0.00000000e+00j,0.00000000e+00+0.00000000e+00j,0.00000000e+00+0.00000000e+00j,0.00000000e+00+0.00000000e+00j,6.13586830e-01-2.32901181e+00j,6.13586830e-01-2.32901181e+00j,0.00000000e+00+0.00000000e+00j,0.00000000e+00+0.00000000e+00j,0.00000000e+00+0.00000000e+00j,0.00000000e+00+0.00000000e+00j,6.13586830e-01-2.32901181e+00j,0.00000000e+00+0.00000000e+00j,0.00000000e+00+0.00000000e+00j,0.00000000e+00+0.00000000e+00j,0.00000000e+00+0.00000000e+00j,6.13586830e-01-2.32901181e+00j,0.00000000e+00+0.00000000e+00j,0.00000000e+00+0.00000000e+00j,0.00000000e+00+0.00000000e+00j,0.00000000e+00+0.00000000e+00j,6.13586830e-01-2.32901181e+00j
-6.13601737e-01-2.32906841e+00j,0.00000000e+00+0.00000000e+00j,0.00000000e+00+0.00000000e+00j,0.00000000e+00+0.00000000e+00j,0.00000000e+00+0.00000000e+00j,-6.13601737e-01-2.32906841e+00j,0.00000000e+00+0.00000000e+00j,0.00000000e+00+0.00000000e+00j,0.00000000e+00+0.00000000e+00j,0.00000000e+00+0.00000000e+00j,-6.13601737e-01-2.32906841e+00j,0.00000000e+00+0.00000000e+00j,0.00000000e+00+0.00000000e+00j,0.00000000e+00+0.00000000e+00j,0.00000000e+00+0.00000000e+00j,-6.13601737e-01-2.32906841e+00j,-6.13601737e-01-2.32906841e+00j,0.00000000e+00+0.00000000e+00j,0.00000000e+00+0.00000000e+00j,0.00000000e+00+0.00000000e+00j,0.00000000e+00+0.00000000e+00j,-6.13601737e-01-2.32906841e+00j,0.00000000e+00+0.00000000e+00j,0.00000000e+00+0.00000000e+00j,0.00000000e+00+0.00000000e+00j,0.00000000e+00+0.00000000e+00j,-6.13601737e-01-2.32906841e+00j,0.00000000e+00+0.00000000e+00j,0.00000000e+00+0.00000000e+00j,0.00000000e+00+0.00000000e+00j,0.00000000e+00+0.00000000e+00j,-6.13601737e-01-2.32906841e+00j
-9.09194312e-01+0.00000000e+00j,0.00000000e+00+0.00000000e+00j,0.00000000e+00+0.00000000e+00j,0.00000000e+00+0.00000000e+00j,0.00000000e+00+0.00000000e+00j,-9.09194312e-01+0.00000000e+00j,0.00000000e+00+0.00000000e+00j,0.00000000e+00+0.00000000e+00j,0.00000000e+00+0.00000000e+00j,0.00000000e+00+0.00000000e+00j,-9.09194312e-01+0.00000000e+00j,0.00000000e+00+0.00000000e+00j,0.00000000e+00+0.00000000e+00j,0.00000000e+00+0.00000000e+00j,0.00000000e+00+0.00000000e+00j,-9.09194312e-01+0.00000000e+00j,-9.09194312e-01+0.00000000e+00j,0.00000000e+00+0.00000000e+00j,0.00000000e+00+0.00000000e+00j,0.00000000e+00+0.00000000e+00j,0.00000000e+00+0.00000000e+00j,-9.09194312e-01+0.00000000e+00j,0.00000000e+00+0.00000000e+00j,0.00000000e+00+0.00000000e+00j,0.00000000e+00+0.00000000e+00j,0.00000000e+00+0.00000000e+00j,-9.09194312e-01+0.00000000e+00j,0.00000000e+00+0.00000000e+00j,0.00000000e+00+0.00000000e+00j,0.00000000e+00+0.00000000e+00j,0.00000000e+00+0.00000000e+00j,-9.09194312e-01+0.00000000e+00j
-1.54245726e+00+2.10379691e-16j,0.00000000e+00+0.00000000e+00j,0.00000000e+00+0.00000000e+00j,0.00000000e+00+0.00000000e+00j,0.00000000e+00+0.00000000e+00j,-1.54245726e+00+2.10379691e-16j,0.00000000e+00+0.00000000e+00j,0.00000000e+00+0.00000000e+00j,0.00000000e+00+0.00000000e+00j,0.00000000e+00+0.00000000e+00j,-1.54245726e+00+2.10379691e-16j,0.00000000e+00+0.00000000e+00j,0.00000000e+00+0.00000000e+00j,0.00000000e+00+0.00000000e+00j,0.00000000e+00+0.00000000e+00j,-1.54245726e+00+2.10379691e-16j,-1.54245726e+00+2.10379691e-16j,0.00000000e+00+0.00000000e+00j,0.00000000e+00+0.00000000e+00j,0.00000000e+00+0.00000000e+00j,0.00000000e+00+0.00000000e+00j,-1.54245726e+00+2.10379691e-16j,0.00000000e+00+0.00000000e+00j,0.00000000e+00+0.00000000e+00j,0.00000000e+00+0.00000000e+00j,0.00000000e+00+0.00000000e+00j,-1.54245726e+00+2.10379691e-16j,0.00000000e+00+0.00000000e+00j,0.00000000e+00+0.00000000e+00j,0.00000000e+00+0.00000000e+00j,0.00000000e+00+0.00000000e+00j,-1.54245726e+00+2.10379691e-16j
6.13564641e-01-2.32892760e+00j,0.00000000e+00+0.00000000e+00j,0.00000000e+00+0.00000000e+00j,0.00000000e+00+0.00000000e+00j,0.00000000e+00+0.00000000e+00j,6.13564641e-01-2.32892760e+00j,0.00000000e+00+0.00000000e+00j,0.00000000e+00+0.00000000e+00j,0.00000000e+00+0.00000000e+00j,0.00000000e+00+0.00000000e+00j,6.13564641e-01-2.32892760e+00j,0.00000000e+00+0.00000000e+00j,0.00000000e+00+0.00000000e+00j,0.00000000e+00+0.00000000e+00j,0.00000000e+00+0.00000000e+00j,6.13564641e-01-2.32892760e+00j,6.13564641e-01-2.32892760e+00j,0.00000000e+00+0.00000000e+00j,0.00000000e+00+0.00000000e+00j,0.00000000e+00+0.00000000e+00j,0.00000000e+00+0.00000000e+00j,6.13564641e-01-2.32892760e+00j,0.00000000e+00+0.00000000e+00j,0.00000000e+00+0.00000000e+00j,0.00000000e+00+0.00000000e+00j,0.00000000e+00+0.00000000e+00j,6.13564641e-01-2.32892760e+00j,0.00000000e+00+0.00000000e+00j,0.00000000e+00+0.00000000e+00j,0.00000000e+00+0.00000000e+00j,0.00000000e+00+0.00000000e+00j,6.13564641e-01-2.32892760e+00j
-3.75131726e+00-3.91992570e+00j,0.00000000e+00+0.00000000e+00j,0.00000000e+00+0.00000000e+00j,0.00000000e+00+0.00000000e+00j,0.00000000e+00+0.00000000e+00j,-3.75131726e+00-3.91992570e+00j,0.00000000e+00+0.00000000e+00j,0.00000000e+00+0.00000000e+00j,0.00000000e+00+0.00000000e+00j,0.00000000e+00+0.00000000e+00j,-3.75131726e+00-3.91992570e+00j,0.00000000e+00+0.00000000e+00j,0.00000000e+00+0.00000000e+00j,0.00000000e+00+0.00000000e+00j,0.00000000e+00+0.00000000e+00j,-3.75131726e+00-3.91992570e+00j,-3.75131726e+00-3.91992570e+00j,0.00000000e+00+0.00000000e+00j,0.00000000e+00+0.00000000e+00j,0.00000000e+00+0.00000000e+00j,0.00000000e+00+0.00000000e+00j,-3.75131726e+00-3.91992570e+00j,0.00000000e+00+0.00000000e+00j,0.00000000e+00+0.00000000e+00j,0.00000000e+00+0.00000000e+00j,0.00000000e+00+0.00000000e+00j,-3.75131726e+00-3.91992570e+00j,0.00000000e+00+0.00000000e+00j,0.00000000e+00+0.00000000e+00j,0.00000000e+00+0.00000000e+00j,0.00000000e+00+0.00000000e+00j,-3.75131726e+00-3.91992570e+00j
6.13586827e-01+2.32901181e+00j,0.00000000e+00+0.00000000e+00j,0.00000000e+00+0.00000000e+00j,0.00000000e+00+0.00000000e+00j,0.00000000e+00+0.00000000e+00j,6.13586827e-01+2.32901181e+00j,0.00000000e+00+0.00000000e+00j,0.00000000e+00+0.00000000e+00j,0.00000000e+00+0.00000000e+00j,0.00000000e+00+0.00000000e+00j,6.13586827e-01+2.32901181e+00j,0.00000000e+00+0.00000000e+00j,0.00000000e+00+0.00000000e+00j,0.00000000e+00+0.00000000e+00j,0.00000000e+00+0.00000000e+00j,6.13586827e-01+2.32901181e+00j,6.13586827e-01+2.32901181e+00j,0.00000000e+00+0.00000000e+00j,0.00000000e+00+0.00000000e+00j,0.00000000e+00+0.00000000e+00j,0.00000000e+00+0.00000000e+00j,6.13586827e-01+2.32901181e+00j,0.00000000e+00+0.00000000e+00j,0.00000000e+00+0.00000000e+00j,0.00000000e+00+0.00000000e+00j,0.00000000e+00+0.00000000e+00j,6.13586827e-01+2.32901181e+00j,0.00000000e+00+0.00000000e+00j,0.00000000e+00+0.00000000e+00j,0.00000000e+00+0.00000000e+00j,0.00000000e+00+0.00000000e+00j,6.13586827e-01+2.32901181e+00j
6.13564660e-01+2.32892760e+00j,0.00000000e+00+0.00000000e+00j,0.00000000e+00+0.00000000e+00j,0.00000000e+00+0.00000000e+00j,0.00000000e+00+0.00000000e+00j,6.13564660e-01+2.32892760e+00j,0.00000000e+00+0.00000000e+00j,0.00000000e+00+0.00000000e+00j,0.00000000e+00+0.00000000e+00j,0.00000000e+00+0.00000000e+00j,6.13564660e-01+2.32892760e+00j,0.00000000e+00+0.00000000e+00j,0.00000000e+00+0.00000000e+00j,0.00000000e+00+0.00000000e+00j,0.00000000e+00+0.00000000e+00j,6.13564660e-01+2.32892760e+00j,6.13564660e-01+2.32892760e+00j,0.00000000e+00+0.00000000e+00j,0.00000000e+00+0.00000000e+00j,0.00000000e+00+0.00000000e+00j,0.00000000e+00+0.00000000e+00j,6.13564660e-01+2.32892760e+00j,0.00000000e+00+0.00000000e+00j,0.00000000e+00+0.00000000e+00j,0.00000000e+00+0.00000000e+00j,0.00000000e+00+0.00000000e+00j,6.13564660e-01+2.32892760e+00j,0.00000000e+00+0.00000000e+00j,0.00000000e+00+0.00000000e+00j,0.00000000e+00+0.00000000e+00j,0.00000000e+00+0.00000000e+00j,6.13564660e-01+2.32892760e+00j
2.75858700e-01-2.10379691e-16j,0.00000000e+00+0.00000000e+00j,0.00000000e+00+0.00000000e+00j,0.00000000e+00+0.00000000e+00j,0.00000000e+00+0.00000000e+00j,2.75858700e-01-2.10379691e-16j,0.00000000e+00+0.00000000e+00j,0.00000000e+00+0.00000000e+00j,0.00000000e+00+0.00000000e+00j,0.00000000e+00+0.00000000e+00j,2.75858700e-01-2.10379691e-16j,0.00000000e+00+0.00000000e+00j,0.00000000e+00+0.00000000e+00j,0.00000000e+00+0.00000000e+00j,0.00000000e+00+0.00000000e+00j,2.75858700e-01-2.10379691e-16j,2.75858700e-01-2.10379691e-16j,0.00000000e+00+0.00000000e+00j,0.00000000e+00+0.00000000e+00j,0.00000000e+00+0.00000000e+00j,0.00000000e+00+0.00000000e+00j,2.75858700e-01-2.10379691e-16j,0.00000000e+00+0.00000000e+00j,0.00000000e+00+0.00000000e+00j,0.00000000e+00+0.00000000e+00j,0.00000000e+00+0.00000000e+00j,2.75858700e-01-2.10379691e-16j,0.00000000e+00+0.00000000e+00j,0.00000000e+00+0.00000000e+00j,0.00000000e+00+0.00000000e+00j,0.00000000e+00+0.00000000e+00j,2.75858700e-01-2.10379691e-16j
